# Supplementary material for: Pathogenic signal peptide variants in the human genome
Source: NAR Genom Bioinform. 2023 Oct 18;5(4):lqad093. doi: 10.1093/nargab/lqad093 (PMC10583284; doi:10.1093/nargab/lqad093)
Supplement: lqad093_Supplemental_Files [file lqad093_supplemental_files.zip]

Archive with 12 entries (12 files):
- Supplementary-Text-Figures-Ref-List-of-Supp-Files-230806.pdf
- SupplementaryFileS1.xlsx
- SupplementaryFileS10.txt
- SupplementaryFileS11.xlsx
- SupplementaryFileS2.xlsx
- SupplementaryFileS3.xlsm
- SupplementaryFileS4.xlsx
- SupplementaryFileS5.xlsx
- SupplementaryFileS6.txt
- SupplementaryFileS7.txt
- SupplementaryFileS8.xlsx
- SupplementaryFileS9.R
