# Supplementary material for: Pathogenic signal peptide variants in the human genome
Source: NAR Genom Bioinform. 2023 Oct 18;5(4):lqad093. doi: 10.1093/nargab/lqad093 (PMC10583284; doi:10.1093/nargab/lqad093)
Supplement: lqad093_Supplemental_Files [file lqad093_supplemental_files.zip › SupplementaryFileS1.xlsx]

## Sheet: SupplementaryFileS1_UniProt
Column1	Column2	Column3	Column4	Column5
Entry	Entry name	Signal peptide	UniParc	Gene names (primary )
Q9H7M9	VISTA_HUMAN	SIGNAL 1..32; /evidence="ECO:0000269|PubMed:15340161"	UPI000004781D	VSIR
P01374	TNFB_HUMAN	SIGNAL 1..34	UPI000000D744	LTA
P16035	TIMP2_HUMAN	SIGNAL 1..26; /evidence="ECO:0000269|PubMed:1480041, ECO:0000269|PubMed:1730286, ECO:0000269|PubMed:2793861"	UPI0000136F99	TIMP2
Q9BZD6	TMG4_HUMAN	SIGNAL 1..17; /evidence="ECO:0000255"	UPI000013707A	PRRG4
P35916	VGFR3_HUMAN	SIGNAL 1..24; /evidence="ECO:0000269|PubMed:15340161"	UPI00001488E7	FLT4
P22309	UD11_HUMAN	SIGNAL 1..25; /evidence="ECO:0000255"	UPI00000000C2	UGT1A1
P56705	WNT4_HUMAN	SIGNAL 1..22; /evidence="ECO:0000255"	UPI0000048EC6	WNT4
O95498	VNN2_HUMAN	SIGNAL 1..22; /evidence="ECO:0000255"	UPI000014194E	VNN2
O00300	TR11B_HUMAN	SIGNAL 1..21; /evidence="ECO:0000269|PubMed:15340161, ECO:0000269|PubMed:9571159"	UPI0000157F05	TNFRSF11B
P20333	TNR1B_HUMAN	SIGNAL 1..22; /evidence="ECO:0000269|PubMed:2173696"	UPI000002FAE1	TNFRSF1B
O14669	TMG2_HUMAN	SIGNAL 1..23; /evidence="ECO:0000255"	UPI0000137078	PRRG2
P35504	UD15_HUMAN	SIGNAL 1..28; /evidence="ECO:0000255"	UPI0000001043	UGT1A5
Q5DID0	UROL1_HUMAN	SIGNAL 1..21; /evidence="ECO:0000255"	UPI00006C2192	UMODL1
P25311	ZA2G_HUMAN	SIGNAL 1..20; /evidence="ECO:0000269|PubMed:15340161, ECO:0000269|PubMed:3422450"	UPI00000720DE	AZGP1
Q9BZG2	PPAT_HUMAN	SIGNAL 1..26; /evidence="ECO:0000255"	UPI0000048D54	ACP4
O95980	RECK_HUMAN	SIGNAL 1..22; /evidence="ECO:0000255"	UPI0000133587	RECK
Q6NW40	RGMB_HUMAN	SIGNAL 1..45; /evidence="ECO:0000255"	UPI000004CF9B	RGMB
Q8NBJ7	SUMF2_HUMAN	SIGNAL 1..25; /evidence="ECO:0000255"	UPI000013E405	SUMF2
P08842	STS_HUMAN	SIGNAL 1..21; /evidence="ECO:0000269|PubMed:2765556"	UPI0000136153	STS
Q9Y6M0	TEST_HUMAN	SIGNAL 1..19; /evidence="ECO:0000255"	UPI000004813E	PRSS21
Q9UQP3	TENN_HUMAN	SIGNAL 1..28; /evidence="ECO:0000255"	UPI00001D7DA9	TNN
P24821	TENA_HUMAN	SIGNAL 1..22; /evidence="ECO:0000269|PubMed:1707164"	UPI000013D5BD	TNC
P23469	PTPRE_HUMAN	SIGNAL 1..19; /evidence="ECO:0000255"	UPI0000132991	PTPRE
P10586	PTPRF_HUMAN	SIGNAL 1..29; /evidence="ECO:0000255"	UPI0000470154	PTPRF
Q8IX30	SCUB3_HUMAN	SIGNAL 1..20; /evidence="ECO:0000255"	UPI0000074423	SCUBE3
P05060	SCG1_HUMAN	SIGNAL 1..20; /evidence="ECO:0000269|PubMed:1882087, ECO:0000269|PubMed:3608978"	UPI000013C63D	CHGB
Q9NY84	VNN3_HUMAN	SIGNAL 1..22; /evidence="ECO:0000255"	UPI0000072390	VNN3
Q96DA0	ZG16B_HUMAN	SIGNAL 1..52; /evidence="ECO:0000255"	UPI000059D2F8	ZG16B
A0A0C4DH27	TRGV8_HUMAN	SIGNAL 1..17; /evidence="ECO:0000255"	UPI0000114499	TRGV8
Q96H15	TIMD4_HUMAN	SIGNAL 1..24; /evidence="ECO:0000255"	UPI000013DA13	TIMD4
Q8TAG5	VTM2A_HUMAN	SIGNAL 1..24; /evidence="ECO:0000255"	UPI0000EE7EC1	VSTM2A
Q8N0Z9	VSI10_HUMAN	SIGNAL 1..30; /evidence="ECO:0000255"	UPI000007385F	VSIG10
P0DTU3	TRAR2_HUMAN	SIGNAL 1..21; /evidence="ECO:0000255"	UPI00138E8642	TRA
A2RRL7	TM213_HUMAN	SIGNAL 1..27; /evidence="ECO:0000255"	UPI00001B64B7	TMEM213
Q96J42	TXD15_HUMAN	SIGNAL 1..32; /evidence="ECO:0000255"	UPI00000359EE	TXNDC15
A8MTW9	YB043_HUMAN	SIGNAL 1..21; /evidence="ECO:0000255"	UPI00006C04F2
Q9NRI6	PYY2_HUMAN	SIGNAL 1..18; /evidence="ECO:0000255"	UPI000006CDF8	PYY2
Q9HB40	RISC_HUMAN	SIGNAL 1..26; /evidence="ECO:0000269|PubMed:15340161"	UPI0000038BD2	SCPEP1
M5A8F1	SUPYN_HUMAN	SIGNAL 1..39; /evidence="ECO:0000255"	UPI0000160808	ERVH48-1
P49223	SPIT3_HUMAN	SIGNAL 1..24; /evidence="ECO:0000255"	UPI0000E5A336	SPINT3
Q9UGT4	SUSD2_HUMAN	SIGNAL 1..27; /evidence="ECO:0000255"	UPI000006CC92	SUSD2
Q5VX71	SUSD4_HUMAN	SIGNAL 1..41; /evidence="ECO:0000255"	UPI0000205CB5	SUSD4
Q6IEE7	T132E_HUMAN	SIGNAL 1..25; /evidence="ECO:0000255"	UPI00058DEC55	TMEM132E
Q9C0I4	THS7B_HUMAN	SIGNAL 1..31; /evidence="ECO:0000255"	UPI00018816B7	THSD7B
Q8WUY1	THEM6_HUMAN	SIGNAL 1..17; /evidence="ECO:0000255"	UPI000003778B	THEM6
Q03403	TFF2_HUMAN	SIGNAL 1..23; /evidence="ECO:0000255"	UPI0000001632	TFF2
A0A0B4J276	TVA25_HUMAN	SIGNAL 1..19; /evidence="ECO:0000255"	UPI000011D128	TRAV25
Q00888	PSG4_HUMAN	SIGNAL 1..34; /evidence="ECO:0000255"	UPI000034ECBA	PSG4
Q92791	SC65_HUMAN	SIGNAL 1..18; /evidence="ECO:0000255"	UPI00001302A2	P3H4
P13521	SCG2_HUMAN	SIGNAL 1..27; /evidence="ECO:0000255"	UPI000013EA45	SCG2
Q8WXD2	SCG3_HUMAN	SIGNAL 1..19; /evidence="ECO:0000255"	UPI0000038A09	SCG3
Q8IWT1	SCN4B_HUMAN	SIGNAL 1..30; /evidence="ECO:0000255"	UPI00000532AE	SCN4B
Q92854	SEM4D_HUMAN	SIGNAL 1..21; /evidence="ECO:0000255"	UPI0000135A6C	SEMA4D
Q9NTN9	SEM4G_HUMAN	SIGNAL 1..17; /evidence="ECO:0000255"	UPI0000044D3A	SEMA4G
O75326	SEM7A_HUMAN	SIGNAL 1..44; /evidence="ECO:0000255"	UPI00000312F0	SEMA7A
Q6PDA7	SG11A_HUMAN	SIGNAL 1..25; /evidence="ECO:0000255"	UPI0000E447FD	SPAG11A
P61278	SMS_HUMAN	SIGNAL 1..24	UPI0000135AE3	SST
Q8TCT7	SPP2B_HUMAN	SIGNAL 1..25; /evidence="ECO:0000269|PubMed:15385547"	UPI0000033768	SPPL2B
Q9P2K2	TXD16_HUMAN	SIGNAL 1..27; /evidence="ECO:0000255, ECO:0000269|PubMed:25122923"	UPI000059D245	TXNDC16
Q2M3V2	SWAHA_HUMAN	SIGNAL 1..17; /evidence="ECO:0000255"	UPI0000413F35	SOWAHA
Q9NR96	TLR9_HUMAN	SIGNAL 1..25; /evidence="ECO:0000255"	UPI0000001625	TLR9
P98066	TSG6_HUMAN	SIGNAL 1..17; /evidence="ECO:0000269|PubMed:7516184"	UPI0000071080	TNFAIP6
Q8IUB5	WFD13_HUMAN	SIGNAL 1..22; /evidence="ECO:0000255"	UPI00000747AB	WFDC13
Q96FM1	PGAP3_HUMAN	SIGNAL 1..20; /evidence="ECO:0000255"	UPI0000039EAA	PGAP3
P00747	PLMN_HUMAN	SIGNAL 1..19; /evidence="ECO:0000269|PubMed:122932, ECO:0000269|Ref.7"	UPI000000D8B8	PLG
Q8N131	PORIM_HUMAN	SIGNAL 1..26	UPI0000035980	TMEM123
O60486	PLXC1_HUMAN	SIGNAL 1..34; /evidence="ECO:0000255"	UPI0000038AF4	PLXNC1
P01833	PIGR_HUMAN	SIGNAL 1..18; /evidence="ECO:0000269|PubMed:1859628, ECO:0000269|PubMed:6526384"	UPI000007407E	PIGR
Q7Z5B4	RIC3_HUMAN	SIGNAL 1..28; /evidence="ECO:0000250"	UPI00001B3DB4	RIC3
Q2VWP7	PRTG_HUMAN	SIGNAL 1..35; /evidence="ECO:0000255"	UPI00001555A7	PRTG
Q6PEW0	PRS54_HUMAN	SIGNAL 1..30; /evidence="ECO:0000255"	UPI0000199F24	PRSS54
P23467	PTPRB_HUMAN	SIGNAL 1..22; /evidence="ECO:0000255"	UPI00001FC788	PTPRB
Q14515	SPRL1_HUMAN	SIGNAL 1..16; /evidence="ECO:0000255"	UPI000013DCE3	SPARCL1
P10646	TFPI1_HUMAN	SIGNAL 1..28; /evidence="ECO:0000269|PubMed:15340161, ECO:0000269|PubMed:19017259, ECO:0000269|PubMed:2553722"	UPI0000136C8F	TFPI
O95497	VNN1_HUMAN	SIGNAL 1..21; /evidence="ECO:0000255"	UPI000013C91E	VNN1
Q96RP3	UCN2_HUMAN	SIGNAL 1..22; /evidence="ECO:0000250"	UPI0000137A2C	UCN2
Q6UWM9	UD2A3_HUMAN	SIGNAL 1..23; /evidence="ECO:0000255"	UPI000004E644	UGT2A3
Q5GAN3	RNS13_HUMAN	SIGNAL 1..20; /evidence="ECO:0000255"	UPI00001FCFB5	RNASE13
Q8TAA1	RNS11_HUMAN	SIGNAL 1..16; /evidence="ECO:0000255"	UPI000000CC00	RNASE11
Q14242	SELPL_HUMAN	SIGNAL 1..17; /evidence="ECO:0000255"	UPI0000135861	SELPLG
P35542	SAA4_HUMAN	SIGNAL 1..18	UPI00001AEA25	SAA4
P08922	ROS1_HUMAN	SIGNAL 1..27; /evidence="ECO:0000255"	UPI000013D467	ROS1
O00241	SIRB1_HUMAN	SIGNAL 1..29; /evidence="ECO:0000255"	UPI000036700F	SIRPB1
Q8NBN3	TM87A_HUMAN	SIGNAL 1..21; /evidence="ECO:0000255"	UPI0000073A7E	TMEM87A
P01286	SLIB_HUMAN	SIGNAL 1..20; /evidence="ECO:0000255"	UPI00000534AE	GHRH
P01242	SOM2_HUMAN	SIGNAL 1..26; /evidence="ECO:0000269|PubMed:2196278"	UPI0000135C87	GH2
A8MV23	SERP3_HUMAN	SIGNAL 1..20; /evidence="ECO:0000255"	UPI00001B2164	SERPINE3
O14656	TOR1A_HUMAN	SIGNAL 1..20; /evidence="ECO:0000305|PubMed:17037984"	UPI00001370F5	TOR1A
Q9P0V8	SLAF8_HUMAN	SIGNAL 1..22; /evidence="ECO:0000269|PubMed:15340161"	UPI000003E841	SLAMF8
Q13291	SLAF1_HUMAN	SIGNAL 1..20; /evidence="ECO:0000255"	UPI0000047630	SLAMF1
Q9UIB8	SLAF5_HUMAN	SIGNAL 1..21; /evidence="ECO:0000269|PubMed:10698700"	UPI0000071B5F	CD84
Q9NQ25	SLAF7_HUMAN	SIGNAL 1..22; /evidence="ECO:0000269|PubMed:15340161"	UPI00000389DC	SLAMF7
Q15363	TMED2_HUMAN	SIGNAL 1..20; /evidence="ECO:0000255"	UPI0000001296	TMED2
Q7Z7H5	TMED4_HUMAN	SIGNAL 1..29; /evidence="ECO:0000255"	UPI000003ED37	TMED4
Q8WWQ8	STAB2_HUMAN	SIGNAL 1..19; /evidence="ECO:0000255"	UPI00001ADDF4	STAB2
Q7Z2R9	SSAS1_HUMAN	SIGNAL 1..18; /evidence="ECO:0000255"	UPI00001B57F5	SSBP3-AS1
Q4KMG9	TM52B_HUMAN	SIGNAL 1..24; /evidence="ECO:0000255"	UPI000003777F	TMEM52B
P52823	STC1_HUMAN	SIGNAL 1..17; /evidence="ECO:0000269|PubMed:15340161"	UPI00001360B4	STC1
Q9P246	STIM2_HUMAN	SIGNAL 1..14; /evidence="ECO:0000269|PubMed:11463338"	UPI0000136111	STIM2
Q6UW49	SPESP_HUMAN	SIGNAL 1..19; /evidence="ECO:0000255"	UPI0000072E8F	SPESP1
P78539	SRPX_HUMAN	SIGNAL 1..30; /evidence="ECO:0000255"	UPI0000135F5C	SRPX
Q86V40	TIKI1_HUMAN	SIGNAL 1..19; /evidence="ECO:0000255"	UPI000016012F	TRABD2A
A0A1B0GUA7	TEX51_HUMAN	SIGNAL 1..15; /evidence="ECO:0000255"	UPI0000197850	TEX51
Q8WZ59	TM190_HUMAN	SIGNAL 1..21; /evidence="ECO:0000255"	UPI000006F8C2	TMEM190
Q9UKN1	MUC12_HUMAN	SIGNAL 1..16; /evidence="ECO:0000255"	UPI0001722DB1	MUC12
O95156	NXPH2_HUMAN	SIGNAL 1..22; /evidence="ECO:0000255"	UPI000023FCD4	NXPH2
Q92626	PXDN_HUMAN	SIGNAL 1..26; /evidence="ECO:0000255"	UPI00001C1DC2	PXDN
O43567	RNF13_HUMAN	SIGNAL 1..34; /evidence="ECO:0000255"	UPI0000134318	RNF13
O00584	RNT2_HUMAN	SIGNAL 1..24; /evidence="ECO:0000255"	UPI0000001C84	RNASET2
Q5TFQ8	SIRBL_HUMAN	SIGNAL 1..29; /evidence="ECO:0000255"	UPI0000367010	SIRPB1
Q8IW75	SPA12_HUMAN	SIGNAL 1..20; /evidence="ECO:0000250"	UPI000000D86C	SERPINA12
Q9P1W8	SIRPG_HUMAN	SIGNAL 1..28; /evidence="ECO:0000255"	UPI00001AE5FD	SIRPG
Q8IUH8	SPP2C_HUMAN	SIGNAL 1..21; /evidence="ECO:0000269|PubMed:15385547"	UPI0000EE80B4	SPPL2C
O75830	SPI2_HUMAN	SIGNAL 1..18; /evidence="ECO:0000255"	UPI0000135E26	SERPINI2
P60508	SYCY2_HUMAN	SIGNAL 1..15; /evidence="ECO:0000255"	UPI00001C0961	ERVFRD-1
O15321	TM9S1_HUMAN	SIGNAL 1..27; /evidence="ECO:0000255"	UPI000000CC18	TM9SF1
Q9H3N1	TMX1_HUMAN	SIGNAL 1..26; /evidence="ECO:0000255"	UPI0000048EB4	TMX1
Q8NCS4	TM35B_HUMAN	SIGNAL 1..22; /evidence="ECO:0000255"	UPI000006ED8A	TMEM35B
Q9H497	TOR3A_HUMAN	SIGNAL 1..25; /evidence="ECO:0000255"	UPI000006F204	TOR3A
Q96HV5	TM41A_HUMAN	SIGNAL 1..17; /evidence="ECO:0000255"	UPI0000048EAE	TMEM41A
Q9BRN9	TM2D3_HUMAN	SIGNAL 1..29; /evidence="ECO:0000255"	UPI00001B02BE	TM2D3
Q6UWJ1	TMCO3_HUMAN	SIGNAL 1..22; /evidence="ECO:0000255"	UPI000004C642	TMCO3
Q99727	TIMP4_HUMAN	SIGNAL 1..29; /evidence="ECO:0000255"	UPI0000136FA3	TIMP4
Q9HAW8	UD110_HUMAN	SIGNAL 1..25; /evidence="ECO:0000255"	UPI000006D7E8	UGT1A10
P07911	UROM_HUMAN	SIGNAL 1..24	UPI0000137E1A	UMOD
Q16557	PSG3_HUMAN	SIGNAL 1..34; /evidence="ECO:0000255"	UPI0000073DC1	PSG3
O00391	QSOX1_HUMAN	SIGNAL 1..29; /evidence="ECO:0000255"	UPI000004C63C	QSOX1
Q6P5W5	S39A4_HUMAN	SIGNAL 1..22; /evidence="ECO:0000255"	UPI0002064DC4	SLC39A4
A6NGZ8	SMIM9_HUMAN	SIGNAL 1..26; /evidence="ECO:0000255"	UPI0000160FFF	SMIM9
Q9UQF0	SYCY1_HUMAN	SIGNAL 1..20; /evidence="ECO:0000255"	UPI00000389BB	ERVW-1
A0A087WSZ9	TVA30_HUMAN	SIGNAL 1..21; /evidence="ECO:0000255"	UPI0004620E59	TRAV30
A0A075B6V5	TVA36_HUMAN	SIGNAL 1..21; /evidence="ECO:0000255"	UPI0004620AC3	TRAV36DV7
A0A0B4J244	TVA3_HUMAN	SIGNAL 1..20; /evidence="ECO:0000255"	UPI000011C702	TRAV3
A0A0B4J280	TVA40_HUMAN	SIGNAL 1..19; /evidence="ECO:0000255"	UPI000011D134	TRAV40
A0A0B4J266	TVA41_HUMAN	SIGNAL 1..21; /evidence="ECO:0000255"	UPI000011D135	TRAV41
A0A0B4J268	TVA4_HUMAN	SIGNAL 1..19; /evidence="ECO:0000255"	UPI000011C703	TRAV4
A0A0B4J249	TVA5_HUMAN	SIGNAL 1..22; /evidence="ECO:0000255"	UPI000011C704	TRAV5
A0A075B6T7	TVA6_HUMAN	SIGNAL 1..40; /evidence="ECO:0000255"	UPI0004620C9F	TRAV6
A0A075B6U4	TVA7_HUMAN	SIGNAL 1..21; /evidence="ECO:0000255"	UPI0000F30349	TRAV7
A0A0A6YYK1	TVA81_HUMAN	SIGNAL 1..20; /evidence="ECO:0000255"	UPI0003F47A8E	TRAV8-1
A0A0B4J237	TVA82_HUMAN	SIGNAL 1..20; /evidence="ECO:0000255"	UPI000011C709	TRAV8-2
A0A0A6YYJ7	TVA83_HUMAN	SIGNAL 1..20; /evidence="ECO:0000255"	UPI0003F4837F	TRAV8-3
P01737	TVA84_HUMAN	SIGNAL 1..20; /evidence="ECO:0000255"	UPI000011C70D	TRAV8-4
A0A0B4J262	TVA86_HUMAN	SIGNAL 1..20; /evidence="ECO:0000255"	UPI0000115D00	TRAV8-6
A0A075B6T8	TVA91_HUMAN	SIGNAL 1..20; /evidence="ECO:0000255"	UPI0000F3034A	TRAV9-1
A0A087WT02	TVA92_HUMAN	SIGNAL 1..20; /evidence="ECO:0000255"	UPI0004620C00	TRAV9-2
A0A0B4J245	TVAL1_HUMAN	SIGNAL 1..20; /evidence="ECO:0000255"	UPI000011C708	TRAV12-1
A0A075B6T6	TVAL2_HUMAN	SIGNAL 1..20; /evidence="ECO:0000255"	UPI000204A973	TRAV12-2
A0A0B4J271	TVAL3_HUMAN	SIGNAL 1..21; /evidence="ECO:0000255"	UPI000011C711	TRAV12-3
A0A0B4J241	TVAM1_HUMAN	SIGNAL 1..20; /evidence="ECO:0000255"	UPI000011C70B	TRAV13-1
A0A0B4J235	TVAM2_HUMAN	SIGNAL 1..21; /evidence="ECO:0000255"	UPI000011C70E	TRAV13-2
A0A087WT03	TVAZ1_HUMAN	SIGNAL 1..19; /evidence="ECO:0000255"	UPI0004620C3B	TRAV26-1
A0A0B4J265	TVAZ2_HUMAN	SIGNAL 1..19; /evidence="ECO:0000255"	UPI000011D12D	TRAV26-2
A0A0A6YYD4	TVB13_HUMAN	SIGNAL 1..31; /evidence="ECO:0000255"	UPI0003F4846B	TRBV13
A0A5B0	TVB14_HUMAN	SIGNAL 1..21; /evidence="ECO:0000255"	UPI0000115AC1	TRBV14
A0A087WV62	TVB16_HUMAN	SIGNAL 1..20; /evidence="ECO:0000255"	UPI0003F4820E	TRBV16
A0A087X0K7	TVB17_HUMAN	SIGNAL 1..19; /evidence="ECO:0000255"	UPI0003F47E4F	TRBV17
A0A087X0M5	TVB18_HUMAN	SIGNAL 1..21; /evidence="ECO:0000255"	UPI00053BD5CF	TRBV18
A0A075B6N1	TVB19_HUMAN	SIGNAL 1..21; /evidence="ECO:0000255"	UPI0004620DD4	TRBV19
A0A0A0MS06	TVB23_HUMAN	SIGNAL 1..21; /evidence="ECO:0000255"	UPI0003F47C28	TRBV23-1
A0A0K0K1C4	TVB27_HUMAN	SIGNAL 1..21; /evidence="ECO:0000255"	UPI0003F4828E	TRBV27
A0A5B6	TVB28_HUMAN	SIGNAL 1..26; /evidence="ECO:0000255"	UPI0000113808	TRBV28
A0A5B7	TVB29_HUMAN	SIGNAL 1..16; /evidence="ECO:0000255"	UPI0000115AC8	TRBV29-1
A0A1B0GX68	TVB2_HUMAN	SIGNAL 1..19; /evidence="ECO:0000255"	UPI00053BD5BC	TRBV2
A0A0K0K1B3	TVB30_HUMAN	SIGNAL 1..18; /evidence="ECO:0000255"	UPI0000176D76	TRBV30
A0A576	TVB31_HUMAN	SIGNAL 1..21; /evidence="ECO:0000255"	UPI0000115AAE	TRBV3-1
A0A577	TVB41_HUMAN	SIGNAL 1..21; /evidence="ECO:0000255"	UPI0000115AAF	TRBV4-1
A0A539	TVB42_HUMAN	SIGNAL 1..21; /evidence="ECO:0000255"	UPI00001140D9	TRBV4-2
A0A589	TVB43_HUMAN	SIGNAL 1..21; /evidence="ECO:0000255"	UPI0000115AB3	TRBV4-3
A0A578	TVB51_HUMAN	SIGNAL 1..21; /evidence="ECO:0000255"	UPI0000115AB0	TRBV5-1
A0A0A0MS03	TVB53_HUMAN	SIGNAL 1..21; /evidence="ECO:0000255"	UPI000011DFCC	TRBV5-3
A0A0C4DH59	TVB54_HUMAN	SIGNAL 1..21; /evidence="ECO:0000255"	UPI00001140E6	TRBV5-4
A0A597	TVB55_HUMAN	SIGNAL 1..21; /evidence="ECO:0000255"	UPI00001140E8	TRBV5-5
A0A599	TVB56_HUMAN	SIGNAL 1..21; /evidence="ECO:0000255"	UPI00001140EA	TRBV5-6
A0A0A0MS05	TVB57_HUMAN	SIGNAL 1..21; /evidence="ECO:0000255"	UPI000011DFCF	TRBV5-7
A0A5A2	TVB58_HUMAN	SIGNAL 1..21; /evidence="ECO:0000255"	UPI00001140EE	TRBV5-8
A0A0K0K1D8	TVB61_HUMAN	SIGNAL 1..21; /evidence="ECO:0000255"	UPI0000115FDC	TRBV6-1
A0A0J9YXY3	TVB62_HUMAN	SIGNAL 1..21; /evidence="ECO:0000255"	UPI0000176880	TRBV6-2
P0DPF7	TVB63_HUMAN	SIGNAL 1..21; /evidence="ECO:0000255"	UPI0000176880	TRBV6-3
A0A1B0GX49	TVB64_HUMAN	SIGNAL 1..21; /evidence="ECO:0000255"	UPI0003F48098	TRBV6-4
A0A0K0K1A5	TVB65_HUMAN	SIGNAL 1..21; /evidence="ECO:0000255"	UPI0003F48115	TRBV6-5
A0A0A6YYG2	TVB66_HUMAN	SIGNAL 1..21; /evidence="ECO:0000255"	UPI00053BD608	TRBV6-6
A0A0A0MS04	TVB67_HUMAN	SIGNAL 1..21; /evidence="ECO:0000255"	UPI0003F483DF	TRBV6-7
A0A0A6YYG3	TVB68_HUMAN	SIGNAL 1..21; /evidence="ECO:0000255"	UPI00053BD5B9	TRBV6-8
A0A0J9YX75	TVB69_HUMAN	SIGNAL 1..21; /evidence="ECO:0000255"	UPI0003F47E35	TRBV6-9
A0A0A6YYK4	TVB71_HUMAN	SIGNAL 1..21; /evidence="ECO:0000255"	UPI0000176862	TRBV7-1
A0A1B0GXF2	TVB72_HUMAN	SIGNAL 1..21; /evidence="ECO:0000255"	UPI0000176866	TRBV7-2
A0A075B6L6	TVB73_HUMAN	SIGNAL 1..21; /evidence="ECO:0000255"	UPI00053BD5DF	TRBV7-3
A0A1B0GX95	TVB74_HUMAN	SIGNAL 1..21; /evidence="ECO:0000255"	UPI00053BD5AB	TRBV7-4
A0A1B0GX31	TVB76_HUMAN	SIGNAL 1..21; /evidence="ECO:0000255"	UPI00053BD5EC	TRBV7-6
A0A0K0K1E9	TVB77_HUMAN	SIGNAL 1..21; /evidence="ECO:0000255"	UPI0003F480E8	TRBV7-7
A0A1B0GX51	TVB78_HUMAN	SIGNAL 1..21; /evidence="ECO:0000255"	UPI0000113C8F	TRBV7-8
P04435	TVB79_HUMAN	SIGNAL 1..21; /evidence="ECO:0000255"	UPI00053BD5F1	TRBV7-9
A0A0B4J1U6	TVB9_HUMAN	SIGNAL 1..21; /evidence="ECO:0000255"	UPI00001140DD	TRBV9
A0A0K0K1A3	TVBJ1_HUMAN	SIGNAL 1..21; /evidence="ECO:0000255"	UPI0003F4829E	TRBV10-1
A0A0K0K1G8	TVBJ2_HUMAN	SIGNAL 1..21; /evidence="ECO:0000255"	UPI0003F47EED	TRBV10-2
A0A0K0K1G6	TVBJ3_HUMAN	SIGNAL 1..21; /evidence="ECO:0000255"	UPI0003F47EA8	TRBV10-3
A0A0K0K1C0	TVBK1_HUMAN	SIGNAL 1..21; /evidence="ECO:0000255"	UPI0003F48171	TRBV11-1
A0A584	TVBK2_HUMAN	SIGNAL 1..21; /evidence="ECO:0000255"	UPI0000115ABC	TRBV11-2
A0A5A6	TVBK3_HUMAN	SIGNAL 1..21; /evidence="ECO:0000255"	UPI00001140E2	TRBV11-3
P01733	TVBL3_HUMAN	SIGNAL 1..21; /evidence="ECO:0000255"	UPI000017686E	TRBV12-3
A0A0B4J2E0	TVBL4_HUMAN	SIGNAL 1..21; /evidence="ECO:0000255"	UPI0000113BD0	TRBV12-4
A0A1B0GX78	TVBL5_HUMAN	SIGNAL 1..21; /evidence="ECO:0000255"	UPI0000176844	TRBV12-5
A0A075B6N2	TVBT1_HUMAN	SIGNAL 1..15; /evidence="ECO:0000255"	UPI0001B79291	TRBV20-1
A0A075B6N3	TVBX1_HUMAN	SIGNAL 1..21; /evidence="ECO:0000255"	UPI0004620E32	TRBV24-1
A0A075B6N4	TVBY1_HUMAN	SIGNAL 1..21; /evidence="ECO:0000255"	UPI0001AE7175	TRBV25-1
A0A1W2PP97	THSD8_HUMAN	SIGNAL 1..21; /evidence="ECO:0000255"	UPI00097BA5B1	THSD8
H3BTG2	TEX46_HUMAN	SIGNAL 1..38; /evidence="ECO:0000255"	UPI0000204668	TEX46
Q07654	TFF3_HUMAN	SIGNAL 1..35; /evidence="ECO:0000269|PubMed:15340161, ECO:0000269|PubMed:19670903"	UPI0000206BD4	TFF3
Q9BZJ3	TRYD_HUMAN	SIGNAL 1..25; /evidence="ECO:0000255"	UPI000007066B	TPSD1
Q8NC42	RN149_HUMAN	SIGNAL 1..32; /evidence="ECO:0000255"	UPI0000366F4A	RNF149
Q5TF21	SOGA3_HUMAN	SIGNAL 1..21; /evidence="ECO:0000255"	UPI0000419273	SOGA3
P07478	TRY2_HUMAN	SIGNAL 1..15; /evidence="ECO:0000269|PubMed:2598466"	UPI000000130A	PRSS2
Q9UKI3	VPRE3_HUMAN	SIGNAL 1..20; /evidence="ECO:0000255"	UPI0000049DEB	VPREB3
P0DPA2	VSIG8_HUMAN	SIGNAL 1..21; /evidence="ECO:0000255"	UPI0000458A8F	VSIG8
Q685J3	MUC17_HUMAN	SIGNAL 1..25; /evidence="ECO:0000255"	UPI0000D5BB56	MUC17
Q9H8L6	MMRN2_HUMAN	SIGNAL 1..22; /evidence="ECO:0000255"	UPI000013F046	MMRN2
Q8WU39	MZB1_HUMAN	SIGNAL 1..22; /evidence="ECO:0000255"	UPI0000035F67	MZB1
A0A2R8YFM6	OOSP3_HUMAN	SIGNAL 1..22; /evidence="ECO:0000255"	UPI000D18D167	OOSP3
Q00887	PSG9_HUMAN	SIGNAL 1..34; /evidence="ECO:0000255"	UPI00001327A5	PSG9
Q6UW15	REG3G_HUMAN	SIGNAL 1..26; /evidence="ECO:0000269|PubMed:15340161, ECO:0000269|PubMed:19095652"	UPI0000048F1E	REG3G
O60602	TLR5_HUMAN	SIGNAL 1..20; /evidence="ECO:0000269|PubMed:15340161"	UPI0000205D14	TLR5
Q86XT9	TM219_HUMAN	SIGNAL 1..38; /evidence="ECO:0000255"	UPI000004F67E	TMEM219
O14773	TPP1_HUMAN	SIGNAL 1..19; /evidence="ECO:0000269|PubMed:11054422"	UPI0000001109	TPP1
Q9UI38	TSP50_HUMAN	SIGNAL 1..39; /evidence="ECO:0000255"	UPI0000037465	PRSS50
P35443	TSP4_HUMAN	SIGNAL 1..26; /evidence="ECO:0000255"	UPI000013D591	THBS4
Q9BZM5	ULBP2_HUMAN	SIGNAL 1..25; /evidence="ECO:0000269|PubMed:11444831"	UPI0000048F60	ULBP2
P12018	VPREB_HUMAN	SIGNAL 1..19; /evidence="ECO:0000255"	UPI0000138CF8	VPREB1
Q6ZRU5	YQ032_HUMAN	SIGNAL 1..35; /evidence="ECO:0000255"	UPI0000198F8D
Q86UN2	R4RL1_HUMAN	SIGNAL 1..24; /evidence="ECO:0000255"	UPI000018CD23	RTN4RL1
Q5VYX0	RNLS_HUMAN	SIGNAL 1..17; /evidence="ECO:0000255"	UPI00001AFF46	RNLS
P07949	RET_HUMAN	SIGNAL 1..28; /evidence="ECO:0000255"	UPI00001336E1	RET
Q16586	SGCA_HUMAN	SIGNAL 1..23; /evidence="ECO:0000255"	UPI0000135907	SGCA
Q13103	SPP24_HUMAN	SIGNAL 1..29; /evidence="ECO:0000255"	UPI0000135D66	SPP2
Q9BT56	SPXN_HUMAN	SIGNAL 1..26; /evidence="ECO:0000255"	UPI0000039EF8	SPX
P61812	TGFB2_HUMAN	SIGNAL 1..20; /evidence="ECO:0000255"	UPI000002BEF5	TGFB2
P0DSE1	TRAR1_HUMAN	SIGNAL 1..19; /evidence="ECO:0000255"	UPI00107E63E9	TRA
A0JD37	TRDV3_HUMAN	SIGNAL 1..18; /evidence="ECO:0000255"	UPI0000113D2D	TRDV3
Q969D9	TSLP_HUMAN	SIGNAL 1..28; /evidence="ECO:0000255"	UPI000006DB21	TSLP
Q9BY64	UDB28_HUMAN	SIGNAL 1..24; /evidence="ECO:0000255"	UPI0000137A9F	UGT2B28
A0A075B6L2	TVG11_HUMAN	SIGNAL 1..18; /evidence="ECO:0000255"	UPI000006DAEB	TRGV11
P40126	TYRP2_HUMAN	SIGNAL 1..23; /evidence="ECO:0000255"	UPI0000000A09	DCT
A0A0B4J264	TV381_HUMAN	SIGNAL 1..21; /evidence="ECO:0000255"	UPI000011D131	TRAV38-1
Q9BQY6	WFDC6_HUMAN	SIGNAL 1..25; /evidence="ECO:0000255"	UPI0000072451	WFDC6
Q8IUB3	WF10B_HUMAN	SIGNAL 1..21; /evidence="ECO:0000255"	UPI00000747AC	WFDC10B
Q8N1Y9	YI025_HUMAN	SIGNAL 1..25; /evidence="ECO:0000255"	UPI000023797B
P05451	REG1A_HUMAN	SIGNAL 1..22; /evidence="ECO:0000269|PubMed:15340161, ECO:0000269|PubMed:2493268"	UPI000012E72D	REG1A
P04090	REL2_HUMAN	SIGNAL 1..24; /evidence="ECO:0000269|PubMed:1572287"	UPI000002C1A0	RLN2
Q6ZVN8	RGMC_HUMAN	SIGNAL 1..35; /evidence="ECO:0000255"	UPI000013EB58	HJV
Q86WD7	SPA9_HUMAN	SIGNAL 1..23; /evidence="ECO:0000255"	UPI000003B052	SERPINA9
Q9Y3B3	TMED7_HUMAN	SIGNAL 1..34; /evidence="ECO:0000255"	UPI000007008A	TMED7
Q9UBS9	SUCO_HUMAN	SIGNAL 1..29; /evidence="ECO:0000255"	UPI0000070BAC	SUCO
Q8IWU5	SULF2_HUMAN	SIGNAL 1..24; /evidence="ECO:0000255"	UPI000003FFBA	SULF2
P02808	STAT_HUMAN	SIGNAL 1..19; /evidence="ECO:0000269|PubMed:3476566"	UPI000013609C	STATH
P04155	TFF1_HUMAN	SIGNAL 1..24; /evidence="ECO:0000269|PubMed:15340161, ECO:0000269|PubMed:15924415, ECO:0000269|PubMed:16308573, ECO:0000269|PubMed:3146413, ECO:0000269|PubMed:3261981"	UPI000002B788	TFF1
Q92752	TENR_HUMAN	SIGNAL 1..31; /evidence="ECO:0000255"	UPI000013D41C	TNR
Q96QU1	PCD15_HUMAN	SIGNAL 1..26; /evidence="ECO:0000255"	UPI000014083E	PCDH15
Q8NHW6	OTOSP_HUMAN	SIGNAL 1..21; /evidence="ECO:0000255"	UPI00000704B2	OTOS
P42785	PCP_HUMAN	SIGNAL 1..21; /evidence="ECO:0000255"	UPI000004BA61	PRCP
P05120	PAI2_HUMAN	SIGNAL 1..?; /note="Not cleaved"	UPI000002BB06	SERPINB2
P29122	PCSK6_HUMAN	SIGNAL 1..63; /evidence="ECO:0000255"	UPI00001311D0	PCSK6
Q9HCN3	PGAP6_HUMAN	SIGNAL 1..34; /evidence="ECO:0000255"	UPI000013CCD4	PGAP6
P20142	PEPC_HUMAN	SIGNAL 1..16; /evidence="ECO:0000269|PubMed:2515193, ECO:0000269|PubMed:6816595"	UPI00001315CC	PGC
Q15198	PGFRL_HUMAN	SIGNAL 1..21; /evidence="ECO:0000255"	UPI0000070143	PDGFRL
P16471	PRLR_HUMAN	SIGNAL 1..24	UPI0000132234	PRLR
P04808	REL1_HUMAN	SIGNAL 1..22; /evidence="ECO:0000250"	UPI000002C183	RLN1
Q6ZRI8	RHG36_HUMAN	SIGNAL 1..40; /evidence="ECO:0000255"	UPI0000041347	ARHGAP36
P04844	RPN2_HUMAN	SIGNAL 1..22; /evidence="ECO:0000269|PubMed:12665801"	UPI0000000C52	RPN2
Q9ULF5	S39AA_HUMAN	SIGNAL 1..25; /evidence="ECO:0000255"	UPI000004A043	SLC39A10
O15389	SIGL5_HUMAN	SIGNAL 1..16; /evidence="ECO:0000255"	UPI000011B40C	SIGLEC5
O43699	SIGL6_HUMAN	SIGNAL 1..26; /evidence="ECO:0000255"	UPI0000223FFD	SIGLEC6
Q6FHJ7	SFRP4_HUMAN	SIGNAL 1..18; /evidence="ECO:0000255"	UPI000004ECBF	SFRP4
Q9Y286	SIGL7_HUMAN	SIGNAL 1..18; /evidence="ECO:0000255"	UPI000011B40B	SIGLEC7
Q9NYZ4	SIGL8_HUMAN	SIGNAL 1..16; /evidence="ECO:0000255"	UPI000013598B	SIGLEC8
Q9Y336	SIGL9_HUMAN	SIGNAL 1..17; /evidence="ECO:0000255"	UPI00000389EE	SIGLEC9
Q5T4F7	SFRP5_HUMAN	SIGNAL 1..29; /evidence="ECO:0000255"	UPI000013D6CB	SFRP5
P21815	SIAL_HUMAN	SIGNAL 1..16	UPI000013C899	IBSP
Q6X4U4	SOSD1_HUMAN	SIGNAL 1..23; /evidence="ECO:0000269|PubMed:15340161"	UPI000004BA5E	SOSTDC1
P03973	SLPI_HUMAN	SIGNAL 1..25; /evidence="ECO:0000269|PubMed:2039600, ECO:0000269|PubMed:25946035, ECO:0000269|PubMed:3462719, ECO:0000269|PubMed:3485543"	UPI0000036BB4	SLPI
Q9BQB4	SOST_HUMAN	SIGNAL 1..23; /evidence="ECO:0000269|PubMed:15340161"	UPI0000035BBE	SOST
P78324	SHPS1_HUMAN	SIGNAL 1..30; /evidence="ECO:0000255"	UPI0000073ADE	SIRPA
Q9UPU3	SORC3_HUMAN	SIGNAL 1..33; /evidence="ECO:0000255"	UPI0000135CE1	SORCS3
Q92673	SORL_HUMAN	SIGNAL 1..28; /evidence="ECO:0000255"	UPI000013D0B1	SORL1
Q53EL9	SEZ6_HUMAN	SIGNAL 1..19; /evidence="ECO:0000255"	UPI0000049D91	SEZ6
O94991	SLIK5_HUMAN	SIGNAL 1..40; /evidence="ECO:0000255"	UPI000015F6F7	SLITRK5
Q15465	SHH_HUMAN	SIGNAL 1..23; /evidence="ECO:0000269|PubMed:9593755"	UPI0000135942	SHH
Q5JRA6	TGO1_HUMAN	SIGNAL 1..22; /evidence="ECO:0000255"	UPI00001D75B3	MIA3
O43493	TGON2_HUMAN	SIGNAL 1..21; /evidence="ECO:0000255"	UPI0000208801	TGOLN2
Q13214	SEM3B_HUMAN	SIGNAL 1..24; /evidence="ECO:0000255"	UPI0000135A63	SEMA3B
Q14563	SEM3A_HUMAN	SIGNAL 1..20; /evidence="ECO:0000255"	UPI0000135A60	SEMA3A
Q13275	SEM3F_HUMAN	SIGNAL 1..18; /evidence="ECO:0000255"	UPI0000135A69	SEMA3F
Q9H3S1	SEM4A_HUMAN	SIGNAL 1..32; /evidence="ECO:0000255"	UPI000007217A	SEMA4A
Q13591	SEM5A_HUMAN	SIGNAL 1..22; /evidence="ECO:0000255"	UPI000004F25D	SEMA5A
Q4G0G5	SC2B2_HUMAN	SIGNAL 1..23; /evidence="ECO:0000255"	UPI0000252071	SCGB2B2
O95968	SG1D1_HUMAN	SIGNAL 1..21; /evidence="ECO:0000269|PubMed:25946035, ECO:0000269|PubMed:9720917"	UPI000012E869	SCGB1D1
O95969	SG1D2_HUMAN	SIGNAL 1..21; /evidence="ECO:0000255"	UPI00000403D8	SCGB1D2
Q9NY15	STAB1_HUMAN	SIGNAL 1..25; /evidence="ECO:0000255"	UPI0000140C12	STAB1
Q8TB22	SPT20_HUMAN	SIGNAL 1..22; /evidence="ECO:0000255"	UPI000013F302	SPATA20
O76061	STC2_HUMAN	SIGNAL 1..24; /evidence="ECO:0000255"	UPI00001360B8	STC2
Q9H1J7	WNT5B_HUMAN	SIGNAL 1..17; /evidence="ECO:0000255"	UPI0000138F3C	WNT5B
Q9Y5W5	WIF1_HUMAN	SIGNAL 1..28; /evidence="ECO:0000255"	UPI0000038BEE	WIF1
O00755	WNT7A_HUMAN	SIGNAL 1..31; /evidence="ECO:0000255"	UPI0000033777	WNT7A
P78423	X3CL1_HUMAN	SIGNAL 1..24	UPI0000040685	CX3CL1
P56706	WNT7B_HUMAN	SIGNAL 1..24; /evidence="ECO:0000255"	UPI0000001BC6	WNT7B
Q9H1J5	WNT8A_HUMAN	SIGNAL 1..24; /evidence="ECO:0000255"	UPI00000443FE	WNT8A
Q93098	WNT8B_HUMAN	SIGNAL 1..22; /evidence="ECO:0000255"	UPI000013D6C5	WNT8B
O14904	WNT9A_HUMAN	SIGNAL 1..29; /evidence="ECO:0000255"	UPI000005104B	WNT9A
Q92563	TICN2_HUMAN	SIGNAL 1..22; /evidence="ECO:0000269|PubMed:15340161"	UPI0000136F51	SPOCK2
Q08629	TICN1_HUMAN	SIGNAL 1..21; /evidence="ECO:0000255"	UPI0000136F50	SPOCK1
A0A1B0GTY4	TEX50_HUMAN	SIGNAL 1..23; /evidence="ECO:0000255"	UPI00003D5EEC	TEX50
P51512	MMP16_HUMAN	SIGNAL 1..31; /evidence="ECO:0000255"	UPI000003DC73	MMP16
P39900	MMP12_HUMAN	SIGNAL 1..16; /evidence="ECO:0000305"	UPI00000422BE	MMP12
P0CAP1	MYZAP_HUMAN	SIGNAL 1..20; /evidence="ECO:0000255"	UPI000004EE89	MYZAP
Q68BL7	OLM2A_HUMAN	SIGNAL 1..27; /evidence="ECO:0000250|UniProtKB:Q8BHP7"	UPI00001B6546	OLFML2A
A0A2R8YFL7	OSP4A_HUMAN	SIGNAL 1..19; /evidence="ECO:0000255"	UPI000D197A40	OOSP4A
O00254	PAR3_HUMAN	SIGNAL 1..21; /evidence="ECO:0000255"	UPI0000050431	F2RL2
P55085	PAR2_HUMAN	SIGNAL 1..25; /evidence="ECO:0000255"	UPI0000131317	F2RL1
Q9NPG4	PCD12_HUMAN	SIGNAL 1..24; /evidence="ECO:0000255"	UPI00001313B4	PCDH12
Q9Y5I2	PCDAA_HUMAN	SIGNAL 1..28; /evidence="ECO:0000255"	UPI00001273D3	PCDHA10
Q9Y5I3	PCDA1_HUMAN	SIGNAL 1..29; /evidence="ECO:0000255"	UPI00001273C7	PCDHA1
Q9Y5H9	PCDA2_HUMAN	SIGNAL 1..22; /evidence="ECO:0000269|PubMed:12665801"	UPI00001273C9	PCDHA2
Q9Y5H2	PCDGB_HUMAN	SIGNAL 1..29; /evidence="ECO:0000255"	UPI00000739DC	PCDHGA11
Q9Y5F7	PCDGL_HUMAN	SIGNAL 1..29; /evidence="ECO:0000255"	UPI0000071C3B	PCDHGC4
Q6GTS8	P20D1_HUMAN	SIGNAL 1..25; /evidence="ECO:0000255"	UPI00003665FD	PM20D1
Q5VU65	P210L_HUMAN	SIGNAL 1..35; /evidence="ECO:0000255"	UPI000023724F	NUP210L
P0C8F1	PATE4_HUMAN	SIGNAL 1..22; /evidence="ECO:0000255"	UPI0000251F10	PATE4
Q6UXH9	PAMR1_HUMAN	SIGNAL 1..21; /evidence="ECO:0000255"	UPI00000389DA	PAMR1
P23219	PGH1_HUMAN	SIGNAL 1..23	UPI0000161DAC	PTGS1
Q96S96	PEBP4_HUMAN	SIGNAL 1..22; /evidence="ECO:0000269|PubMed:15340161"	UPI0000037788	PEBP4
Q02809	PLOD1_HUMAN	SIGNAL 1..18; /evidence="ECO:0000269|PubMed:1577494"	UPI000013C611	PLOD1
Q9ULL4	PLXB3_HUMAN	SIGNAL 1..44; /evidence="ECO:0000255"	UPI000007256A	PLXNB3
O15031	PLXB2_HUMAN	SIGNAL 1..19; /evidence="ECO:0000255"	UPI000003812D	PLXNB2
P51805	PLXA3_HUMAN	SIGNAL 1..19; /evidence="ECO:0000255"	UPI000004E900	PLXNA3
O43157	PLXB1_HUMAN	SIGNAL 1..19; /evidence="ECO:0000255"	UPI0000038131	PLXNB1
Q9HBJ0	PLAC1_HUMAN	SIGNAL 1..22; /evidence="ECO:0000255"	UPI0000070F9F	PLAC1
P04156	PRIO_HUMAN	SIGNAL 1..22; /evidence="ECO:0000250|UniProtKB:P04925"	UPI0000033C27	PRNP
Q8IYP2	PRS58_HUMAN	SIGNAL 1..17; /evidence="ECO:0000255"	UPI000004C649	PRSS58
Q8WXF3	REL3_HUMAN	SIGNAL 1..25; /evidence="ECO:0000269|PubMed:12686464"	UPI0000042374	RLN3
Q96B86	RGMA_HUMAN	SIGNAL 1..47; /evidence="ECO:0000255"	UPI0000E59D38	RGMA
Q6UWP8	SBSN_HUMAN	SIGNAL 1..25; /evidence="ECO:0000255"	UPI000059D6E7	SBSN
Q8WZ75	ROBO4_HUMAN	SIGNAL 1..27; /evidence="ECO:0000255"	UPI000004A023	ROBO4
Q8N474	SFRP1_HUMAN	SIGNAL 1..31; /evidence="ECO:0000269|PubMed:11741940"	UPI0000038CE3	SFRP1
Q99523	SORT_HUMAN	SIGNAL 1..33; /evidence="ECO:0000250|UniProtKB:O54861"	UPI0000074182	SORT1
Q9H173	SIL1_HUMAN	SIGNAL 1..31; /evidence="ECO:0000255"	UPI000003ED21	SIL1
Q6UWI4	SHSA2_HUMAN	SIGNAL 1..33; /evidence="ECO:0000269|PubMed:15340161"	UPI000004BA7B	SHISA2
A0PJX4	SHSA3_HUMAN	SIGNAL 1..21; /evidence="ECO:0000255"	UPI000020BC30	SHISA3
Q96DD7	SHSA4_HUMAN	SIGNAL 1..27; /evidence="ECO:0000255"	UPI000003ED24	SHISA4
Q9NXL6	SIDT1_HUMAN	SIGNAL 1..19; /evidence="ECO:0000255"	UPI000013D581	SIDT1
O75264	SIM24_HUMAN	SIGNAL 1..20; /evidence="ECO:0000255"	UPI000015B2DA	SMIM24
Q8NBJ9	SIDT2_HUMAN	SIGNAL 1..18; /evidence="ECO:0000269|PubMed:15340161"	UPI000004BA68	SIDT2
Q8N114	SHSA5_HUMAN	SIGNAL 1..28; /evidence="ECO:0000255"	UPI000003B0C1	SHISA5
Q6ZSJ9	SHSA6_HUMAN	SIGNAL 1..25; /evidence="ECO:0000255"	UPI000166306E	SHISA6
A4D0T7	SIM30_HUMAN	SIGNAL 1..24; /evidence="ECO:0000255"	UPI0000037793	SMIM30
A6NL88	SHSA7_HUMAN	SIGNAL 1..19; /evidence="ECO:0000255"	UPI000193055E	SHISA7
P55000	SLUR1_HUMAN	SIGNAL 1..22; /evidence="ECO:0000269|PubMed:10211827"	UPI000011D637	SLURP1
B8ZZ34	SHSA8_HUMAN	SIGNAL 1..38; /evidence="ECO:0000255"	UPI00020D8F9E	SHISA8
P0DP57	SLUR2_HUMAN	SIGNAL 1..22; /evidence="ECO:0000255"	UPI000000D72B	SLURP2
B4DS77	SHSA9_HUMAN	SIGNAL 1..23; /evidence="ECO:0000255"	UPI0001CE6F1C	SHISA9
Q3SXP7	SHSL1_HUMAN	SIGNAL 1..25; /evidence="ECO:0000255"	UPI0000251ED8	SHISAL1
Q8IWL2	SFTA1_HUMAN	SIGNAL 1..20	UPI000013CAFE	SFTPA1
Q6UW10	SFTA2_HUMAN	SIGNAL 1..19; /evidence="ECO:0000269|PubMed:15340161"	UPI00000389E6	SFTA2
Q96LC7	SIG10_HUMAN	SIGNAL 1..16; /evidence="ECO:0000255"	UPI0000047E1A	SIGLEC10
Q96RL6	SIG11_HUMAN	SIGNAL 1..27; /evidence="ECO:0000255"	UPI00018131F5	SIGLEC11
Q96PQ1	SIG12_HUMAN	SIGNAL 1..18; /evidence="ECO:0000255"	UPI0000135992	SIGLEC12
Q08ET2	SIG14_HUMAN	SIGNAL 1..16; /evidence="ECO:0000255"	UPI0000E44158	SIGLEC14
Q6ZMC9	SIG15_HUMAN	SIGNAL 1..19; /evidence="ECO:0000255"	UPI000015FA55	SIGLEC15
A6NMB1	SIG16_HUMAN	SIGNAL 1..16; /evidence="ECO:0000255"	UPI0000D4A436	SIGLEC16
P01241	SOMA_HUMAN	SIGNAL 1..26; /evidence="ECO:0000269|PubMed:5144027, ECO:0000269|PubMed:5279046, ECO:0000269|PubMed:5810834"	UPI000002B7EE	GH1
Q96PX8	SLIK1_HUMAN	SIGNAL 1..17; /evidence="ECO:0000255"	UPI0000035971	SLITRK1
Q9H156	SLIK2_HUMAN	SIGNAL 1..21; /evidence="ECO:0000255"	UPI000004E64B	SLITRK2
O94933	SLIK3_HUMAN	SIGNAL 1..26; /evidence="ECO:0000255"	UPI000004F259	SLITRK3
Q8IW52	SLIK4_HUMAN	SIGNAL 1..18; /evidence="ECO:0000255"	UPI000004E650	SLITRK4
Q96GP6	SREC2_HUMAN	SIGNAL 1..43; /evidence="ECO:0000255"	UPI0000EE7ADB	SCARF2
P43307	SSRA_HUMAN	SIGNAL 1..18; /evidence="ECO:0000269|PubMed:1557127"	UPI0000135FFE	SSR1
Q9P2J2	TUTLA_HUMAN	SIGNAL 1..20; /evidence="ECO:0000255"	UPI000004A10B	IGSF9
P04004	VTNC_HUMAN	SIGNAL 1..19; /evidence="ECO:0000269|PubMed:631332, ECO:0000269|PubMed:7522053"	UPI0000138E65	VTN
P98155	VLDLR_HUMAN	SIGNAL 1..27; /evidence="ECO:0000255"	UPI0000055935	VLDLR
P43489	TNR4_HUMAN	SIGNAL 1..28; /evidence="ECO:0000255"	UPI00001370E5	TNFRSF4
P07204	TRBM_HUMAN	SIGNAL 1..18; /evidence="ECO:0000269|PubMed:2820710"	UPI00000002BD	THBD
Q07011	TNR9_HUMAN	SIGNAL 1..23; /evidence="ECO:0000269|PubMed:15340161"	UPI00001370F1	TNFRSF9
Q9NYK1	TLR7_HUMAN	SIGNAL 1..26; /evidence="ECO:0000255"	UPI000004BAF6	TLR7
Q9UBN6	TR10D_HUMAN	SIGNAL 1..55; /evidence="ECO:0000269|PubMed:15340161, ECO:0000269|PubMed:9382840"	UPI0000049E0B	TNFRSF10D
P25445	TNR6_HUMAN	SIGNAL 1..25; /evidence="ECO:0000255"	UPI000003060C	FAS
P13591	NCAM1_HUMAN	SIGNAL 1..19; /evidence="ECO:0000250"	UPI0000E445E3	NCAM1
Q9NPH6	OBP2B_HUMAN	SIGNAL 1..15; /evidence="ECO:0000255"	UPI00000377BC	OBP2B
Q9UQ72	PSG11_HUMAN	SIGNAL 1..34; /evidence="ECO:0000255"	UPI000004EE8C	PSG11
Q99969	RARR2_HUMAN	SIGNAL 1..20; /evidence="ECO:0000269|PubMed:14675762"	UPI0000136F55	RARRES2
Q8N7C7	RN148_HUMAN	SIGNAL 1..34; /evidence="ECO:0000255"	UPI000006FF1E	RNF148
Q96MS0	ROBO3_HUMAN	SIGNAL 1..20; /evidence="ECO:0000255"	UPI000035AA82	ROBO3
Q01973	ROR1_HUMAN	SIGNAL 1..29; /evidence="ECO:0000255"	UPI00001AF82C	ROR1
Q24JP5	T132A_HUMAN	SIGNAL 1..35; /evidence="ECO:0000255"	UPI0000190978	TMEM132A
Q765I0	UTS2B_HUMAN	SIGNAL 1..28; /evidence="ECO:0000255"	UPI000013FF7F	UTS2B
P19320	VCAM1_HUMAN	SIGNAL 1..24; /evidence="ECO:0000269|PubMed:15340161"	UPI0000000E06	VCAM1
O95399	UTS2_HUMAN	SIGNAL 1..20	UPI0000137D55	UTS2
Q6UX27	VSTM1_HUMAN	SIGNAL 1..16; /evidence="ECO:0000269|PubMed:15340161"	UPI00001D8195	VSTM1
Q8IW00	VSTM4_HUMAN	SIGNAL 1..23; /evidence="ECO:0000255"	UPI00001B01E4	VSTM4
P28908	TNR8_HUMAN	SIGNAL 1..18	UPI0000000971	TNFRSF8
O14798	TR10C_HUMAN	SIGNAL 1..25; /evidence="ECO:0000269|PubMed:15340161, ECO:0000269|PubMed:9242611"	UPI00001AF00A	TNFRSF10C
Q969Z4	TR19L_HUMAN	SIGNAL 1..25; /evidence="ECO:0000269|PubMed:11313261, ECO:0000269|PubMed:15340161"	UPI000003C9E6	RELT
P0DKB5	TPBGL_HUMAN	SIGNAL 1..26; /evidence="ECO:0000255"	UPI000044B6CB	TPBGL
Q9NP99	TREM1_HUMAN	SIGNAL 1..20; /evidence="ECO:0000255"	UPI0000047FA9	TREM1
P04628	WNT1_HUMAN	SIGNAL 1..27; /evidence="ECO:0000255"	UPI0000051043	WNT1
P04275	VWF_HUMAN	SIGNAL 1..22; /evidence="ECO:0000269|PubMed:3495266"	UPI00001AE7EE	VWF
P49765	VEGFB_HUMAN	SIGNAL 1..21; /evidence="ECO:0000255"	UPI0000001047	VEGFB
Q93097	WNT2B_HUMAN	SIGNAL 1..?; /evidence="ECO:0000255"	UPI0000138F23	WNT2B
Q8IUA0	WFDC8_HUMAN	SIGNAL 1..38; /evidence="ECO:0000255"	UPI000016059B	WFDC8
O14905	WNT9B_HUMAN	SIGNAL 1..22; /evidence="ECO:0000255"	UPI000013DFB5	WNT9B
P41221	WNT5A_HUMAN	SIGNAL 1..35; /evidence="ECO:0000255"	UPI0000231C66	WNT5A
P25942	TNR5_HUMAN	SIGNAL 1..20; /evidence="ECO:0000269|PubMed:11676606, ECO:0000269|PubMed:15340161, ECO:0000269|PubMed:2463309"	UPI00000336A0	CD40
Q9UBM4	OPT_HUMAN	SIGNAL 1..19; /evidence="ECO:0000250"	UPI00000015D9	OPTC
Q8N323	NXPE1_HUMAN	SIGNAL 1..21; /evidence="ECO:0000255"	UPI000004BF11	NXPE1
Q13332	PTPRS_HUMAN	SIGNAL 1..29; /evidence="ECO:0000255"	UPI000059D63E	PTPRS
O43653	PSCA_HUMAN	SIGNAL 1..11; /evidence="ECO:0000269|PubMed:15340161"	UPI000015B119	PSCA
O94813	SLIT2_HUMAN	SIGNAL 1..30; /evidence="ECO:0000255"	UPI00000747E4	SLIT2
A0A075B6R0	TRGV2_HUMAN	SIGNAL 1..17; /evidence="ECO:0000255"	UPI0000F3036D	TRGV2
Q13438	OS9_HUMAN	SIGNAL 1..25; /evidence="ECO:0000255"	UPI0000130EAC	OS9
P39656	OST48_HUMAN	SIGNAL 1..42; /evidence="ECO:0000250"	UPI000013C9E0	DDOST
Q13046	PSG7_HUMAN	SIGNAL 1..34; /evidence="ECO:0000255"	UPI00015D763B	PSG7
Q8NBM4	UBAC2_HUMAN	SIGNAL 1..35; /evidence="ECO:0000255"	UPI000003B0B4	UBAC2
Q9HAW7	UD17_HUMAN	SIGNAL 1..25; /evidence="ECO:0000255"	UPI000013EA12	UGT1A7
P19224	UD16_HUMAN	SIGNAL 1..26; /evidence="ECO:0000255"	UPI000007021F	UGT1A6
P14679	TYRO_HUMAN	SIGNAL 1..18; /evidence="ECO:0000255"	UPI000004441A	TYR
A0A0B4J277	TVA22_HUMAN	SIGNAL 1..21; /evidence="ECO:0000255"	UPI000011D125	TRAV22
Q06418	TYRO3_HUMAN	SIGNAL 1..40; /evidence="ECO:0000255"	UPI000013788A	TYRO3
P41222	PTGDS_HUMAN	SIGNAL 1..22; /evidence="ECO:0000269|PubMed:1726844, ECO:0000269|PubMed:7689714, ECO:0000269|PubMed:7692978, ECO:0000269|PubMed:8336134, ECO:0000269|PubMed:8336140, ECO:0000269|PubMed:9475419, ECO:0000269|PubMed:9844724"	UPI00001317A4	PTGDS
Q9UQ74	PSG8_HUMAN	SIGNAL 1..34; /evidence="ECO:0000255"	UPI0000071471	PSG8
Q15238	PSG5_HUMAN	SIGNAL 1..34; /evidence="ECO:0000255"	UPI000013C7B9	PSG5
Q5JQD4	PYY3_HUMAN	SIGNAL 1..23; /evidence="ECO:0000255"	UPI00003CF709	PYY3
O60894	RAMP1_HUMAN	SIGNAL 1..26; /evidence="ECO:0000255"	UPI00001342FF	RAMP1
Q9GZM7	TINAL_HUMAN	SIGNAL 1..21; /evidence="ECO:0000269|PubMed:11170462, ECO:0000269|PubMed:15340161"	UPI000003B0A6	TINAGL1
P20231	TRYB2_HUMAN	SIGNAL 1..18; /evidence="ECO:0000255"	UPI0000137302	TPSB2
Q8WUA8	TSK_HUMAN	SIGNAL 1..16; /evidence="ECO:0000255"	UPI000006E7B7	TSKU
P07996	TSP1_HUMAN	SIGNAL 1..18	UPI00001FE219	THBS1
A0A0B4J272	TVA24_HUMAN	SIGNAL 1..22; /evidence="ECO:0000255"	UPI000011D127	TRAV24
Q6EMK4	VASN_HUMAN	SIGNAL 1..23; /evidence="ECO:0000255"	UPI000003E779	VASN
P32241	VIPR1_HUMAN	SIGNAL 1..30; /evidence="ECO:0000255"	UPI000005045A	VIPR1
Q9HD43	PTPRH_HUMAN	SIGNAL 1..27; /evidence="ECO:0000255"	UPI000052D443	PTPRH
Q68DV7	RNF43_HUMAN	SIGNAL 1..23; /evidence="ECO:0000255"	UPI000022A469	RNF43
P02753	RET4_HUMAN	SIGNAL 1..18; /evidence="ECO:0000269|PubMed:2444024, ECO:0000269|PubMed:573217, ECO:0000269|PubMed:6942701"	UPI0000044958	RBP4
P60153	RNAS9_HUMAN	SIGNAL 1..26; /evidence="ECO:0000269|PubMed:19137000"	UPI000016087B	RNASE9
Q8IZJ1	UNC5B_HUMAN	SIGNAL 1..26; /evidence="ECO:0000255"	UPI000000D753	UNC5B
P55089	UCN1_HUMAN	SIGNAL 1..25; /evidence="ECO:0000255"	UPI000003284B	UCN
Q5TEA6	SE1L2_HUMAN	SIGNAL 1..23; /evidence="ECO:0000255"	UPI000003BCBA	SEL1L2
P51571	SSRD_HUMAN	SIGNAL 1..23; /evidence="ECO:0000255"	UPI0000136003	SSR4
Q9GZX9	TWSG1_HUMAN	SIGNAL 1..25; /evidence="ECO:0000255"	UPI0000071AF6	TWSG1
Q9HC07	TM165_HUMAN	SIGNAL 1..33; /evidence="ECO:0000255"	UPI0000035F63	TMEM165
P16473	TSHR_HUMAN	SIGNAL 1..20	UPI000018684A	TSHR
Q9BZM4	ULBP3_HUMAN	SIGNAL 1..29; /evidence="ECO:0000255"	UPI0000071255	ULBP3
P30530	UFO_HUMAN	SIGNAL 1..25; /evidence="ECO:0000255"	UPI000014319B	AXL
E5RIL1	UPKL2_HUMAN	SIGNAL 1..33; /evidence="ECO:0000255"	UPI00001D754B	UPK3BL2
O95881	TXD12_HUMAN	SIGNAL 1..26; /evidence="ECO:0000269|PubMed:15340161"	UPI000003B0AC	TXNDC12
O75631	UPK3A_HUMAN	SIGNAL 1..18; /evidence="ECO:0000250"	UPI0000161B8E	UPK3A
A0A075B6W5	TVA23_HUMAN	SIGNAL 1..21; /evidence="ECO:0000255"	UPI0004620A50	TRAV23DV6
Q8N2E2	VWDE_HUMAN	SIGNAL 1..20; /evidence="ECO:0000255"	UPI00006C0B98	VWDE
O43895	XPP2_HUMAN	SIGNAL 1..21; /evidence="ECO:0000255"	UPI000013901A	XPNPEP2
Q6UXV3	YV010_HUMAN	SIGNAL 1..30; /evidence="ECO:0000255"	UPI00001D6937
Q8IVN8	SBSPO_HUMAN	SIGNAL 1..20; /evidence="ECO:0000255"	UPI0000D47CF3	SBSPON
P07998	RNAS1_HUMAN	SIGNAL 1..28; /evidence="ECO:0000269|PubMed:1587793, ECO:0000269|PubMed:2049798, ECO:0000269|PubMed:2383019, ECO:0000269|PubMed:3202829, ECO:0000269|PubMed:6201087, ECO:0000269|PubMed:8280059"	UPI000013448E	RNASE1
Q01974	ROR2_HUMAN	SIGNAL 1..33; /evidence="ECO:0000255"	UPI000013E8CA	ROR2
Q86TD4	SRCA_HUMAN	SIGNAL 1..20; /evidence="ECO:0000255"	UPI00006688CC	SRL
Q9NS62	THSD1_HUMAN	SIGNAL 1..24; /evidence="ECO:0000255"	UPI000007376D	THSD1
Q9Y334	VWA7_HUMAN	SIGNAL 1..28; /evidence="ECO:0000255"	UPI0000E5AD19	VWA7
P10600	TGFB3_HUMAN	SIGNAL 1..23; /evidence="ECO:0000255"	UPI000000D8EC	TGFB3
P40238	TPOR_HUMAN	SIGNAL 1..25; /evidence="ECO:0000255"	UPI000002DB88	MPL
Q7RTX1	TS1R1_HUMAN	SIGNAL 1..20; /evidence="ECO:0000255"	UPI000004737B	TAS1R1
O75795	UDB17_HUMAN	SIGNAL 1..23; /evidence="ECO:0000255"	UPI0000137A9C	UGT2B17
Q5GFL6	VWA2_HUMAN	SIGNAL 1..23; /evidence="ECO:0000255"	UPI00004C7AA3	VWA2
Q8NEX6	WFD11_HUMAN	SIGNAL 1..25; /evidence="ECO:0000255"	UPI0000138EA6	WFDC11
Q96IQ7	VSIG2_HUMAN	SIGNAL 1..23; /evidence="ECO:0000269|PubMed:15340161"	UPI0000035BBB	VSIG2
P24347	MMP11_HUMAN	SIGNAL 1..31; /evidence="ECO:0000255"	UPI00001AE5D9	MMP11
P15941	MUC1_HUMAN	SIGNAL 1..23; /evidence="ECO:0000269|PubMed:10373415, ECO:0000269|PubMed:11341784"	UPI0001D1475C	MUC1
Q02817	MUC2_HUMAN	SIGNAL 1..20; /evidence="ECO:0000255"	UPI0000055B0F	MUC2
O15394	NCAM2_HUMAN	SIGNAL 1..19; /evidence="ECO:0000255"	UPI00001A3703	NCAM2
P55058	PLTP_HUMAN	SIGNAL 1..17; /evidence="ECO:0000269|PubMed:8132678"	UPI0000131C7C	PLTP
Q8TB73	NDNF_HUMAN	SIGNAL 1..19; /evidence="ECO:0000255"	UPI00001D6985	NDNF
Q99748	NRTN_HUMAN	SIGNAL 1..19; /evidence="ECO:0000255"	UPI0000050F8C	NRTN
Q8N3Z0	PRS35_HUMAN	SIGNAL 1..16; /evidence="ECO:0000255"	UPI000006D2C7	PRSS35
Q9GZU5	NYX_HUMAN	SIGNAL 1..23; /evidence="ECO:0000255"	UPI0000130B37	NYX
Q8IYS5	OSCAR_HUMAN	SIGNAL 1..18; /evidence="ECO:0000255"	UPI00001AF32A	OSCAR
P11465	PSG2_HUMAN	SIGNAL 1..34	UPI000013CCF5	PSG2
Q6ZP80	TM182_HUMAN	SIGNAL 1..26; /evidence="ECO:0000255"	UPI0000366F4E	TMEM182
Q15399	TLR1_HUMAN	SIGNAL 1..24; /evidence="ECO:0000269|PubMed:15340161"	UPI000013EDFA	TLR1
P19438	TNR1A_HUMAN	SIGNAL 1..29; /evidence="ECO:0000269|PubMed:2158862"	UPI000002CE11	TNFRSF1A
P05543	THBG_HUMAN	SIGNAL 1..20; /evidence="ECO:0000269|PubMed:414747"	UPI0000001067	SERPINA7
Q92956	TNR14_HUMAN	SIGNAL 1..38; /evidence="ECO:0000269|PubMed:15340161"	UPI0000033121	TNFRSF14
Q9Y6Q6	TNR11_HUMAN	SIGNAL 1..29; /evidence="ECO:0000255"	UPI000003BC8A	TNFRSF11A
P00750	TPA_HUMAN	SIGNAL 1..22; /evidence="ECO:0000269|Ref.20"	UPI0000000DD4	PLAT
Q9HD45	TM9S3_HUMAN	SIGNAL 1..28; /evidence="ECO:0000255"	UPI000013684E	TM9SF3
Q96BF3	TMIG2_HUMAN	SIGNAL 1..22; /evidence="ECO:0000269|PubMed:15340161"	UPI000013E6F4	TMIGD2
Q3SY77	UD3A2_HUMAN	SIGNAL 1..22; /evidence="ECO:0000255"	UPI000013DCE8	UGT3A2
A0A0A0MS01	TVG10_HUMAN	SIGNAL 1..19; /evidence="ECO:0000255"	UPI0000116795	TRGV10
O60656	UD19_HUMAN	SIGNAL 1..25; /evidence="ECO:0000255"	UPI0000044213	UGT1A9
P00749	UROK_HUMAN	SIGNAL 1..20; /evidence="ECO:0000269|PubMed:2023947, ECO:0000269|PubMed:6754569"	UPI000002BDB5	PLAU
P56703	WNT3_HUMAN	SIGNAL 1..21; /evidence="ECO:0000255"	UPI000003143C	WNT3
Q8TAT8	YK045_HUMAN	SIGNAL 1..19; /evidence="ECO:0000255"	UPI00006C1155
P0DTF9	PTIP2_HUMAN	SIGNAL 1..26; /evidence="ECO:0000255"	UPI0002742D92	PTTG1IP2
O60895	RAMP2_HUMAN	SIGNAL 1..42; /evidence="ECO:0000255"	UPI0000134301	RAMP2
A1KZ92	PXDNL_HUMAN	SIGNAL 1..23; /evidence="ECO:0000255"	UPI0001AE6ED6	PXDNL
P22105	TENX_HUMAN	SIGNAL 1..23; /evidence="ECO:0000255"	UPI0001B798E9	TNXB
O15455	TLR3_HUMAN	SIGNAL 1..23; /evidence="ECO:0000269|PubMed:15340161"	UPI0000049B3E	TLR3
Q9NP84	TNR12_HUMAN	SIGNAL 1..27; /evidence="ECO:0000255"	UPI000003E878	TNFRSF12A
Q96A98	TIP39_HUMAN	SIGNAL 1..30; /evidence="ECO:0000255"	UPI000006DF4C	PTH2
P0DSE2	TRBR1_HUMAN	SIGNAL 1..21; /evidence="ECO:0000255"	UPI00107E6406	TRB
O75509	TNR21_HUMAN	SIGNAL 1..41; /evidence="ECO:0000255"	UPI000004680F	TNFRSF21
A0A1B0GX56	TRDV1_HUMAN	SIGNAL 1..21; /evidence="ECO:0000255"	UPI000017689F	TRDV1
Q92544	TM9S4_HUMAN	SIGNAL 1..23; /evidence="ECO:0000255"	UPI0000206163	TM9SF4
Q8N2U0	TM256_HUMAN	SIGNAL 1..29; /evidence="ECO:0000255"	UPI0000049DA7	TMEM256
Q96JJ7	TMX3_HUMAN	SIGNAL 1..24; /evidence="ECO:0000255"	UPI000004A093	TMX3
P02787	TRFE_HUMAN	SIGNAL 1..19; /evidence="ECO:0000269|PubMed:6833213"	UPI000013D5A6	TF
Q8NEW7	TMIE_HUMAN	SIGNAL 1..27; /evidence="ECO:0000255"	UPI0000141917	TMIE
Q86YD3	TMM25_HUMAN	SIGNAL 1..26; /evidence="ECO:0000269|PubMed:15340161"	UPI000000D9FB	TMEM25
Q15661	TRYB1_HUMAN	SIGNAL 1..18; /evidence="ECO:0000255"	UPI0000137302	TPSAB1
A0A0B4J1U4	TRGV5_HUMAN	SIGNAL 1..17; /evidence="ECO:0000255"	UPI0000114498	TRGV5
P35030	TRY3_HUMAN	SIGNAL 1..?; /evidence="ECO:0000255"	UPI000013C519	PRSS3
P01222	TSHB_HUMAN	SIGNAL 1..20; /evidence="ECO:0000269|PubMed:890569"	UPI000013CF15	TSHB
P35503	UD13_HUMAN	SIGNAL 1..28; /evidence="ECO:0000255"	UPI0000001045	UGT1A3
P0DTE4	UD2A1_HUMAN	SIGNAL 1..20; /evidence="ECO:0000255"	UPI000013DE58	UGT2A1
O60844	ZG16_HUMAN	SIGNAL 1..16; /evidence="ECO:0000269|PubMed:15340161"	UPI000013EF6E	ZG16
Q6UXQ8	YO002_HUMAN	SIGNAL 1..23; /evidence="ECO:0000255"	UPI00001D695D
P10619	PPGB_HUMAN	SIGNAL 1..28; /evidence="ECO:0000269|PubMed:12665801, ECO:0000269|PubMed:1694176, ECO:0007744|PubMed:25944712"	UPI00001323E1	CTSA
P11464	PSG1_HUMAN	SIGNAL 1..34	UPI000013279D	PSG1
P23468	PTPRD_HUMAN	SIGNAL 1..20; /evidence="ECO:0000255"	UPI0000132990	PTPRD
Q6UX71	PXDC2_HUMAN	SIGNAL 1..30; /evidence="ECO:0000255"	UPI0000048F2C	PLXDC2
Q8TD07	RAE1E_HUMAN	SIGNAL 1..30; /evidence="ECO:0000255"	UPI0000071E77	RAET1E
Q9NS68	TNR19_HUMAN	SIGNAL 1..29; /evidence="ECO:0000269|PubMed:15340161"	UPI00001372A7	TNFRSF19
A0JD36	TRDV2_HUMAN	SIGNAL 1..19; /evidence="ECO:0000255"	UPI000011D136	TRDV2
O14763	TR10B_HUMAN	SIGNAL 1..55; /evidence="ECO:0000269|PubMed:9311998"	UPI000013DAC6	TNFRSF10B
Q9Y320	TMX2_HUMAN	SIGNAL 1..48; /evidence="ECO:0000255"	UPI0000048EB5	TMX2
Q5JU69	TOR2A_HUMAN	SIGNAL 1..26; /evidence="ECO:0000255"	UPI00004A3A6C	TOR2A
Q9Y6L7	TLL2_HUMAN	SIGNAL 1..25; /evidence="ECO:0000255"	UPI0000073AEE	TLL2
P54855	UDB15_HUMAN	SIGNAL 1..23; /evidence="ECO:0000255"	UPI000045721A	UGT2B15
O75310	UDB11_HUMAN	SIGNAL 1..21; /evidence="ECO:0000255"	UPI0000137A97	UGT2B11
O43914	TYOBP_HUMAN	SIGNAL 1..21; /evidence="ECO:0000255"	UPI000013787B	TYROBP
Q9Y6F9	WNT6_HUMAN	SIGNAL 1..24; /evidence="ECO:0000255"	UPI0000051047	WNT6
O43915	VEGFD_HUMAN	SIGNAL 1..21; /evidence="ECO:0000255"	UPI00000012B2	VEGFD
P11684	UTER_HUMAN	SIGNAL 1..21; /evidence="ECO:0000269|PubMed:11788998, ECO:0000269|PubMed:1395029, ECO:0000269|PubMed:1400743"	UPI00000369D1	SCGB1A1
Q9HCB6	SPON1_HUMAN	SIGNAL 1..28; /evidence="ECO:0000255"	UPI000044404A	SPON1
O60687	SRPX2_HUMAN	SIGNAL 1..23; /evidence="ECO:0000255"	UPI000006CCC6	SRPX2
Q14162	SREC_HUMAN	SIGNAL 1..19; /evidence="ECO:0000255"	UPI00001AE868	SCARF1
A2VDJ0	T131L_HUMAN	SIGNAL 1..40; /evidence="ECO:0000255"	UPI000170BA66	TMEM131L
P40225	TPO_HUMAN	SIGNAL 1..21	UPI000004A8D1	THPO
Q4V9L6	TM119_HUMAN	SIGNAL 1..25; /evidence="ECO:0000255"	UPI0000049333	TMEM119
P13726	TF_HUMAN	SIGNAL 1..32	UPI000002CD0D	F3
Q99805	TM9S2_HUMAN	SIGNAL 1..28; /evidence="ECO:0000255"	UPI000013684D	TM9SF2
Q13641	TPBG_HUMAN	SIGNAL 1..31; /evidence="ECO:0000255"	UPI000004CAD5	TPBG
P0DPE3	TMDD1_HUMAN	SIGNAL 1..27; /evidence="ECO:0000255"	UPI000BAD59F0	TMDD1
Q13454	TUSC3_HUMAN	SIGNAL 1..41; /evidence="ECO:0000255"	UPI000012FC21	TUSC3
O00526	UPK2_HUMAN	SIGNAL 1..25; /evidence="ECO:0000255"	UPI0000137CD3	UPK2
Q6PCB0	VWA1_HUMAN	SIGNAL 1..22; /evidence="ECO:0000255"	UPI00001D9616	VWA1
P02774	VTDB_HUMAN	SIGNAL 1..16; /evidence="ECO:0000269|PubMed:218624, ECO:0000269|PubMed:2423133"	UPI000013D9E0	GC
Q86XK7	VSIG1_HUMAN	SIGNAL 1..21; /evidence="ECO:0000255"	UPI000000DA26	VSIG1
Q5T742	ZFAS1_HUMAN	SIGNAL 1..28; /evidence="ECO:0000255"	UPI000013E4BD	ZNF22-AS1
Q6UXX9	RSPO2_HUMAN	SIGNAL 1..21; /evidence="ECO:0000255"	UPI000021046F	RSPO2
Q9BZR6	RTN4R_HUMAN	SIGNAL 1..26; /evidence="ECO:0000269|PubMed:15340161"	UPI0000034D62	RTN4R
O95754	SEM4F_HUMAN	SIGNAL 1..34; /evidence="ECO:0000255"	UPI0000001BF5	SEMA4F
Q8N357	S35F6_HUMAN	SIGNAL 1..18; /evidence="ECO:0000255"	UPI0000071B52	SLC35F6
Q14C87	T132D_HUMAN	SIGNAL 1..30; /evidence="ECO:0000255"	UPI000023759C	TMEM132D
Q9Y5U5	TNR18_HUMAN	SIGNAL 1..25; /evidence="ECO:0000269|PubMed:15340161"	UPI0000035975	TNFRSF18
Q86YW5	TRML1_HUMAN	SIGNAL 1..15; /evidence="ECO:0000255"	UPI0000074451	TREML1
Q8WU66	TSEAR_HUMAN	SIGNAL 1..19; /evidence="ECO:0000255"	UPI0000137746	TSPEAR
Q9NYU1	UGGG2_HUMAN	SIGNAL 1..27; /evidence="ECO:0000255"	UPI00001FC9AA	UGGT2
Q86U17	SPA11_HUMAN	SIGNAL 1..19; /evidence="ECO:0000255"	UPI000015DA3A	SERPINA11
P04278	SHBG_HUMAN	SIGNAL 1..29; /evidence="ECO:0000269|PubMed:3542030, ECO:0000269|PubMed:3702459"	UPI0000055933	SHBG
O75556	SG2A1_HUMAN	SIGNAL 1..18; /evidence="ECO:0000269|PubMed:25946035, ECO:0000269|PubMed:9504814, ECO:0000269|PubMed:9720917"	UPI000012F056	SCGB2A1
O75093	SLIT1_HUMAN	SIGNAL 1..33; /evidence="ECO:0000255"	UPI00001F9491	SLIT1
O60279	SUSD5_HUMAN	SIGNAL 1..35; /evidence="ECO:0000255"	UPI00001C1DF3	SUSD5
O43278	SPIT1_HUMAN	SIGNAL 1..35; /evidence="ECO:0000269|PubMed:15340161"	UPI00001AE46F	SPINT1
P43308	SSRB_HUMAN	SIGNAL 1..17; /evidence="ECO:0000250"	UPI0000136002	SSR2
Q96GX1	TECT2_HUMAN	SIGNAL 1..25; /evidence="ECO:0000255"	UPI0000038A56	TCTN2
O95407	TNF6B_HUMAN	SIGNAL 1..29; /evidence="ECO:0000269|PubMed:10318773"	UPI0000032CAD	TNFRSF6B
Q6H3X3	ULBP5_HUMAN	SIGNAL 1..25; /evidence="ECO:0000250|UniProtKB:Q9BZM5"	UPI00003B0CBD	RAET1G
P55808	XG_HUMAN	SIGNAL 1..21; /evidence="ECO:0000255"	UPI0000001728	XG
Q6UXI7	VITRN_HUMAN	SIGNAL 1..26; /evidence="ECO:0000255"	UPI00000389D9	VIT
Q9Y493	ZAN_HUMAN	SIGNAL 1..17; /evidence="ECO:0000255"	UPI000441C79E	ZAN
Q9P1C3	YN010_HUMAN	SIGNAL 1..32; /evidence="ECO:0000255"	UPI0000070827
Q9ULT6	ZNRF3_HUMAN	SIGNAL 1..55; /evidence="ECO:0000255"	UPI0000EE5944	ZNRF3
Q05996	ZP2_HUMAN	SIGNAL 1..38	UPI000013C45C	ZP2
Q8TCW7	ZPLD1_HUMAN	SIGNAL 1..19; /evidence="ECO:0000255"	UPI0000209EBE	ZPLD1
Q9Y2C9	TLR6_HUMAN	SIGNAL 1..31; /evidence="ECO:0000255"	UPI000013EE02	TLR6
P49746	TSP3_HUMAN	SIGNAL 1..22; /evidence="ECO:0000255"	UPI000013776E	THBS3
P35968	VGFR2_HUMAN	SIGNAL 1..19; /evidence="ECO:0000255"	UPI000003AE04	KDR
Q15904	VAS1_HUMAN	SIGNAL 1..41; /evidence="ECO:0000255"	UPI000013811E	ATP6AP1
Q99603	TRGV9_HUMAN	SIGNAL 1..20; /evidence="ECO:0000255"	UPI000006E9F6	TRGV9
P01282	VIP_HUMAN	SIGNAL 1..20; /evidence="ECO:0000255"	UPI000003B343	VIP
Q6UXU0	YS002_HUMAN	SIGNAL 1..34; /evidence="ECO:0000255"	UPI00001D6941
Q7L0X0	TRIL_HUMAN	SIGNAL 1..25; /evidence="ECO:0000255"	UPI00005C3DAC	TRIL
Q9NS93	TM7S3_HUMAN	SIGNAL 1..21; /evidence="ECO:0000255"	UPI0000136849	TM7SF3
Q03405	UPAR_HUMAN	SIGNAL 1..22; /evidence="ECO:0000269|PubMed:1689240"	UPI000000D8C1	PLAUR
P06133	UD2B4_HUMAN	SIGNAL 1..23; /evidence="ECO:0000250"	UPI000000087F	UGT2B4
O75445	USH2A_HUMAN	SIGNAL 1..31; /evidence="ECO:0000255"	UPI000034E5B6	USH2A
P49767	VEGFC_HUMAN	SIGNAL 1..31; /evidence="ECO:0000269|PubMed:15340161, ECO:0000269|PubMed:9233800"	UPI0000001C2A	VEGFC
Q401N2	ZACN_HUMAN	SIGNAL 1..25; /evidence="ECO:0000255"	UPI0000E5A0B8	ZACN
Q6X784	ZPBP2_HUMAN	SIGNAL 1..20; /evidence="ECO:0000255"	UPI00001D79E4	ZPBP2
Q6UXR6	YI004_HUMAN	SIGNAL 1..29; /evidence="ECO:0000255"	UPI00001D6955
P41587	VIPR2_HUMAN	SIGNAL 1..23; /evidence="ECO:0000255"	UPI0000055A9A	VIPR2
A0JD32	TV382_HUMAN	SIGNAL 1..21; /evidence="ECO:0000255"	UPI000011D132	TRAV38-2DV8
Q7Z5L0	VMO1_HUMAN	SIGNAL 1..24; /evidence="ECO:0000269|PubMed:15340161"	UPI000004BA7A	VMO1
Q96NZ8	WFKN1_HUMAN	SIGNAL 1..19; /evidence="ECO:0000255"	UPI0000043725	WFIKKN1
B2RUY7	VWC2L_HUMAN	SIGNAL 1..21; /evidence="ECO:0000255"	UPI00004912C1	VWC2L
Q5JXA9	SIRB2_HUMAN	SIGNAL 1..32; /evidence="ECO:0000255"	UPI00001D8311	SIRPB2
Q9H3U7	SMOC2_HUMAN	SIGNAL 1..21; /evidence="ECO:0000255"	UPI00000421E5	SMOC2
Q96DU3	SLAF6_HUMAN	SIGNAL 1..21; /evidence="ECO:0000269|PubMed:15340161"	UPI0000051E34	SLAMF6
O14657	TOR1B_HUMAN	SIGNAL 1..24; /evidence="ECO:0000255"	UPI00001370F6	TOR1B
Q9BX73	TM2D2_HUMAN	SIGNAL 1..35; /evidence="ECO:0000255"	UPI000006FCA0	TM2D2
Q8WW62	TMED6_HUMAN	SIGNAL 1..21; /evidence="ECO:0000255"	UPI0000039E20	TMED6
Q8IWU6	SULF1_HUMAN	SIGNAL 1..22; /evidence="ECO:0000255"	UPI000003FD82	SULF1
Q9UK28	TM59L_HUMAN	SIGNAL 1..24; /evidence="ECO:0000255"	UPI0000034024	TMEM59L
Q9BUD6	SPON2_HUMAN	SIGNAL 1..26; /evidence="ECO:0000255"	UPI0001E88E77	SPON2
Q4G0T1	SRCRM_HUMAN	SIGNAL 1..19; /evidence="ECO:0000255"	UPI000198C90A
P51688	SPHM_HUMAN	SIGNAL 1..20; /evidence="ECO:0000269|PubMed:7493035"	UPI000000DBD0	SGSH
P36941	TNR3_HUMAN	SIGNAL 1..30; /evidence="ECO:0000255"	UPI00001370E3	LTBR
P03979	TRGV3_HUMAN	SIGNAL 1..17; /evidence="ECO:0000255"	UPI0000F3036C	TRGV3
P01033	TIMP1_HUMAN	SIGNAL 1..23; /evidence="ECO:0000269|PubMed:15340161, ECO:0000269|PubMed:1653055, ECO:0000269|PubMed:1730286, ECO:0000269|PubMed:3010309, ECO:0000269|PubMed:3839290, ECO:0000269|PubMed:3903517"	UPI00001135B1	TIMP1
P35625	TIMP3_HUMAN	SIGNAL 1..23; /evidence="ECO:0000269|PubMed:7795886"	UPI000005F30A	TIMP3
Q8NHM4	TRY6_HUMAN	SIGNAL 1..15; /evidence="ECO:0000255"	UPI0001AE7178	PRSS3P2
P35442	TSP2_HUMAN	SIGNAL 1..18; /evidence="ECO:0000255"	UPI0000231C7F	THBS2
Q8NBS9	TXND5_HUMAN	SIGNAL 1..32; /evidence="ECO:0000255"	UPI0000048EC3	TXNDC5
Q6NUS8	UD3A1_HUMAN	SIGNAL 1..22; /evidence="ECO:0000255"	UPI000003C38B	UGT3A1
Q9NYU2	UGGG1_HUMAN	SIGNAL 1..42; /evidence="ECO:0000250"	UPI00000707D8	UGGT1
P16662	UD2B7_HUMAN	SIGNAL 1..23; /evidence="ECO:0000250"	UPI00000015EC	UGT2B7
P04216	THY1_HUMAN	SIGNAL 1..19	UPI0000136F1F	THY1
Q6ZMP0	THSD4_HUMAN	SIGNAL 1..25; /evidence="ECO:0000255"	UPI00001A797D	THSD4
Q96N03	VTM2L_HUMAN	SIGNAL 1..24; /evidence="ECO:0000255"	UPI0000128674	VSTM2L
P05452	TETN_HUMAN	SIGNAL 1..21; /evidence="ECO:0000269|PubMed:3427041"	UPI000013E305	CLEC3B
P01266	THYG_HUMAN	SIGNAL 1..19; /evidence="ECO:0000250|UniProtKB:F1RRV3"	UPI000013C79F	TG
Q8IV31	TM139_HUMAN	SIGNAL 1..25; /evidence="ECO:0000255"	UPI0000051E31	TMEM139
O00206	TLR4_HUMAN	SIGNAL 1..23; /evidence="ECO:0000269|PubMed:15340161"	UPI0000137057	TLR4
Q9NQE7	TSSP_HUMAN	SIGNAL 1..24; /evidence="ECO:0000255"	UPI0000137773	PRSS16
Q6UXZ4	UNC5D_HUMAN	SIGNAL 1..32; /evidence="ECO:0000255"	UPI00001D6915	UNC5D
O60603	TLR2_HUMAN	SIGNAL 1..20; /evidence="ECO:0000255"	UPI0000137051	TLR2
P08138	TNR16_HUMAN	SIGNAL 1..28	UPI0000049854	NGFR
O15533	TPSN_HUMAN	SIGNAL 1..20; /evidence="ECO:0007744|PubMed:25944712"	UPI0000137286	TAPBP
P20366	TKN1_HUMAN	SIGNAL 1..19; /evidence="ECO:0000255"	UPI000002C712	TAC1
Q86WS5	TMPSC_HUMAN	SIGNAL 1..20; /evidence="ECO:0000255"	UPI000019741B	TMPRSS12
P36537	UDB10_HUMAN	SIGNAL 1..23; /evidence="ECO:0000250"	UPI0000137A96	UGT2B10
Q9Y279	VSIG4_HUMAN	SIGNAL 1..19; /evidence="ECO:0000269|PubMed:15340161"	UPI000006F146	VSIG4
Q6UY13	YB003_HUMAN	SIGNAL 1..19; /evidence="ECO:0000255"	UPI00001D6908
B0FP48	UPK3L_HUMAN	SIGNAL 1..33; /evidence="ECO:0000255"	UPI00001D754B	UPK3BL1
A0A0B4J248	TVA11_HUMAN	SIGNAL 1..18; /evidence="ECO:0000255"	UPI000011C6FF	TRAV1-1
Q15113	PCOC1_HUMAN	SIGNAL 1..25; /evidence="ECO:0000255"	UPI0000131428	PCOLCE
O60568	PLOD3_HUMAN	SIGNAL 1..24; /evidence="ECO:0000255"	UPI0000046664	PLOD3
P13727	PRG2_HUMAN	SIGNAL 1..16; /evidence="ECO:0000269|PubMed:7539791, ECO:0000269|PubMed:7685339, ECO:0000269|PubMed:8507662"	UPI000013CF50	PRG2
P10696	PPBN_HUMAN	SIGNAL 1..19; /evidence="ECO:0000255"	UPI000013E259	ALPG
P09486	SPRC_HUMAN	SIGNAL 1..17; /evidence="ECO:0000269|PubMed:2306517, ECO:0000269|PubMed:3597437"	UPI0000040638	SPARC
Q9BX59	TPSNR_HUMAN	SIGNAL 1..18; /evidence="ECO:0000269|PubMed:15340161"	UPI000013D6F6	TAPBPL
Q9NRR2	TRYG1_HUMAN	SIGNAL 1..19; /evidence="ECO:0000255"	UPI0001D147EE	TPSG1
Q8TE23	TS1R2_HUMAN	SIGNAL 1..19; /evidence="ECO:0000255"	UPI0000456168	TAS1R2
Q969E3	UCN3_HUMAN	SIGNAL 1..21; /evidence="ECO:0000255"	UPI000013FC64	UCN3
Q9HAW9	UD18_HUMAN	SIGNAL 1..25; /evidence="ECO:0000255"	UPI0000072F75	UGT1A8
O15240	VGF_HUMAN	SIGNAL 1..22; /evidence="ECO:0000255"	UPI000006FC7B	VGF
Q9H1F0	WF10A_HUMAN	SIGNAL 1..21; /evidence="ECO:0000255"	UPI0000043C51	WFDC10A
P56704	WNT3A_HUMAN	SIGNAL 1..18; /evidence="ECO:0000255"	UPI000004F0E2	WNT3A
Q6UXR4	SPA13_HUMAN	SIGNAL 1..21; /evidence="ECO:0000255"	UPI00001D6957	SERPINA13P
P0DMR2	SG1C2_HUMAN	SIGNAL 1..23; /evidence="ECO:0000255"	UPI000006EC7F	SCGB1C2
Q96PL1	SG3A2_HUMAN	SIGNAL 1..21; /evidence="ECO:0000269|PubMed:12847263"	UPI0000001278	SCGB3A2
Q13296	SG2A2_HUMAN	SIGNAL 1..18; /evidence="ECO:0000255"	UPI0000035993	SCGB2A2
Q8TER0	SNED1_HUMAN	SIGNAL 1..24; /evidence="ECO:0000255"	UPI0000DD7AB0	SNED1
P23327	SRCH_HUMAN	SIGNAL 1..28	UPI0000135F21	HRC
Q8N3T6	T132C_HUMAN	SIGNAL 1..27; /evidence="ECO:0000255"	UPI0001C0B37C	TMEM132C
Q8WZ71	TM158_HUMAN	SIGNAL 1..20; /evidence="ECO:0000255"	UPI0000E5DD5E	TMEM158
Q9BZM6	ULBP1_HUMAN	SIGNAL 1..25; /evidence="ECO:0000250"	UPI000006D47B	ULBP1
Q8WVF2	UCMA_HUMAN	SIGNAL 1..26; /evidence="ECO:0000255"	UPI000015F8FB	UCMA
P02766	TTHY_HUMAN	SIGNAL 1..20; /evidence="ECO:0000269|PubMed:12665801, ECO:0000269|PubMed:1517749, ECO:0000269|PubMed:3135807, ECO:0000269|PubMed:4607556, ECO:0000269|PubMed:6583672, ECO:0000269|PubMed:6651852"	UPI00000002B4	TTR
P22310	UD14_HUMAN	SIGNAL 1..28; /evidence="ECO:0000255"	UPI0000001044	UGT1A4
P47992	XCL1_HUMAN	SIGNAL 1..21; /evidence="ECO:0000255"	UPI000013633F	XCL1
Q8TCV5	WFDC5_HUMAN	SIGNAL 1..24; /evidence="ECO:0000255"	UPI0000138EAB	WFDC5
Q96DN2	VWCE_HUMAN	SIGNAL 1..21; /evidence="ECO:0000255"	UPI000013E751	VWCE
P21754	ZP3_HUMAN	SIGNAL 1..22; /evidence="ECO:0000269|PubMed:15379548"	UPI000013CF77	ZP3
Q9UK55	ZPI_HUMAN	SIGNAL 1..21; /evidence="ECO:0000269|PubMed:9689066"	UPI000013C46E	SERPINA10
Q8TEU8	WFKN2_HUMAN	SIGNAL 1..34; /evidence="ECO:0000250"	UPI000004139B	WFIKKN2
Q9UBD3	XCL2_HUMAN	SIGNAL 1..21; /evidence="ECO:0000269|PubMed:15340161"	UPI0000136343	XCL2
A6NLU5	VTM2B_HUMAN	SIGNAL 1..28; /evidence="ECO:0000255"	UPI00001D8158	VSTM2B
P17948	VGFR1_HUMAN	SIGNAL 1..26; /evidence="ECO:0000269|PubMed:8248162"	UPI000013DCDD	FLT1
Q9UBV4	WNT16_HUMAN	SIGNAL 1..29; /evidence="ECO:0000255"	UPI000005104C	WNT16
Q9GZT5	WN10A_HUMAN	SIGNAL 1..35; /evidence="ECO:0000255"	UPI0000032F2A	WNT10A
Q7Z7D3	VTCN1_HUMAN	SIGNAL 1..24; /evidence="ECO:0000255"	UPI00000389E3	VTCN1
Q2TAL6	VWC2_HUMAN	SIGNAL 1..27; /evidence="ECO:0000255"	UPI00002373A5	VWC2
O00744	WN10B_HUMAN	SIGNAL 1..28; /evidence="ECO:0000255"	UPI0000138F21	WNT10B
Q9BS86	ZPBP1_HUMAN	SIGNAL 1..44; /evidence="ECO:0000255"	UPI0000073BD0	ZPBP
Q9BY14	TX101_HUMAN	SIGNAL 1..25; /evidence="ECO:0000250"	UPI0000044579	TEX101
O96014	WNT11_HUMAN	SIGNAL 1..24; /evidence="ECO:0000255"	UPI000003148D	WNT11
Q8NEX5	WFDC9_HUMAN	SIGNAL 1..23; /evidence="ECO:0000255"	UPI0000138EAD	WFDC9
Q9BQ16	TICN3_HUMAN	SIGNAL 1..21; /evidence="ECO:0000255"	UPI000004BA60	SPOCK3
Q02763	TIE2_HUMAN	SIGNAL 1..22; /evidence="ECO:0000269|PubMed:15340161"	UPI000021121E	TEK
Q9HC57	WFDC1_HUMAN	SIGNAL 1..31; /evidence="ECO:0000255"	UPI0000138EFA	WFDC1
A6NCI4	VWA3A_HUMAN	SIGNAL 1..24; /evidence="ECO:0000255"	UPI0001663067	VWA3A
Q8IZW8	TENS4_HUMAN	SIGNAL 1..18; /evidence="ECO:0000255"	UPI000013CE0F	TNS4
Q6P9G4	TM154_HUMAN	SIGNAL 1..22; /evidence="ECO:0000255"	UPI000006FAE5	TMEM154
Q8N3G9	TM130_HUMAN	SIGNAL 1..24; /evidence="ECO:0000255"	UPI000006EF2E	TMEM130
Q6UXN2	TRML4_HUMAN	SIGNAL 1..25; /evidence="ECO:0000255"	UPI00001D696F	TREML4
O43897	TLL1_HUMAN	SIGNAL 1..30; /evidence="ECO:0000255"	UPI0000072EED	TLL1
O95185	UNC5C_HUMAN	SIGNAL 1..40; /evidence="ECO:0000255"	UPI000004E6A5	UNC5C
P15692	VEGFA_HUMAN	SIGNAL 1..26; /evidence="ECO:0000269|PubMed:15340161, ECO:0000269|PubMed:7678805"	UPI0000030866	VEGFA
Q5TIE3	VW5B1_HUMAN	SIGNAL 1..18; /evidence="ECO:0000255"	UPI000066D8B8	VWA5B1
A8MXK1	VSTM5_HUMAN	SIGNAL 1..28; /evidence="ECO:0000255"	UPI00001AEA3E	VSTM5
Q8IUB2	WFDC3_HUMAN	SIGNAL 1..24; /evidence="ECO:0000255"	UPI00000747AE	WFDC3
Q8WWY7	WFD12_HUMAN	SIGNAL 1..23; /evidence="ECO:0000255"	UPI0000049DFB	WFDC12
O15537	XLRS1_HUMAN	SIGNAL 1..23; /evidence="ECO:0000255"	UPI0000139001	RS1
Q86VR7	VS10L_HUMAN	SIGNAL 1..27; /evidence="ECO:0000255"	UPI00001D8188	VSIG10L
Q8WWF5	ZNRF4_HUMAN	SIGNAL 1..27; /evidence="ECO:0000255"	UPI0000366CF5	ZNRF4
Q12836	ZP4_HUMAN	SIGNAL 1..18; /evidence="ECO:0000255"	UPI000006F0E4	ZP4
Q9NR97	TLR8_HUMAN	SIGNAL 1..26; /evidence="ECO:0000255"	UPI000004BAFC	TLR8
Q9BVC6	TM109_HUMAN	SIGNAL 1..33; /evidence="ECO:0000255"	UPI0000072CF3	TMEM109
O00220	TR10A_HUMAN	SIGNAL 1..23; /evidence="ECO:0000255"	UPI000013C7A8	TNFRSF10A
P07477	TRY1_HUMAN	SIGNAL 1..15; /evidence="ECO:0000269|PubMed:2598466, ECO:0000269|PubMed:7945238"	UPI0000001309	PRSS1
Q6ZN44	UNC5A_HUMAN	SIGNAL 1..25; /evidence="ECO:0000255"	UPI0000047F37	UNC5A
P20396	TRH_HUMAN	SIGNAL 1..24; /evidence="ECO:0000255"	UPI0000136F2B	TRH
Q6UWW9	TM207_HUMAN	SIGNAL 1..29; /evidence="ECO:0000255"	UPI0000048F12	TMEM207
Q8TB96	TIP_HUMAN	SIGNAL 1..33; /evidence="ECO:0000255"	UPI0000039EB3	ITFG1
A0A0C4DH28	TRGV4_HUMAN	SIGNAL 1..17; /evidence="ECO:0000255"	UPI0000113D50	TRGV4
Q5VY80	ULBP6_HUMAN	SIGNAL 1..25; /evidence="ECO:0000255"	UPI000013DE43	RAET1L
Q9BT76	UPK3B_HUMAN	SIGNAL 1..29; /evidence="ECO:0000255"	UPI00001AE7A4	UPK3B
A0A0B4J240	TVA10_HUMAN	SIGNAL 1..21; /evidence="ECO:0000255"	UPI000011C707	TRAV10
Q14508	WFDC2_HUMAN	SIGNAL 1..30; /evidence="ECO:0000255"	UPI000000D8F6	WFDC2
P60852	ZP1_HUMAN	SIGNAL 1..25; /evidence="ECO:0000255"	UPI0000351AA0	ZP1
Q9UPX0	TUTLB_HUMAN	SIGNAL 1..20; /evidence="ECO:0000255"	UPI0001545E3E	IGSF9B
A0A087WT01	TVA27_HUMAN	SIGNAL 1..19; /evidence="ECO:0000255"	UPI0004620DF7	TRAV27
Q96AW1	VOPP1_HUMAN	SIGNAL 1..22; /evidence="ECO:0000255"	UPI000006F3B3	VOPP1
Q71RG6	YH006_HUMAN	SIGNAL 1..23; /evidence="ECO:0000255"	UPI000022EE29
A8MUN3	YQ048_HUMAN	SIGNAL 1..35; /evidence="ECO:0000255"	UPI0000198F92
Q8N6G6	ATL1_HUMAN	SIGNAL 1..28	UPI000004FD83	ADAMTSL1
Q6UY14	ATL4_HUMAN	SIGNAL 1..24; /evidence="ECO:0000255"	UPI00001E0572	ADAMTSL4
P02763	A1AG1_HUMAN	SIGNAL 1..18; /evidence="ECO:0000269|PubMed:4711474"	UPI0000124FCF	ORM1
P20848	A1ATR_HUMAN	SIGNAL 1..21; /evidence="ECO:0000255"	UPI0000124FE0	SERPINA2
P01009	A1AT_HUMAN	SIGNAL 1..24; /evidence="ECO:0000269|PubMed:1906855"	UPI000000CBEC	SERPINA1
A8K2U0	A2ML1_HUMAN	SIGNAL 1..17; /evidence="ECO:0000255"	UPI000022904E	A2ML1
P43251	BTD_HUMAN	SIGNAL 1..41	UPI000013E8A8	BTD
Q05901	ACHB3_HUMAN	SIGNAL 1..24; /evidence="ECO:0000255"	UPI0000125272	CHRNB3
P30926	ACHB4_HUMAN	SIGNAL 1..21; /evidence="ECO:0000255"	UPI0000125276	CHRNB4
O95972	BMP15_HUMAN	SIGNAL 1..18; /evidence="ECO:0000255"	UPI000013CD7C	BMP15
Q9GZZ6	ACH10_HUMAN	SIGNAL 1..24; /evidence="ECO:0000255"	UPI0000038CF1	CHRNA10
Q70Z44	5HT3D_HUMAN	SIGNAL 1..24; /evidence="ECO:0000255"	UPI000024209D	HTR3D
P01011	AACT_HUMAN	SIGNAL 1..23; /evidence="ECO:0000269|PubMed:2787670"	UPI000012509B	SERPINA3
P19021	AMD_HUMAN	SIGNAL 1..20; /evidence="ECO:0000305"	UPI0000001BB7	PAM
P35858	ALS_HUMAN	SIGNAL 1..27; /evidence="ECO:0000269|PubMed:2473065"	UPI000000088A	IGFALS
Q99217	AMELX_HUMAN	SIGNAL 1..16; /evidence="ECO:0000269|PubMed:2509010"	UPI000012596C	AMELX
Q86WK7	AMGO3_HUMAN	SIGNAL 1..19; /evidence="ECO:0000255"	UPI00000622D6	AMIGO3
Q9UKJ8	ADA21_HUMAN	SIGNAL 1..31; /evidence="ECO:0000255"	UPI000013D756	ADAM21
P78325	ADAM8_HUMAN	SIGNAL 1..16; /evidence="ECO:0000255"	UPI0001AE6E16	ADAM8
Q8IWK6	AGRA3_HUMAN	SIGNAL 1..33; /evidence="ECO:0000255"	UPI00001D7735	ADGRA3
Q8IZF5	AGRF3_HUMAN	SIGNAL 1..25; /evidence="ECO:0000255"	UPI000007411E	ADGRF3
P15085	CBPA1_HUMAN	SIGNAL 1..16; /evidence="ECO:0000269|PubMed:2307232, ECO:0000269|PubMed:2920728"	UPI000004D332	CPA1
P20851	C4BPB_HUMAN	SIGNAL 1..17	UPI0000126C25	C4BPB
P02649	APOE_HUMAN	SIGNAL 1..18; /evidence="ECO:0000269|PubMed:7068630"	UPI0000044948	APOE
Q76M96	CCD80_HUMAN	SIGNAL 1..21; /evidence="ECO:0000255"	UPI000004EE7F	CCDC80
Q7Z5L3	C1QL2_HUMAN	SIGNAL 1..21; /evidence="ECO:0000255"	UPI000013D95E	C1QL2
Q5VWW1	C1QL3_HUMAN	SIGNAL 1..20; /evidence="ECO:0000255"	UPI000013E53F	C1QL3
Q9NPY3	C1QR1_HUMAN	SIGNAL 1..21	UPI00001273BC	CD93
P15391	CD19_HUMAN	SIGNAL 1..19; /evidence="ECO:0000255"	UPI000006E166	CD19
P28906	CD34_HUMAN	SIGNAL 1..31; /evidence="ECO:0000269|PubMed:1370171, ECO:0000269|PubMed:2462139"	UPI000012734B	CD34
Q16880	CGT_HUMAN	SIGNAL 1..20; /evidence="ECO:0000255"	UPI000013F094	UGT8
O14791	APOL1_HUMAN	SIGNAL 1..27; /evidence="ECO:0000269|PubMed:9325276"	UPI000013DFEA	APOL1
P23582	ANFC_HUMAN	SIGNAL 1..23; /evidence="ECO:0000255"	UPI0000033C91	NPPC
Q9UKU9	ANGL2_HUMAN	SIGNAL 1..22; /evidence="ECO:0000255"	UPI0000049E07	ANGPTL2
Q9UKP4	ATS7_HUMAN	SIGNAL 1..27; /evidence="ECO:0000255"	UPI00002263B3	ADAMTS7
Q8WXS8	ATS14_HUMAN	SIGNAL 1..22; /evidence="ECO:0000255"	UPI0000049F22	ADAMTS14
O15072	ATS3_HUMAN	SIGNAL 1..20; /evidence="ECO:0000255"	UPI00001AEAEA	ADAMTS3
O75173	ATS4_HUMAN	SIGNAL 1..51; /evidence="ECO:0000255"	UPI000014194C	ADAMTS4
P02458	CO2A1_HUMAN	SIGNAL 1..25; /evidence="ECO:0000255"	UPI0000D79713	COL2A1
P29400	CO4A5_HUMAN	SIGNAL 1..26; /evidence="ECO:0000255"	UPI0000126D57	COL4A5
Q9UNA0	ATS5_HUMAN	SIGNAL 1..16; /evidence="ECO:0000255"	UPI00001AEAC2	ADAMTS5
Q14031	CO4A6_HUMAN	SIGNAL 1..22; /evidence="ECO:0000255"	UPI000049E122	COL4A6
Q9UP79	ATS8_HUMAN	SIGNAL 1..26; /evidence="ECO:0000255"	UPI000013CF5D	ADAMTS8
A5D8T8	CL18A_HUMAN	SIGNAL 1..26; /evidence="ECO:0000255"	UPI0000246CC5	CLEC18A
Q6UXF7	CL18B_HUMAN	SIGNAL 1..26; /evidence="ECO:0000255"	UPI000025210E	CLEC18B
Q9P2N4	ATS9_HUMAN	SIGNAL 1..18; /evidence="ECO:0000255"	UPI00000463F0	ADAMTS9
Q8NCF0	CL18C_HUMAN	SIGNAL 1..26; /evidence="ECO:0000255"	UPI000013DEE9	CLEC18C
P20908	CO5A1_HUMAN	SIGNAL 1..37; /evidence="ECO:0000255"	UPI0000210EE3	COL5A1
Q6UXS0	CL19A_HUMAN	SIGNAL 1..19; /evidence="ECO:0000255"	UPI0000034E4B	CLEC19A
P12111	CO6A3_HUMAN	SIGNAL 1..25; /evidence="ECO:0000255"	UPI0000456F39	COL6A3
Q9Y6Z7	COL10_HUMAN	SIGNAL 1..27; /evidence="ECO:0000255"	UPI00001B01DD	COLEC10
Q9BWP8	COL11_HUMAN	SIGNAL 1..25; /evidence="ECO:0000255"	UPI0000049DFF	COLEC11
P01189	COLI_HUMAN	SIGNAL 1..26; /evidence="ECO:0000269|PubMed:15340161, ECO:0000269|PubMed:6267033, ECO:0000269|PubMed:6945581"	UPI0000127E5B	POMC
O43405	COCH_HUMAN	SIGNAL 1..24; /evidence="ECO:0000255"	UPI0000048EBB	COCH
Q9Y215	COLQ_HUMAN	SIGNAL 1..22; /evidence="ECO:0000255"	UPI000013F74C	COLQ
Q9NYL5	CP39A_HUMAN	SIGNAL 1..23; /evidence="ECO:0000255"	UPI000013DA3D	CYP39A1
P07333	CSF1R_HUMAN	SIGNAL 1..19; /evidence="ECO:0000255"	UPI000004984A	CSF1R
Q9NQ79	CRAC1_HUMAN	SIGNAL 1..27; /evidence="ECO:0000255"	UPI000006D454	CRTAC1
P04141	CSF2_HUMAN	SIGNAL 1..17	UPI00000358DB	CSF2
Q13705	AVR2B_HUMAN	SIGNAL 1..18; /evidence="ECO:0000255"	UPI00001AF0AE	ACVR2B
P61769	B2MG_HUMAN	SIGNAL 1..20; /evidence="ECO:0000269|PubMed:1336137, ECO:0000269|PubMed:25946035, ECO:0000269|PubMed:3532124, ECO:0000269|PubMed:4586824, ECO:0000269|PubMed:8084451"	UPI000000D892	B2M
Q13072	BAGE1_HUMAN	SIGNAL 1..17; /evidence="ECO:0000255"	UPI000000D7DC	BAGE
Q86Y30	BAGE2_HUMAN	SIGNAL 1..17; /evidence="ECO:0000255"	UPI000000D76D	BAGE2
Q13145	BAMBI_HUMAN	SIGNAL 1..20; /evidence="ECO:0000269|PubMed:15340161"	UPI0000130265	BAMBI
A8MVZ5	BTNLA_HUMAN	SIGNAL 1..26; /evidence="ECO:0000255"	UPI000258D10E	BTNL10
P14091	CATE_HUMAN	SIGNAL 1..19; /evidence="ECO:0000269|PubMed:8346912"	UPI000000D9E4	CTSE
O75493	CAH11_HUMAN	SIGNAL 1..23; /evidence="ECO:0000255"	UPI000004C652	CA11
P60022	DEFB1_HUMAN	SIGNAL 1..21; /evidence="ECO:0000255, ECO:0007744|PubMed:25944712"	UPI0000001125	DEFB1
P56202	CATW_HUMAN	SIGNAL 1..21; /evidence="ECO:0000269|PubMed:15340161"	UPI000013EC6C	CTSW
P81605	DCD_HUMAN	SIGNAL 1..19; /evidence="ECO:0000269|PubMed:15340161, ECO:0000269|PubMed:25946035, ECO:0000269|PubMed:9736629"	UPI0000001723	DCD
A8MXU0	DB108_HUMAN	SIGNAL 1..22; /evidence="ECO:0000255"	UPI00001AF8E1	DEFB108A; DEFB108C
Q30KR1	DB109_HUMAN	SIGNAL 1..22; /evidence="ECO:0000255"	UPI00005E4A6E	DEFB109B
Q30KQ9	DB110_HUMAN	SIGNAL 1..19; /evidence="ECO:0000255"	UPI00005E4A70	DEFB110
Q30KQ8	DB112_HUMAN	SIGNAL 1..?; /evidence="ECO:0000255"	UPI00005E4A71	DEFB112
Q30KQ7	DB113_HUMAN	SIGNAL 1..16; /evidence="ECO:0000255"	UPI00005E4A72	DEFB113
Q30KQ6	DB114_HUMAN	SIGNAL 1..26; /evidence="ECO:0000255"	UPI00005E4A73	DEFB114
Q30KQ5	DB115_HUMAN	SIGNAL 1..27; /evidence="ECO:0000255"	UPI00005E4A74	DEFB115
Q08345	DDR1_HUMAN	SIGNAL 1..18; /evidence="ECO:0000255"	UPI000000D740	DDR1
Q30KQ4	DB116_HUMAN	SIGNAL 1..23; /evidence="ECO:0000255"	UPI00005E443B	DEFB116
Q96PH6	DB118_HUMAN	SIGNAL 1..19; /evidence="ECO:0000255"	UPI0000128D91	DEFB118
Q8N690	DB119_HUMAN	SIGNAL 1..21; /evidence="ECO:0000255"	UPI000003D7C7	DEFB119
Q16832	DDR2_HUMAN	SIGNAL 1..21; /evidence="ECO:0000255"	UPI000013E1B4	DDR2
Q5J5C9	DB121_HUMAN	SIGNAL 1..15; /evidence="ECO:0000255"	UPI00004A06B0	DEFB121
Q8N688	DB123_HUMAN	SIGNAL 1..20; /evidence="ECO:0000255"	UPI0000128D96	DEFB123
Q9BQI4	CCDC3_HUMAN	SIGNAL 1..21; /evidence="ECO:0000250|UniProtKB:Q9D6Y1"	UPI000006E69C	CCDC3
Q9ULB5	CADH7_HUMAN	SIGNAL 1..27; /evidence="ECO:0000255"	UPI000013D269	CDH7
P59666	DEF3_HUMAN	SIGNAL 1..19	UPI00001405CC	DEFA3
P13500	CCL2_HUMAN	SIGNAL 1..23; /evidence="ECO:0000269|PubMed:2648385"	UPI0000000DC9	CCL2
P13501	CCL5_HUMAN	SIGNAL 1..23; /evidence="ECO:0000269|PubMed:1380064, ECO:0000269|PubMed:7524281"	UPI000004A187	CCL5
Q8N4T0	CBPA6_HUMAN	SIGNAL 1..30; /evidence="ECO:0000255"	UPI000003984E	CPA6
P08571	CD14_HUMAN	SIGNAL 1..19	UPI000004A918	CD14
Q9BZP6	CHIA_HUMAN	SIGNAL 1..21; /evidence="ECO:0000250"	UPI00000727DC	CHIA
A8MTB9	CEA18_HUMAN	SIGNAL 1..30; /evidence="ECO:0000255"	UPI0002C5E52C	CEACAM18
Q6ZTQ4	CDHR3_HUMAN	SIGNAL 1..19; /evidence="ECO:0000255"	UPI00001C0C6E	CDHR3
Q14002	CEAM7_HUMAN	SIGNAL 1..35; /evidence="ECO:0000269|PubMed:15340161"	UPI000012748E	CEACAM7
P08603	CFAH_HUMAN	SIGNAL 1..18; /evidence="ECO:0000269|PubMed:6215918"	UPI00015B3BAA	CFH
P01730	CD4_HUMAN	SIGNAL 1..25; /evidence="ECO:0000269|PubMed:15340161, ECO:0000269|PubMed:2592374"	UPI0000001294	CD4
Q8NEA5	CS018_HUMAN	SIGNAL 1..29; /evidence="ECO:0000255"	UPI000006D09E	C19orf18
P06850	CRF_HUMAN	SIGNAL 1..24; /evidence="ECO:0000305"	UPI0000128435	CRH
P16562	CRIS2_HUMAN	SIGNAL 1..21; /evidence="ECO:0000255"	UPI000013728C	CRISP2
O75629	CREG1_HUMAN	SIGNAL 1..31; /evidence="ECO:0000269|PubMed:15340161"	UPI0000047822	CREG1
P00533	EGFR_HUMAN	SIGNAL 1..24; /evidence="ECO:0000269|PubMed:15340161, ECO:0000269|PubMed:6328312, ECO:0000269|Ref.16"	UPI000003E750	EGFR
P19235	EPOR_HUMAN	SIGNAL 1..24	UPI000012A0AD	EPOR
Q13873	BMPR2_HUMAN	SIGNAL 1..26; /evidence="ECO:0000255"	UPI0000126A3B	BMPR2
P08236	BGLR_HUMAN	SIGNAL 1..22; /evidence="ECO:0000269|PubMed:1311180"	UPI000013E9E0	GUSB
P05408	7B2_HUMAN	SIGNAL 1..26; /evidence="ECO:0000269|PubMed:6625600"	UPI0000124F98	SCG5
O95264	5HT3B_HUMAN	SIGNAL 1..21; /evidence="ECO:0000255"	UPI0000073DA3	HTR3B
P21589	5NTD_HUMAN	SIGNAL 1..26; /evidence="ECO:0000269|PubMed:2173922"	UPI0000124F48	NT5E
Q8NFQ6	BPIFC_HUMAN	SIGNAL 1..23; /evidence="ECO:0000255"	UPI0000071B53	BPIFC
O95994	AGR2_HUMAN	SIGNAL 1..20; /evidence="ECO:0000269|PubMed:15340161"	UPI0000040D1E	AGR2
O60242	AGRB3_HUMAN	SIGNAL 1..24; /evidence="ECO:0000255"	UPI00001AE6A9	ADGRB3
Q8NCL9	APCDL_HUMAN	SIGNAL 1..24; /evidence="ECO:0000255"	UPI000006F69F	APCDD1L
O95971	BY55_HUMAN	SIGNAL 1..24; /evidence="ECO:0000255"	UPI0000126B8D	CD160
P0DTE8	AMY1C_HUMAN	SIGNAL 1..15; /evidence="ECO:0000255"	UPI0000125AA9	AMY1C
Q5ZPR3	CD276_HUMAN	SIGNAL 1..28; /evidence="ECO:0000269|PubMed:15340161"	UPI0000034C25	CD276
O75106	AOC2_HUMAN	SIGNAL 1..32; /evidence="ECO:0000255"	UPI000013CDF4	AOC2
P20138	CD33_HUMAN	SIGNAL 1..17; /evidence="ECO:0000255"	UPI000013D285	CD33
P30533	AMRP_HUMAN	SIGNAL 1..34; /evidence="ECO:0000255"	UPI00000354C2	LRPAP1
P00751	CFAB_HUMAN	SIGNAL 1..25; /evidence="ECO:0000269|PubMed:6546754"	UPI000000D7F8	CFB
P01160	ANF_HUMAN	SIGNAL 1..25; /evidence="ECO:0000250|UniProtKB:P24259"	UPI000000DCD4	NPPA
P51690	ARSL_HUMAN	SIGNAL 1..31; /evidence="ECO:0000255"	UPI000049E10C	ARSL
P78357	CNTP1_HUMAN	SIGNAL 1..19; /evidence="ECO:0000255"	UPI00001285F6	CNTNAP1
Q9BU40	CRDL1_HUMAN	SIGNAL 1..27; /evidence="ECO:0000255"	UPI00001BBFB2	CHRDL1
Q10588	BST1_HUMAN	SIGNAL 1..28; /evidence="ECO:0000255"	UPI0000072318	BST1
A6NE02	BTBDH_HUMAN	SIGNAL 1..28; /evidence="ECO:0000255"	UPI00001D7961	BTBD17
P08311	CATG_HUMAN	SIGNAL 1..18	UPI00001270AC	CTSG
O14944	EREG_HUMAN	SIGNAL 1..29; /evidence="ECO:0000255"	UPI0000047266	EREG
Q6NT32	EST5A_HUMAN	SIGNAL 1..20; /evidence="ECO:0000255"	UPI000035CC44	CES5A
A8MVW0	F1712_HUMAN	SIGNAL 1..29; /evidence="ECO:0000255"	UPI0000E59FC0	FAM171A2
P29323	EPHB2_HUMAN	SIGNAL 1..18; /evidence="ECO:0000255"	UPI0000033EC3	EPHB2
P54764	EPHA4_HUMAN	SIGNAL 1..19; /evidence="ECO:0000255"	UPI000012A077	EPHA4
Q17R55	F187B_HUMAN	SIGNAL 1..17; /evidence="ECO:0000255"	UPI0000049306	FAM187B
Q9NQ60	EQTN_HUMAN	SIGNAL 1..14; /evidence="ECO:0000255"	UPI000013CA7C	EQTN
P61550	ENVT1_HUMAN	SIGNAL 1..38; /evidence="ECO:0000255"	UPI0000367849	ERVS71-1
Q53RD9	FBLN7_HUMAN	SIGNAL 1..24; /evidence="ECO:0000255"	UPI000004E556	FBLN7
P58499	FAM3B_HUMAN	SIGNAL 1..29	UPI00000015C5	FAM3B
P01350	GAST_HUMAN	SIGNAL 1..21; /evidence="ECO:0000269|PubMed:8055952"	UPI000012B0F4	GAST
Q8N1C3	GBRG1_HUMAN	SIGNAL 1..35; /evidence="ECO:0000255"	UPI0000047AE2	GABRG1
Q14943	KI3S1_HUMAN	SIGNAL 1..21; /evidence="ECO:0000250"	UPI000165DD0B	KIR3DS1
P41594	GRM5_HUMAN	SIGNAL 1..20; /evidence="ECO:0000255"	UPI000012F081	GRM5
Q6UX52	IL40_HUMAN	SIGNAL 1..20; /evidence="ECO:0000269|PubMed:15340161"	UPI000049DE67	C17orf99
Q17R60	IMPG1_HUMAN	SIGNAL 1..20; /evidence="ECO:0000255"	UPI0000073F12	IMPG1
P23352	KALM_HUMAN	SIGNAL 1..24; /evidence="ECO:0000255"	UPI00001AE843	ANOS1
P01597	KV139_HUMAN	SIGNAL 1..22; /evidence="ECO:0000269|PubMed:4097974, ECO:0000269|PubMed:5124396, ECO:0000269|PubMed:5447531, ECO:0000269|PubMed:6816713"	UPI0000115F90	IGKV1-39
P04433	KV311_HUMAN	SIGNAL 1..20; /evidence="ECO:0000255"	UPI0000116D05	IGKV3-11
P06315	KV502_HUMAN	SIGNAL 1..20; /evidence="ECO:0000255"	UPI000012E167	IGKV5-2
A0A087WSZ0	KVD08_HUMAN	SIGNAL 1..22; /evidence="ECO:0000255"	UPI00053BD5BE	IGKV1D-8
A0A075B6R9	KVD24_HUMAN	SIGNAL 1..19; /evidence="ECO:0000255"	UPI0000176EBA	IGKV2D-24
P24043	LAMA2_HUMAN	SIGNAL 1..22; /evidence="ECO:0000255"	UPI00003673E0	LAMA2
P01611	KVD12_HUMAN	SIGNAL 1..22; /evidence="ECO:0000269|PubMed:6778806"	UPI00001148F1	IGKV1D-12
A0A075B6H7	KV37_HUMAN	SIGNAL 1..21; /evidence="ECO:0000255"	UPI000173A596	IGKV3-7
P04180	LCAT_HUMAN	SIGNAL 1..24; /evidence="ECO:0000269|PubMed:3458198"	UPI0000000DE7	LCAT
P55157	MTP_HUMAN	SIGNAL 1..18; /evidence="ECO:0000255"	UPI000012F826	MTTP
Q9HAT1	LMA1L_HUMAN	SIGNAL 1..25; /evidence="ECO:0000255"	UPI00001AEF1F	LMAN1L
Q99542	MMP19_HUMAN	SIGNAL 1..18; /evidence="ECO:0000255"	UPI0000030AE6	MMP19
P09238	MMP10_HUMAN	SIGNAL 1..17; /evidence="ECO:0000305"	UPI00000422C0	MMP10
Q86WS3	OOSP2_HUMAN	SIGNAL 1..17; /evidence="ECO:0000255"	UPI000000DC90	OOSP2
Q9UN73	PCDA6_HUMAN	SIGNAL 1..29; /evidence="ECO:0000255"	UPI00001273CE	PCDHA6
Q9Y5H6	PCDA8_HUMAN	SIGNAL 1..29; /evidence="ECO:0000255"	UPI00001273D0	PCDHA8
Q9Y5H5	PCDA9_HUMAN	SIGNAL 1..29; /evidence="ECO:0000255"	UPI00001273D1	PCDHA9
Q9UN75	PCDAC_HUMAN	SIGNAL 1..29; /evidence="ECO:0000255"	UPI00001273D5	PCDHA12
Q9Y5E6	PCDB3_HUMAN	SIGNAL 1..26; /evidence="ECO:0000255"	UPI0003CC25DF	PCDHB3
Q9Y5E5	PCDB4_HUMAN	SIGNAL 1..27; /evidence="ECO:0000255"	UPI00001273DF	PCDHB4
Q6ISU1	PTCRA_HUMAN	SIGNAL 1..23; /evidence="ECO:0000255"	UPI000013E9B5	PTCRA
Q9Y5E3	PCDB6_HUMAN	SIGNAL 1..27; /evidence="ECO:0000250|UniProtKB:Q91XZ4"	UPI00001273E2	PCDHB6
Q9Y5F0	PCDBD_HUMAN	SIGNAL 1..28; /evidence="ECO:0000255"	UPI0000047816	PCDHB13
Q9NRJ7	PCDBG_HUMAN	SIGNAL 1..28; /evidence="ECO:0000255"	UPI00001273E9	PCDHB16
P83859	OX26_HUMAN	SIGNAL 1..18; /evidence="ECO:0000255"	UPI00001D6EB0	QRFP
P21246	PTN_HUMAN	SIGNAL 1..32; /evidence="ECO:0000269|PubMed:1733956, ECO:0000269|PubMed:2388713, ECO:0000269|PubMed:8241100"	UPI000013297B	PTN
Q9Y5H3	PCDGA_HUMAN	SIGNAL 1..32; /evidence="ECO:0000255"	UPI00000726C3	PCDHGA10
Q9UN71	PCDGG_HUMAN	SIGNAL 1..30; /evidence="ECO:0000255"	UPI000006F773	PCDHGB4
O60330	PCDGC_HUMAN	SIGNAL 1..29; /evidence="ECO:0000255"	UPI0000073EA1	PCDHGA12
Q8IVL5	P3H2_HUMAN	SIGNAL 1..24; /evidence="ECO:0000255"	UPI000007460B	P3H2
P09466	PAEP_HUMAN	SIGNAL 1..18; /evidence="ECO:0000269|PubMed:11278680, ECO:0000269|PubMed:3569148, ECO:0000269|PubMed:3667877"	UPI0000038E3A	PAEP
Q8WXA2	PATE1_HUMAN	SIGNAL 1..21; /evidence="ECO:0000255"	UPI0000071A6F	PATE1
Q08174	PCDH1_HUMAN	SIGNAL 1..57; /evidence="ECO:0000255"	UPI0000074735	PCDH1
O60245	PCDH7_HUMAN	SIGNAL 1..28; /evidence="ECO:0000255"	UPI000013EA2E	PCDH7
O95206	PCDH8_HUMAN	SIGNAL 1..29; /evidence="ECO:0000255"	UPI0000072D47	PCDH8
Q8NBR0	P5I13_HUMAN	SIGNAL 1..27; /evidence="ECO:0000255"	UPI000003B08D	TP53I13
O15460	P4HA2_HUMAN	SIGNAL 1..21; /evidence="ECO:0000255"	UPI000013102D	P4HA2
P04054	PA21B_HUMAN	SIGNAL 1..15; /evidence="ECO:0000269|PubMed:7060561"	UPI0000048FD9	PLA2G1B
Q16549	PCSK7_HUMAN	SIGNAL 1..37; /evidence="ECO:0000250"	UPI0000070E4E	PCSK7
Q9UHG2	PCS1N_HUMAN	SIGNAL 1..33; /evidence="ECO:0000255"	UPI000003778D	PCSK1N
P0DJD9	PEPA5_HUMAN	SIGNAL 1..15; /evidence="ECO:0000269|PubMed:2515193, ECO:0000269|PubMed:3197840"	UPI000006CE33	PGA5
P19652	A1AG2_HUMAN	SIGNAL 1..18	UPI0000052DC9	ORM2
Q9GZN4	BSSP4_HUMAN	SIGNAL 1..32; /evidence="ECO:0000255"	UPI0000126AFA	PRSS22
Q9BWV1	BOC_HUMAN	SIGNAL 1..30; /evidence="ECO:0000269|PubMed:15340161"	UPI0000072E0E	BOC
Q76B58	BRNP3_HUMAN	SIGNAL 1..33; /evidence="ECO:0000255"	UPI00001C1D9A	BRINP3
Q15825	ACHA6_HUMAN	SIGNAL 1..25; /evidence="ECO:0000255"	UPI0000061DF6	CHRNA6
A5X5Y0	5HT3E_HUMAN	SIGNAL 1..25; /evidence="ECO:0000255"	UPI000156575F	HTR3E
P46098	5HT3A_HUMAN	SIGNAL 1..23; /evidence="ECO:0000255"	UPI0000049A7E	HTR3A
O95490	AGRL2_HUMAN	SIGNAL 1..25; /evidence="ECO:0000255"	UPI00003588C3	ADGRL2
Q9HAR2	AGRL3_HUMAN	SIGNAL 1..19; /evidence="ECO:0000255"	UPI000035B1C3	ADGRL3
Q9C0K3	ARP3C_HUMAN	SIGNAL 1..21; /evidence="ECO:0000255"	UPI000007168D	ACTR3C
Q9UKP5	ATS6_HUMAN	SIGNAL 1..21; /evidence="ECO:0000255"	UPI000050D3F1	ADAMTS6
P51689	ARSD_HUMAN	SIGNAL 1..33; /evidence="ECO:0000255"	UPI0000070902	ARSD
P54793	ARSF_HUMAN	SIGNAL 1..22; /evidence="ECO:0000255"	UPI00001A9629	ARSF
Q5FYB0	ARSJ_HUMAN	SIGNAL 1..49; /evidence="ECO:0000255"	UPI000003FD84	ARSJ
Q8TDQ1	CLM1_HUMAN	SIGNAL 1..19; /evidence="ECO:0000269|PubMed:15340161"	UPI000013E729	CD300LF
Q6UXZ3	CLM5_HUMAN	SIGNAL 1..18; /evidence="ECO:0000255"	UPI00001D6916	CD300LD
Q5VV63	ATRN1_HUMAN	SIGNAL 1..52; /evidence="ECO:0000255"	UPI000021CCF8	ATRNL1
P58397	ATS12_HUMAN	SIGNAL 1..25; /evidence="ECO:0000255"	UPI000013DC51	ADAMTS12
Q76LX8	ATS13_HUMAN	SIGNAL 1..29; /evidence="ECO:0000255"	UPI0000000DAD	ADAMTS13
Q8TE58	ATS15_HUMAN	SIGNAL 1..17; /evidence="ECO:0000255"	UPI000004F277	ADAMTS15
P0C0L4	CO4A_HUMAN	SIGNAL 1..19	UPI00001AF648	C4A
Q6ZU45	CL20A_HUMAN	SIGNAL 1..20; /evidence="ECO:0000255"	UPI0007E52AC8	CLEC20A
A8TX70	CO6A5_HUMAN	SIGNAL 1..18; /evidence="ECO:0000255"	UPI00015E564F	COL6A5
Q075Z2	BSPH1_HUMAN	SIGNAL 1..17; /evidence="ECO:0000255"	UPI0000E2CEEE	BSPH1
Q13324	CRFR2_HUMAN	SIGNAL 1..19; /note="Not cleaved"	UPI0000061EDF	CRHR2
Q96A83	COQA1_HUMAN	SIGNAL 1..20; /evidence="ECO:0000255"	UPI000006F04C	COL26A1
Q86UP6	CUZD1_HUMAN	SIGNAL 1..24; /evidence="ECO:0000255"	UPI000004C655	CUZD1
Q8WVV5	BT2A2_HUMAN	SIGNAL 1..32; /evidence="ECO:0000255"	UPI00000480EA	BTN2A2
Q7KYR7	BT2A1_HUMAN	SIGNAL 1..28; /evidence="ECO:0000255"	UPI00000480E9	BTN2A1
P11021	BIP_HUMAN	SIGNAL 1..18; /evidence="ECO:0000269|PubMed:2294010, ECO:0000269|PubMed:9150948"	UPI0000001061	HSPA5
P27797	CALR_HUMAN	SIGNAL 1..17; /evidence="ECO:0000269|PubMed:1286669, ECO:0000269|PubMed:1911778, ECO:0000269|PubMed:2400400, ECO:0000269|PubMed:3260607, ECO:0000269|PubMed:7841019, ECO:0000269|PubMed:8418194, ECO:0000269|PubMed:9150948, ECO:0007744|PubMed:25944712"	UPI000004CEC9	CALR
Q9NY47	CA2D2_HUMAN	SIGNAL 1..18; /evidence="ECO:0000255"	UPI0000E5A6AF	CACNA2D2
Q8N4F0	BPIB2_HUMAN	SIGNAL 1..20; /evidence="ECO:0000269|PubMed:15340161"	UPI00000377B0	BPIFB2
Q9BXJ0	C1QT5_HUMAN	SIGNAL 1..15; /evidence="ECO:0000269|PubMed:15340161"	UPI000003553A	C1QTNF5
P55287	CAD11_HUMAN	SIGNAL 1..22; /evidence="ECO:0000255"	UPI000013D7C5	CDH11
P00736	C1R_HUMAN	SIGNAL 1..17; /evidence="ECO:0000269|PubMed:3036070"	UPI000186C8D3	C1R
P55291	CAD15_HUMAN	SIGNAL 1..21; /evidence="ECO:0000255"	UPI0000126DAF	CDH15
B2RNN3	C1T9B_HUMAN	SIGNAL 1..19; /evidence="ECO:0000255"	UPI000004F070	C1QTNF9B
Q9BXJ2	C1QT7_HUMAN	SIGNAL 1..16; /evidence="ECO:0000255"	UPI0000001077	C1QTNF7
Q13634	CAD18_HUMAN	SIGNAL 1..24; /evidence="ECO:0000255"	UPI0000126DBD	CDH18
Q9UJ99	CAD22_HUMAN	SIGNAL 1..34; /evidence="ECO:0000255"	UPI0000126DC0	CDH22
Q6YHK3	CD109_HUMAN	SIGNAL 1..21	UPI000013DE92	CD109
P04234	CD3D_HUMAN	SIGNAL 1..21	UPI0000127356	CD3D
P09693	CD3G_HUMAN	SIGNAL 1..22	UPI000012735F	CD3G
P00450	CERU_HUMAN	SIGNAL 1..19; /evidence="ECO:0000269|PubMed:6582496"	UPI0000044943	CP
Q6UWT4	CE046_HUMAN	SIGNAL 1..23; /evidence="ECO:0000255"	UPI000020CF20	C5orf46
P0CG37	CFC1_HUMAN	SIGNAL 1..25; /evidence="ECO:0000255"	UPI0000070FF1	CFC1
O00230	CORT_HUMAN	SIGNAL 1..18; /evidence="ECO:0000255"	UPI0000127F26	CORT
O95727	CRTAM_HUMAN	SIGNAL 1..17; /evidence="ECO:0000255"	UPI000013C8B4	CRTAM
P82279	CRUM1_HUMAN	SIGNAL 1..25; /evidence="ECO:0000255"	UPI0000073345	CRB1
Q6P0A1	F180B_HUMAN	SIGNAL 1..23; /evidence="ECO:0000255"	UPI00001FA149	FAM180B
Q96PD2	DCBD2_HUMAN	SIGNAL 1..66; /evidence="ECO:0000255"	UPI0000072ABB	DCBLD2
P81534	D103A_HUMAN	SIGNAL 1..22; /evidence="ECO:0000269|PubMed:11085990"	UPI0000033C6C	DEFB103A; DEFB103B
Q9NRR1	CYTL1_HUMAN	SIGNAL 1..22; /evidence="ECO:0000269|PubMed:15340161"	UPI00000015F6	CYTL1
Q9H7Y0	DIK2B_HUMAN	SIGNAL 1..31; /evidence="ECO:0000255"	UPI000059DAFE	DIPK2B
P28068	DMB_HUMAN	SIGNAL 1..18; /evidence="ECO:0000255"	UPI00000012A6	HLA-DMB
O95633	FSTL3_HUMAN	SIGNAL 1..26; /evidence="ECO:0000269|PubMed:15340161"	UPI000003838C	FSTL3
Q6MZW2	FSTL4_HUMAN	SIGNAL 1..22; /evidence="ECO:0000255"	UPI000003AFB0	FSTL4
Q8N475	FSTL5_HUMAN	SIGNAL 1..20; /evidence="ECO:0000255"	UPI000020B66B	FSTL5
Q9NRD9	DUOX1_HUMAN	SIGNAL 1..21; /evidence="ECO:0000255"	UPI000006E50E	DUOX1
Q8IZU8	DSEL_HUMAN	SIGNAL 1..20; /evidence="ECO:0000255"	UPI000017DF01	DSEL
Q6UXV0	GFRAL_HUMAN	SIGNAL 1..18; /evidence="ECO:0000255"	UPI000023780D	GFRAL
P01906	DQA2_HUMAN	SIGNAL 1..23	UPI0000001086	HLA-DQA2
P05538	DQB2_HUMAN	SIGNAL 1..32	UPI000012C0D0	HLA-DQB2
A8MWY0	ELAP2_HUMAN	SIGNAL 1..47; /evidence="ECO:0000255"	UPI000173AA00	ELAPOR2
P15502	ELN_HUMAN	SIGNAL 1..26; /evidence="ECO:0000250|UniProtKB:Q99372"	UPI0001AE70FA	ELN
P52797	EFNA3_HUMAN	SIGNAL 1..22; /evidence="ECO:0000255"	UPI0000129C8F	EFNA3
Q902F8	ENK8_HUMAN	SIGNAL 1..89; /evidence="ECO:0000255"	UPI0000108514	ERVK-8
Q6UWT2	ENHO_HUMAN	SIGNAL 1..33; /evidence="ECO:0000255"	UPI00000283B4	ENHO
Q69384	ENK6_HUMAN	SIGNAL 1..89; /evidence="ECO:0000255"	UPI0000052D94	ERVK-6
Q9N2K0	ENH1_HUMAN	SIGNAL 1..35; /evidence="ECO:0000255"	UPI000010C7E8
Q15303	ERBB4_HUMAN	SIGNAL 1..25; /evidence="ECO:0000255"	UPI00000499DF	ERBB4
Q9UM22	EPDR1_HUMAN	SIGNAL 1..37; /evidence="ECO:0000255"	UPI000012EF12	EPDR1
P03951	FA11_HUMAN	SIGNAL 1..18	UPI000000D8B7	F11
Q9Y6W8	ICOS_HUMAN	SIGNAL 1..20; /evidence="ECO:0000255"	UPI0000031001	ICOS
P55107	GDF10_HUMAN	SIGNAL 1..33; /evidence="ECO:0000255"	UPI0000126A13	GDF10
Q08334	I10R2_HUMAN	SIGNAL 1..19; /evidence="ECO:0000269|PubMed:15340161"	UPI0000072ECA	IL10RB
Q6KF10	GDF6_HUMAN	SIGNAL 1..22; /evidence="ECO:0000255"	UPI0000047253	GDF6
Q9UK05	GDF2_HUMAN	SIGNAL 1..22; /evidence="ECO:0000255"	UPI000012B394	GDF2
Q7Z4P5	GDF7_HUMAN	SIGNAL 1..19; /evidence="ECO:0000255"	UPI0000208B29	GDF7
Q8TDY8	IGDC4_HUMAN	SIGNAL 1..24; /evidence="ECO:0000255"	UPI000006F31C	IGDCC4
P08069	IGF1R_HUMAN	SIGNAL 1..30; /evidence="ECO:0000269|PubMed:2877871, ECO:0000269|PubMed:8257688"	UPI000012D3EA	IGF1R
P01817	HV205_HUMAN	SIGNAL 1..19; /evidence="ECO:0000269|PubMed:5264153, ECO:0000269|PubMed:6780622"	UPI00034F23B3	IGHV2-5
A0A0B4J1V2	HV226_HUMAN	SIGNAL 1..19; /evidence="ECO:0000255"	UPI000011AAD5	IGHV2-26
P01814	HV270_HUMAN	SIGNAL 1..19; /evidence="ECO:0000269|PubMed:4742735, ECO:0000269|PubMed:5449120"	UPI000011AAC1	IGHV2-70
P01780	HV307_HUMAN	SIGNAL 1..19; /evidence="ECO:0000269|PubMed:4522793, ECO:0000269|PubMed:4803843, ECO:0000269|PubMed:7737190"	UPI0000115FF4	IGHV3-7
P01782	HV309_HUMAN	SIGNAL 1..19; /evidence="ECO:0000269|PubMed:114209"	UPI000011AADD	IGHV3-9
P01762	HV311_HUMAN	SIGNAL 1..19; /evidence="ECO:0000269|PubMed:809331"	UPI0002C6D522	IGHV3-11
P01766	HV313_HUMAN	SIGNAL 1..19; /evidence="ECO:0000269|PubMed:65324"	UPI00034F23B7	IGHV3-13
A0A0B4J1V0	HV315_HUMAN	SIGNAL 1..19; /evidence="ECO:0000255"	UPI0000116480	IGHV3-15
A0A0C4DH30	HV316_HUMAN	SIGNAL 1..19; /evidence="ECO:0000255"	UPI000011AADA	IGHV3-16
A0A0C4DH32	HV320_HUMAN	SIGNAL 1..19; /evidence="ECO:0000255"	UPI000011AAD8	IGHV3-20
A0A0B4J1V1	HV321_HUMAN	SIGNAL 1..19; /evidence="ECO:0000255"	UPI000011AAD7	IGHV3-21
P01764	HV323_HUMAN	SIGNAL 1..19; /evidence="ECO:0000269|PubMed:409716, ECO:0000269|PubMed:4139708, ECO:0000269|PubMed:4522793"	UPI00034F23AC	IGHV3-23
P01768	HV330_HUMAN	SIGNAL 1..19; /evidence="ECO:0000269|PubMed:107164, ECO:0000269|PubMed:4208843, ECO:0000269|PubMed:6774332, ECO:0000269|PubMed:826475"	UPI0002B62496	IGHV3-30
P01772	HV333_HUMAN	SIGNAL 1..19; /evidence="ECO:0000269|PubMed:420800, ECO:0000269|PubMed:6884994"	UPI000011AAD1	IGHV3-33
A0A0C4DH35	HV335_HUMAN	SIGNAL 1..19; /evidence="ECO:0000255"	UPI000011AACF	IGHV3-35
A0A0C4DH36	HV338_HUMAN	SIGNAL 1..19; /evidence="ECO:0000255"	UPI0000F30366	IGHV3-38
A0A0B4J1X8	HV343_HUMAN	SIGNAL 1..19; /evidence="ECO:0000255"	UPI000011AACC	IGHV3-43
P01763	HV348_HUMAN	SIGNAL 1..19; /evidence="ECO:0000269|PubMed:6410398"	UPI000011717D	IGHV3-48
P10997	IAPP_HUMAN	SIGNAL 1..22; /evidence="ECO:0000255"	UPI000012D0C4	IAPP
A0A0A0MS15	HV349_HUMAN	SIGNAL 1..19; /evidence="ECO:0000255"	UPI00034F23BF	IGHV3-49
P01767	HV353_HUMAN	SIGNAL 1..19; /evidence="ECO:0000269|PubMed:416441"	UPI00034F23B8	IGHV3-53
A0A075B6Q5	HV364_HUMAN	SIGNAL 1..20; /evidence="ECO:0000255"	UPI0000F30368	IGHV3-64
A0A0C4DH42	HV366_HUMAN	SIGNAL 1..19; /evidence="ECO:0000255"	UPI000011AAC3	IGHV3-66
A0A0B4J1Y9	HV372_HUMAN	SIGNAL 1..19; /evidence="ECO:0000255"	UPI000011AAC0	IGHV3-72
A0A0B4J1V6	HV373_HUMAN	SIGNAL 1..19; /evidence="ECO:0000255"	UPI0000113A21	IGHV3-73
A0A0B4J1X5	HV374_HUMAN	SIGNAL 1..19; /evidence="ECO:0000255"	UPI0000113AD2	IGHV3-74
P0DTE1	HV383_HUMAN	SIGNAL 1..19; /evidence="ECO:0000255"	UPI00157F7F3A	IGHV3-38-3
P0DTW3	HV384_HUMAN	SIGNAL 1..19; /evidence="ECO:0000255"	UPI00157F7F35	IGHV1-38-4
A0A075B6R2	HV404_HUMAN	SIGNAL 1..19; /evidence="ECO:0000255"	UPI0004620DE4	IGHV4-4
A0A0C4DH34	HV428_HUMAN	SIGNAL 1..19; /evidence="ECO:0000255"	UPI0000115D73	IGHV4-28
P0DP07	HV431_HUMAN	SIGNAL 1..19; /evidence="ECO:0000255"	UPI0009A0A47D	IGHV4-31
A0A087WSY4	HV432_HUMAN	SIGNAL 1..19; /evidence="ECO:0000255"	UPI00034F23A3	IGHV4-30-2
P06331	HV434_HUMAN	SIGNAL 1..26; /evidence="ECO:0000255"	UPI000173A6AA	IGHV4-34
P01824	HV439_HUMAN	SIGNAL 1..26; /evidence="ECO:0000269|PubMed:6806818"	UPI000173A6AB	IGHV4-39
P0DP04	HV43D_HUMAN	SIGNAL 1..19; /evidence="ECO:0000255"	UPI0002C696DF	IGHV3-43D
P01825	HV459_HUMAN	SIGNAL 1..19; /evidence="ECO:0000269|PubMed:407927"	UPI000011717E	IGHV4-59
A0A0C4DH41	HV461_HUMAN	SIGNAL 1..19; /evidence="ECO:0000255"	UPI000011B546	IGHV4-61
O14764	GBRD_HUMAN	SIGNAL 1..16; /evidence="ECO:0000255"	UPI0000070D0A	GABRD
P01275	GLUC_HUMAN	SIGNAL 1..20	UPI000012B832	GCG
P05111	INHA_HUMAN	SIGNAL 1..18	UPI000002C8C6	INHA
Q86UL3	GPAT4_HUMAN	SIGNAL 1..37; /evidence="ECO:0000255"	UPI0000047FDD	GPAT4
Q6IE38	ISK14_HUMAN	SIGNAL 1..21; /evidence="ECO:0000255"	UPI00003765C4	SPINK14
P07359	GP1BA_HUMAN	SIGNAL 1..16; /evidence="ECO:0000269|PubMed:3497398"	UPI0001CB792B	GP1BA
P55259	GP2_HUMAN	SIGNAL 1..28; /evidence="ECO:0000250|UniProtKB:P25291"	UPI000059D333	GP2
P43220	GLP1R_HUMAN	SIGNAL 1..23; /evidence="ECO:0000255"	UPI0000061F20	GLP1R
P40197	GPV_HUMAN	SIGNAL 1..16; /evidence="ECO:0000255"	UPI000004B117	GP5
Q8WXG9	AGRV1_HUMAN	SIGNAL 1..29; /evidence="ECO:0000255"	UPI00002127A7	ADGRV1
O43506	ADA20_HUMAN	SIGNAL 1..31; /evidence="ECO:0000255"	UPI0000001287	ADAM20
Q9UKF5	ADA29_HUMAN	SIGNAL 1..18; /evidence="ECO:0000255"	UPI000013E9DE	ADAM29
Q04771	ACVR1_HUMAN	SIGNAL 1..20; /evidence="ECO:0000250"	UPI000000163F	ACVR1
Q9BZ11	ADA33_HUMAN	SIGNAL 1..29; /evidence="ECO:0000255"	UPI0000048F2A	ADAM33
Q99965	ADAM2_HUMAN	SIGNAL 1..16; /evidence="ECO:0000255"	UPI00001254C2	ADAM2
Q96DR5	BPIA2_HUMAN	SIGNAL 1..18; /evidence="ECO:0000255"	UPI00000361E3	BPIFA2
P17213	BPI_HUMAN	SIGNAL 1..31; /evidence="ECO:0000269|PubMed:1937776, ECO:0000269|PubMed:2501794, ECO:0000269|PubMed:2722846, ECO:0000269|PubMed:3667613"	UPI000013D349	BPI
Q6P093	ADCL2_HUMAN	SIGNAL 1..18; /evidence="ECO:0000255"	UPI000015F144	AADACL2
Q96PE1	AGRA2_HUMAN	SIGNAL 1..33; /evidence="ECO:0000255"	UPI00004AE50D	ADGRA2
P06280	AGAL_HUMAN	SIGNAL 1..31	UPI0000033A30	GLA
Q7Z4H4	ADM2_HUMAN	SIGNAL 1..24; /evidence="ECO:0000250|UniProtKB:P61312"	UPI00001B5BFA	ADM2
C9JUS6	ADM5_HUMAN	SIGNAL 1..18; /evidence="ECO:0000255"	UPI00001601D9	ADM5
A0A1B0GVG4	CC194_HUMAN	SIGNAL 1..42; /evidence="ECO:0000255"	UPI0007E52B71	CCDC194
O75078	ADA11_HUMAN	SIGNAL 1..23; /evidence="ECO:0000255"	UPI000013C629	ADAM11
P78536	ADA17_HUMAN	SIGNAL 1..17; /evidence="ECO:0000250|UniProtKB:Q9Z1K9"	UPI00001254D4	ADAM17
Q9BY67	CADM1_HUMAN	SIGNAL 1..44; /evidence="ECO:0000255"	UPI0000049C25	CADM1
P51671	CCL11_HUMAN	SIGNAL 1..23; /evidence="ECO:0000255"	UPI0000050AFD	CCL11
Q99616	CCL13_HUMAN	SIGNAL 1..16; /evidence="ECO:0000269|PubMed:8642349"	UPI00000339BE	CCL13
Q16663	CCL15_HUMAN	SIGNAL 1..21; /evidence="ECO:0000269|PubMed:15340161"	UPI00001362D7	CCL15
P16066	ANPRA_HUMAN	SIGNAL 1..32	UPI0000125B3D	NPR1
O15467	CCL16_HUMAN	SIGNAL 1..23; /evidence="ECO:0000269|PubMed:9596672"	UPI00001362D8	CCL16
Q8J025	APCD1_HUMAN	SIGNAL 1..26; /evidence="ECO:0000255"	UPI000000D766	APCDD1
A0A1B0GTC6	CC085_HUMAN	SIGNAL 1..20; /evidence="ECO:0000255"	UPI0007E52AE6	C3orf85
Q6NSX1	CCD70_HUMAN	SIGNAL 1..32; /evidence="ECO:0000255"	UPI00000361EB	CCDC70
P0DTE7	AMY1B_HUMAN	SIGNAL 1..15; /evidence="ECO:0000255"	UPI0000125AA9	AMY1B
Q86Z23	C1QL4_HUMAN	SIGNAL 1..15; /evidence="ECO:0000255"	UPI00000033B3	C1QL4
P19801	AOC1_HUMAN	SIGNAL 1..19; /evidence="ECO:0000269|PubMed:8144586"	UPI00001AF136	AOC1
P04746	AMYP_HUMAN	SIGNAL 1..15	UPI0000000C80	AMY2A
P05090	APOD_HUMAN	SIGNAL 1..20; /evidence="ECO:0000269|PubMed:7918467"	UPI00000369E0	APOD
P02749	APOH_HUMAN	SIGNAL 1..19; /evidence="ECO:0000269|PubMed:11250549, ECO:0000269|PubMed:1602135, ECO:0000269|PubMed:2349221, ECO:0000269|PubMed:6587378"	UPI0000125CAA	APOH
P48745	CCN3_HUMAN	SIGNAL 1..31; /evidence="ECO:0000269|PubMed:15340161"	UPI00001303BE	CCN3
P58335	ANTR2_HUMAN	SIGNAL 1..33; /evidence="ECO:0000255"	UPI000036725D	ANTXR2
P16860	ANFB_HUMAN	SIGNAL 1..26; /evidence="ECO:0000269|PubMed:2138890"	UPI00000350A5	NPPB
P17405	ASM_HUMAN	SIGNAL 1..46	UPI000013E592	SMPD1
P15848	ARSB_HUMAN	SIGNAL 1..36; /note="Or 38"; /evidence="ECO:0000255"	UPI00001260A3	ARSB
Q86TY3	ARMD4_HUMAN	SIGNAL 1..27; /evidence="ECO:0000255"	UPI000000CC37	ARMH4
Q96EG1	ARSG_HUMAN	SIGNAL 1..16; /evidence="ECO:0000255"	UPI000003FD81	ARSG
Q5FYB1	ARSI_HUMAN	SIGNAL 1..23; /evidence="ECO:0000255"	UPI000003FD83	ARSI
Q6UWY0	ARSK_HUMAN	SIGNAL 1..22; /evidence="ECO:0000255"	UPI000004C65F	ARSK
O75596	CLC3A_HUMAN	SIGNAL 1..22; /evidence="ECO:0000269|PubMed:19173304"	UPI000004A9A6	CLEC3A
Q9UGN4	CLM8_HUMAN	SIGNAL 1..17; /evidence="ECO:0000255"	UPI0000073EA9	CD300A
Q03692	COAA1_HUMAN	SIGNAL 1..18; /evidence="ECO:0000255"	UPI0000126D28	COL10A1
Q9H324	ATS10_HUMAN	SIGNAL 1..25; /evidence="ECO:0000255"	UPI000013D883	ADAMTS10
Q8TE57	ATS16_HUMAN	SIGNAL 1..24; /evidence="ECO:0000255"	UPI00004572CA	ADAMTS16
Q8TE56	ATS17_HUMAN	SIGNAL 1..27; /evidence="ECO:0000255"	UPI00001AE929	ADAMTS17
Q8TE60	ATS18_HUMAN	SIGNAL 1..47; /evidence="ECO:0000255"	UPI0000233610	ADAMTS18
P08123	CO1A2_HUMAN	SIGNAL 1..22; /evidence="ECO:0000250|UniProtKB:P02466"	UPI00003B0CFC	COL1A2
Q8TE59	ATS19_HUMAN	SIGNAL 1..21; /evidence="ECO:0000255"	UPI000013DA0D	ADAMTS19
Q9UHI8	ATS1_HUMAN	SIGNAL 1..49; /evidence="ECO:0000255"	UPI000013DDC6	ADAMTS1
Q6ZRZ4	CI047_HUMAN	SIGNAL 1..20; /evidence="ECO:0000255"	UPI00001C0EE0	C9orf47
O95450	ATS2_HUMAN	SIGNAL 1..29; /evidence="ECO:0000255"	UPI00001AE729	ADAMTS2
A6NMZ7	CO6A6_HUMAN	SIGNAL 1..19; /evidence="ECO:0000255"	UPI00015B6548	COL6A6
Q6PB30	CSAG1_HUMAN	SIGNAL 1..19; /evidence="ECO:0000255"	UPI00001D9618	CSAG1
P12645	BMP3_HUMAN	SIGNAL 1..22; /evidence="ECO:0000255"	UPI0000051C21	BMP3
Q7Z5Y6	BMP8A_HUMAN	SIGNAL 1..19; /evidence="ECO:0000255"	UPI00002057D6	BMP8A
P22004	BMP6_HUMAN	SIGNAL 1..20; /evidence="ECO:0000255"	UPI0000126A2D	BMP6
P36894	BMR1A_HUMAN	SIGNAL 1..23; /evidence="ECO:0000255"	UPI000006EB08	BMPR1A
P22792	CPN2_HUMAN	SIGNAL 1..21; /evidence="ECO:0000255"	UPI0001AE76B7	CPN2
P98172	EFNB1_HUMAN	SIGNAL 1..27; /evidence="ECO:0000269|PubMed:15340161"	UPI000006222D	EFNB1
Q17RW2	COOA1_HUMAN	SIGNAL 1..35; /evidence="ECO:0000255"	UPI000013E81F	COL24A1
P54107	CRIS1_HUMAN	SIGNAL 1..21; /evidence="ECO:0000269|PubMed:8665901"	UPI0000128482	CRISP1
Q96HD1	CREL1_HUMAN	SIGNAL 1..29; /evidence="ECO:0000255"	UPI000013E2E5	CRELD1
P0DP74	D130A_HUMAN	SIGNAL 1..22; /evidence="ECO:0000255"	UPI00005E4440	DEFB130A
P01037	CYTN_HUMAN	SIGNAL 1..20; /evidence="ECO:0000269|PubMed:11788998, ECO:0000269|PubMed:15340161, ECO:0000269|PubMed:1778989"	UPI000013E9BC	CST1
P09228	CYTT_HUMAN	SIGNAL 1..20; /evidence="ECO:0000269|PubMed:15340161, ECO:0000269|PubMed:1778989"	UPI0000128D74	CST2
Q9UBS3	DNJB9_HUMAN	SIGNAL 1..23; /evidence="ECO:0000255"	UPI000000D769	DNAJB9
Q9Y2G8	DJC16_HUMAN	SIGNAL 1..25; /evidence="ECO:0000255"	UPI000000DBDB	DNAJC16
O00548	DLL1_HUMAN	SIGNAL 1..17; /evidence="ECO:0000255"	UPI000004C656	DLL1
Q96DB9	FXYD5_HUMAN	SIGNAL 1..21; /evidence="ECO:0000255"	UPI0000048F47	FXYD5
Q9NYJ7	DLL3_HUMAN	SIGNAL 1..26; /evidence="ECO:0000255"	UPI0000051041	DLL3
Q9H0Q3	FXYD6_HUMAN	SIGNAL 1..18; /evidence="ECO:0000250|UniProtKB:Q91XV6"	UPI0000037BAF	FXYD6
Q9UBT3	DKK4_HUMAN	SIGNAL 1..18; /evidence="ECO:0000269|PubMed:10570958, ECO:0000269|PubMed:15340161"	UPI0000051057	DKK4
Q6UWP2	DHR11_HUMAN	SIGNAL 1..30; /evidence="ECO:0000255"	UPI0000038A01	DHRS11
Q9BPW9	DHRS9_HUMAN	SIGNAL 1..17; /evidence="ECO:0000255"	UPI00000389D3	DHRS9
Q6UWU2	GLB1L_HUMAN	SIGNAL 1..27; /evidence="ECO:0000255"	UPI000003ED32	GLB1L
Q02643	GHRHR_HUMAN	SIGNAL 1..22; /evidence="ECO:0000255"	UPI0000061EE1	GHRHR
Q9UBU3	GHRL_HUMAN	SIGNAL 1..23; /evidence="ECO:0000269|PubMed:10930375, ECO:0000269|PubMed:15340161"	UPI00000362D3	GHRL
P36268	GGT2_HUMAN	SIGNAL 1..30; /evidence="ECO:0000255"	UPI000173A9F3	GGT2
Q8IW92	GLBL2_HUMAN	SIGNAL 1..32; /evidence="ECO:0000255"	UPI0000074534	GLB1L2
P10912	GHR_HUMAN	SIGNAL 1..18; /evidence="ECO:0000255"	UPI000012B416	GHR
P06396	GELS_HUMAN	SIGNAL 1..27	UPI000012B3B4	GSN
O60469	DSCAM_HUMAN	SIGNAL 1..17; /evidence="ECO:0000255"	UPI00000422DF	DSCAM
Q6UXT9	ABH15_HUMAN	SIGNAL 1..23; /evidence="ECO:0000255"	UPI00001C1FC9	ABHD15
P04217	A1BG_HUMAN	SIGNAL 1..21; /evidence="ECO:0000269|PubMed:3458201"	UPI0000167B10	A1BG
P17787	ACHB2_HUMAN	SIGNAL 1..25; /evidence="ECO:0000250"	UPI000012526E	CHRNB2
P11230	ACHB_HUMAN	SIGNAL 1..23	UPI0000125257	CHRNB1
Q0P651	ABD18_HUMAN	SIGNAL 1..24; /evidence="ECO:0000255"	UPI00006C511D	ABHD18
O95393	BMP10_HUMAN	SIGNAL 1..21; /evidence="ECO:0000255"	UPI0000126A11	BMP10
P22303	ACES_HUMAN	SIGNAL 1..31; /evidence="ECO:0000255"	UPI0000125216	ACHE
P30532	ACHA5_HUMAN	SIGNAL 1..22; /evidence="ECO:0000255"	UPI0000001638	CHRNA5
Q8WXA8	5HT3C_HUMAN	SIGNAL 1..27; /evidence="ECO:0000255"	UPI00001402D6	HTR3C
Q9NP70	AMBN_HUMAN	SIGNAL 1..26; /evidence="ECO:0000255"	UPI000000DCCB	AMBN
Q9Y653	AGRG1_HUMAN	SIGNAL 1..25; /evidence="ECO:0000269|PubMed:15340161"	UPI0000047817	ADGRG1
Q86SQ4	AGRG6_HUMAN	SIGNAL 1..37; /evidence="ECO:0000255"	UPI000046FFCF	ADGRG6
O14514	AGRB1_HUMAN	SIGNAL 1..30; /evidence="ECO:0000255"	UPI00002109E8	ADGRB1
Q5T601	AGRF1_HUMAN	SIGNAL 1..19; /evidence="ECO:0000255"	UPI00000474ED	ADGRF1
Q5T7M4	ADIPL_HUMAN	SIGNAL 1..20; /evidence="ECO:0000255"	UPI00001D7E7A	C1QTNF12
Q15848	ADIPO_HUMAN	SIGNAL 1..18; /evidence="ECO:0000269|PubMed:15340161, ECO:0000269|PubMed:8947845"	UPI0000034252	ADIPOQ
P41180	CASR_HUMAN	SIGNAL 1..19; /evidence="ECO:0000255"	UPI000013E30B	CASR
P19022	CADH2_HUMAN	SIGNAL 1..25; /evidence="ECO:0000255"	UPI000013D7FD	CDH2
P20594	ANPRB_HUMAN	SIGNAL 1..22; /evidence="ECO:0000255"	UPI0000125B42	NPR2
Q92583	CCL17_HUMAN	SIGNAL 1..23; /evidence="ECO:0000269|PubMed:8702936"	UPI00001362D9	CCL17
P17342	ANPRC_HUMAN	SIGNAL 1..26; /evidence="ECO:0000255"	UPI0000125B46	NPR3
P55774	CCL18_HUMAN	SIGNAL 1..20; /evidence="ECO:0000269|PubMed:9192897"	UPI00001362DA	CCL18
O75976	CBPD_HUMAN	SIGNAL 1..31; /evidence="ECO:0000255"	UPI000000DAF7	CPD
P22362	CCL1_HUMAN	SIGNAL 1..23; /evidence="ECO:0000269|PubMed:15340161, ECO:0000269|PubMed:1557400"	UPI00001362C4	CCL1
O00175	CCL24_HUMAN	SIGNAL 1..26; /evidence="ECO:0000269|PubMed:15340161, ECO:0000269|PubMed:9104803, ECO:0000269|PubMed:9365122"	UPI0000050AFE	CCL24
O15444	CCL25_HUMAN	SIGNAL 1..23; /evidence="ECO:0000255"	UPI000013CDD5	CCL25
Q9Y258	CCL26_HUMAN	SIGNAL 1..23; /evidence="ECO:0000269|PubMed:10488147"	UPI0000049E0A	CCL26
Q9Y4X3	CCL27_HUMAN	SIGNAL 1..24; /evidence="ECO:0000269|PubMed:10556532"	UPI00001362E2	CCL27
P14384	CBPM_HUMAN	SIGNAL 1..17; /evidence="ECO:0000269|PubMed:12457462, ECO:0000269|PubMed:2753907"	UPI00001271D4	CPM
Q9NRJ3	CCL28_HUMAN	SIGNAL 1..19; /evidence="ECO:0000255"	UPI00001362E3	CCL28
P48052	CBPA2_HUMAN	SIGNAL 1..18; /evidence="ECO:0000255"	UPI00005A7711	CPA2
P15088	CBPA3_HUMAN	SIGNAL 1..15	UPI000013E2F4	CPA3
P42127	ASIP_HUMAN	SIGNAL 1..22; /evidence="ECO:0000255"	UPI0000125705	ASIP
P59510	ATS20_HUMAN	SIGNAL 1..21; /evidence="ECO:0000255"	UPI0000DBEEF3	ADAMTS20
P02452	CO1A1_HUMAN	SIGNAL 1..22	UPI000013C88B	COL1A1
Q7Z4B0	CR020_HUMAN	SIGNAL 1..29; /evidence="ECO:0000255"	UPI00001B5FC2	LINC00305
Q2VPA4	CR1L_HUMAN	SIGNAL 1..32; /evidence="ECO:0000255"	UPI0000DD792A	CR1L
Q6VVX0	CP2R1_HUMAN	SIGNAL 1..26; /evidence="ECO:0000255"	UPI000003F04B	CYP2R1
P17927	CR1_HUMAN	SIGNAL 1..41	UPI0001C48FA9	CR1
P04118	COL_HUMAN	SIGNAL 1..17	UPI0000127E78	CLPS
A4D0V7	CPED1_HUMAN	SIGNAL 1..34; /evidence="ECO:0000255"	UPI000013C813	CPED1
Q8NFW1	COMA1_HUMAN	SIGNAL 1..27; /evidence="ECO:0000255"	UPI00001C1EA1	COL22A1
Q05707	COEA1_HUMAN	SIGNAL 1..28; /evidence="ECO:0000255"	UPI000046D377	COL14A1
P09919	CSF3_HUMAN	SIGNAL 1..30; /evidence="ECO:0000305|PubMed:8554326"	UPI0000128525	CSF3
P34998	CRFR1_HUMAN	SIGNAL 1..23; /evidence="ECO:0000269|PubMed:11425856"	UPI0000128429	CRHR1
Q9BUF7	CRUM3_HUMAN	SIGNAL 1..26; /evidence="ECO:0000255"	UPI000004EE8D	CRB3
Q6WN34	CRDL2_HUMAN	SIGNAL 1..25; /evidence="ECO:0000269|PubMed:15340161"	UPI0000039F09	CHRDL2
P43234	CATO_HUMAN	SIGNAL 1..23; /evidence="ECO:0000255"	UPI000006232B	CTSO
Q9ULX7	CAH14_HUMAN	SIGNAL 1..15; /evidence="ECO:0000255"	UPI00000389EA	CA14
O43852	CALU_HUMAN	SIGNAL 1..19; /evidence="ECO:0000269|PubMed:12665801"	UPI0000000DCD	CALU
Q5BLP8	CD048_HUMAN	SIGNAL 1..34; /evidence="ECO:0000255"	UPI00001D7715	C4orf48
Q8N6Q3	CD177_HUMAN	SIGNAL 1..21; /evidence="ECO:0000269|PubMed:15340161"	UPI00006E2244	CD177
Q15762	CD226_HUMAN	SIGNAL 1..18; /evidence="ECO:0000269|PubMed:8673704"	UPI000013DC05	CD226
Q9HCU0	CD248_HUMAN	SIGNAL 1..17; /evidence="ECO:0000255"	UPI0000049803	CD248
A6NKQ9	CGB1_HUMAN	SIGNAL 1..50; /evidence="ECO:0000255"	UPI000176162D	CGB1
Q6E0U4	DMKN_HUMAN	SIGNAL 1..21; /evidence="ECO:0000269|PubMed:15234001"	UPI00002020EB	DMKN
P00746	CFAD_HUMAN	SIGNAL 1..20; /evidence="ECO:0000255"	UPI000006D513	CFD
O43866	CD5L_HUMAN	SIGNAL 1..19; /evidence="ECO:0000269|PubMed:15340161, ECO:0000269|PubMed:8034987, ECO:0000269|PubMed:9045627"	UPI000012738C	CD5L
Q9HCU4	CELR2_HUMAN	SIGNAL 1..31; /evidence="ECO:0000255"	UPI00000015B6	CELSR2
P09564	CD7_HUMAN	SIGNAL 1..25	UPI00000359A4	CD7
P06681	CO2_HUMAN	SIGNAL 1..20; /evidence="ECO:0000269|PubMed:10734221, ECO:0000269|PubMed:6922702"	UPI000000DA4D	C2
P02462	CO4A1_HUMAN	SIGNAL 1..27; /evidence="ECO:0000269|PubMed:4043082"	UPI000004981D	COL4A1
P25940	CO5A3_HUMAN	SIGNAL 1..29; /evidence="ECO:0000255"	UPI00002032A3	COL5A3
P13671	CO6_HUMAN	SIGNAL 1..21; /evidence="ECO:0000269|PubMed:2808363"	UPI000013D401	C6
Q02388	CO7A1_HUMAN	SIGNAL 1..16; /evidence="ECO:0000255"	UPI0000126D20	COL7A1
Q14050	CO9A3_HUMAN	SIGNAL 1..25; /evidence="ECO:0000255"	UPI0000126D51	COL9A3
P27658	CO8A1_HUMAN	SIGNAL 1..27; /evidence="ECO:0000255"	UPI0000126D21	COL8A1
P20036	DPA1_HUMAN	SIGNAL 1..28	UPI000012C03B	HLA-DPA1
P07358	CO8B_HUMAN	SIGNAL 1..32; /evidence="ECO:0000255"	UPI0000127C5C	C8B
Q14993	COJA1_HUMAN	SIGNAL 1..23; /evidence="ECO:0000255"	UPI000004F1E3	COL19A1
Q9BXX0	EMIL2_HUMAN	SIGNAL 1..30; /evidence="ECO:0000255"	UPI000013CE3E	EMILIN2
Q8TAV3	CP2W1_HUMAN	SIGNAL 1..22; /evidence="ECO:0000255"	UPI000013C59A	CYP2W1
A2RUU4	COLL1_HUMAN	SIGNAL 1..23; /evidence="ECO:0000255"	UPI000015EE7B	CLPSL1
Q99715	COCA1_HUMAN	SIGNAL 1..23; /evidence="ECO:0000255"	UPI000045890B	COL12A1
Q99062	CSF3R_HUMAN	SIGNAL 1..24	UPI000004CAC4	CSF3R
Q6UXB2	CXL17_HUMAN	SIGNAL 1..21; /evidence="ECO:0000269|PubMed:15340161"	UPI00000389D5	CXCL17
Q8N8Z6	DCBD1_HUMAN	SIGNAL 1..34; /evidence="ECO:0000255"	UPI000021D1F9	DCBLD1
P06340	DOA_HUMAN	SIGNAL 1..25; /evidence="ECO:0000255"	UPI0000000CD0	HLA-DOA
P29320	EPHA3_HUMAN	SIGNAL 1..20; /evidence="ECO:0000269|PubMed:1737782"	UPI0000163BE4	EPHA3
P54762	EPHB1_HUMAN	SIGNAL 1..17; /evidence="ECO:0000269|PubMed:15340161"	UPI000012A07E	EPHB1
Q8N2X6	EXAS1_HUMAN	SIGNAL 1..18; /evidence="ECO:0000255"	UPI00000718E4	EXOC3-AS1
Q8TAT2	FGFP3_HUMAN	SIGNAL 1..26; /evidence="ECO:0000255"	UPI000007169B	FGFBP3
P22455	FGFR4_HUMAN	SIGNAL 1..21; /evidence="ECO:0000269|PubMed:15340161"	UPI000012A72D	FGFR4
P12319	FCERA_HUMAN	SIGNAL 1..25; /evidence="ECO:0000269|PubMed:8125119"	UPI000002CFDB	FCER1A
P24071	FCAR_HUMAN	SIGNAL 1..21; /evidence="ECO:0000255"	UPI000011B429	FCAR
P98173	FAM3A_HUMAN	SIGNAL 1..33; /evidence="ECO:0000255"	UPI0000169ECD	FAM3A
P81172	HEPC_HUMAN	SIGNAL 1..24; /evidence="ECO:0000255"	UPI00000389A3	HAMP
Q14697	GANAB_HUMAN	SIGNAL 1..28; /evidence="ECO:0000255"	UPI000013D62E	GANAB
Q93033	IGSF2_HUMAN	SIGNAL 1..20; /evidence="ECO:0000255"	UPI000013CF1F	CD101
O75054	IGSF3_HUMAN	SIGNAL 1..19; /evidence="ECO:0000255"	UPI00003FEC88	IGSF3
Q86TH1	ATL2_HUMAN	SIGNAL 1..22; /evidence="ECO:0000255"	UPI000018CEA2	ADAMTSL2
P82987	ATL3_HUMAN	SIGNAL 1..26; /evidence="ECO:0000255"	UPI00001615A5	ADAMTSL3
P78410	BT3A2_HUMAN	SIGNAL 1..29; /evidence="ECO:0000255"	UPI000006E484	BTN3A2
P02750	A2GL_HUMAN	SIGNAL 1..35; /evidence="ECO:0000269|PubMed:3856868"	UPI0000125014	LRG1
Q9UGM1	ACHA9_HUMAN	SIGNAL 1..25; /evidence="ECO:0000255"	UPI000013EFB8	CHRNA9
Q04844	ACHE_HUMAN	SIGNAL 1..20	UPI0000125262	CHRNE
P12821	ACE_HUMAN	SIGNAL 1..29; /evidence="ECO:0000269|PubMed:2558109"	UPI000002B8AD	ACE
P13497	BMP1_HUMAN	SIGNAL 1..22; /evidence="ECO:0000255"	UPI0000049818	BMP1
P36544	ACHA7_HUMAN	SIGNAL 1..22; /evidence="ECO:0000250"	UPI000003581A	CHRNA7
O00238	BMR1B_HUMAN	SIGNAL 1..13; /evidence="ECO:0000255"	UPI000000DC59	BMPR1B
P28335	5HT2C_HUMAN	SIGNAL 1..32; /evidence="ECO:0000269|PubMed:22497996"	UPI000000126F	HTR2C
Q8IZF4	AGRG5_HUMAN	SIGNAL 1..21; /evidence="ECO:0000255"	UPI0000039944	ADGRG5
Q8NER5	ACV1C_HUMAN	SIGNAL 1..20; /evidence="ECO:0000255"	UPI000006CFAE	ACVR1C
P27037	AVR2A_HUMAN	SIGNAL 1..19; /evidence="ECO:0000255"	UPI0000126673	ACVR2A
Q8IZJ3	CPMD8_HUMAN	SIGNAL 1..25; /evidence="ECO:0000255"	UPI000059D6A5	CPAMD8
Q07092	COGA1_HUMAN	SIGNAL 1..21; /evidence="ECO:0000269|PubMed:15165854, ECO:0000269|PubMed:7882999"	UPI0000203DD1	COL16A1
Q9H3G5	CPVL_HUMAN	SIGNAL 1..22; /evidence="ECO:0000255"	UPI0000048F1B	CPVL
Q96PZ7	CSMD1_HUMAN	SIGNAL 1..26; /evidence="ECO:0000255"	UPI0001B723C6	CSMD1
Q96SM3	CPXM1_HUMAN	SIGNAL 1..20; /evidence="ECO:0000255"	UPI0000039DD0	CPXM1
Q8N436	CPXM2_HUMAN	SIGNAL 1..25; /evidence="ECO:0000255"	UPI00001AE6BE	CPXM2
Q8IZC6	CORA1_HUMAN	SIGNAL 1..41; /evidence="ECO:0000255"	UPI0000062271	COL27A1
Q4G0I0	CSMT1_HUMAN	SIGNAL 1..15; /evidence="ECO:0000255"	UPI0000197463	CCSMST1
P02741	CRP_HUMAN	SIGNAL 1..18; /evidence="ECO:0000269|PubMed:762075"	UPI0000128478	CRP
O75718	CRTAP_HUMAN	SIGNAL 1..26; /evidence="ECO:0000255"	UPI000012700A	CRTAP
P0DML2	CSH1_HUMAN	SIGNAL 1..26; /evidence="ECO:0000269|PubMed:4712450, ECO:0000269|PubMed:5286363"	UPI0000000C48	CSH1
P0DML3	CSH2_HUMAN	SIGNAL 1..26; /evidence="ECO:0000269|PubMed:4712450, ECO:0000269|PubMed:5286363"	UPI0000073C6A	CSH2
P49747	COMP_HUMAN	SIGNAL 1..20; /evidence="ECO:0000255"	UPI000013C7F6	COMP
Q5IJ48	CRUM2_HUMAN	SIGNAL 1..28; /evidence="ECO:0000255"	UPI000022D9DE	CRB2
P24387	CRHBP_HUMAN	SIGNAL 1..24	UPI0000001053	CRHBP
C9J442	CV046_HUMAN	SIGNAL 1..17; /evidence="ECO:0000255"	UPI00018962D9	C22orf46
Q96KV6	BT2A3_HUMAN	SIGNAL 1..27; /evidence="ECO:0000255"	UPI000013E3BA	BTN2A3P
P35613	BASI_HUMAN	SIGNAL 1..21	UPI0000051E38	BSG
Q7Z6A9	BTLA_HUMAN	SIGNAL 1..30; /evidence="ECO:0000255"	UPI0000209F49	BTLA
Q86Y28	BAGE4_HUMAN	SIGNAL 1..17; /evidence="ECO:0000255"	UPI000000D793	BAGE4
Q86Y27	BAGE5_HUMAN	SIGNAL 1..17; /evidence="ECO:0000255"	UPI000000D794	BAGE5
P22003	BMP5_HUMAN	SIGNAL 1..30; /evidence="ECO:0000255"	UPI0000126A2C	BMP5
Q6UX41	BTNL8_HUMAN	SIGNAL 1..17; /evidence="ECO:0000269|PubMed:15340161"	UPI00000389ED	BTNL8
Q6UXG8	BTNL9_HUMAN	SIGNAL 1..34; /evidence="ECO:0000255"	UPI000004C620	BTNL9
P59826	BPIB3_HUMAN	SIGNAL 1..20; /evidence="ECO:0000255"	UPI00001B2207	BPIFB3
Q9ULB4	CADH9_HUMAN	SIGNAL 1..21; /evidence="ECO:0000255"	UPI000013C945	CDH9
P55286	CADH8_HUMAN	SIGNAL 1..29; /evidence="ECO:0000255"	UPI0000126D9F	CDH8
Q8N126	CADM3_HUMAN	SIGNAL 1..24; /evidence="ECO:0000269|PubMed:15340161"	UPI0000031579	CADM3
Q8NFZ8	CADM4_HUMAN	SIGNAL 1..20; /evidence="ECO:0000255"	UPI000004EE93	CADM4
Q7Z3S7	CA2D4_HUMAN	SIGNAL 1..19; /evidence="ECO:0000255"	UPI0000E593D9	CACNA2D4
Q8IUK8	CBLN2_HUMAN	SIGNAL 1..51; /evidence="ECO:0000255"	UPI0000032E73	CBLN2
Q6UW01	CBLN3_HUMAN	SIGNAL 1..32; /evidence="ECO:0000269|PubMed:15340161"	UPI0000048F04	CBLN3
Q86VB7	C163A_HUMAN	SIGNAL 1..41; /evidence="ECO:0000255"	UPI00004565CC	CD163
P23280	CAH6_HUMAN	SIGNAL 1..17; /evidence="ECO:0000255"	UPI000013CE0A	CA6
Q9BXJ1	C1QT1_HUMAN	SIGNAL 1..25; /evidence="ECO:0000255"	UPI0000035539	C1QTNF1
Q9BXJ4	C1QT3_HUMAN	SIGNAL 1..22; /evidence="ECO:0000255"	UPI0000001BFA	C1QTNF3
Q9NZP8	C1RL_HUMAN	SIGNAL 1..35; /evidence="ECO:0000255"	UPI0000EE67FA	C1RL
P09871	C1S_HUMAN	SIGNAL 1..15; /evidence="ECO:0000269|PubMed:3007145"	UPI0000126BF6	C1S
Q12864	CAD17_HUMAN	SIGNAL 1..22; /evidence="ECO:0000255"	UPI000013C546	CDH17
Q9HBT6	CAD20_HUMAN	SIGNAL 1..34; /evidence="ECO:0000255"	UPI000013D30D	CDH20
Q13740	CD166_HUMAN	SIGNAL 1..27; /evidence="ECO:0000255"	UPI0000209ECA	ALCAM
Q7Z4R8	CF120_HUMAN	SIGNAL 1..30; /evidence="ECO:0000255"	UPI00001B3E93	C6orf120
A6NJW9	CD8B2_HUMAN	SIGNAL 1..18; /evidence="ECO:0000255"	UPI000013E9A7	CD8B2
Q86SI9	CEI_HUMAN	SIGNAL 1..35; /evidence="ECO:0000255"	UPI0000160548	C5orf38
Q15846	CLUL1_HUMAN	SIGNAL 1..20; /evidence="ECO:0000255"	UPI00000499ED	CLUL1
P34810	CD68_HUMAN	SIGNAL 1..21; /evidence="ECO:0000255"	UPI000013CCA1	CD68
Q9Y2B0	CNPY2_HUMAN	SIGNAL 1..20; /evidence="ECO:0000255"	UPI000004C630	CNPY2
P11912	CD79A_HUMAN	SIGNAL 1..32; /evidence="ECO:0000269|PubMed:7514267"	UPI000011398E	CD79A
P30203	CD6_HUMAN	SIGNAL 1..17; /evidence="ECO:0000255"	UPI000013F532	CD6
P01732	CD8A_HUMAN	SIGNAL 1..21	UPI00001273B4	CD8A
Q96F05	CK024_HUMAN	SIGNAL 1..20; /evidence="ECO:0000255"	UPI000006E42A	C11orf24
P33681	CD80_HUMAN	SIGNAL 1..34; /evidence="ECO:0000269|PubMed:1714935"	UPI000000D9F5	CD80
P01024	CO3_HUMAN	SIGNAL 1..22; /evidence="ECO:0000269|PubMed:8376604"	UPI000013EC9B	C3
P08709	FA7_HUMAN	SIGNAL 1..20; /evidence="ECO:0000255"	UPI000012A414	F7
O60888	CUTA_HUMAN	SIGNAL 1..32; /evidence="ECO:0000255"	UPI00004EAC91	CUTA
O60494	CUBN_HUMAN	SIGNAL 1..23; /evidence="ECO:0000255"	UPI00001AE8F4	CUBN
Q07325	CXCL9_HUMAN	SIGNAL 1..22; /evidence="ECO:0000269|PubMed:10233762"	UPI000004062E	CXCL9
P30040	ERP29_HUMAN	SIGNAL 1..32; /evidence="ECO:0000269|PubMed:8313870, ECO:0007744|PubMed:25944712"	UPI000012A0D9	ERP29
P17538	CTRB1_HUMAN	SIGNAL 1..18	UPI000013E843	CTRB1
O60676	CST8_HUMAN	SIGNAL 1..21; /evidence="ECO:0000255"	UPI00001285BB	CST8
Q9H4D0	CSTN2_HUMAN	SIGNAL 1..20; /evidence="ECO:0000255"	UPI00001B0051	CLSTN2
Q6UVK1	CSPG4_HUMAN	SIGNAL 1..29; /evidence="ECO:0000255"	UPI00001AEEB6	CSPG4
Q01523	DEF5_HUMAN	SIGNAL 1..19	UPI0000129120	DEFA5
Q9H1M4	DB127_HUMAN	SIGNAL 1..20; /evidence="ECO:0000269|PubMed:15340161"	UPI000004BA6D	DEFB127
P0DP73	D130B_HUMAN	SIGNAL 1..22; /evidence="ECO:0000255"	UPI00005E4440	DEFB130B
Q8NBQ5	DHB11_HUMAN	SIGNAL 1..19; /evidence="ECO:0000255"	UPI000013FB48	HSD17B11
Q13217	DNJC3_HUMAN	SIGNAL 1..31; /evidence="ECO:0000255"	UPI000006F088	DNAJC3
Q7Z5P4	DHB13_HUMAN	SIGNAL 1..19; /evidence="ECO:0000255"	UPI00000350AE	HSD17B13
O00478	BT3A3_HUMAN	SIGNAL 1..29; /evidence="ECO:0000269|PubMed:15340161"	UPI00000480EF	BTN3A3
P08697	A2AP_HUMAN	SIGNAL 1..27; /evidence="ECO:0000269|PubMed:1385210, ECO:0000269|PubMed:8484741"	UPI000012500F	SERPINF2
P43681	ACHA4_HUMAN	SIGNAL 1..28; /evidence="ECO:0000255"	UPI000012523B	CHRNA4
P01023	A2MG_HUMAN	SIGNAL 1..23; /evidence="ECO:0000269|PubMed:6203908"	UPI000014038F	A2M
P35070	BTC_HUMAN	SIGNAL 1..31; /evidence="ECO:0000250"	UPI0000126B08	BTC
P02708	ACHA_HUMAN	SIGNAL 1..20; /evidence="ECO:0000269|PubMed:2449458"	UPI000012524E	CHRNA1
P07510	ACHG_HUMAN	SIGNAL 1..22; /evidence="ECO:0000255"	UPI000022BE9E	CHRNG
P12644	BMP4_HUMAN	SIGNAL 1..19; /evidence="ECO:0000255"	UPI000000CC31	BMP4
P32297	ACHA3_HUMAN	SIGNAL 1..31; /evidence="ECO:0000255"	UPI000013D783	CHRNA3
Q8IZP9	AGRG2_HUMAN	SIGNAL 1..37; /evidence="ECO:0000255"	UPI000021246C	ADGRG2
O00253	AGRP_HUMAN	SIGNAL 1..20; /evidence="ECO:0000255"	UPI0000046BA7	AGRP
P43235	CATK_HUMAN	SIGNAL 1..15; /evidence="ECO:0000255"	UPI0000000DFB	CTSK
Q8WWF1	CA054_HUMAN	SIGNAL 1..16; /evidence="ECO:0000255"	UPI000007219A	C1orf54
Q8TDL5	BPIB1_HUMAN	SIGNAL 1..21; /evidence="ECO:0000255"	UPI000006EEF9	BPIFB1
Q9Y6N8	CAD10_HUMAN	SIGNAL 1..22; /evidence="ECO:0000255"	UPI0000167B7B	CDH10
Q9BXI9	C1QT6_HUMAN	SIGNAL 1..46; /evidence="ECO:0000269|PubMed:15340161"	UPI0000035BB4	C1QTNF6
P0C862	C1T9A_HUMAN	SIGNAL 1..19; /evidence="ECO:0000255"	UPI000004F06F	C1QTNF9
P55289	CAD12_HUMAN	SIGNAL 1..23; /evidence="ECO:0000255"	UPI00000622EB	CDH12
O75309	CAD16_HUMAN	SIGNAL 1..18; /evidence="ECO:0000255"	UPI0000126DB1	CDH16
P60827	C1QT8_HUMAN	SIGNAL 1..17; /evidence="ECO:0000255"	UPI0000049307	C1QTNF8
Q9H159	CAD19_HUMAN	SIGNAL 1..21; /evidence="ECO:0000255"	UPI0000048ECF	CDH19
Q9H251	CAD23_HUMAN	SIGNAL 1..23; /evidence="ECO:0000255"	UPI000175EE48	CDH23
Q8IXH8	CAD26_HUMAN	SIGNAL 1..27; /evidence="ECO:0000255"	UPI000013CB55	CDH26
Q14118	DAG1_HUMAN	SIGNAL 1..29; /evidence="ECO:0000255"	UPI000013EDAE	DAG1
P29016	CD1B_HUMAN	SIGNAL 1..17; /evidence="ECO:0000255"	UPI0000127333	CD1B
P15813	CD1D_HUMAN	SIGNAL 1..19; /evidence="ECO:0000255"	UPI00000012B1	CD1D
Q15517	CDSN_HUMAN	SIGNAL 1..32; /evidence="ECO:0000255"	UPI0001D147B5	CDSN
Q6UXA7	CF015_HUMAN	SIGNAL 1..26; /evidence="ECO:0000255"	UPI000000D748	C6orf15
P16070	CD44_HUMAN	SIGNAL 1..20; /evidence="ECO:0000250"	UPI000013D3FE	CD44
Q96JP9	CDHR1_HUMAN	SIGNAL 1..19; /evidence="ECO:0000255"	UPI0000161C2F	CDHR1
Q9BYE9	CDHR2_HUMAN	SIGNAL 1..20; /evidence="ECO:0000255"	UPI0000DBEE8C	CDHR2
O15335	CHAD_HUMAN	SIGNAL 1..22; /evidence="ECO:0000255"	UPI0000001C59	CHAD
Q2WEN9	CEA16_HUMAN	SIGNAL 1..20; /evidence="ECO:0000255"	UPI00001D8176	CEACAM16
P0C854	CECR9_HUMAN	SIGNAL 1..23; /evidence="ECO:0000255"	UPI0000EE7E34	CECR9
P31358	CD52_HUMAN	SIGNAL 1..24; /evidence="ECO:0000269|PubMed:1711975"	UPI000002D1BA	CD52
Q9NYQ7	CELR3_HUMAN	SIGNAL 1..32; /evidence="ECO:0000255"	UPI00001AE5A6	CELSR3
Q9H972	CN093_HUMAN	SIGNAL 1..17; /evidence="ECO:0000255"	UPI000000CC08	C14orf93
P12724	ECP_HUMAN	SIGNAL 1..27; /evidence="ECO:0000269|PubMed:2501794, ECO:0000269|PubMed:3458170"	UPI000013E9AE	RNASE3
Q8WYK1	CNTP5_HUMAN	SIGNAL 1..24; /evidence="ECO:0000255"	UPI0000071988	CNTNAP5
Q96KN2	CNDP1_HUMAN	SIGNAL 1..26; /evidence="ECO:0000255"	UPI0000141054	CNDP1
Q9Y240	CLC11_HUMAN	SIGNAL 1..21; /evidence="ECO:0000269|PubMed:9442024"	UPI0000073E53	CLEC11A
P12107	COBA1_HUMAN	SIGNAL 1..35; /evidence="ECO:0000255"	UPI00002053EF	COL11A1
Q9Y6N3	CLCA3_HUMAN	SIGNAL 1..20; /evidence="ECO:0000255"	UPI000006EA35	CLCA3P
A8K7I4	CLCA1_HUMAN	SIGNAL 1..21; /evidence="ECO:0000255"	UPI00001AE689	CLCA1
Q01955	CO4A3_HUMAN	SIGNAL 1..28; /evidence="ECO:0000255"	UPI000013E9F3	COL4A3
P16444	DPEP1_HUMAN	SIGNAL 1..16; /evidence="ECO:0000269|PubMed:15340161, ECO:0000269|PubMed:2137335, ECO:0000269|PubMed:2768222"	UPI000006DF95	DPEP1
Q9Y6C2	EMIL1_HUMAN	SIGNAL 1..21; /evidence="ECO:0000269|PubMed:26462740"	UPI0000073B0E	EMILIN1
Q9NT22	EMIL3_HUMAN	SIGNAL 1..22; /evidence="ECO:0000255"	UPI00001D82E8	EMILIN3
Q6UWE3	COLL2_HUMAN	SIGNAL 1..21; /evidence="ECO:0000269|PubMed:15340161"	UPI00015A355C	CLPSL2
P20023	CR2_HUMAN	SIGNAL 1..20	UPI000013D4F7	CR2
P15509	CSF2R_HUMAN	SIGNAL 1..22	UPI0000000C45	CSF2RA
Q14406	CSHL_HUMAN	SIGNAL 1..26; /evidence="ECO:0000255"	UPI00001602B9	CSHL1
P00740	FA9_HUMAN	SIGNAL 1..28; /evidence="ECO:0000255"	UPI000002BA13	F9
P02778	CXL10_HUMAN	SIGNAL 1..21; /evidence="ECO:0000269|PubMed:10233762, ECO:0000269|PubMed:11559369, ECO:0000269|PubMed:8423327"	UPI0000136773	CXCL10
Q9H2A7	CXL16_HUMAN	SIGNAL 1..29; /evidence="ECO:0000255"	UPI0000033BA0	CXCL16
Q30KP9	DB135_HUMAN	SIGNAL 1..24; /evidence="ECO:0000255"	UPI0000591BA1	DEFB135
Q96HY6	DDRGK_HUMAN	SIGNAL 1..28; /evidence="ECO:0000255"	UPI0000001C9A	DDRGK1
P43146	DCC_HUMAN	SIGNAL 1..25; /evidence="ECO:0000255"	UPI00001AEDC6	DCC
Q08830	FGL1_HUMAN	SIGNAL 1..22; /evidence="ECO:0000269|PubMed:11470158"	UPI0000169E8B	FGL1
Q6UW88	EPGN_HUMAN	SIGNAL 1..22; /evidence="ECO:0000269|PubMed:15340161"	UPI00003D37D1	EPGN
Q8NFU4	FDSCP_HUMAN	SIGNAL 1..17; /evidence="ECO:0000255"	UPI000000D8AB	FDCSP
Q16099	GRIK4_HUMAN	SIGNAL 1..20; /evidence="ECO:0000255"	UPI000013DB8D	GRIK4
Q14416	GRM2_HUMAN	SIGNAL 1..18; /evidence="ECO:0000255"	UPI000013E346	GRM2
Q14832	GRM3_HUMAN	SIGNAL 1..22; /evidence="ECO:0000255"	UPI0000153EFC	GRM3
O15520	FGF10_HUMAN	SIGNAL 1..37; /evidence="ECO:0000255"	UPI000004065F	FGF10
O60258	FGF17_HUMAN	SIGNAL 1..22; /evidence="ECO:0000255"	UPI000012A71F	FGF17
O95750	FGF19_HUMAN	SIGNAL 1..24; /evidence="ECO:0000269|PubMed:15340161"	UPI0000037216	FGF19
O43155	FLRT2_HUMAN	SIGNAL 1..35; /evidence="ECO:0000269|PubMed:15340161"	UPI0000049E10	FLRT2
Q96RD9	FCRL5_HUMAN	SIGNAL 1..15; /evidence="ECO:0000255"	UPI0000458907	FCRL5
Q9NZU0	FLRT3_HUMAN	SIGNAL 1..28; /evidence="ECO:0000255"	UPI0000001BE7	FLRT3
Q4ZHG4	FNDC1_HUMAN	SIGNAL 1..32; /evidence="ECO:0000255"	UPI0000579B80	FNDC1
Q14314	FGL2_HUMAN	SIGNAL 1..23; /evidence="ECO:0000255"	UPI000012A724	FGL2
Q6V0I7	FAT4_HUMAN	SIGNAL 1..38; /evidence="ECO:0000255"	UPI000155D6E3	FAT4
Q9NYQ8	FAT2_HUMAN	SIGNAL 1..18; /evidence="ECO:0000255"	UPI0000055B22	FAT2
O95967	FBLN4_HUMAN	SIGNAL 1..23; /evidence="ECO:0000269|PubMed:23782690"	UPI000013EC97	EFEMP2
Q9NPG1	FZD3_HUMAN	SIGNAL 1..22; /evidence="ECO:0000269|PubMed:15340161"	UPI000003156A	FZD3
Q9H461	FZD8_HUMAN	SIGNAL 1..27; /evidence="ECO:0000255"	UPI0000047F3B	FZD8
O43555	GON2_HUMAN	SIGNAL 1..23; /evidence="ECO:0000255"	UPI000012B8FB	GNRH2
Q9NRX6	KISHB_HUMAN	SIGNAL 1..22; /evidence="ECO:0000255"	UPI000006CCF7	TMEM167B
Q14831	GRM7_HUMAN	SIGNAL 1..34; /evidence="ECO:0000255"	UPI000004A7E3	GRM7
P28799	GRN_HUMAN	SIGNAL 1..17; /evidence="ECO:0000255"	UPI00000015E0	GRN
O60565	GREM1_HUMAN	SIGNAL 1..24; /evidence="ECO:0000269|PubMed:15340161"	UPI0000073D48	GREM1
P59796	GPX6_HUMAN	SIGNAL 1..19; /evidence="ECO:0000255"	UPI00001B2975	GPX6
P15515	HIS1_HUMAN	SIGNAL 1..19; /evidence="ECO:0000269|PubMed:2372245, ECO:0000269|PubMed:3286634, ECO:0000269|PubMed:3944083"	UPI000012C745	HTN1
A8MVS5	HIDE1_HUMAN	SIGNAL 1..19; /evidence="ECO:0000255"	UPI0000160991	HIDE1
P04196	HRG_HUMAN	SIGNAL 1..18; /evidence="ECO:0000269|PubMed:1459097"	UPI000012CBC3	HRG
Q9Y4K0	LOXL2_HUMAN	SIGNAL 1..25; /evidence="ECO:0000255"	UPI000012E7AB	LOXL2
Q96QE4	LR37B_HUMAN	SIGNAL 1..27; /evidence="ECO:0000255"	UPI000044D37B	LRRC37B
P58215	LOXL3_HUMAN	SIGNAL 1..25; /evidence="ECO:0000255"	UPI0000044959	LOXL3
Q96JB6	LOXL4_HUMAN	SIGNAL 1..24; /evidence="ECO:0000255"	UPI0000046706	LOXL4
Q5SZI1	LRAD2_HUMAN	SIGNAL 1..25; /evidence="ECO:0000255"	UPI0000470177	LDLRAD2
Q16609	LPAL2_HUMAN	SIGNAL 1..21; /evidence="ECO:0000255"	UPI0000073FC7	LPAL2
Q5VXJ0	LIPK_HUMAN	SIGNAL 1..19; /evidence="ECO:0000255"	UPI00000497BC	LIPK
Q8NDA2	HMCN2_HUMAN	SIGNAL 1..22; /evidence="ECO:0000255"	UPI0004F23675	HMCN2
A6NDA9	LRIT2_HUMAN	SIGNAL 1..19; /evidence="ECO:0000255"	UPI00002374E4	LRIT2
Q3SXY7	LRIT3_HUMAN	SIGNAL 1..19; /evidence="ECO:0000255"	UPI0000F07E94	LRIT3
P01889	HLAB_HUMAN	SIGNAL 1..24; /evidence="ECO:0000269|PubMed:518865"	UPI0000000B17	HLA-B
A8MTL9	HMSD_HUMAN	SIGNAL 1..20; /evidence="ECO:0000255"	UPI00001609A8	HMSD
O75019	LIRA1_HUMAN	SIGNAL 1..16; /evidence="ECO:0000255"	UPI0000034C00	LILRA1
P13747	HLAE_HUMAN	SIGNAL 1..21	UPI000000DD70	HLA-E
Q8IZF6	AGRG4_HUMAN	SIGNAL 1..27; /evidence="ECO:0000255"	UPI00004CEC5B	ADGRG4
Q9P0K1	ADA22_HUMAN	SIGNAL 1..25; /evidence="ECO:0000255"	UPI00001254DC	ADAM22
P37023	ACVL1_HUMAN	SIGNAL 1..21; /evidence="ECO:0000255"	UPI000000D9F4	ACVRL1
O75077	ADA23_HUMAN	SIGNAL 1..59; /evidence="ECO:0000255"	UPI0000044543	ADAM23
Q6UX46	ALKL2_HUMAN	SIGNAL 1..24; /evidence="ECO:0000255"	UPI000003ED28	ALKAL2
Q6UXC1	AEGP_HUMAN	SIGNAL 1..22; /evidence="ECO:0000255"	UPI0000EE5638	MAMDC4
Q14246	AGRE1_HUMAN	SIGNAL 1..20; /evidence="ECO:0000255"	UPI0000203241	ADGRE1
Q9ULZ1	APEL_HUMAN	SIGNAL 1..22; /evidence="ECO:0000255"	UPI0000125C4A	APLN
P02746	C1QB_HUMAN	SIGNAL 1..27; /evidence="ECO:0000269|PubMed:486087, ECO:0000269|PubMed:708376"	UPI000013F024	C1QB
P02747	C1QC_HUMAN	SIGNAL 1..28; /evidence="ECO:0000269|PubMed:486087"	UPI0000126BF3	C1QC
P28039	AOAH_HUMAN	SIGNAL 1..23; /evidence="ECO:0000269|PubMed:8089145"	UPI0000001291	AOAH
P06729	CD2_HUMAN	SIGNAL 1..24	UPI0000062209	CD2
Q9H6X2	ANTR1_HUMAN	SIGNAL 1..32; /evidence="ECO:0000255"	UPI0000049806	ANTXR1
P01008	ANT3_HUMAN	SIGNAL 1..32; /evidence="ECO:0000269|Ref.10"	UPI000002C0C1	SERPINC1
P01019	ANGT_HUMAN	SIGNAL 1..33; /evidence="ECO:0000269|PubMed:4300938, ECO:0000269|PubMed:7259779, ECO:0000269|PubMed:7539791"	UPI0000125B13	AGT
Q5T4W7	ARTN_HUMAN	SIGNAL 1..39; /evidence="ECO:0000255"	UPI000013C9E4	ARTN
Q8IWV2	CNTN4_HUMAN	SIGNAL 1..18; /evidence="ECO:0000255"	UPI000007446C	CNTN4
P15289	ARSA_HUMAN	SIGNAL 1..18; /evidence="ECO:0000269|PubMed:1352993"	UPI000011DDBC	ARSA
P13942	COBA2_HUMAN	SIGNAL 1..27; /evidence="ECO:0000255"	UPI0000D60E97	COL11A2
P56817	BACE1_HUMAN	SIGNAL 1..21; /evidence="ECO:0000255"	UPI0000048186	BACE1
Q9Y5Z0	BACE2_HUMAN	SIGNAL 1..20; /evidence="ECO:0000255"	UPI00000396BC	BACE2
P18075	BMP7_HUMAN	SIGNAL 1..29; /evidence="ECO:0000255"	UPI00000349AD	BMP7
Q6UXE8	BTNL3_HUMAN	SIGNAL 1..17; /evidence="ECO:0000255"	UPI00001D69EF	BTNL3
P01258	CALC_HUMAN	SIGNAL 1..25; /evidence="ECO:0000255"	UPI0000047FA8	CALCA
P09668	CATH_HUMAN	SIGNAL 1..22	UPI000013C799	CTSH
P25063	CD24_HUMAN	SIGNAL 1..26; /evidence="ECO:0000255"	UPI0000000C87	CD24
Q15782	CH3L2_HUMAN	SIGNAL 1..26	UPI0000126C1A	CHI3L2
P0DN86	CGB3_HUMAN	SIGNAL 1..20; /evidence="ECO:0000269|PubMed:1150658, ECO:0000269|PubMed:6774259"	UPI0000035497	CGB3; CGB5; CGB8
P08218	CEL2B_HUMAN	SIGNAL 1..16	UPI00000724AA	CELA2B
Q8N129	CNPY4_HUMAN	SIGNAL 1..21; /evidence="ECO:0000255"	UPI000003B115	CNPY4
Q12860	CNTN1_HUMAN	SIGNAL 1..20	UPI0000127EBA	CNTN1
Q02246	CNTN2_HUMAN	SIGNAL 1..30; /evidence="ECO:0000269|PubMed:15340161"	UPI00001266A5	CNTN2
Q19T08	ECSCR_HUMAN	SIGNAL 1..24; /evidence="ECO:0000255"	UPI000015771E	ECSCR
P10645	CMGA_HUMAN	SIGNAL 1..18; /evidence="ECO:0000269|PubMed:12442257, ECO:0000269|PubMed:3704195"	UPI000013C6F3	CHGA
O75339	CILP1_HUMAN	SIGNAL 1..21; /evidence="ECO:0000255"	UPI000013D21B	CILP
Q08554	DSC1_HUMAN	SIGNAL 1..29; /evidence="ECO:0000255"	UPI000006DF10	DSC1
Q02487	DSC2_HUMAN	SIGNAL 1..27; /evidence="ECO:0000255"	UPI00001298F9	DSC2
Q14574	DSC3_HUMAN	SIGNAL 1..27; /evidence="ECO:0000255"	UPI000004CAAD	DSC3
Q496F6	CLM2_HUMAN	SIGNAL 1..17; /evidence="ECO:0000255"	UPI0000246EA0	CD300E
Q86SJ6	DSG4_HUMAN	SIGNAL 1..23; /evidence="ECO:0000255"	UPI0000062276	DSG4
Q96S66	CLCC1_HUMAN	SIGNAL 1..18; /evidence="ECO:0000255"	UPI0000073C42	CLCC1
P09603	CSF1_HUMAN	SIGNAL 1..32; /evidence="ECO:0000269|PubMed:3498652"	UPI00001AFA6F	CSF1
P42830	CXCL5_HUMAN	SIGNAL 1..36; /evidence="ECO:0000269|PubMed:10095777, ECO:0000269|PubMed:12665801"	UPI000013676F	CXCL5
Q9UJ94	CU104_HUMAN	SIGNAL 1..30; /evidence="ECO:0000255"	UPI000178DEBC	LINC00527
P49184	DNSL1_HUMAN	SIGNAL 1..18; /evidence="ECO:0000255"	UPI0000129891	DNASE1L1
O71037	ENK19_HUMAN	SIGNAL 1..89; /evidence="ECO:0000255"	UPI0000367848	ERVK-19
Q86V85	GP180_HUMAN	SIGNAL 1..22; /evidence="ECO:0000255"	UPI00001969C8	GPR180
Q8N766	EMC1_HUMAN	SIGNAL 1..22; /evidence="ECO:0000269|PubMed:32439656"	UPI0000070A23	EMC1
Q15768	EFNB3_HUMAN	SIGNAL 1..27; /evidence="ECO:0000269|PubMed:15340161"	UPI000000DA07	EFNB3
Q13822	ENPP2_HUMAN	SIGNAL 1..27; /evidence="ECO:0000250|UniProtKB:Q64610"	UPI000013D05C	ENPP2
O94919	ENDD1_HUMAN	SIGNAL 1..21; /evidence="ECO:0000255"	UPI0000071599	ENDOD1
Q9BZQ6	EDEM3_HUMAN	SIGNAL 1..41; /evidence="ECO:0000255"	UPI0000470A2B	EDEM3
P14770	GPIX_HUMAN	SIGNAL 1..16; /evidence="ECO:0000269|PubMed:12665801, ECO:0000269|PubMed:2253772, ECO:0000269|PubMed:2771955, ECO:0000269|PubMed:3056407"	UPI000012B9D4	GP9
Q92643	GPI8_HUMAN	SIGNAL 1..27; /evidence="ECO:0000269|PubMed:11483512, ECO:0007744|PubMed:25944712"	UPI000012B9D1	PIGK
P21128	ENDOU_HUMAN	SIGNAL 1..18; /evidence="ECO:0000269|PubMed:2350438"	UPI00001FC0AE	ENDOU
Q14956	GPNMB_HUMAN	SIGNAL 1..22; /evidence="ECO:0000255"	UPI000007158E	GPNMB
O43854	EDIL3_HUMAN	SIGNAL 1..23; /evidence="ECO:0000255"	UPI000004D126	EDIL3
P29322	EPHA8_HUMAN	SIGNAL 1..27; /evidence="ECO:0000255"	UPI000012A07B	EPHA8
Q9UF33	EPHA6_HUMAN	SIGNAL 1..22; /evidence="ECO:0000255"	UPI0000051E3F	EPHA6
P54756	EPHA5_HUMAN	SIGNAL 1..24; /evidence="ECO:0000255"	UPI000013D9D9	EPHA5
O95925	EPPI_HUMAN	SIGNAL 1..21; /evidence="ECO:0000255"	UPI000012A0B9	EPPIN
Q5NDL2	EOGT_HUMAN	SIGNAL 1..17; /evidence="ECO:0000255"	UPI00004982AF	EOGT
P49771	FLT3L_HUMAN	SIGNAL 1..26; /evidence="ECO:0000255"	UPI0000037544	FLT3LG
Q5VTL7	FNDC7_HUMAN	SIGNAL 1..25; /evidence="ECO:0000255"	UPI000187497A	FNDC7
Q9H6D8	FNDC4_HUMAN	SIGNAL 1..44; /evidence="ECO:0000255"	UPI000006F5E7	FNDC4
P02771	FETA_HUMAN	SIGNAL 1..18; /evidence="ECO:0000269|PubMed:1709810"	UPI00000012A9	AFP
Q92496	FHR4_HUMAN	SIGNAL 1..19; /evidence="ECO:0000255"	UPI0000D6206A	CFHR4
P35556	FBN2_HUMAN	SIGNAL 1..28; /evidence="ECO:0000255"	UPI0000519468	FBN2
O75899	GABR2_HUMAN	SIGNAL 1..41; /evidence="ECO:0000255"	UPI0000035832	GABBR2
P54289	CA2D1_HUMAN	SIGNAL 1..24; /evidence="ECO:0000255"	UPI0001B9E74B	CACNA2D1
Q16568	CART_HUMAN	SIGNAL 1..27; /evidence="ECO:0000269|PubMed:15340161"	UPI00000015E9	CARTPT
P59827	BPIB4_HUMAN	SIGNAL 1..18; /evidence="ECO:0000255"	UPI0000206190	BPIFB4
P80075	CCL8_HUMAN	SIGNAL 1..23; /evidence="ECO:0000305|PubMed:11087354, ECO:0000305|PubMed:9558113"	UPI000002FE45	CCL8
P10966	CD8B_HUMAN	SIGNAL 1..21	UPI00001273B8	CD8B
P02775	CXCL7_HUMAN	SIGNAL 1..34; /evidence="ECO:0000269|PubMed:15340161, ECO:0000269|PubMed:2423119"	UPI00000012C5	PPBP
F2Z333	FND10_HUMAN	SIGNAL 1..20; /evidence="ECO:0000255"	UPI000047F0C1	FNDC10
O43323	DHH_HUMAN	SIGNAL 1..22; /evidence="ECO:0000255"	UPI0000035884	DHH
P24855	DNAS1_HUMAN	SIGNAL 1..22; /evidence="ECO:0000269|PubMed:2277032, ECO:0000269|PubMed:3263467"	UPI0000043698	DNASE1
P54803	GALC_HUMAN	SIGNAL 1..42; /evidence="ECO:0000269|PubMed:8281145, ECO:0000269|PubMed:8399327"	UPI00001FD982	GALC
Q9NR61	DLL4_HUMAN	SIGNAL 1..26; /evidence="ECO:0000269|PubMed:15340161"	UPI0000047825	DLL4
O60883	G37L1_HUMAN	SIGNAL 1..25; /evidence="ECO:0000255"	UPI000013E92C	GPR37L1
O94907	DKK1_HUMAN	SIGNAL 1..31; /evidence="ECO:0000269|PubMed:15340161"	UPI000004C65E	DKK1
P58550	FXYD8_HUMAN	SIGNAL 1..18; /evidence="ECO:0000255"	UPI00004A3A7C	FXYD6P3
Q9UK85	DKKL1_HUMAN	SIGNAL 1..30; /evidence="ECO:0000255"	UPI00000012EC	DKKL1
Q01459	DIAC_HUMAN	SIGNAL 1..38; /evidence="ECO:0000250"	UPI00001293CB	CTBS
Q9NZJ5	E2AK3_HUMAN	SIGNAL 1..29; /evidence="ECO:0000255"	UPI000013E87D	EIF2AK3
Q96MS3	GL1D1_HUMAN	SIGNAL 1..16; /evidence="ECO:0000255"	UPI00015F45E5	GLT1D1
P01215	GLHA_HUMAN	SIGNAL 1..24; /evidence="ECO:0000269|PubMed:1150658, ECO:0000269|PubMed:1158880, ECO:0000269|PubMed:4745444, ECO:0000269|PubMed:481597"	UPI000003FF94	CGA
Q8N2G8	GHDC_HUMAN	SIGNAL 1..17; /evidence="ECO:0000255"	UPI000006E533	GHDC
Q9NZW4	DSPP_HUMAN	SIGNAL 1..15; /evidence="ECO:0000255"	UPI00006BFF57	DSPP
P01909	DQA1_HUMAN	SIGNAL 1..23; /evidence="ECO:0000269|PubMed:6576979"	UPI000012C033	HLA-DQA1
P01903	DRA_HUMAN	SIGNAL 1..25; /evidence="ECO:0000269|PubMed:6600932, ECO:0000269|PubMed:6812963, ECO:0000269|PubMed:6955253"	UPI000000160D	HLA-DRA
P14867	GBRA1_HUMAN	SIGNAL 1..27; /evidence="ECO:0000255"	UPI000012AF95	GABRA1
P34903	GBRA3_HUMAN	SIGNAL 1..28; /evidence="ECO:0000255"	UPI000002D730	GABRA3
P48169	GBRA4_HUMAN	SIGNAL 1..35; /evidence="ECO:0000255"	UPI0000074200	GABRA4
Q16445	GBRA6_HUMAN	SIGNAL 1..19; /evidence="ECO:0000255"	UPI000013DA14	GABRA6
Q9UHL4	DPP2_HUMAN	SIGNAL 1..21; /evidence="ECO:0000255"	UPI00001AF169	DPP7
P0DMC3	ELA_HUMAN	SIGNAL 1..22; /evidence="ECO:0000305|PubMed:24316148"	UPI0000E5ED21	APELA
Q9NRM1	ENAM_HUMAN	SIGNAL 1..39; /evidence="ECO:0000255"	UPI000013CE60	ENAM
P0C7U0	ELFN1_HUMAN	SIGNAL 1..27; /evidence="ECO:0000255"	UPI0000251E11	ELFN1
Q902F9	EN113_HUMAN	SIGNAL 1..89; /evidence="ECO:0000255"	UPI00001005C4	HERVK_113
Q9N2J8	ENH3_HUMAN	SIGNAL 1..35; /evidence="ECO:0000255"	UPI000010C096
Q9BV94	EDEM2_HUMAN	SIGNAL 1..21; /evidence="ECO:0000255"	UPI00001285D9	EDEM2
P20800	EDN2_HUMAN	SIGNAL 1..24; /evidence="ECO:0000255"	UPI0000040AF7	EDN2
P00742	FA10_HUMAN	SIGNAL 1..31; /evidence="ECO:0000255"	UPI000000DB39	F10
Q8WUF8	F172A_HUMAN	SIGNAL 1..18; /evidence="ECO:0000255"	UPI000006DF3B	FAM172A
Q15884	F1892_HUMAN	SIGNAL 1..29; /evidence="ECO:0000255"	UPI000022D765	FAM189A2
Q15375	EPHA7_HUMAN	SIGNAL 1..27; /evidence="ECO:0000255"	UPI0000044771	EPHA7
Q76MJ5	ERN2_HUMAN	SIGNAL 1..34; /evidence="ECO:0000255"	UPI000004A5C0	ERN2
Q96AP7	ESAM_HUMAN	SIGNAL 1..29; /evidence="ECO:0000269|PubMed:15340161"	UPI000003721A	ESAM
Q9Y6R7	FCGBP_HUMAN	SIGNAL 1..23; /evidence="ECO:0000255"	UPI00001B0455	FCGBP
Q92637	FCGRB_HUMAN	SIGNAL 1..15; /evidence="ECO:0000255"	UPI0000071A38	FCGR1B
O00602	FCN1_HUMAN	SIGNAL 1..29; /evidence="ECO:0000269|PubMed:15340161"	UPI000012A5A7	FCN1
O76093	FGF18_HUMAN	SIGNAL 1..27; /evidence="ECO:0000255"	UPI000003C116	FGF18
Q96P31	FCRL3_HUMAN	SIGNAL 1..17; /evidence="ECO:0000255"	UPI000006D60E	FCRL3
P11487	FGF3_HUMAN	SIGNAL 1..17; /evidence="ECO:0000255"	UPI0000040661	FGF3
Q9NWM8	FKB14_HUMAN	SIGNAL 1..19; /evidence="ECO:0000269|PubMed:15340161"	UPI0000035974	FKBP14
Q96AY3	FKB10_HUMAN	SIGNAL 1..26; /evidence="ECO:0000255"	UPI000012A80A	FKBP10
P10767	FGF6_HUMAN	SIGNAL 1..37; /evidence="ECO:0000255"	UPI00000411BF	FGF6
P36888	FLT3_HUMAN	SIGNAL 1..26; /evidence="ECO:0000255"	UPI00001FC90B	FLT3
Q8N441	FGRL1_HUMAN	SIGNAL 1..24; /evidence="ECO:0000269|PubMed:15340161"	UPI000003ED0B	FGFRL1
O75015	FCG3B_HUMAN	SIGNAL 1..16; /evidence="ECO:0000255"	UPI000012A58A	FCGR3B
Q9UBS5	GABR1_HUMAN	SIGNAL 1..14; /evidence="ECO:0000255"	UPI000004618A	GABBR1
Q9P2B2	FPRP_HUMAN	SIGNAL 1..25; /evidence="ECO:0000255"	UPI000012ABC4	PTGFRN
P0C091	FREM3_HUMAN	SIGNAL 1..30; /evidence="ECO:0000255"	UPI0000D615C2	FREM3
Q99988	GDF15_HUMAN	SIGNAL 1..29; /evidence="ECO:0000255"	UPI000006F640	GDF15
O95390	GDF11_HUMAN	SIGNAL 1..24; /evidence="ECO:0000255"	UPI000004C158	GDF11
Q9UMF0	ICAM5_HUMAN	SIGNAL 1..31; /evidence="ECO:0000255"	UPI000013C7E4	ICAM5
P27352	IF_HUMAN	SIGNAL 1..18; /evidence="ECO:0000255"	UPI0000001C67	CBLIF
P35475	IDUA_HUMAN	SIGNAL 1..27; /evidence="ECO:0000255"	UPI00004571D0	IDUA
P47870	GBRB2_HUMAN	SIGNAL 1..25; /evidence="ECO:0000250"	UPI000002AA29	GABRB2
P38570	ITAE_HUMAN	SIGNAL 1..18; /evidence="ECO:0000269|PubMed:8119947"	UPI000049DE2D	ITGAE
P25092	GUC2C_HUMAN	SIGNAL 1..23; /evidence="ECO:0000255"	UPI000013D135	GUCY2C
Q14624	ITIH4_HUMAN	SIGNAL 1..28; /evidence="ECO:0000269|PubMed:7541790"	UPI000013D6C3	ITIH4
Q86UX2	ITIH5_HUMAN	SIGNAL 1..16; /evidence="ECO:0000255"	UPI00017221A3	ITIH5
Q8WWA0	ITLN1_HUMAN	SIGNAL 1..18; /evidence="ECO:0000269|PubMed:11313366, ECO:0000269|PubMed:17621593"	UPI0000032AA3	ITLN1
Q8WWU7	ITLN2_HUMAN	SIGNAL 1..26; /evidence="ECO:0000255"	UPI0000048F3E	ITLN2
O15303	GRM6_HUMAN	SIGNAL 1..24; /evidence="ECO:0000255"	UPI000013C947	GRM6
Q9BXW7	HDHD5_HUMAN	SIGNAL 1..23; /evidence="ECO:0000255"	UPI000000D9E5	HDHD5
Q96K78	AGRG7_HUMAN	SIGNAL 1..26; /evidence="ECO:0000255"	UPI000004B6DF	ADGRG7
O00468	AGRIN_HUMAN	SIGNAL 1..29; /evidence="ECO:0000255"	UPI000387D73E	AGRN
Q9UM73	ALK_HUMAN	SIGNAL 1..18; /evidence="ECO:0000255"	UPI00001684DA	ALK
Q86SQ3	AGRE4_HUMAN	SIGNAL 1..14; /evidence="ECO:0000255"	UPI000000D87B	ADGRE4P
Q9BY15	AGRE3_HUMAN	SIGNAL 1..21; /evidence="ECO:0000255"	UPI0000456C29	ADGRE3
Q9BRR6	ADPGK_HUMAN	SIGNAL 1..22; /evidence="ECO:0000255"	UPI0000073773	ADPGK
Q8NEB7	ACRBP_HUMAN	SIGNAL 1..25; /evidence="ECO:0000255"	UPI000006CCAA	ACRBP
P07498	CASK_HUMAN	SIGNAL 1..20	UPI000004F262	CSN3
Q8TCZ2	C99L2_HUMAN	SIGNAL 1..25; /evidence="ECO:0000255"	UPI0000034CC0	CD99L2
Q6UW56	ARAID_HUMAN	SIGNAL 1..30; /evidence="ECO:0000269|PubMed:15340161"	UPI000013D0F4	ATRAID
P06307	CCKN_HUMAN	SIGNAL 1..20	UPI00001272C3	CCK
Q16627	CCL14_HUMAN	SIGNAL 1..19; /evidence="ECO:0000269|PubMed:10978165, ECO:0000269|PubMed:11085751, ECO:0000269|PubMed:8551235"	UPI000000DAD4	CCL14
F5H4A9	CC080_HUMAN	SIGNAL 1..35; /evidence="ECO:0000255"	UPI0001BE8119	C3orf80
Q9NR16	C163B_HUMAN	SIGNAL 1..40; /evidence="ECO:0000269|PubMed:15340161"	UPI000013F5AD	CD163L1
Q5VU97	CAHD1_HUMAN	SIGNAL 1..35; /evidence="ECO:0000255"	UPI00015B3BA1	CACHD1
Q8WV48	CC107_HUMAN	SIGNAL 1..24; /evidence="ECO:0000255"	UPI000013E02B	CCDC107
P04003	C4BPA_HUMAN	SIGNAL 1..48; /evidence="ECO:0000269|PubMed:4033666"	UPI0000126C28	C4BPA
P0DUB6	AMY1A_HUMAN	SIGNAL 1..15; /evidence="ECO:0000255"	UPI0000125AA9	AMY1A
P02745	C1QA_HUMAN	SIGNAL 1..22; /evidence="ECO:0000269|PubMed:486087"	UPI00000012E3	C1QA
P29017	CD1C_HUMAN	SIGNAL 1..17; /evidence="ECO:0000255"	UPI000013DF78	CD1C
P15812	CD1E_HUMAN	SIGNAL 1..19; /evidence="ECO:0000255"	UPI000046F8C2	CD1E
P26842	CD27_HUMAN	SIGNAL 1..19; /evidence="ECO:0000269|PubMed:15340161"	UPI000013D6F7	CD27
Q13790	APOF_HUMAN	SIGNAL 1..35; /evidence="ECO:0000255"	UPI0000167B1E	APOF
O95445	APOM_HUMAN	SIGNAL 1..?22; /note="Not cleaved"	UPI00000369DE	APOM
P04114	APOB_HUMAN	SIGNAL 1..27	UPI0000141B94	APOB
P06727	APOA4_HUMAN	SIGNAL 1..20; /evidence="ECO:0000269|PubMed:6706947"	UPI00001AE660	APOA4
O95388	CCN4_HUMAN	SIGNAL 1..22; /evidence="ECO:0000255"	UPI00000359FE	CCN4
P26436	ASPX_HUMAN	SIGNAL 1..21; /evidence="ECO:0000255"	UPI000012615C	ACRV1
Q08708	CLM6_HUMAN	SIGNAL 1..20; /evidence="ECO:0000255"	UPI0000127BB8	CD300C
A8K4G0	CLM7_HUMAN	SIGNAL 1..17; /evidence="ECO:0000255"	UPI0000048F61	CD300LB
Q6UXG3	CLM9_HUMAN	SIGNAL 1..18; /evidence="ECO:0000269|PubMed:15340161"	UPI000013E104	CD300LG
Q9H6B4	CLMP_HUMAN	SIGNAL 1..18; /evidence="ECO:0000255"	UPI0000047815	CLMP
P0C0L5	CO4B_HUMAN	SIGNAL 1..19	UPI000016A806	C4B; C4B_2
P39060	COIA1_HUMAN	SIGNAL 1..23; /evidence="ECO:0000255"	UPI0001838820	COL18A1
Q9P218	COKA1_HUMAN	SIGNAL 1..22; /evidence="ECO:0000255"	UPI000051910D	COL20A1
P33260	CP2CI_HUMAN	SIGNAL 1..25; /evidence="ECO:0000255"	UPI000013DE1D	CYP2C18
Q96P44	COLA1_HUMAN	SIGNAL 1..22; /evidence="ECO:0000255"	UPI0000071DFE	COL21A1
Q86Y29	BAGE3_HUMAN	SIGNAL 1..17; /evidence="ECO:0000255"	UPI000000D792	BAGE3
P12643	BMP2_HUMAN	SIGNAL 1..23; /evidence="ECO:0000255"	UPI0000126A21	BMP2
P34820	BMP8B_HUMAN	SIGNAL 1..19; /evidence="ECO:0000255"	UPI000013C9D9	BMP8B
P06881	CALCA_HUMAN	SIGNAL 1..25; /evidence="ECO:0000255"	UPI0000126E30	CALCA
P07711	CATL1_HUMAN	SIGNAL 1..17; /evidence="ECO:0000250|UniProtKB:P07154"	UPI000004CAA2	CTSL
P08185	CBG_HUMAN	SIGNAL 1..22; /evidence="ECO:0000269|PubMed:3347061"	UPI0000127182	SERPINA6
P49913	CAMP_HUMAN	SIGNAL 1..30; /evidence="ECO:0000255"	UPI0000000A67	CAMP
P47710	CASA1_HUMAN	SIGNAL 1..15; /evidence="ECO:0000269|PubMed:7749638, ECO:0000269|PubMed:8192860"	UPI0000126FCB	CSN1S1
P33151	CADH5_HUMAN	SIGNAL 1..25; /evidence="ECO:0000255"	UPI000016B272	CDH5
P55283	CADH4_HUMAN	SIGNAL 1..20; /evidence="ECO:0000255"	UPI000015FE86	CDH4
Q66K79	CBPZ_HUMAN	SIGNAL 1..18; /evidence="ECO:0000255"	UPI000020BCC5	CPZ
Q96EE4	CC126_HUMAN	SIGNAL 1..26; /evidence="ECO:0000255"	UPI0000048F13	CCDC126
O75973	C1QRF_HUMAN	SIGNAL 1..16; /evidence="ECO:0000255"	UPI0000126BF5	C1QL1
Q9BXJ5	C1QT2_HUMAN	SIGNAL 1..15; /evidence="ECO:0000255"	UPI0000034257	C1QTNF2
Q9BXJ3	C1QT4_HUMAN	SIGNAL 1..16; /evidence="ECO:0000269|PubMed:21658842"	UPI00000746B6	C1QTNF4
P55290	CAD13_HUMAN	SIGNAL 1..22; /evidence="ECO:0000255"	UPI0000126DAE	CDH13
Q86UP0	CAD24_HUMAN	SIGNAL 1..19; /evidence="ECO:0000255"	UPI0000190F86	CDH24
Q8IX05	CD302_HUMAN	SIGNAL 1..22; /evidence="ECO:0000255"	UPI000007443B	CD302
P20963	CD3Z_HUMAN	SIGNAL 1..21	UPI0000127362	CD247
Q2M2E5	CE064_HUMAN	SIGNAL 1..19; /evidence="ECO:0000255"	UPI0000073E1D	C5orf64
P11597	CETP_HUMAN	SIGNAL 1..17	UPI000013C62C	CETP
P80098	CCL7_HUMAN	SIGNAL 1..23; /evidence="ECO:0000269|PubMed:15340161"	UPI0000047516	CCL7
Q01151	CD83_HUMAN	SIGNAL 1..19; /evidence="ECO:0000269|PubMed:15340161"	UPI000004C561	CD83
Q8TAV5	CK045_HUMAN	SIGNAL 1..22; /evidence="ECO:0000255"	UPI000006E1FD	C11orf45
Q9BYW3	DB126_HUMAN	SIGNAL 1..20; /evidence="ECO:0000255"	UPI000013CBC7	DEFB126
Q8N907	DAND5_HUMAN	SIGNAL 1..22; /evidence="ECO:0000255"	UPI000007258A	DAND5
Q30KQ1	DB133_HUMAN	SIGNAL 1..23; /evidence="ECO:0000255"	UPI00005E4A75	DEFB133
Q4QY38	DB134_HUMAN	SIGNAL 1..19; /evidence="ECO:0000255"	UPI00000361E8	DEFB134
Q8NG35	D105A_HUMAN	SIGNAL 1..27; /evidence="ECO:0000255"	UPI0000070CCF	DEFB105A; DEFB105B
Q8N104	D106A_HUMAN	SIGNAL 1..20; /evidence="ECO:0000305|PubMed:23938203"	UPI0000128D8F	DEFB106A; DEFB106B
P01034	CYTC_HUMAN	SIGNAL 1..26; /evidence="ECO:0000269|PubMed:15340161, ECO:0000269|PubMed:6283552, ECO:0000269|PubMed:6365094, ECO:0000269|PubMed:6662498"	UPI000002B9AD	CST3
P01036	CYTS_HUMAN	SIGNAL 1..20; /evidence="ECO:0000269|PubMed:1741693, ECO:0000269|PubMed:1747107, ECO:0000269|PubMed:1778989, ECO:0000269|PubMed:3496880"	UPI0000049812	CST4
P12318	FCG2A_HUMAN	SIGNAL 1..33; /evidence="ECO:0000269|PubMed:10397151"	UPI000013D8DE	FCGR2A
Q8NDZ4	DIK2A_HUMAN	SIGNAL 1..35; /evidence="ECO:0000255"	UPI000006EE5C	DIPK2A
O00451	GFRA2_HUMAN	SIGNAL 1..21; /evidence="ECO:0000255"	UPI000000D9B1	GFRA2
P08246	ELNE_HUMAN	SIGNAL 1..27; /evidence="ECO:0000255"	UPI0000129E6B	ELANE
Q99944	EGFL8_HUMAN	SIGNAL 1..25; /evidence="ECO:0000269|PubMed:15340161"	UPI000006FB40	EGFL8
Q63HQ2	EGFLA_HUMAN	SIGNAL 1..24; /evidence="ECO:0000255"	UPI000022C806	EGFLAM
Q86YW7	GPHB5_HUMAN	SIGNAL 1..24; /evidence="ECO:0000255"	UPI000000D7AF	GPHB5
P14138	EDN3_HUMAN	SIGNAL 1..16; /evidence="ECO:0000255"	UPI000012A221	EDN3
P25101	EDNRA_HUMAN	SIGNAL 1..20; /evidence="ECO:0000255"	UPI00000503F9	EDNRA
P24530	EDNRB_HUMAN	SIGNAL 1..26; /evidence="ECO:0000255"	UPI00000503F8	EDNRB
Q07001	ACHD_HUMAN	SIGNAL 1..21; /evidence="ECO:0000250"	UPI000012525E	CHRND
Q6ZMM2	ATL5_HUMAN	SIGNAL 1..42; /evidence="ECO:0000255"	UPI0000E0407C	ADAMTSL5
Q13410	BT1A1_HUMAN	SIGNAL 1..26; /evidence="ECO:0000250"	UPI000006E521	BTN1A1
O00481	BT3A1_HUMAN	SIGNAL 1..29; /evidence="ECO:0000255"	UPI000013C904	BTN3A1
Q9C0B6	BRNP2_HUMAN	SIGNAL 1..33; /evidence="ECO:0000255"	UPI000006DF55	BRINP2
Q15822	ACHA2_HUMAN	SIGNAL 1..26; /evidence="ECO:0000255"	UPI000013CA9F	CHRNA2
Q16671	AMHR2_HUMAN	SIGNAL 1..17; /evidence="ECO:0000255"	UPI0000125970	AMHR2
Q9NZK5	ADA2_HUMAN	SIGNAL 1..29; /evidence="ECO:0000255"	UPI000013D2E8	ADA2
Q9UKQ2	ADA28_HUMAN	SIGNAL 1..18; /evidence="ECO:0000255"	UPI000049E0B9	ADAM28
Q9H2U9	ADAM7_HUMAN	SIGNAL 1..18; /evidence="ECO:0000255"	UPI000013C5CC	ADAM7
P02656	APOC3_HUMAN	SIGNAL 1..20; /evidence="ECO:0000269|PubMed:3949020, ECO:0000269|PubMed:4846755"	UPI0000125C26	APOC3
Q6UX39	AMTN_HUMAN	SIGNAL 1..16; /evidence="ECO:0000269|PubMed:15340161"	UPI00000389F3	AMTN
P51693	APLP1_HUMAN	SIGNAL 1..38; /evidence="ECO:0000255"	UPI0000125CAD	APLP1
O95841	ANGL1_HUMAN	SIGNAL 1..23; /evidence="ECO:0000255"	UPI000004C64E	ANGPTL1
P26992	CNTFR_HUMAN	SIGNAL 1..22; /evidence="ECO:0000255"	UPI0000000DBD	CNTFR
P20933	ASPG_HUMAN	SIGNAL 1..23; /evidence="ECO:0000269|PubMed:2011603, ECO:0007744|PubMed:25944712"	UPI000013D53C	AGA
Q16602	CALRL_HUMAN	SIGNAL 1..22; /evidence="ECO:0000269|PubMed:15340161"	UPI000013D4CD	CALCRL
P30988	CALCR_HUMAN	SIGNAL 1..24; /evidence="ECO:0000269|PubMed:15340161"	UPI000002A55A	CALCR
Q8NHW4	CC4L_HUMAN	SIGNAL 1..23; /evidence="ECO:0000250"	UPI0000049CC2	CCL4L1; CCL4L2
P05814	CASB_HUMAN	SIGNAL 1..15; /evidence="ECO:0000269|PubMed:6715339"	UPI0000126FDB	CSN2
P31415	CASQ1_HUMAN	SIGNAL 1..34; /evidence="ECO:0000255"	UPI0000204B81	CASQ1
P59665	DEF1_HUMAN	SIGNAL 1..19; /evidence="ECO:0000269|PubMed:15340161"	UPI0000129144	DEFA1; DEFA1B
P22223	CADH3_HUMAN	SIGNAL 1..24; /evidence="ECO:0000255"	UPI0000161BFF	CDH3
I3L3R5	CCER2_HUMAN	SIGNAL 1..23; /evidence="ECO:0000255"	UPI00021B8EC6	CCER2
Q9BRK5	CAB45_HUMAN	SIGNAL 1..36; /evidence="ECO:0000255"	UPI0000127156	SDF4
Q8WXQ8	CBPA5_HUMAN	SIGNAL 1..33; /evidence="ECO:0000255"	UPI000000D837	CPA5
P07766	CD3E_HUMAN	SIGNAL 1..22	UPI000012735C	CD3E
P36222	CH3L1_HUMAN	SIGNAL 1..21; /evidence="ECO:0000269|PubMed:2375755, ECO:0000269|PubMed:9492324"	UPI0000072E4F	CHI3L1
A6H8M9	CDHR4_HUMAN	SIGNAL 1..16; /evidence="ECO:0000255"	UPI0001574E5E	CDHR4
P31997	CEAM8_HUMAN	SIGNAL 1..34	UPI00000012A3	CEACAM8
P09326	CD48_HUMAN	SIGNAL 1..26; /evidence="ECO:0000255"	UPI000004D167	CD48
P14209	CD99_HUMAN	SIGNAL 1..22; /evidence="ECO:0000269|PubMed:2479542"	UPI0000000C42	CD99
Q9HC73	CRLF2_HUMAN	SIGNAL 1..22; /evidence="ECO:0000255"	UPI0000048F68	CRLF2
Q9H0B8	CRLD2_HUMAN	SIGNAL 1..22; /evidence="ECO:0000255"	UPI00000411B0	CRISPLD2
Q6UWF9	F180A_HUMAN	SIGNAL 1..17; /evidence="ECO:0000255"	UPI0000035A01	FAM180A
O60931	CTNS_HUMAN	SIGNAL 1..22; /evidence="ECO:0000269|PubMed:28082515"	UPI000013C55D	CTNS
Q9H4G1	CST9L_HUMAN	SIGNAL 1..28; /evidence="ECO:0000269|PubMed:15340161"	UPI0000038A07	CST9L
Q8NET1	D108B_HUMAN	SIGNAL 1..22; /evidence="ECO:0000255"	UPI00001AF853	DEFB108B
Q8WTQ1	D104A_HUMAN	SIGNAL 1..22; /evidence="ECO:0000255"	UPI000013F79C	DEFB104A; DEFB104B
P59861	D131A_HUMAN	SIGNAL 1..22; /evidence="ECO:0000255"	UPI0000246FB6	DEFB131A
P28325	CYTD_HUMAN	SIGNAL 1..20; /evidence="ECO:0000269|PubMed:8083219"	UPI0000128D6F	CST5
P28067	DMA_HUMAN	SIGNAL 1..26; /evidence="ECO:0000255"	UPI00001343B8	HLA-DMA
Q13316	DMP1_HUMAN	SIGNAL 1..16; /evidence="ECO:0000255"	UPI00001294DE	DMP1
O60609	GFRA3_HUMAN	SIGNAL 1..31; /evidence="ECO:0000269|PubMed:15340161"	UPI0000030833	GFRA3
Q9NS71	GKN1_HUMAN	SIGNAL 1..20; /evidence="ECO:0000255"	UPI00000359F1	GKN1
P01911	DRB1_HUMAN	SIGNAL 1..29; /evidence="ECO:0000269|PubMed:6600932, ECO:0000269|PubMed:6947956"	UPI000008A1F7	HLA-DRB1
Q30154	DRB5_HUMAN	SIGNAL 1..29; /evidence="ECO:0000269|PubMed:6576979"	UPI000008AF56	HLA-DRB5
P19957	ELAF_HUMAN	SIGNAL 1..22; /evidence="ECO:0000269|PubMed:7685029"	UPI0000000CAE	PI3
Q8TBP5	F174A_HUMAN	SIGNAL 1..29; /evidence="ECO:0000255"	UPI000004BA6F	FAM174A
P22794	EVI2A_HUMAN	SIGNAL 1..30; /evidence="ECO:0000255"	UPI000042B0AD	EVI2A
P34910	EVI2B_HUMAN	SIGNAL 1..21; /evidence="ECO:0000255"	UPI00001AFD5F	EVI2B
Q9BS26	ERP44_HUMAN	SIGNAL 1..29	UPI0000072130	ERP44
P56851	EP3B_HUMAN	SIGNAL 1..25; /evidence="ECO:0000255"	UPI000003EDF8	EDDM3B
P02751	FINC_HUMAN	SIGNAL 1..31; /evidence="ECO:0000269|PubMed:6630202"	UPI0000E5A2B5	FN1
Q16478	GRIK5_HUMAN	SIGNAL 1..14; /evidence="ECO:0000255"	UPI000013D353	GRIK5
P12544	GRAA_HUMAN	SIGNAL 1..26; /evidence="ECO:0000255"	UPI000013D9FC	GZMA
P10144	GRAB_HUMAN	SIGNAL 1..18; /evidence="ECO:0000269|PubMed:15340161"	UPI000004E7FD	GZMB
P20718	GRAH_HUMAN	SIGNAL 1..18	UPI00000012B3	GZMH
Q13255	GRM1_HUMAN	SIGNAL 1..18; /evidence="ECO:0000255"	UPI000013DCFD	GRM1
P49863	GRAK_HUMAN	SIGNAL 1..24; /evidence="ECO:0000255"	UPI0000001C46	GZMK
P51124	GRAM_HUMAN	SIGNAL 1..23; /evidence="ECO:0000255"	UPI000013D531	GZMM
Q6ZNF0	ACP7_HUMAN	SIGNAL 1..26; /evidence="ECO:0000255"	UPI000041AA68	ACP7
O60477	BRNP1_HUMAN	SIGNAL 1..19; /evidence="ECO:0000255"	UPI000013D6A7	BRINP1
P05067	A4_HUMAN	SIGNAL 1..17; /evidence="ECO:0000269|PubMed:12665801, ECO:0000269|PubMed:2900137, ECO:0000269|PubMed:3597385"	UPI000002DB1C	APP
Q86SJ2	AMGO2_HUMAN	SIGNAL 1..39; /evidence="ECO:0000255"	UPI000000DC21	AMIGO2
Q86WK6	AMGO1_HUMAN	SIGNAL 1..27; /evidence="ECO:0000255"	UPI0000035067	AMIGO1
O94910	AGRL1_HUMAN	SIGNAL 1..24; /evidence="ECO:0000250"	UPI000005046A	ADGRL1
P36896	ACV1B_HUMAN	SIGNAL 1..23; /evidence="ECO:0000255"	UPI000000D98F	ACVR1B
Q8TC27	ADA32_HUMAN	SIGNAL 1..16; /evidence="ECO:0000269|PubMed:15340161"	UPI000013F62F	ADAM32
O60241	AGRB2_HUMAN	SIGNAL 1..32; /evidence="ECO:0000255"	UPI0000E2A42F	ADGRB2
Q6QNK2	AGRD1_HUMAN	SIGNAL 1..25; /evidence="ECO:0000255"	UPI0000241C7A	ADGRD1
Q8TD06	AGR3_HUMAN	SIGNAL 1..21; /evidence="ECO:0000269|PubMed:15340161"	UPI0000040D21	AGR3
Q9UHX3	AGRE2_HUMAN	SIGNAL 1..23; /evidence="ECO:0000255"	UPI000016393A	ADGRE2
P48960	AGRE5_HUMAN	SIGNAL 1..20; /evidence="ECO:0000255"	UPI0000161C9A	ADGRE5
O43184	ADA12_HUMAN	SIGNAL 1..28; /evidence="ECO:0000255"	UPI000036672C	ADAM12
Q13444	ADA15_HUMAN	SIGNAL 1..17; /evidence="ECO:0000255"	UPI000035CC78	ADAM15
P10323	ACRO_HUMAN	SIGNAL 1..19	UPI00001AE5ED	ACR
P19961	AMY2B_HUMAN	SIGNAL 1..15	UPI0000000CB1	AMY2B
Q99731	CCL19_HUMAN	SIGNAL 1..21	UPI00001362DB	CCL19
P55773	CCL23_HUMAN	SIGNAL 1..21; /evidence="ECO:0000269|PubMed:9104803"	UPI0000167BCF	CCL23
Q9H6E4	CC134_HUMAN	SIGNAL 1..22; /evidence="ECO:0000269|PubMed:18087676"	UPI000007311E	CCDC134
Q99467	CD180_HUMAN	SIGNAL 1..23; /evidence="ECO:0000269|PubMed:15340161"	UPI000013CF0C	CD180
O95813	CER1_HUMAN	SIGNAL 1..17; /evidence="ECO:0000269|PubMed:15340161"	UPI0000051056	CER1
P55056	APOC4_HUMAN	SIGNAL 1..27; /evidence="ECO:0000250|UniProtKB:P55057"	UPI0000125C2A	APOC4
P54802	ANAG_HUMAN	SIGNAL 1..23	UPI000013C885	NAGLU
A6NF34	ANTRL_HUMAN	SIGNAL 1..27; /evidence="ECO:0000255"	UPI00015B6A6A	ANTXRL
Q6UXH0	ANGL8_HUMAN	SIGNAL 1..21; /evidence="ECO:0000255"	UPI000003F538	ANGPTL8
P02647	APOA1_HUMAN	SIGNAL 1..18; /evidence="ECO:0000269|PubMed:6328445, ECO:0000269|PubMed:6409108"	UPI000002C911	APOA1
P03950	ANGI_HUMAN	SIGNAL 1..24; /evidence="ECO:0000269|PubMed:2866794"	UPI0000000F08	ANG
Q9P232	CNTN3_HUMAN	SIGNAL 1..19; /evidence="ECO:0000255"	UPI00001A7974	CNTN3
A6NNL5	CO061_HUMAN	SIGNAL 1..26; /evidence="ECO:0000255"	UPI0000039EE4	C15orf61
Q9H1Z8	AUGN_HUMAN	SIGNAL 1..31; /evidence="ECO:0000250|UniProtKB:D4A540"	UPI000004220E	ECRG4
Q8N8U9	BMPER_HUMAN	SIGNAL 1..39; /evidence="ECO:0000255"	UPI000006D462	BMPER
P16278	BGAL_HUMAN	SIGNAL 1..23	UPI0000E9BBE7	GLB1
Q15582	BGH3_HUMAN	SIGNAL 1..23; /evidence="ECO:0000269|PubMed:8024701"	UPI0000000C6A	TGFBI
P07858	CATB_HUMAN	SIGNAL 1..17; /evidence="ECO:0000255"	UPI000013E3F0	CTSB
P10092	CALCB_HUMAN	SIGNAL 1..25; /evidence="ECO:0000255"	UPI0000126E36	CALCB
P25774	CATS_HUMAN	SIGNAL 1..16; /evidence="ECO:0000255"	UPI000013DFE1	CTSS
Q16790	CAH9_HUMAN	SIGNAL 1..37; /evidence="ECO:0000269|PubMed:15340161"	UPI000013E02C	CA9
Q49AH0	CDNF_HUMAN	SIGNAL 1..24; /evidence="ECO:0000255"	UPI0000051CF6	CDNF
Q9UKY3	CES1P_HUMAN	SIGNAL 1..18; /evidence="ECO:0000255"	UPI000183882A	CES1P1
Q6NT52	CGB2_HUMAN	SIGNAL 1..18; /evidence="ECO:0000255"	UPI000059D759	CGB2
Q3KPI0	CEA21_HUMAN	SIGNAL 1..34; /evidence="ECO:0000255"	UPI0000D617B1	CEACAM21
P13688	CEAM1_HUMAN	SIGNAL 1..34	UPI0000127483	CEACAM1
O75462	CRLF1_HUMAN	SIGNAL 1..37; /evidence="ECO:0000269|PubMed:15340161"	UPI000000DA9E	CRLF1
Q6UX73	CP089_HUMAN	SIGNAL 1..20; /evidence="ECO:0000255"	UPI000166306A	C16orf89
P78310	CXAR_HUMAN	SIGNAL 1..19; /evidence="ECO:0000255"	UPI000004F892	CXADR
Q9NYP8	CU062_HUMAN	SIGNAL 1..19; /evidence="ECO:0000255"	UPI0001A81EE7	C21orf62
Q13609	DNSL3_HUMAN	SIGNAL 1..20; /evidence="ECO:0000250"	UPI0000129890	DNASE1L3
A6NFU0	F187A_HUMAN	SIGNAL 1..17; /evidence="ECO:0000255"	UPI000013E667	FAM187A
Q5JX71	F209A_HUMAN	SIGNAL 1..19; /evidence="ECO:0000255"	UPI00003D7B90	FAM209A
B6SEH8	ERVV1_HUMAN	SIGNAL 1..21; /evidence="ECO:0000255"	UPI00018258B8	ERVV-1
B6SEH9	ERVV2_HUMAN	SIGNAL 1..21; /evidence="ECO:0000255"	UPI00018258B9	ERVV-2
Q86XX4	FRAS1_HUMAN	SIGNAL 1..26; /evidence="ECO:0000255"	UPI0002B8CBF0	FRAS1
P43026	GDF5_HUMAN	SIGNAL 1..27; /evidence="ECO:0000255"	UPI000002E33B	GDF5
P13284	GILT_HUMAN	SIGNAL 1..26; /evidence="ECO:0000255"	UPI0000072A2B	IFI30
Q96ID5	IGS21_HUMAN	SIGNAL 1..24; /evidence="ECO:0000255"	UPI000006FCF2	IGSF21
Q3B7J2	GFOD2_HUMAN	SIGNAL 1..25; /evidence="ECO:0000255"	UPI000013D7DD	GFOD2
O60383	GDF9_HUMAN	SIGNAL 1..24; /evidence="ECO:0000255"	UPI000012B396	GDF9
Q8IVK1	GLCM1_HUMAN	SIGNAL 1..18; /evidence="ECO:0000255"	UPI0000074618	GLYCAM1
Q99928	GBRG3_HUMAN	SIGNAL 1..17; /evidence="ECO:0000255"	UPI000012AFCB	GABRG3
P01148	GON1_HUMAN	SIGNAL 1..23; /evidence="ECO:0000269|PubMed:6760865"	UPI000012B8EB	GNRH1
P23229	ITA6_HUMAN	SIGNAL 1..23; /evidence="ECO:0000269|PubMed:1953640, ECO:0000269|PubMed:2542022, ECO:0000269|PubMed:2649503"	UPI000013D4BA	ITGA6
Q13797	ITA9_HUMAN	SIGNAL 1..29; /evidence="ECO:0000255"	UPI00001AE8BB	ITGA9
Q14667	K0100_HUMAN	SIGNAL 1..31; /evidence="ECO:0000255"	UPI00004B4130	KIAA0100
O00222	GRM8_HUMAN	SIGNAL 1..33; /evidence="ECO:0000255"	UPI000012F085	GRM8
Q99706	KI2L4_HUMAN	SIGNAL 1..21; /evidence="ECO:0000250"	UPI00015DFA0A	KIR2DL4
Q8N743	KI3L3_HUMAN	SIGNAL 1..25; /evidence="ECO:0000255"	UPI000006E4A1	KIR3DL3
Q9BYF1	ACE2_HUMAN	SIGNAL 1..17; /evidence="ECO:0000255"	UPI000000D907	ACE2
Q99218	AMELY_HUMAN	SIGNAL 1..16; /evidence="ECO:0000250"	UPI0000418C82	AMELY
Q9Y3Q7	ADA18_HUMAN	SIGNAL 1..16; /evidence="ECO:0000255"	UPI00001254D7	ADAM18
P02768	ALBU_HUMAN	SIGNAL 1..18	UPI000002C1AC	ALB
Q8IUX7	AEBP1_HUMAN	SIGNAL 1..25; /evidence="ECO:0000255"	UPI00000746E2	AEBP1
Q06481	APLP2_HUMAN	SIGNAL 1..31; /evidence="ECO:0000255"	UPI0000125CAE	APLP2
P02654	APOC1_HUMAN	SIGNAL 1..26; /evidence="ECO:0000269|PubMed:166984, ECO:0000269|PubMed:4369340"	UPI0000125C19	APOC1
Q9Y264	ANGP4_HUMAN	SIGNAL 1..24; /evidence="ECO:0000255"	UPI0000062232	ANGPT4
Q9Y5C1	ANGL3_HUMAN	SIGNAL 1..16; /evidence="ECO:0000269|PubMed:15340161"	UPI000003722C	ANGPTL3
Q9BY76	ANGL4_HUMAN	SIGNAL 1..25; /evidence="ECO:0000255"	UPI000003747B	ANGPTL4
Q9BT09	CNPY3_HUMAN	SIGNAL 1..30; /evidence="ECO:0000255"	UPI000004C625	CNPY3
Q6HA08	ASTL_HUMAN	SIGNAL 1..23; /evidence="ECO:0000255"	UPI0000161978	ASTL
Q6NUI6	CHADL_HUMAN	SIGNAL 1..30; /evidence="ECO:0000255"	UPI00001C2057	CHADL
Q99674	CGRE1_HUMAN	SIGNAL 1..19; /evidence="ECO:0000255"	UPI000013D0EB	CGREF1
P29279	CCN2_HUMAN	SIGNAL 1..26; /evidence="ECO:0000255"	UPI000013CA11	CCN2
O95389	CCN6_HUMAN	SIGNAL 1..23; /evidence="ECO:0000255"	UPI000004E930	CCN6
O00622	CCN1_HUMAN	SIGNAL 1..24; /evidence="ECO:0000255"	UPI00000473C9	CCN1
Q99445	GML_HUMAN	SIGNAL 1..17; /evidence="ECO:0000255"	UPI000012B8B1	GML
P23415	GLRA1_HUMAN	SIGNAL 1..28; /evidence="ECO:0000250|UniProtKB:P07727, ECO:0000255"	UPI0000DA6BF2	GLRA1
P23416	GLRA2_HUMAN	SIGNAL 1..27; /evidence="ECO:0000255"	UPI000012BA64	GLRA2
O75311	GLRA3_HUMAN	SIGNAL 1..33; /evidence="ECO:0000255"	UPI0000001C50	GLRA3
P48167	GLRB_HUMAN	SIGNAL 1..22; /evidence="ECO:0000250"	UPI000000161E	GLRB
P15421	GLPE_HUMAN	SIGNAL 1..19	UPI000012B76B	GYPE
Q5VW38	GP107_HUMAN	SIGNAL 1..39; /evidence="ECO:0000255"	UPI00004589E0	GPR107
Q9NPR9	GP108_HUMAN	SIGNAL 1..32; /evidence="ECO:0000255"	UPI00001D8222	GPR108
P29317	EPHA2_HUMAN	SIGNAL 1..23; /evidence="ECO:0000255"	UPI00000731AB	EPHA2
Q8N5W8	FA24B_HUMAN	SIGNAL 1..21; /evidence="ECO:0000255"	UPI000013FA22	FAM24B
P04626	ERBB2_HUMAN	SIGNAL 1..22; /evidence="ECO:0000255"	UPI000003F55F	ERBB2
P21860	ERBB3_HUMAN	SIGNAL 1..19; /evidence="ECO:0000255"	UPI000012A113	ERBB3
Q3ZCQ3	F174B_HUMAN	SIGNAL 1..26; /evidence="ECO:0000255"	UPI00001FEBF9	FAM174B
Q6P995	F171B_HUMAN	SIGNAL 1..32; /evidence="ECO:0000255"	UPI0000161631	FAM171B
Q96PL5	ERMAP_HUMAN	SIGNAL 1..29; /evidence="ECO:0000255"	UPI000007000D	ERMAP
Q96LA5	FCRL2_HUMAN	SIGNAL 1..19; /evidence="ECO:0000269|PubMed:15340161"	UPI000006E1F3	FCRL2
Q6BAA4	FCRLB_HUMAN	SIGNAL 1..17; /evidence="ECO:0000255"	UPI00003FF782	FCRLB
P12034	FGF5_HUMAN	SIGNAL 1..20; /evidence="ECO:0000255"	UPI0000039721	FGF5
Q9NYL4	FKB11_HUMAN	SIGNAL 1..27; /evidence="ECO:0000255"	UPI00000495C5	FKBP11
Q96BQ1	FAM3D_HUMAN	SIGNAL 1..25; /evidence="ECO:0000255"	UPI00000015C6	FAM3D
P28476	GBRR2_HUMAN	SIGNAL 1..20; /evidence="ECO:0000255"	UPI000012B0DB	GABRR2
P43629	KI3L1_HUMAN	SIGNAL 1..21; /evidence="ECO:0000250"	UPI000012DB24	KIR3DL1
P54315	LIPR1_HUMAN	SIGNAL 1..17; /evidence="ECO:0000255"	UPI000012E6AA	PNLIPRP1
Q96JA1	LRIG1_HUMAN	SIGNAL 1..34; /evidence="ECO:0000255"	UPI000004C5BE	LRIG1
P04439	HLAA_HUMAN	SIGNAL 1..24; /evidence="ECO:0000269|PubMed:92029"	UPI000008AB1D	HLA-A
P59901	LIRA4_HUMAN	SIGNAL 1..23; /evidence="ECO:0000255"	UPI0000202BCD	LILRA4
Q6PI73	LIRA6_HUMAN	SIGNAL 1..23; /evidence="ECO:0000255"	UPI000022A9CA	LILRA6
Q7Z4F1	LRP10_HUMAN	SIGNAL 1..16; /evidence="ECO:0000255"	UPI000000CC06	LRP10
A6NJ69	IGIP_HUMAN	SIGNAL 1..30; /evidence="ECO:0000255"	UPI000046D390	IGIP
Q07954	LRP1_HUMAN	SIGNAL 1..19; /evidence="ECO:0000255"	UPI00001B044F	LRP1
P01562	IFNA1_HUMAN	SIGNAL 1..23; /evidence="ECO:0000269|PubMed:1634550, ECO:0000269|PubMed:9425112"	UPI000002C6D3	IFNA1; IFNA13
P32942	ICAM3_HUMAN	SIGNAL 1..29; /evidence="ECO:0000255"	UPI000013C59C	ICAM3
Q14773	ICAM4_HUMAN	SIGNAL 1..22; /evidence="ECO:0000255"	UPI00000012D9	ICAM4
P61626	LYSC_HUMAN	SIGNAL 1..18; /evidence="ECO:0000269|PubMed:11946553, ECO:0000269|PubMed:11946554, ECO:0000269|PubMed:25946035, ECO:0000269|PubMed:5168859, ECO:0000269|PubMed:5284421"	UPI000012EA62	LYZ
P23083	HV102_HUMAN	SIGNAL 1..19; /evidence="ECO:0000269|Ref.4"	UPI00034F2390	IGHV1-2
A0A0A0MS14	HV145_HUMAN	SIGNAL 1..19; /evidence="ECO:0000255"	UPI00034F2398	IGHV1-45
A0A0C4DH29	HV103_HUMAN	SIGNAL 1..19; /evidence="ECO:0000255"	UPI0000115FED	IGHV1-3
A0A0G2JMI3	HV692_HUMAN	SIGNAL 1..19; /evidence="ECO:0000255"	UPI000645478C	IGHV1-69-2
A0A0B4J1V7	HV781_HUMAN	SIGNAL 1..19; /evidence="ECO:0000255"	UPI000011AABF	IGHV7-81
A0A0B4J1U7	HV601_HUMAN	SIGNAL 1..20; /evidence="ECO:0000255"	UPI0000113C49	IGHV6-1
A0A0J9YX35	HV64D_HUMAN	SIGNAL 1..19; /evidence="ECO:0000255"	UPI000645477F	IGHV3-64D
P0DP02	HVC33_HUMAN	SIGNAL 1..19; /evidence="ECO:0000255"	UPI0000113BD5	IGHV3-30-3
P0DP06	HVD34_HUMAN	SIGNAL 1..19; /evidence="ECO:0000255"	UPI000060206D	IGHV4-30-4
P08833	IBP1_HUMAN	SIGNAL 1..25; /evidence="ECO:0000269|PubMed:19765076, ECO:0000269|PubMed:2466665, ECO:0000269|PubMed:2971653"	UPI000012D10E	IGFBP1
P22301	IL10_HUMAN	SIGNAL 1..18; /evidence="ECO:0000269|PubMed:15340161"	UPI0000034E50	IL10
Q99665	I12R2_HUMAN	SIGNAL 1..23; /evidence="ECO:0000255"	UPI0000046B13	IL12RB2
Q14627	I13R2_HUMAN	SIGNAL 1..26; /evidence="ECO:0000255"	UPI000002E794	IL13RA2
O95998	I18BP_HUMAN	SIGNAL 1..30; /evidence="ECO:0000269|PubMed:10023777, ECO:0000269|PubMed:10094485, ECO:0000269|PubMed:15340161"	UPI000000DA78	IL18BP
P35225	IL13_HUMAN	SIGNAL 1..24; /evidence="ECO:0000255"	UPI000016ADBD	IL13
Q8TAD2	IL17D_HUMAN	SIGNAL 1..15; /evidence="ECO:0000255"	UPI000006214D	IL17D
Q8NFM7	I17RD_HUMAN	SIGNAL 1..16; /evidence="ECO:0000255"	UPI0000047CC3	IL17RD
Q13007	IL24_HUMAN	SIGNAL 1..51; /evidence="ECO:0000269|PubMed:15340161"	UPI0000037343	IL24
P01589	IL2RA_HUMAN	SIGNAL 1..21	UPI000012D4A3	IL2RA
Q9NPH9	IL26_HUMAN	SIGNAL 1..21; /evidence="ECO:0000255"	UPI0000035828	IL26
P20151	KLK2_HUMAN	SIGNAL 1..18; /evidence="ECO:0000305"	UPI000004CA0C	KLK2
Q8N0V4	LGI2_HUMAN	SIGNAL 1..28; /evidence="ECO:0000255"	UPI0000047256	LGI2
Q8IYD9	LAS2_HUMAN	SIGNAL 1..31; /evidence="ECO:0000255"	UPI0000074279	LAS2
P16150	LEUK_HUMAN	SIGNAL 1..19; /evidence="ECO:0000269|PubMed:1731338"	UPI000012E5AA	SPN
P04430	KV116_HUMAN	SIGNAL 1..22; /evidence="ECO:0000269|PubMed:3083240"	UPI000173A597	IGKV1-16
A0A0C4DH68	KV224_HUMAN	SIGNAL 1..19; /evidence="ECO:0000255"	UPI0000115DCF	IGKV2-24
P01594	KV133_HUMAN	SIGNAL 1..22; /evidence="ECO:0000269|PubMed:5028201"	UPI0000113B51	IGKV1-33
P11047	LAMC1_HUMAN	SIGNAL 1..33	UPI000013CFC7	LAMC1
Q96L11	LCFC1_HUMAN	SIGNAL 1..28; /evidence="ECO:0000255"	UPI00000707B6	LLCFC1
P13473	LAMP2_HUMAN	SIGNAL 1..28; /evidence="ECO:0000269|PubMed:15340161, ECO:0000269|PubMed:2912382, ECO:0000269|PubMed:3198605"	UPI000012E789	LAMP2
P00709	LALBA_HUMAN	SIGNAL 1..19; /evidence="ECO:0000269|PubMed:5049057"	UPI0000111BC4	LALBA
Q9ULH4	LRFN2_HUMAN	SIGNAL 1..20; /evidence="ECO:0000255"	UPI00001C1E47	LRFN2
Q9BTN0	LRFN3_HUMAN	SIGNAL 1..16; /evidence="ECO:0000255"	UPI0000070E5A	LRFN3
Q8N6Y2	LRC17_HUMAN	SIGNAL 1..18; /evidence="ECO:0000255"	UPI00000719CD	LRRC17
Q9Y5X9	LIPE_HUMAN	SIGNAL 1..20; /evidence="ECO:0000255"	UPI000012E706	LIPG
Q8WWY8	LIPH_HUMAN	SIGNAL 1..18; /evidence="ECO:0000255"	UPI000003AEB8	LIPH
Q13253	NOGG_HUMAN	SIGNAL 1..27; /evidence="ECO:0000255"	UPI0000130342	NOG
Q8NFZ4	NLGN2_HUMAN	SIGNAL 1..14; /evidence="ECO:0000255"	UPI0000049FD2	NLGN2
A0A0B4J1U3	LV136_HUMAN	SIGNAL 1..19; /evidence="ECO:0000255"	UPI000011717F	IGLV1-36
A0A075B6K4	LV310_HUMAN	SIGNAL 1..19; /evidence="ECO:0000255"	UPI0000F30345	IGLV3-10
P01706	LV211_HUMAN	SIGNAL 1..19; /evidence="ECO:0000269|PubMed:102365, ECO:0000269|PubMed:113407, ECO:0000269|PubMed:118915, ECO:0000269|PubMed:6787031, ECO:0000269|PubMed:7737190, ECO:0000269|PubMed:804002"	UPI000173A2CF	IGLV2-11
P01717	LV325_HUMAN	SIGNAL 1..19; /evidence="ECO:0000269|PubMed:418804"	UPI0004620D1D	IGLV3-25
A0A075B6K2	LV312_HUMAN	SIGNAL 1..20; /evidence="ECO:0000255"	UPI0009008497	IGLV3-12
P01714	LV319_HUMAN	SIGNAL 1..20; /evidence="ECO:0000269|PubMed:4909564"	UPI000173A2CD	IGLV3-19
P01185	NEU2_HUMAN	SIGNAL 1..19; /evidence="ECO:0000269|PubMed:13591312"	UPI000012FF67	AVP
P80303	NUCB2_HUMAN	SIGNAL 1..24; /evidence="ECO:0000255, ECO:0007744|PubMed:25944712"	UPI000012FE2C	NUCB2
P34130	NTF4_HUMAN	SIGNAL 1..24; /evidence="ECO:0000255"	UPI000004FD88	NTF4
P21741	MK_HUMAN	SIGNAL 1..20; /evidence="ECO:0000269|PubMed:15340161, ECO:0000269|PubMed:1883381, ECO:0000269|PubMed:8241100"	UPI000003BE10	MDK
Q6UX53	MET7B_HUMAN	SIGNAL 1..23; /evidence="ECO:0000255"	UPI00003D3047	METTL7B
A0A1B0GUY1	MRCOL_HUMAN	SIGNAL 1..20; /evidence="ECO:0000255"	UPI00001978DF	MARCOL
P50895	BCAM_HUMAN	SIGNAL 1..31; /evidence="ECO:0000269|PubMed:7777537"	UPI0000190806	BCAM
P53634	CATC_HUMAN	SIGNAL 1..24; /evidence="ECO:0000269|PubMed:11015218, ECO:0000269|PubMed:7665576, ECO:0000269|PubMed:9507095"	UPI000006D22D	CTSC
Q9H5V8	CDCP1_HUMAN	SIGNAL 1..29; /evidence="ECO:0000269|PubMed:12660814, ECO:0000269|PubMed:16007225"	UPI000013E304	CDCP1
P08861	CEL3B_HUMAN	SIGNAL 1..15; /note="Or 16"; /evidence="ECO:0000255"	UPI0000156D2F	CELA3B
P13987	CD59_HUMAN	SIGNAL 1..25; /evidence="ECO:0000269|PubMed:9054419, ECO:0007744|PubMed:25944712"	UPI0000127386	CD59
Q9NYQ6	CELR1_HUMAN	SIGNAL 1..20; /evidence="ECO:0000255"	UPI0000040648	CELSR1
C9JXX5	CK094_HUMAN	SIGNAL 1..30; /evidence="ECO:0000255"	UPI000015FFBA	C11orf94
Q6NUJ2	CK087_HUMAN	SIGNAL 1..23; /evidence="ECO:0000255"	UPI000013E5BC	C11orf87
Q9UBD9	CLCF1_HUMAN	SIGNAL 1..27; /evidence="ECO:0000255"	UPI000003F7F1	CLCF1
P79483	DRB3_HUMAN	SIGNAL 1..29; /evidence="ECO:0000255"	UPI000007150D	HLA-DRB3
P13762	DRB4_HUMAN	SIGNAL 1..29	UPI00000725D8	HLA-DRB4
P02461	CO3A1_HUMAN	SIGNAL 1..23	UPI0000456EBA	COL3A1
P05997	CO5A2_HUMAN	SIGNAL 1..26	UPI00006C511C	COL5A2
P12109	CO6A1_HUMAN	SIGNAL 1..19	UPI000019B179	COL6A1
P12110	CO6A2_HUMAN	SIGNAL 1..20; /evidence="ECO:0000255"	UPI00001AECE0	COL6A2
P20849	CO9A1_HUMAN	SIGNAL 1..23	UPI000020D14B	COL9A1
P10643	CO7_HUMAN	SIGNAL 1..22	UPI000020CA08	C7
P25067	CO8A2_HUMAN	SIGNAL 1..28; /evidence="ECO:0000255"	UPI00001B2F2D	COL8A2
Q0P5P2	CQ067_HUMAN	SIGNAL 1..18; /evidence="ECO:0000255"	UPI000015F12E	C17orf67
Q96MU5	CQ077_HUMAN	SIGNAL 1..19; /evidence="ECO:0000255"	UPI00002001C6	CD300LD-AS1
A0A1B0GTL2	CT204_HUMAN	SIGNAL 1..23; /evidence="ECO:0000255"	UPI00051210EB	C20orf204
Q8IZN7	D107A_HUMAN	SIGNAL 1..26; /evidence="ECO:0000255"	UPI0000D7E5F1	DEFB107A; DEFB107B
Q9UGM3	DMBT1_HUMAN	SIGNAL 1..19; /evidence="ECO:0000255"	UPI000047021C	DMBT1
Q96KC8	DNJC1_HUMAN	SIGNAL 1..47; /evidence="ECO:0000255"	UPI0000049FEF	DNAJC1
Q9NRD8	DUOX2_HUMAN	SIGNAL 1..25; /evidence="ECO:0000255"	UPI000013D775	DUOX2
P54753	EPHB3_HUMAN	SIGNAL 1..33; /evidence="ECO:0000255"	UPI0000161C94	EPHB3
Q14264	ENR1_HUMAN	SIGNAL 1..22; /evidence="ECO:0000255"	UPI000023FEAF	ERV3-1
P16422	EPCAM_HUMAN	SIGNAL 1..23; /evidence="ECO:0000255"	UPI000013D450	EPCAM
Q14507	EP3A_HUMAN	SIGNAL 1..25; /evidence="ECO:0000255"	UPI000003EE00	EDDM3A
P12314	FCGR1_HUMAN	SIGNAL 1..15; /evidence="ECO:0000269|PubMed:15340161"	UPI000004A8BE	FCGR1A
P26885	FKBP2_HUMAN	SIGNAL 1..21	UPI000012A810	FKBP2
P55899	FCGRN_HUMAN	SIGNAL 1..23; /evidence="ECO:0000269|PubMed:15340161"	UPI0000119C21	FCGRT
Q15485	FCN2_HUMAN	SIGNAL 1..25; /evidence="ECO:0000255"	UPI000013E075	FCN2
O95302	FKBP9_HUMAN	SIGNAL 1..24; /evidence="ECO:0000255"	UPI00001B6B0A	FKBP9
Q9GZV9	FGF23_HUMAN	SIGNAL 1..24; /evidence="ECO:0000269|PubMed:15340161"	UPI000003ED58	FGF23
Q86VR8	FJX1_HUMAN	SIGNAL 1..24; /evidence="ECO:0000255"	UPI0000062321	FJX1
Q9HCT0	FGF22_HUMAN	SIGNAL 1..22; /evidence="ECO:0000255"	UPI0000035066	FGF22
Q8TAL6	FIBIN_HUMAN	SIGNAL 1..18; /evidence="ECO:0000269|PubMed:21615908"	UPI000003B0F4	FIBIN
P02679	FIBG_HUMAN	SIGNAL 1..26; /evidence="ECO:0000269|PubMed:8509453, ECO:0000269|Ref.9"	UPI000012A78D	FGG
Q8NAU1	FNDC5_HUMAN	SIGNAL 1..31; /evidence="ECO:0000255"	UPI00026C4625	FNDC5
O60667	FAIM3_HUMAN	SIGNAL 1..17; /evidence="ECO:0000255"	UPI0000070F7A	FCMR
P98095	FBLN2_HUMAN	SIGNAL 1..27; /evidence="ECO:0000255"	UPI000042B0C2	FBLN2
Q9UBX5	FBLN5_HUMAN	SIGNAL 1..23; /evidence="ECO:0000255"	UPI0000001070	FBLN5
Q9UFP1	GAK1A_HUMAN	SIGNAL 1..29; /evidence="ECO:0000255"	UPI000016146E	GASK1A
Q9UP38	FZD1_HUMAN	SIGNAL 1..69; /evidence="ECO:0000255"	UPI000005104D	FZD1
Q9BTY2	FUCO2_HUMAN	SIGNAL 1..28; /evidence="ECO:0000255"	UPI0000073C10	FUCA2
P04066	FUCO_HUMAN	SIGNAL 1..31; /evidence="ECO:0000255"	UPI000013F479	FUCA1
Q5H8C1	FREM1_HUMAN	SIGNAL 1..21; /evidence="ECO:0000255"	UPI000057A218	FREM1
A6ND01	JUNO_HUMAN	SIGNAL 1..19; /evidence="ECO:0000255"	UPI00003D6FE9	IZUMO1R
P08476	INHBA_HUMAN	SIGNAL 1..20; /evidence="ECO:0000250"	UPI000012D421	INHBA
P58166	INHBE_HUMAN	SIGNAL 1..19; /evidence="ECO:0000255"	UPI000012D42C	INHBE
Q5VZ72	IZUM3_HUMAN	SIGNAL 1..20; /evidence="ECO:0000255"	UPI0001A336C5	IZUMO3
O60575	ISK4_HUMAN	SIGNAL 1..26; /evidence="ECO:0000250"	UPI000012D8F5	SPINK4
Q6UXK2	ISLR2_HUMAN	SIGNAL 1..18; /evidence="ECO:0000255"	UPI000004C60F	ISLR2
O14498	ISLR_HUMAN	SIGNAL 1..18; /evidence="ECO:0000255"	UPI0000049E09	ISLR
Q9Y219	JAG2_HUMAN	SIGNAL 1..23; /evidence="ECO:0000255"	UPI0000167BD5	JAG2
B1AKI9	ISM1_HUMAN	SIGNAL 1..29; /evidence="ECO:0000255"	UPI00004A0D4C	ISM1
Q6H9L7	ISM2_HUMAN	SIGNAL 1..26; /evidence="ECO:0000255"	UPI000019950C	ISM2
Q8N109	KI2LA_HUMAN	SIGNAL 1..21; /evidence="ECO:0000255"	UPI000006F7E3	KIR2DL5A
Q8NHK3	KI2LB_HUMAN	SIGNAL 1..21; /evidence="ECO:0000255"	UPI000011E322	KIR2DL5B
Q92896	GSLG1_HUMAN	SIGNAL 1..29; /evidence="ECO:0000255"	UPI000013C652	GLG1
P83105	HTRA4_HUMAN	SIGNAL 1..31; /evidence="ECO:0000255"	UPI0000001BEC	HTRA4
P00738	HPT_HUMAN	SIGNAL 1..18; /evidence="ECO:0000269|PubMed:6997877"	UPI000012CB71	HP
A0A075B6K5	LV39_HUMAN	SIGNAL 1..20; /evidence="ECO:0000255"	UPI0000EE5A41	IGLV3-9
Q9P2E8	MARH4_HUMAN	SIGNAL 1..18; /evidence="ECO:0000255"	UPI00001C1DB9	MARCHF4
P06213	INSR_HUMAN	SIGNAL 1..27; /evidence="ECO:0000269|PubMed:2211730, ECO:0000269|PubMed:2983222, ECO:0000269|PubMed:8257688"	UPI000020324D	INSR
A0A075B6I0	LV861_HUMAN	SIGNAL 1..24; /evidence="ECO:0000255"	UPI0003F47D4E	IGLV8-61
A0A0B4J1Y8	LV949_HUMAN	SIGNAL 1..19; /evidence="ECO:0000255"	UPI0000115528	IGLV9-49
Q96S16	JMJD8_HUMAN	SIGNAL 1..23; /evidence="ECO:0000255"	UPI00001C1FBF	JMJD8
O94772	LY6H_HUMAN	SIGNAL 1..25; /evidence="ECO:0000255"	UPI000012EA20	LY6H
A6NHS7	MANS4_HUMAN	SIGNAL 1..24; /evidence="ECO:0000255"	UPI00019912E6	MANSC4
P48740	MASP1_HUMAN	SIGNAL 1..19; /evidence="ECO:0000269|PubMed:11290788"	UPI0000161FB8	MASP1
Q17RY6	LY6K_HUMAN	SIGNAL 1..17; /evidence="ECO:0000255"	UPI0000071C96	LY6K
H3BQJ8	LY6L_HUMAN	SIGNAL 1..16; /evidence="ECO:0000255"	UPI00003E7DCC	LY6L
O60449	LY75_HUMAN	SIGNAL 1..27; /evidence="ECO:0000269|PubMed:9862343"	UPI00001AE885	LY75
O00187	MASP2_HUMAN	SIGNAL 1..15; /evidence="ECO:0000255"	UPI0000161FB9	MASP2
O95711	LY86_HUMAN	SIGNAL 1..20; /evidence="ECO:0000269|PubMed:15340161"	UPI0000001C73	LY86
Q9Y6Y9	LY96_HUMAN	SIGNAL 1..18; /evidence="ECO:0000255"	UPI000013DDBB	LY96
Q5VYJ5	MALR1_HUMAN	SIGNAL 1..31; /evidence="ECO:0000255"	UPI000387C99A	MALRD1
Q9HBG7	LY9_HUMAN	SIGNAL 1..47; /evidence="ECO:0000255"	UPI00001416AF	LY9
Q8N1E2	LYG1_HUMAN	SIGNAL 1..19; /evidence="ECO:0000255"	UPI0000036A47	LYG1
Q86SG7	LYG2_HUMAN	SIGNAL 1..19; /evidence="ECO:0000255"	UPI0000049D92	LYG2
Q7Z304	MAMC2_HUMAN	SIGNAL 1..18; /evidence="ECO:0000255"	UPI000013E44F	MAMDC2
P0DP58	LYNX1_HUMAN	SIGNAL 1..20; /evidence="ECO:0000255"	UPI0000168661	LYNX1
P28300	LYOX_HUMAN	SIGNAL 1..21; /evidence="ECO:0000250|UniProtKB:P16636"	UPI000012EA87	LOX
Q8N2G4	LYPD1_HUMAN	SIGNAL 1..20; /evidence="ECO:0000255"	UPI00000477F5	LYPD1
Q6UXB3	LYPD2_HUMAN	SIGNAL 1..22; /evidence="ECO:0000255"	UPI0000035978	LYPD2
O95274	LYPD3_HUMAN	SIGNAL 1..30; /evidence="ECO:0000255"	UPI000000D965	LYPD3
Q6UWN0	LYPD4_HUMAN	SIGNAL 1..26; /evidence="ECO:0000255"	UPI0000366E14	LYPD4
Q6UWN5	LYPD5_HUMAN	SIGNAL 1..25; /evidence="ECO:0000269|PubMed:15340161"	UPI00006A77F6	LYPD5
Q86Y78	LYPD6_HUMAN	SIGNAL 1..22; /evidence="ECO:0000269|PubMed:15340161"	UPI000000DB99	LYPD6
Q6UX82	LYPD8_HUMAN	SIGNAL 1..19; /evidence="ECO:0000255"	UPI00017648F2	LYPD8
P51884	LUM_HUMAN	SIGNAL 1..18	UPI0000001C4D	LUM
Q16674	MIA_HUMAN	SIGNAL 1..24; /evidence="ECO:0000269|PubMed:15340161"	UPI0000032AB5	MIA
Q9H1A3	METL9_HUMAN	SIGNAL 1..18; /evidence="ECO:0000255"	UPI0000071713	METTL9
Q9BUR5	MIC26_HUMAN	SIGNAL 1..25; /evidence="ECO:0000255"	UPI0000035987	APOO
P08493	MGP_HUMAN	SIGNAL 1..19	UPI000013C8E6	MGP
Q3MIP1	IPIL2_HUMAN	SIGNAL 1..38; /evidence="ECO:0000255"	UPI000023760C	ITPRIPL2
Q9Y624	JAM1_HUMAN	SIGNAL 1..27; /evidence="ECO:0000269|PubMed:12665801, ECO:0000269|PubMed:15340161, ECO:0000269|PubMed:7646439, ECO:0007744|PubMed:25944712"	UPI0000000DC1	F11R
O75578	ITA10_HUMAN	SIGNAL 1..22; /evidence="ECO:0000255"	UPI000013D8D1	ITGA10
Q13683	ITA7_HUMAN	SIGNAL 1..33; /evidence="ECO:0000269|PubMed:15340161, ECO:0000269|PubMed:1839357"	UPI000013CF94	ITGA7
Q9NZN1	IRPL1_HUMAN	SIGNAL 1..18; /evidence="ECO:0000255"	UPI000006D1BF	IL1RAPL1
P13612	ITA4_HUMAN	SIGNAL 1..33; /evidence="ECO:0000269|PubMed:3033641"	UPI000052D444	ITGA4
P06126	CD1A_HUMAN	SIGNAL 1..16	UPI0000161A54	CD1A
P20273	CD22_HUMAN	SIGNAL 1..19; /evidence="ECO:0000255"	UPI000012733D	CD22
Q9NPF0	CD320_HUMAN	SIGNAL 1..35; /evidence="ECO:0000269|PubMed:15340161"	UPI0000037B71	CD320
P0DN87	CGB7_HUMAN	SIGNAL 1..20; /evidence="ECO:0000250|UniProtKB:P01233"	UPI00001619C1	CGB7
Q9H7B7	CG069_HUMAN	SIGNAL 1..20; /evidence="ECO:0000255"	UPI000013D005	PKD1L1-AS1
P0CG36	CFC1B_HUMAN	SIGNAL 1..25; /evidence="ECO:0000255"	UPI0000043C9F	CFC1B
Q9UNI1	CELA1_HUMAN	SIGNAL 1..8; /evidence="ECO:0000250"	UPI000013E111	CELA1
Q08722	CD47_HUMAN	SIGNAL 1..18; /evidence="ECO:0000255"	UPI0000049C6C	CD47
P09093	CEL3A_HUMAN	SIGNAL 1..15; /note="Or 16"; /evidence="ECO:0000255"	UPI0000175BF8	CELA3A
Q6GPI1	CTRB2_HUMAN	SIGNAL 1..18; /evidence="ECO:0000250"	UPI000013E84A	CTRB2
Q5SY80	CTSRE_HUMAN	SIGNAL 1..19; /evidence="ECO:0000255"	UPI00004701CD	CATSPERE
Q30KP8	DB136_HUMAN	SIGNAL 1..21; /evidence="ECO:0000255"	UPI0000591BA5	DEFB136
Q8WZ79	DNS2B_HUMAN	SIGNAL 1..27; /evidence="ECO:0000255"	UPI000006DA43	DNASE2B
Q96A84	EMID1_HUMAN	SIGNAL 1..22; /evidence="ECO:0000255"	UPI000006FB5A	EMID1
Q9NPA0	EMC7_HUMAN	SIGNAL 1..23; /evidence="ECO:0000269|PubMed:32439656, ECO:0007744|PubMed:25944712"	UPI0000038A04	EMC7
P00451	FA8_HUMAN	SIGNAL 1..19	UPI000012A416	F8
O75460	ERN1_HUMAN	SIGNAL 1..18; /evidence="ECO:0000255"	UPI0000201263	ERN1
Q6UWR7	ENPP6_HUMAN	SIGNAL 1..22; /evidence="ECO:0000250"	UPI0000073C89	ENPP6
P09958	FURIN_HUMAN	SIGNAL 1..26; /evidence="ECO:0000255"	UPI0000000CC7	FURIN
O60353	FZD6_HUMAN	SIGNAL 1..18; /evidence="ECO:0000255"	UPI0000061EB0	FZD6
O00144	FZD9_HUMAN	SIGNAL 1..22; /evidence="ECO:0000255"	UPI000004EC98	FZD9
Q12794	HYAL1_HUMAN	SIGNAL 1..21; /evidence="ECO:0000255"	UPI000003FD9D	HYAL1
P01567	IFNA7_HUMAN	SIGNAL 1..23; /evidence="ECO:0000269|PubMed:9425112"	UPI000004775E	IFNA7
Q01113	IL9R_HUMAN	SIGNAL 1..40; /evidence="ECO:0000255"	UPI000016864A	IL9R
P32881	IFNA8_HUMAN	SIGNAL 1..23; /evidence="ECO:0000269|PubMed:9425112"	UPI000002C35B	IFNA8
P15248	IL9_HUMAN	SIGNAL 1..18	UPI000004F0F9	IL9
Q86SU0	ILDR1_HUMAN	SIGNAL 1..23; /evidence="ECO:0000255"	UPI00003FF1E2	ILDR1
P18065	IBP2_HUMAN	SIGNAL 1..35	UPI000013C98D	IGFBP2
O43820	HYAL3_HUMAN	SIGNAL 1..20; /evidence="ECO:0000255"	UPI000006E0AC	HYAL3
Q71H61	ILDR2_HUMAN	SIGNAL 1..20; /evidence="ECO:0000255"	UPI00002317DF	ILDR2
P17936	IBP3_HUMAN	SIGNAL 1..27; /evidence="ECO:0000269|PubMed:15340161, ECO:0000269|PubMed:1697583, ECO:0000269|PubMed:1726837"	UPI000013DA64	IGFBP3
P24593	IBP5_HUMAN	SIGNAL 1..20; /evidence="ECO:0000255"	UPI000004E58C	IGFBP5
P01579	IFNG_HUMAN	SIGNAL 1..23; /evidence="ECO:0000269|PubMed:3109913, ECO:0000269|PubMed:6427223"	UPI000002C7C8	IFNG
Q9P0W0	IFNK_HUMAN	SIGNAL 1..27; /evidence="ECO:0000269|PubMed:15340161"	UPI0000040ABD	IFNK
Q8IU54	IFNL1_HUMAN	SIGNAL 1..19; /evidence="ECO:0000255"	UPI00000474AE	IFNL1
Q8IZJ0	IFNL2_HUMAN	SIGNAL 1..25; /evidence="ECO:0000255"	UPI0000074102	IFNL2
Q8IZI9	IFNL3_HUMAN	SIGNAL 1..21; /evidence="ECO:0000255"	UPI0000161897	IFNL3
K9M1U5	IFNL4_HUMAN	SIGNAL 1..21; /evidence="ECO:0000255"	UPI0002A86E6A	IFNL4
P05000	IFNW1_HUMAN	SIGNAL 1..21; /note="Or 23 in some molecules"; /evidence="ECO:0000269|PubMed:15340161, ECO:0000269|PubMed:1693148, ECO:0000269|PubMed:7765487"	UPI000002C6DC	IFNW1
Q8WX77	IBPL1_HUMAN	SIGNAL 1..25; /evidence="ECO:0000255"	UPI000006F856	IGFBPL1
Q01638	ILRL1_HUMAN	SIGNAL 1..18; /evidence="ECO:0000269|PubMed:15340161"	UPI000013C992	IL1RL1
Q9HB29	ILRL2_HUMAN	SIGNAL 1..19; /evidence="ECO:0000255"	UPI000013D4ED	IL1RL2
P05155	IC1_HUMAN	SIGNAL 1..22; /evidence="ECO:0000269|PubMed:6416294"	UPI000000123F	SERPING1
Q86XP6	GKN2_HUMAN	SIGNAL 1..20; /evidence="ECO:0000255"	UPI0000160A98	GKN2
P31644	GBRA5_HUMAN	SIGNAL 1..31; /evidence="ECO:0000255"	UPI000002D731	GABRA5
P05362	ICAM1_HUMAN	SIGNAL 1..27	UPI000000D91C	ICAM1
Q9UN88	GBRT_HUMAN	SIGNAL 1..21; /evidence="ECO:0000255"	UPI000012AFA9	GABRQ
P09341	GROA_HUMAN	SIGNAL 1..34; /evidence="ECO:0000269|PubMed:10095777, ECO:0000269|PubMed:15340161, ECO:0000269|PubMed:1755384, ECO:0000269|PubMed:2182761, ECO:0000269|PubMed:2655583"	UPI0000047AA6	CXCL1
Q9H772	GREM2_HUMAN	SIGNAL 1..21; /evidence="ECO:0000255"	UPI000006F961	GREM2
P07492	GRP_HUMAN	SIGNAL 1..23	UPI000013CF31	GRP
Q96JK4	HIPL1_HUMAN	SIGNAL 1..19; /evidence="ECO:0000255"	UPI000022988D	HHIPL1
Q86YQ2	LATH_HUMAN	SIGNAL 1..20; /evidence="ECO:0000255"	UPI000000D875	BPIFA4P
A2NJV5	KV229_HUMAN	SIGNAL 1..20; /evidence="ECO:0000255"	UPI0009A0A469	IGKV2-29
A0A087WW87	KV240_HUMAN	SIGNAL 1..19; /evidence="ECO:0000255"	UPI0000115F8F	IGKV2-40
Q9UBK5	HCST_HUMAN	SIGNAL 1..18; /evidence="ECO:0000255"	UPI000006E074	HCST
P05112	IL4_HUMAN	SIGNAL 1..24	UPI000002B781	IL4
P51460	INSL3_HUMAN	SIGNAL 1..20; /evidence="ECO:0000269|PubMed:15340161"	UPI000013EB61	INSL3
A0A0G2JS06	LV539_HUMAN	SIGNAL 1..19; /evidence="ECO:0000255"	UPI0005C121E0	IGLV5-39
P04211	LV743_HUMAN	SIGNAL 1..19; /evidence="ECO:0000255"	UPI0000115DFB	IGLV7-43
Q13361	MFAP5_HUMAN	SIGNAL 1..21; /evidence="ECO:0000255"	UPI000012F034	MFAP5
P0C7L1	ISK8_HUMAN	SIGNAL 1..21; /evidence="ECO:0000255"	UPI00006C0662	SPINK8
[truncated: 1,610 more rows]

## Sheet: Ensembl
Ensembl_ID	Prediction	OTHER	Standard SP(Sec/SPI)	Cleavage site (CS) Position
ENSP00000053867	SP	0.000155	0.999851	CS pos: 17-18. Pr: 0.9798
ENSP00000002165	SP	0.000162	0.99984	CS pos: 30-31. Pr: 0.8477
ENSP00000006053	SP	0.000165	0.999819	CS pos: 24-25. Pr: 0.9753
ENSP00000037502	SP	0.000281	0.999745	CS pos: 32-33. Pr: 0.9770
ENSP00000005180	SP	0.000149	0.99984	CS pos: 23-24. Pr: 0.9693
ENSP00000052754	SP	0.000158	0.999839	CS pos: 16-17. Pr: 0.9839
ENSP00000061240	SP	0.00017	0.999855	CS pos: 30-31. Pr: 0.9663
ENSP00000002829	SP	0.000153	0.999847	CS pos: 18-19. Pr: 0.9598
ENSP00000011653	SP	0.000154	0.999862	CS pos: 25-26. Pr: 0.9772
ENSP00000005995	SP	0.000231	0.999764	CS pos: 23-24. Pr: 0.7335
ENSP00000027335	SP	0.000157	0.999832	CS pos: 22-23. Pr: 0.9848
ENSP00000043402	SP	0.000243	0.999746	CS pos: 26-27. Pr: 0.9765
ENSP00000000412	SP	0.000154	0.999855	CS pos: 26-27. Pr: 0.9636
ENSP00000011292	SP	0.000154	0.999862	CS pos: 16-17. Pr: 0.9842
ENSP00000008938	SP	0.000149	0.999834	CS pos: 21-22. Pr: 0.9817
ENSP00000019103	SP	0.000174	0.999809	CS pos: 27-28. Pr: 0.9608
ENSP00000006750	SP	0.000146	0.999862	CS pos: 28-29. Pr: 0.9784
ENSP00000054950	SP	0.000282	0.999734	CS pos: 29-30. Pr: 0.9643
ENSP00000046640	SP	0.000154	0.999874	CS pos: 22-23. Pr: 0.9756
ENSP00000002596	SP	0.000323	0.999696	CS pos: 20-21. Pr: 0.7784
ENSP00000160262	SP	0.000154	0.999858	CS pos: 29-30. Pr: 0.9808
ENSP00000168148	SP	0.000164	0.999839	CS pos: 29-30. Pr: 0.9768
ENSP00000168712	SP	0.00019	0.999826	CS pos: 30-31. Pr: 0.9184
ENSP00000165524	SP	0.000166	0.999819	CS pos: 23-24. Pr: 0.8535
ENSP00000170150	SP	0.000146	0.999835	CS pos: 20-21. Pr: 0.9806
ENSP00000064780	SP	0.000222	0.999786	CS pos: 25-26. Pr: 0.7704
ENSP00000161559	SP	0.000177	0.999816	CS pos: 34-35. Pr: 0.9774
ENSP00000166244	SP	0.000154	0.999854	CS pos: 27-28. Pr: 0.9817
ENSP00000161006	SP	0.000202	0.999824	CS pos: 32-33. Pr: 0.9707
ENSP00000166139	SP	0.269697	0.73033	CS pos: 32-33. Pr: 0.3165
ENSP00000085219	SP	0.000145	0.999885	CS pos: 21-22. Pr: 0.9747
ENSP00000164024	SP	0.230169	0.769843	CS pos: 32-33. Pr: 0.8135
ENSP00000172229	SP	0.00015	0.999847	CS pos: 28-29. Pr: 0.9776
ENSP00000084798	SP	0.059957	0.940045	CS pos: 23-24. Pr: 0.9662
ENSP00000064571	SP	0.000166	0.999819	CS pos: 27-28. Pr: 0.9769
ENSP00000162749	SP	0.000155	0.999843	CS pos: 29-30. Pr: 0.9593
ENSP00000194155	SP	0.000178	0.999853	CS pos: 30-31. Pr: 0.8670
ENSP00000215531	SP	0.357709	0.642304	CS pos: 20-21. Pr: 0.8063
ENSP00000200181	SP	0.000154	0.999832	CS pos: 27-28. Pr: 0.9752
ENSP00000211076	SP	0.000226	0.999796	CS pos: 20-21. Pr: 0.9812
ENSP00000215838	SP	0.000167	0.999799	CS pos: 20-21. Pr: 0.3632
ENSP00000193391	SP	0.000353	0.999619	CS pos: 29-30. Pr: 0.9403
ENSP00000190983	SP	0.000175	0.99983	CS pos: 23-24. Pr: 0.9819
ENSP00000215368	SP	0.000166	0.999833	CS pos: 26-27. Pr: 0.9778
ENSP00000204961	SP	0.000185	0.999803	CS pos: 29-30. Pr: 0.4997
ENSP00000215539	SP	0.000158	0.99984	CS pos: 27-28. Pr: 0.9771
ENSP00000185150	SP	0.000181	0.999811	CS pos: 33-34. Pr: 0.9179
ENSP00000199764	SP	0.000191	0.999807	CS pos: 34-35. Pr: 0.9747
ENSP00000200639	SP	0.000177	0.999817	CS pos: 28-29. Pr: 0.9426
ENSP00000216211	SP	0.000147	0.99985	CS pos: 18-19. Pr: 0.9833
ENSP00000181383	SP	0.000145	0.999859	CS pos: 22-23. Pr: 0.9800
ENSP00000203629	SP	0.000184	0.999816	CS pos: 19-20. Pr: 0.9817
ENSP00000175238	SP	0.000159	0.999831	CS pos: 18-19. Pr: 0.9836
ENSP00000215530	SP	0.000163	0.999844	CS pos: 22-23. Pr: 0.9723
ENSP00000214869	SP	0.00015	0.999875	CS pos: 23-24. Pr: 0.9798
ENSP00000200557	SP	0.000167	0.999818	CS pos: 23-24. Pr: 0.9815
ENSP00000204604	SP	0.000158	0.999874	CS pos: 26-27. Pr: 0.9811
ENSP00000173229	SP	0.000152	0.999849	CS pos: 24-25. Pr: 0.9843
ENSP00000215727	SP	0.000211	0.999805	CS pos: 17-18. Pr: 0.9750
ENSP00000199448	SP	0.000225	0.999785	CS pos: 37-38. Pr: 0.9693
ENSP00000205948	SP	0.000174	0.999813	CS pos: 19-20. Pr: 0.9814
ENSP00000200676	SP	0.000203	0.999825	CS pos: 17-18. Pr: 0.9552
ENSP00000193322	SP	0.071397	0.928606	CS pos: 31-32. Pr: 0.9551
ENSP00000187910	SP	0.000194	0.999798	CS pos: 34-35. Pr: 0.9775
ENSP00000204679	SP	0.000151	0.999855	CS pos: 24-25. Pr: 0.9736
ENSP00000215781	SP	0.000172	0.999811	CS pos: 25-26. Pr: 0.9677
ENSP00000212355	SP	0.000189	0.99981	CS pos: 20-21. Pr: 0.9328
ENSP00000196061	SP	0.000152	0.999836	CS pos: 18-19. Pr: 0.9830
ENSP00000206423	SP	0.000165	0.999844	CS pos: 23-24. Pr: 0.9069
ENSP00000215743	SP	0.166713	0.833305	CS pos: 31-32. Pr: 0.8126
ENSP00000215637	SP	0.166802	0.833191	CS pos: 23-24. Pr: 0.3574
ENSP00000178638	SP	0.000152	0.99987	CS pos: 24-25. Pr: 0.9780
ENSP00000215912	SP	0.000148	0.999848	CS pos: 19-20. Pr: 0.9890
ENSP00000176195	SP	0.000208	0.999804	CS pos: 18-19. Pr: 0.9732
ENSP00000198536	SP	0.000164	0.999841	CS pos: 26-27. Pr: 0.4453
ENSP00000216139	SP	0.000177	0.999823	CS pos: 19-20. Pr: 0.9839
ENSP00000216124	SP	0.000217	0.999804	CS pos: 20-21. Pr: 0.9810
ENSP00000216223	SP	0.000162	0.999853	CS pos: 26-27. Pr: 0.9560
ENSP00000222399	SP	0.000156	0.999836	CS pos: 21-22. Pr: 0.9817
ENSP00000223061	SP	0.000226	0.999806	CS pos: 25-26. Pr: 0.9823
ENSP00000223095	SP	0.0002	0.999793	CS pos: 23-24. Pr: 0.6247
ENSP00000217305	SP	0.000155	0.999835	CS pos: 20-21. Pr: 0.9806
ENSP00000222381	SP	0.479091	0.520901	CS pos: 25-26. Pr: 0.2843
ENSP00000216336	SP	0.000204	0.999804	CS pos: 18-19. Pr: 0.9821
ENSP00000223642	SP	0.000162	0.999841	CS pos: 18-19. Pr: 0.9821
ENSP00000217386	SP	0.000282	0.999706	CS pos: 19-20. Pr: 0.9670
ENSP00000220940	SP	0.000151	0.999859	CS pos: 17-18. Pr: 0.9782
ENSP00000220478	SP	0.000161	0.999844	CS pos: 19-20. Pr: 0.9835
ENSP00000217423	SP	0.000316	0.999674	CS pos: 20-21. Pr: 0.9839
ENSP00000220812	SP	0.000153	0.999847	CS pos: 18-19. Pr: 0.9798
ENSP00000221972	SP	0.00017	0.999823	CS pos: 32-33. Pr: 0.9580
ENSP00000221466	SP	0.0003	0.999692	CS pos: 23-24. Pr: 0.9800
ENSP00000223862	SP	0.000149	0.999834	CS pos: 24-25. Pr: 0.9687
ENSP00000224721	SP	0.000204	0.999816	CS pos: 23-24. Pr: 0.9803
ENSP00000223357	SP	0.000184	0.99979	CS pos: 25-26. Pr: 0.9818
ENSP00000221847	SP	0.000224	0.999791	CS pos: 20-21. Pr: 0.9803
ENSP00000217957	SP	0.000162	0.999835	CS pos: 21-22. Pr: 0.9791
ENSP00000219271	SP	0.121559	0.878426	CS pos: 46-47. Pr: 0.7704
ENSP00000218032	SP	0.000156	0.999832	CS pos: 26-27. Pr: 0.9811
ENSP00000219406	SP	0.000191	0.999784	CS pos: 21-22. Pr: 0.9804
ENSP00000222390	SP	0.000153	0.999854	CS pos: 31-32. Pr: 0.9764
ENSP00000216338	SP	0.000202	0.999796	CS pos: 18-19. Pr: 0.7984
ENSP00000222374	SP	0.000152	0.999875	CS pos: 24-25. Pr: 0.9808
ENSP00000222304	SP	0.000182	0.9998	CS pos: 24-25. Pr: 0.9803
ENSP00000216492	SP	0.000153	0.999857	CS pos: 18-19. Pr: 0.9866
ENSP00000222219	SP	0.000167	0.999832	CS pos: 16-17. Pr: 0.9780
ENSP00000218516	SP	0.000159	0.99983	CS pos: 31-32. Pr: 0.9758
ENSP00000216286	SP	0.000165	0.999824	CS pos: 30-31. Pr: 0.9729
ENSP00000220772	SP	0.000154	0.999838	CS pos: 31-32. Pr: 0.9744
ENSP00000219235	SP	0.000164	0.999878	CS pos: 24-25. Pr: 0.9787
ENSP00000222482	SP	0.000159	0.999852	CS pos: 17-18. Pr: 0.8179
ENSP00000217939	SP	0.00019	0.99979	CS pos: 26-27. Pr: 0.9782
ENSP00000220616	SP	0.000221	0.999769	CS pos: 19-20. Pr: 0.9841
ENSP00000222481	SP	0.000151	0.999835	CS pos: 18-19. Pr: 0.9827
ENSP00000221891	SP	0.000254	0.999756	CS pos: 38-39. Pr: 0.9682
ENSP00000218075	SP	0.000179	0.999811	CS pos: 27-28. Pr: 0.9607
ENSP00000217407	SP	0.000166	0.999833	CS pos: 25-26. Pr: 0.9769
ENSP00000221954	SP	0.000207	0.999798	CS pos: 34-35. Pr: 0.8326
ENSP00000222462	SP	0.168026	0.832025	CS pos: 29-30. Pr: 0.7955
ENSP00000216241	SP	0.00021	0.999778	CS pos: 30-31. Pr: 0.9693
ENSP00000221980	SP	0.000174	0.999835	CS pos: 30-31. Pr: 0.9764
ENSP00000218436	SP	0.000168	0.999826	CS pos: 23-24. Pr: 0.9800
ENSP00000220763	SP	0.000153	0.999837	CS pos: 20-21. Pr: 0.9825
ENSP00000217428	SP	0.000158	0.999865	CS pos: 24-25. Pr: 0.9166
ENSP00000218388	SP	0.000227	0.999775	CS pos: 23-24. Pr: 0.9803
ENSP00000222271	SP	0.000188	0.999794	CS pos: 20-21. Pr: 0.9820
ENSP00000221930	SP	0.000163	0.999823	CS pos: 29-30. Pr: 0.9643
ENSP00000221498	SP	0.000161	0.999833	CS pos: 30-31. Pr: 0.9790
ENSP00000222902	SP	0.000146	0.999863	CS pos: 18-19. Pr: 0.9817
ENSP00000222543	SP	0.000161	0.999832	CS pos: 24-25. Pr: 0.9610
ENSP00000219244	SP	0.000153	0.999865	CS pos: 23-24. Pr: 0.9803
ENSP00000219022	SP	0.000163	0.999831	CS pos: 20-21. Pr: 0.9814
ENSP00000217131	SP	0.000163	0.999823	CS pos: 23-24. Pr: 0.9807
ENSP00000222803	SP	0.000157	0.999846	CS pos: 20-21. Pr: 0.5500
ENSP00000217260	SP	0.000146	0.99984	CS pos: 17-18. Pr: 0.9834
ENSP00000219197	SP	0.000146	0.999857	CS pos: 21-22. Pr: 0.9822
ENSP00000223127	SP	0.000183	0.999821	CS pos: 24-25. Pr: 0.8732
ENSP00000221992	SP	0.000173	0.999848	CS pos: 34-35. Pr: 0.9806
ENSP00000220166	SP	0.000179	0.999811	CS pos: 22-23. Pr: 0.9818
ENSP00000216341	SP	0.000199	0.999828	CS pos: 18-19. Pr: 0.9832
ENSP00000220809	SP	0.000156	0.999845	CS pos: 28-29. Pr: 0.6196
ENSP00000219345	SP	0.000176	0.999843	CS pos: 33-34. Pr: 0.9716
ENSP00000219454	SP	0.000173	0.999842	CS pos: 31-32. Pr: 0.9798
ENSP00000221496	SP	0.000164	0.999834	CS pos: 27-28. Pr: 0.5518
ENSP00000223271	SP	0.00018	0.999828	CS pos: 20-21. Pr: 0.9606
ENSP00000219070	SP	0.000152	0.999851	CS pos: 29-30. Pr: 0.9805
ENSP00000218230	SP	0.167349	0.83266	CS pos: 33-34. Pr: 0.7884
ENSP00000216968	SP	0.000157	0.999835	CS pos: 17-18. Pr: 0.9826
ENSP00000222139	SP	0.000173	0.999837	CS pos: 25-26. Pr: 0.5381
ENSP00000222674	SP	0.000167	0.999829	CS pos: 26-27. Pr: 0.9785
ENSP00000221515	SP	0.000146	0.999868	CS pos: 18-19. Pr: 0.9818
ENSP00000246081	SP	0.000152	0.999841	CS pos: 20-21. Pr: 0.8216
ENSP00000246657	SP	0.075968	0.924065	CS pos: 24-25. Pr: 0.9807
ENSP00000246532	SP	0.000149	0.999862	CS pos: 22-23. Pr: 0.9805
ENSP00000243347	SP	0.000153	0.999851	CS pos: 17-18. Pr: 0.9786
ENSP00000246024	SP	0.000195	0.999814	CS pos: 25-26. Pr: 0.5224
ENSP00000233809	SP	0.000199	0.999807	CS pos: 36-37. Pr: 0.9583
ENSP00000230582	SP	0.332805	0.66723	CS pos: 24-25. Pr: 0.6311
ENSP00000247005	SP	0.000246	0.999758	CS pos: 29-30. Pr: 0.8901
ENSP00000242465	SP	0.000147	0.999862	CS pos: 27-28. Pr: 0.9815
ENSP00000230036	SP	0.000159	0.999836	CS pos: 23-24. Pr: 0.9776
ENSP00000225726	SP	0.000193	0.999799	CS pos: 20-21. Pr: 0.9819
ENSP00000246186	SP	0.468236	0.531774	CS pos: 52-53. Pr: 0.4339
ENSP00000248668	SP	0.000176	0.999835	CS pos: 31-32. Pr: 0.9792
ENSP00000236147	SP	0.183473	0.81652	CS pos: 34-35. Pr: 0.3587
ENSP00000249373	SP	0.00019	0.999802	CS pos: 31-32. Pr: 0.5356
ENSP00000231449	SP	0.000202	0.999812	CS pos: 24-25. Pr: 0.9769
ENSP00000239316	SP	0.00015	0.99982	CS pos: 25-26. Pr: 0.9772
ENSP00000249842	SP	0.000181	0.999831	CS pos: 18-19. Pr: 0.9827
ENSP00000243501	SP	0.00015	0.99985	CS pos: 22-23. Pr: 0.9828
ENSP00000246105	SP	0.000156	0.99984	CS pos: 19-20. Pr: 0.9815
ENSP00000231130	SP	0.00031	0.999702	CS pos: 30-31. Pr: 0.6197
ENSP00000236877	SP	0.000156	0.999849	CS pos: 20-21. Pr: 0.9915
ENSP00000239347	SP	0.000153	0.999834	CS pos: 23-24. Pr: 0.9683
ENSP00000229708	SP	0.000233	0.999799	CS pos: 25-26. Pr: 0.9803
ENSP00000231228	SP	0.000178	0.999813	CS pos: 22-23. Pr: 0.9845
ENSP00000246794	SP	0.000219	0.999756	CS pos: 20-21. Pr: 0.7800
ENSP00000226218	SP	0.000147	0.999867	CS pos: 19-20. Pr: 0.9818
ENSP00000250160	SP	0.000189	0.999783	CS pos: 22-23. Pr: 0.9799
ENSP00000230882	SP	0.00016	0.99983	CS pos: 18-19. Pr: 0.9832
ENSP00000226284	SP	0.000162	0.999826	CS pos: 16-17. Pr: 0.9823
ENSP00000231134	SP	0.000172	0.999847	CS pos: 30-31. Pr: 0.9147
ENSP00000239450	SP	0.000156	0.999862	CS pos: 26-27. Pr: 0.9809
ENSP00000249356	SP	0.000399	0.999603	CS pos: 23-24. Pr: 0.9810
ENSP00000248484	SP	0.000148	0.999858	CS pos: 29-30. Pr: 0.9828
ENSP00000250092	SP	0.000228	0.999742	CS pos: 21-22. Pr: 0.4711
ENSP00000227525	SP	0.000202	0.9998	CS pos: 33-34. Pr: 0.9772
ENSP00000243673	SP	0.000147	0.999881	CS pos: 16-17. Pr: 0.9841
ENSP00000251372	SP	0.000298	0.999702	CS pos: 23-24. Pr: 0.9682
ENSP00000241416	SP	0.000145	0.99984	CS pos: 23-24. Pr: 0.9245
ENSP00000245810	SP	0.000159	0.99983	CS pos: 21-22. Pr: 0.9792
ENSP00000251268	SP	0.000166	0.9998	CS pos: 27-28. Pr: 0.9804
ENSP00000250340	SP	0.000154	0.999831	CS pos: 21-22. Pr: 0.9869
ENSP00000234798	SP	0.000185	0.999826	CS pos: 19-20. Pr: 0.9648
ENSP00000251582	SP	0.162936	0.837068	CS pos: 42-43. Pr: 0.4507
ENSP00000242209	SP	0.000184	0.99984	CS pos: 29-30. Pr: 0.9743
ENSP00000249075	SP	0.000187	0.999806	CS pos: 22-23. Pr: 0.9786
ENSP00000248933	SP	0.000191	0.999811	CS pos: 28-29. Pr: 0.9725
ENSP00000239446	SP	0.077844	0.922152	CS pos: 31-32. Pr: 0.5253
ENSP00000247020	SP	0.000202	0.99978	CS pos: 18-19. Pr: 0.9785
ENSP00000240617	SP	0.000175	0.999865	CS pos: 32-33. Pr: 0.9742
ENSP00000242786	SP	0.000165	0.999826	CS pos: 20-21. Pr: 0.9811
ENSP00000233156	SP	0.000156	0.999842	CS pos: 28-29. Pr: 0.9821
ENSP00000225371	SP	0.00016	0.999855	CS pos: 22-23. Pr: 0.3587
ENSP00000249330	SP	0.000147	0.999852	CS pos: 22-23. Pr: 0.8151
ENSP00000247461	SP	0.000164	0.999804	CS pos: 20-21. Pr: 0.9837
ENSP00000249364	SP	0.000205	0.999801	CS pos: 19-20. Pr: 0.9852
ENSP00000231484	SP	0.333698	0.6663	CS pos: 16-17. Pr: 0.3469
ENSP00000233813	SP	0.000194	0.999802	CS pos: 20-21. Pr: 0.9748
ENSP00000225831	SP	0.000163	0.999833	CS pos: 23-24. Pr: 0.9775
ENSP00000231173	SP	0.00034	0.999683	CS pos: 26-27. Pr: 0.9714
ENSP00000231136	SP	0.000167	0.999869	CS pos: 27-28. Pr: 0.9814
ENSP00000246896	SP	0.000192	0.999817	CS pos: 19-20. Pr: 0.9830
ENSP00000229030	SP	0.000166	0.999832	CS pos: 20-21. Pr: 0.9796
ENSP00000250693	SP	0.000179	0.99982	CS pos: 24-25. Pr: 0.6677
ENSP00000239444	SP	0.000215	0.999801	CS pos: 28-29. Pr: 0.9655
ENSP00000244709	SP	0.000165	0.999823	CS pos: 20-21. Pr: 0.9820
ENSP00000239367	SP	0.000282	0.999754	CS pos: 37-38. Pr: 0.9773
ENSP00000225844	SP	0.000181	0.999831	CS pos: 23-24. Pr: 0.7945
ENSP00000242152	SP	0.000249	0.999751	CS pos: 28-29. Pr: 0.9321
ENSP00000246891	SP	0.000157	0.999858	CS pos: 15-16. Pr: 0.9808
ENSP00000244241	SP	0.027376	0.97261	CS pos: 18-19. Pr: 0.9797
ENSP00000233735	SP	0.000175	0.999817	CS pos: 22-23. Pr: 0.9792
ENSP00000248598	SP	0.169175	0.830849	CS pos: 23-24. Pr: 0.8125
ENSP00000244763	SP	0.00024	0.999738	CS pos: 32-33. Pr: 0.5722
ENSP00000226317	SP	0.000179	0.999855	CS pos: 37-38. Pr: 0.9687
ENSP00000242208	SP	0.000163	0.999827	CS pos: 20-21. Pr: 0.9838
ENSP00000251630	SP	0.00016	0.999839	CS pos: 21-22. Pr: 0.8732
ENSP00000238044	SP	0.000188	0.99981	CS pos: 31-32. Pr: 0.9759
ENSP00000250360	SP	0.000176	0.999811	CS pos: 17-18. Pr: 0.9616
ENSP00000225992	SP	0.000227	0.999775	CS pos: 29-30. Pr: 0.9657
ENSP00000230990	SP	0.333462	0.66655	CS pos: 23-24. Pr: 0.6510
ENSP00000225719	SP	0.000214	0.999798	CS pos: 31-32. Pr: 0.9769
ENSP00000237014	SP	0.000149	0.999847	CS pos: 20-21. Pr: 0.9825
ENSP00000231061	SP	0.000183	0.999776	CS pos: 17-18. Pr: 0.9814
ENSP00000241069	SP	0.000165	0.999854	CS pos: 31-32. Pr: 0.9728
ENSP00000252085	SP	1e-06	1.00002	CS pos: 27-28. Pr: 0.9960
ENSP00000252453	SP	0.00015	0.999835	CS pos: 21-22. Pr: 0.9821
ENSP00000233997	SP	0.000191	0.999815	CS pos: 19-20. Pr: 0.9847
ENSP00000226460	SP	0.000158	0.999843	CS pos: 22-23. Pr: 0.9824
ENSP00000229134	SP	0.000258	0.999766	CS pos: 21-22. Pr: 0.9784
ENSP00000227266	SP	0.000194	0.999796	CS pos: 24-25. Pr: 0.9756
ENSP00000234347	SP	0.000162	0.999878	CS pos: 25-26. Pr: 0.9832
ENSP00000225964	SP	0.000216	0.999806	CS pos: 22-23. Pr: 0.9830
ENSP00000231454	SP	0.000143	0.99987	CS pos: 19-20. Pr: 0.9840
ENSP00000227667	SP	0.000149	0.999862	CS pos: 20-21. Pr: 0.9854
ENSP00000231137	SP	0.166988	0.83302	CS pos: 28-29. Pr: 0.7929
ENSP00000225927	SP	0.000156	0.999833	CS pos: 23-24. Pr: 0.9781
ENSP00000251047	SP	0.000153	0.99989	CS pos: 30-31. Pr: 0.9805
ENSP00000243349	SP	0.000201	0.999829	CS pos: 25-26. Pr: 0.9558
ENSP00000244336	SP	0.000165	0.999837	CS pos: 34-35. Pr: 0.9785
ENSP00000246515	SP	0.00018	0.999814	CS pos: 22-23. Pr: 0.9718
ENSP00000234389	SP	0.000203	0.9998	CS pos: 22-23. Pr: 0.9773
ENSP00000228506	SP	0.166878	0.833122	CS pos: 33-34. Pr: 0.4496
ENSP00000241305	SP	0.000109	0.999875	CS pos: 25-26. Pr: 0.8158
ENSP00000230419	SP	0.000193	0.999839	CS pos: 30-31. Pr: 0.8936
ENSP00000227348	SP	0.000155	0.999846	CS pos: 17-18. Pr: 0.9822
ENSP00000239449	SP	0.000242	0.999775	CS pos: 31-32. Pr: 0.4231
ENSP00000227752	SP	0.000167	0.99986	CS pos: 21-22. Pr: 0.9915
ENSP00000240093	SP	0.000208	0.999806	CS pos: 22-23. Pr: 0.9793
ENSP00000238983	SP	0.00015	0.999843	CS pos: 19-20. Pr: 0.9828
ENSP00000246949	SP	0.000377	0.999627	CS pos: 22-23. Pr: 0.9727
ENSP00000252229	SP	0.000225	0.99977	CS pos: 22-23. Pr: 0.9826
ENSP00000248076	SP	0.000103	0.999942	CS pos: 18-19. Pr: 0.9952
ENSP00000246012	SP	0.000255	0.99974	CS pos: 20-21. Pr: 0.9473
ENSP00000247271	SP	0.000315	0.999695	CS pos: 24-25. Pr: 0.9805
ENSP00000243938	SP	0.000204	0.999771	CS pos: 24-25. Pr: 0.9794
ENSP00000251296	SP	0.00018	0.999842	CS pos: 24-25. Pr: 0.9826
ENSP00000234831	SP	0.000164	0.999849	CS pos: 35-36. Pr: 0.9645
ENSP00000237201	SP	0.00019	0.999792	CS pos: 29-30. Pr: 0.9728
ENSP00000233954	SP	0.000149	0.999853	CS pos: 17-18. Pr: 0.9912
ENSP00000244728	SP	0.000193	0.999827	CS pos: 22-23. Pr: 0.9817
ENSP00000227918	SP	0.000145	0.999842	CS pos: 18-19. Pr: 0.9820
ENSP00000231751	SP	0.000151	0.99983	CS pos: 19-20. Pr: 0.9790
ENSP00000243924	SP	0.000317	0.99967	CS pos: 22-23. Pr: 0.9802
ENSP00000245907	SP	0.000145	0.999836	CS pos: 22-23. Pr: 0.9817
ENSP00000237837	SP	0.000149	0.999836	CS pos: 24-25. Pr: 0.9729
ENSP00000248958	SP	0.00022	0.999792	CS pos: 28-29. Pr: 0.9770
ENSP00000245451	SP	0.000168	0.999822	CS pos: 24-25. Pr: 0.9816
ENSP00000243077	SP	0.000196	0.999805	CS pos: 19-20. Pr: 0.9786
ENSP00000228918	SP	0.000163	0.999866	CS pos: 28-29. Pr: 0.9750
ENSP00000252087	SP	0.000168	0.999836	CS pos: 29-30. Pr: 0.9794
ENSP00000250378	SP	0.000223	0.999766	CS pos: 19-20. Pr: 0.9803
ENSP00000250699	SP	0.000162	0.999848	CS pos: 24-25. Pr: 0.9759
ENSP00000246895	SP	0.000175	0.999843	CS pos: 19-20. Pr: 0.9838
ENSP00000227665	SP	0.000146	0.999844	CS pos: 23-24. Pr: 0.9827
ENSP00000242249	SP	0.000156	0.99987	CS pos: 27-28. Pr: 0.9759
ENSP00000240652	SP	0.000188	0.999821	CS pos: 22-23. Pr: 0.9779
ENSP00000232003	SP	0.000162	0.999839	CS pos: 18-19. Pr: 0.9825
ENSP00000233948	SP	0.00019	0.9998	CS pos: 24-25. Pr: 0.9749
ENSP00000239462	SP	0.000131	0.999871	CS pos: 26-27. Pr: 0.3660
ENSP00000249749	SP	0.000148	0.999838	CS pos: 26-27. Pr: 0.9760
ENSP00000238682	SP	0.000147	0.999828	CS pos: 23-24. Pr: 0.9778
ENSP00000244869	SP	0.000172	0.999848	CS pos: 32-33. Pr: 0.9782
ENSP00000226524	SP	0.00163	0.998372	CS pos: 34-35. Pr: 0.7743
ENSP00000244333	SP	0.000171	0.999831	CS pos: 30-31. Pr: 0.9773
ENSP00000251566	SP	0.000209	0.99979	CS pos: 23-24. Pr: 0.9793
ENSP00000231004	SP	0.000204	0.999809	CS pos: 21-22. Pr: 0.9850
ENSP00000231721	SP	0.000157	0.999857	CS pos: 22-23. Pr: 0.9781
ENSP00000234816	SP	0.000147	0.999857	CS pos: 21-22. Pr: 0.9829
ENSP00000244926	SP	0.000146	0.999845	CS pos: 21-22. Pr: 0.9821
ENSP00000230538	SP	0.000134	0.999892	CS pos: 27-28. Pr: 0.2582
ENSP00000244174	SP	0.333267	0.666754	CS pos: 44-45. Pr: 0.6340
ENSP00000226730	SP	0.000153	0.999865	CS pos: 20-21. Pr: 0.9882
ENSP00000237530	SP	0.000164	0.999825	CS pos: 22-23. Pr: 0.9822
ENSP00000230588	SP	0.000161	0.999828	CS pos: 21-22. Pr: 0.9799
ENSP00000233957	SP	0.000159	0.999838	CS pos: 19-20. Pr: 0.9394
ENSP00000243786	SP	0.000264	0.999713	CS pos: 18-19. Pr: 0.9673
ENSP00000228811	SP	0.00016	0.999823	CS pos: 16-17. Pr: 0.9813
ENSP00000226355	SP	0.000247	0.999735	CS pos: 21-22. Pr: 0.9164
ENSP00000244519	SP	0.00016	0.999856	CS pos: 29-30. Pr: 0.9805
ENSP00000244766	SP	0.000185	0.99982	CS pos: 27-28. Pr: 0.9817
ENSP00000225512	SP	0.000144	0.999863	CS pos: 21-22. Pr: 0.9812
ENSP00000246529	SP	0.000187	0.999795	CS pos: 16-17. Pr: 0.9876
ENSP00000229135	SP	0.000102	0.999882	CS pos: 23-24. Pr: 0.6619
ENSP00000236938	SP	0.305189	0.694825	CS pos: 27-28. Pr: 0.6675
ENSP00000243213	SP	0.000197	0.999814	CS pos: 21-22. Pr: 0.9833
ENSP00000225275	SP	0.011385	0.98864	CS pos: 48-49. Pr: 0.8364
ENSP00000230568	SP	0.000146	0.999875	CS pos: 20-21. Pr: 0.9832
ENSP00000234071	SP	0.000151	0.999842	CS pos: 18-19. Pr: 0.9818
ENSP00000231009	SP	0.00023	0.999769	CS pos: 24-25. Pr: 0.7244
ENSP00000248948	SP	0.000192	0.999801	CS pos: 23-24. Pr: 0.9545
ENSP00000246070	SP	0.000212	0.999795	CS pos: 29-30. Pr: 0.9777
ENSP00000228534	SP	0.000162	0.999836	CS pos: 19-20. Pr: 0.9804
ENSP00000233242	SP	0.000156	0.999857	CS pos: 27-28. Pr: 0.9771
ENSP00000236826	SP	0.000146	0.999849	CS pos: 20-21. Pr: 0.9829
ENSP00000228936	SP	0.020291	0.979716	CS pos: 46-47. Pr: 0.9301
ENSP00000246551	SP	0.242275	0.7577	CS pos: 18-19. Pr: 0.9638
ENSP00000229243	SP	0.00017	0.999814	CS pos: 25-26. Pr: 0.9773
ENSP00000236671	SP	0.000155	0.999836	CS pos: 20-21. Pr: 0.9842
ENSP00000225842	SP	0.000152	0.999854	CS pos: 23-24. Pr: 0.9795
ENSP00000252034	SP	0.000157	0.999838	CS pos: 26-27. Pr: 0.9807
ENSP00000244930	SP	0.000146	0.999865	CS pos: 18-19. Pr: 0.9826
ENSP00000241802	SP	0.000205	0.999781	CS pos: 23-24. Pr: 0.9799
ENSP00000236850	SP	0.000152	0.999872	CS pos: 18-19. Pr: 0.9839
ENSP00000229829	SP	0.000175	0.99983	CS pos: 25-26. Pr: 0.9767
ENSP00000226091	SP	0.000148	0.999859	CS pos: 27-28. Pr: 0.9783
ENSP00000246006	SP	0.000199	0.999807	CS pos: 23-24. Pr: 0.9515
ENSP00000263045	SP	0.000376	0.999628	CS pos: 32-33. Pr: 0.9808
ENSP00000259396	SP	0.000212	0.999806	CS pos: 18-19. Pr: 0.9805
ENSP00000254854	SP	0.15293	0.847057	CS pos: 51-52. Pr: 0.9194
ENSP00000261789	SP	0.000151	0.999867	CS pos: 32-33. Pr: 0.9718
ENSP00000264703	SP	0.00031	0.999718	CS pos: 44-45. Pr: 0.9743
ENSP00000253407	SP	0.000214	0.999794	CS pos: 15-16. Pr: 0.9734
ENSP00000257527	SP	0.166861	0.833156	CS pos: 24-25. Pr: 0.8126
ENSP00000264595	SP	0.000189	0.999838	CS pos: 23-24. Pr: 0.8273
ENSP00000258526	SP	0.00011	0.999905	CS pos: 34-35. Pr: 0.8194
ENSP00000260113	SP	0.000205	0.999788	CS pos: 19-20. Pr: 0.9828
ENSP00000252723	SP	0.000159	0.99986	CS pos: 27-28. Pr: 0.9759
ENSP00000256759	SP	0.000151	0.999847	CS pos: 27-28. Pr: 0.9847
ENSP00000259989	SP	0.000145	0.999886	CS pos: 19-20. Pr: 0.9834
ENSP00000263408	SP	0.000244	0.999764	CS pos: 26-27. Pr: 0.7361
ENSP00000258443	SP	0.000144	0.999872	CS pos: 26-27. Pr: 0.9810
ENSP00000256592	SP	0.000156	0.999856	CS pos: 20-21. Pr: 0.9363
ENSP00000253109	SP	0.000151	0.999829	CS pos: 22-23. Pr: 0.9678
ENSP00000254958	SP	0.000163	0.999862	CS pos: 31-32. Pr: 0.9819
ENSP00000261944	SP	0.000189	0.999789	CS pos: 20-21. Pr: 0.9819
ENSP00000263196	SP	0.000237	0.999768	CS pos: 23-24. Pr: 0.9522
ENSP00000263379	SP	0.16683	0.833191	CS pos: 32-33. Pr: 0.8150
ENSP00000258083	SP	0.000142	0.999863	CS pos: 21-22. Pr: 0.9828
ENSP00000262631	SP	0.000154	0.99985	CS pos: 19-20. Pr: 0.9849
ENSP00000257198	SP	0.000222	0.999789	CS pos: 29-30. Pr: 0.9697
ENSP00000252599	SP	0.000275	0.999736	CS pos: 36-37. Pr: 0.4417
ENSP00000256178	SP	0.000158	0.999855	CS pos: 27-28. Pr: 0.3734
ENSP00000260702	SP	0.00021	0.999795	CS pos: 24-25. Pr: 0.9764
ENSP00000255030	SP	0.000214	0.999806	CS pos: 18-19. Pr: 0.9174
ENSP00000262963	SP	0.000207	0.999818	CS pos: 29-30. Pr: 0.9798
ENSP00000259607	SP	0.000162	0.999844	CS pos: 23-24. Pr: 0.9794
ENSP00000264025	SP	0.000161	0.999865	CS pos: 30-31. Pr: 0.9826
ENSP00000263071	SP	0.000165	0.999818	CS pos: 19-20. Pr: 0.9813
ENSP00000255039	SP	0.000173	0.999845	CS pos: 26-27. Pr: 0.9812
ENSP00000261854	SP	0.000179	0.999818	CS pos: 25-26. Pr: 0.9785
ENSP00000264677	SP	0.0002	0.999809	CS pos: 23-24. Pr: 0.7875
ENSP00000258145	SP	0.000274	0.999762	CS pos: 42-43. Pr: 0.9816
ENSP00000262288	SP	0.00016	0.999843	CS pos: 26-27. Pr: 0.9665
ENSP00000263100	SP	0.000158	0.999878	CS pos: 21-22. Pr: 0.9798
ENSP00000261937	SP	0.000156	0.99986	CS pos: 24-25. Pr: 0.9806
ENSP00000258385	SP	0.000149	0.999851	CS pos: 21-22. Pr: 0.9779
ENSP00000264741	SP	0.000411	0.999609	CS pos: 29-30. Pr: 0.9800
ENSP00000262120	SP	0.000149	0.999839	CS pos: 25-26. Pr: 0.9787
ENSP00000264012	SP	0.000152	0.99985	CS pos: 24-25. Pr: 0.8014
ENSP00000260950	SP	0.000169	0.999839	CS pos: 18-19. Pr: 0.9697
ENSP00000262629	SP	0.474191	0.525805	CS pos: 27-28. Pr: 0.7955
ENSP00000261769	SP	0.000145	0.999877	CS pos: 22-23. Pr: 0.9811
ENSP00000262464	SP	0.000172	0.999847	CS pos: 28-29. Pr: 0.9791
ENSP00000254528	SP	0.000177	0.999823	CS pos: 30-31. Pr: 0.9685
ENSP00000259526	SP	0.000212	0.999791	CS pos: 31-32. Pr: 0.9808
ENSP00000252809	SP	0.000162	0.99984	CS pos: 29-30. Pr: 0.9790
ENSP00000263665	SP	0.000206	0.999808	CS pos: 18-19. Pr: 0.9867
ENSP00000262018	SP	0.000153	0.99987	CS pos: 23-24. Pr: 0.9802
ENSP00000264613	SP	0.000103	0.999916	CS pos: 19-20. Pr: 0.6549
ENSP00000260197	SP	0.000113	0.999909	CS pos: 28-29. Pr: 0.6592
ENSP00000257836	SP	0.000166	0.999827	CS pos: 17-18. Pr: 0.9762
ENSP00000263285	SP	0.327076	0.672954	CS pos: 47-48. Pr: 0.6634
ENSP00000259938	SP	0.000143	0.999865	CS pos: 17-18. Pr: 0.9843
ENSP00000256857	SP	0.000191	0.999816	CS pos: 23-24. Pr: 0.9789
ENSP00000261304	SP	0.259509	0.740499	CS pos: 42-43. Pr: 0.7207
ENSP00000253719	SP	0.000168	0.999833	CS pos: 24-25. Pr: 0.9763
ENSP00000264463	SP	0.000153	0.999848	CS pos: 22-23. Pr: 0.9809
ENSP00000261170	SP	0.000317	0.999675	CS pos: 23-24. Pr: 0.6430
ENSP00000253496	SP	0.000148	0.999883	CS pos: 19-20. Pr: 0.9813
ENSP00000253255	SP	0.000208	0.9998	CS pos: 20-21. Pr: 0.5347
ENSP00000257867	SP	0.000183	0.999806	CS pos: 19-20. Pr: 0.9823
ENSP00000258613	SP	0.000156	0.999855	CS pos: 22-23. Pr: 0.9816
ENSP00000262545	SP	0.000108	0.999928	CS pos: 25-26. Pr: 0.6507
ENSP00000262776	SP	0.000582	0.999426	CS pos: 18-19. Pr: 0.9820
ENSP00000252999	SP	0.000186	0.999843	CS pos: 35-36. Pr: 0.9790
ENSP00000264094	SP	0.000172	0.99983	CS pos: 25-26. Pr: 0.9734
ENSP00000259455	SP	0.183092	0.81693	CS pos: 41-42. Pr: 0.7718
ENSP00000252486	SP	0.000112	0.999888	CS pos: 18-19. Pr: 0.6523
ENSP00000259253	SP	0.252464	0.747533	CS pos: 42-43. Pr: 0.8117
ENSP00000264162	SP	0.000144	0.999851	CS pos: 19-20. Pr: 0.9834
ENSP00000261918	SP	0.057331	0.942673	CS pos: 44-45. Pr: 0.8358
ENSP00000255040	SP	0.000215	0.999777	CS pos: 19-20. Pr: 0.9824
ENSP00000256969	SP	0.000183	0.999833	CS pos: 26-27. Pr: 0.9741
ENSP00000259951	SP	0.000525	0.999488	CS pos: 21-22. Pr: 0.9707
ENSP00000262424	SP	0.000192	0.999799	CS pos: 22-23. Pr: 0.9842
ENSP00000257868	SP	0.000205	0.999804	CS pos: 24-25. Pr: 0.9845
ENSP00000262150	SP	0.000147	0.999845	CS pos: 21-22. Pr: 0.9849
ENSP00000264690	SP	0.000164	0.999845	CS pos: 19-20. Pr: 0.9844
ENSP00000261921	SP	0.000158	0.999843	CS pos: 25-26. Pr: 0.9817
ENSP00000263851	SP	0.000154	0.999816	CS pos: 25-26. Pr: 0.9184
ENSP00000256412	SP	0.001149	0.998859	CS pos: 30-31. Pr: 0.9814
ENSP00000261023	SP	0.000851	0.999167	CS pos: 30-31. Pr: 0.9767
ENSP00000261758	SP	0.138703	0.861309	CS pos: 33-34. Pr: 0.8777
ENSP00000259053	SP	0.00017	0.999836	CS pos: 22-23. Pr: 0.9739
ENSP00000252804	SP	0.000193	0.99983	CS pos: 29-30. Pr: 0.9767
ENSP00000262932	SP	0.000196	0.999796	CS pos: 21-22. Pr: 0.9785
ENSP00000252825	SP	0.000176	0.999812	CS pos: 27-28. Pr: 0.9805
ENSP00000256255	SP	0.000152	0.999851	CS pos: 30-31. Pr: 0.9722
ENSP00000263593	SP	0.000167	0.999826	CS pos: 23-24. Pr: 0.9758
ENSP00000259470	SP	0.00017	0.999838	CS pos: 17-18. Pr: 0.9845
ENSP00000260408	SP	0.00015	0.999833	CS pos: 19-20. Pr: 0.6773
ENSP00000257290	SP	0.333481	0.66652	CS pos: 24-25. Pr: 0.3348
ENSP00000261751	SP	0.000163	0.999812	CS pos: 26-27. Pr: 0.5286
ENSP00000260191	SP	0.000155	0.999835	CS pos: 21-22. Pr: 0.7858
ENSP00000262648	SP	0.000152	0.99985	CS pos: 24-25. Pr: 0.9808
ENSP00000259726	SP	0.000151	0.999843	CS pos: 32-33. Pr: 0.9785
ENSP00000256404	SP	0.00014	0.999833	CS pos: 22-23. Pr: 0.9824
ENSP00000257359	SP	0.000201	0.999803	CS pos: 26-27. Pr: 0.9777
ENSP00000260227	SP	0.000178	0.999811	CS pos: 17-18. Pr: 0.9834
ENSP00000263321	SP	0.000172	0.999834	CS pos: 17-18. Pr: 0.9768
ENSP00000252490	SP	0.000165	0.99984	CS pos: 22-23. Pr: 0.9814
ENSP00000264257	SP	0.000147	0.999859	CS pos: 19-20. Pr: 0.9842
ENSP00000261267	SP	0.000184	0.999831	CS pos: 18-19. Pr: 0.9837
ENSP00000263686	SP	0.484273	0.515761	CS pos: 36-37. Pr: 0.2974
ENSP00000256010	SP	0.000145	0.99986	CS pos: 23-24. Pr: 0.9825
ENSP00000261799	SP	0.000162	0.999863	CS pos: 32-33. Pr: 0.9746
ENSP00000253354	SP	0.000153	0.999838	CS pos: 21-22. Pr: 0.9817
ENSP00000263636	SP	0.000193	0.999827	CS pos: 31-32. Pr: 0.5879
ENSP00000257770	SP	0.000206	0.999802	CS pos: 26-27. Pr: 0.9716
ENSP00000254667	SP	0.365432	0.63456	CS pos: 19-20. Pr: 0.8219
ENSP00000263735	SP	0.000146	0.999864	CS pos: 23-24. Pr: 0.9772
ENSP00000264029	SP	0.000158	0.999834	CS pos: 21-22. Pr: 0.9791
ENSP00000261862	SP	0.000197	0.999806	CS pos: 25-26. Pr: 0.9844
ENSP00000253193	SP	0.000227	0.999775	CS pos: 36-37. Pr: 0.9707
ENSP00000256785	SP	0.000146	0.999837	CS pos: 18-19. Pr: 0.9808
ENSP00000263688	SP	0.000432	0.999586	CS pos: 29-30. Pr: 0.8198
ENSP00000264187	SP	8.6e-05	0.999941	CS pos: 27-28. Pr: 0.9839
ENSP00000258411	SP	0.243039	0.756965	CS pos: 35-36. Pr: 0.7996
ENSP00000263369	SP	0.000128	0.999874	CS pos: 24-25. Pr: 0.8181
ENSP00000264723	SP	0.000308	0.999711	CS pos: 33-34. Pr: 0.8962
ENSP00000264790	SP	0.000301	0.99973	CS pos: 19-20. Pr: 0.6467
ENSP00000259216	SP	0.000177	0.999842	CS pos: 25-26. Pr: 0.9775
ENSP00000258743	SP	0.000237	0.999762	CS pos: 27-28. Pr: 0.9802
ENSP00000262717	SP	0.336199	0.663809	CS pos: 34-35. Pr: 0.6315
ENSP00000260118	SP	0.000147	0.999856	CS pos: 20-21. Pr: 0.9841
ENSP00000262407	SP	0.000202	0.999789	CS pos: 31-32. Pr: 0.9215
ENSP00000253807	SP	0.000149	0.999839	CS pos: 20-21. Pr: 0.9360
ENSP00000264638	SP	0.00015	0.99985	CS pos: 19-20. Pr: 0.9833
ENSP00000262482	SP	0.000452	0.999533	CS pos: 28-29. Pr: 0.3376
ENSP00000252575	SP	0.000209	0.999799	CS pos: 22-23. Pr: 0.9753
ENSP00000252677	SP	0.000232	0.999757	CS pos: 25-26. Pr: 0.8715
ENSP00000261590	SP	0.000173	0.999828	CS pos: 23-24. Pr: 0.9770
ENSP00000256637	SP	0.000173	0.999826	CS pos: 33-34. Pr: 0.9743
ENSP00000257963	SP	0.000151	0.999842	CS pos: 31-32. Pr: 0.9502
ENSP00000260228	SP	0.000149	0.99984	CS pos: 29-30. Pr: 0.5746
ENSP00000264426	SP	0.000334	0.999677	CS pos: 24-25. Pr: 0.9722
ENSP00000261448	SP	8.2e-05	0.999908	CS pos: 19-20. Pr: 0.6629
ENSP00000262455	SP	0.0003	0.99972	CS pos: 29-30. Pr: 0.9817
ENSP00000262178	SP	0.000142	0.999845	CS pos: 20-21. Pr: 0.9770
ENSP00000261978	SP	0.000267	0.999737	CS pos: 35-36. Pr: 0.9393
ENSP00000254801	SP	0.000145	0.999876	CS pos: 22-23. Pr: 0.9835
ENSP00000256447	SP	0.000177	0.999819	CS pos: 23-24. Pr: 0.9815
ENSP00000256585	SP	0.000171	0.999833	CS pos: 22-23. Pr: 0.9813
ENSP00000254508	SP	0.000182	0.999813	CS pos: 25-26. Pr: 0.9670
ENSP00000261735	SP	0.000265	0.999733	CS pos: 32-33. Pr: 0.9699
ENSP00000259845	SP	0.00016	0.999833	CS pos: 22-23. Pr: 0.9826
ENSP00000260302	SP	0.000167	0.999819	CS pos: 19-20. Pr: 0.9828
ENSP00000264144	SP	0.000142	0.999879	CS pos: 21-22. Pr: 0.9819
ENSP00000260356	SP	0.00024	0.999766	CS pos: 18-19. Pr: 0.9769
ENSP00000255409	SP	0.000201	0.999814	CS pos: 21-22. Pr: 0.9809
ENSP00000263087	SP	0.000192	0.999794	CS pos: 18-19. Pr: 0.9006
ENSP00000264031	SP	0.000152	0.999849	CS pos: 25-26. Pr: 0.9816
ENSP00000257879	SP	0.489726	0.510278	CS pos: 33-34. Pr: 0.4873
ENSP00000264428	SP	0.00016	0.99986	CS pos: 22-23. Pr: 0.9810
ENSP00000264360	SP	0.000142	0.999852	CS pos: 18-19. Pr: 0.9821
ENSP00000259891	SP	0.00018	0.999854	CS pos: 29-30. Pr: 0.9797
ENSP00000254661	SP	0.000174	0.999843	CS pos: 27-28. Pr: 0.9699
ENSP00000258341	SP	0.000164	0.999861	CS pos: 35-36. Pr: 0.9781
ENSP00000264036	SP	0.000178	0.999875	CS pos: 23-24. Pr: 0.9826
ENSP00000264005	SP	0.000173	0.999845	CS pos: 24-25. Pr: 0.9767
ENSP00000256389	SP	0.000178	0.999811	CS pos: 31-32. Pr: 0.9027
ENSP00000262817	SP	0.000166	0.999837	CS pos: 24-25. Pr: 0.9761
ENSP00000262225	SP	0.000172	0.999836	CS pos: 20-21. Pr: 0.9847
ENSP00000253673	SP	0.000158	0.999829	CS pos: 22-23. Pr: 0.6157
ENSP00000261405	SP	0.000252	0.999757	CS pos: 22-23. Pr: 0.9813
ENSP00000257189	SP	0.000181	0.999816	CS pos: 23-24. Pr: 0.9787
ENSP00000257192	SP	0.000149	0.999845	CS pos: 23-24. Pr: 0.9818
ENSP00000259339	SP	0.001372	0.998656	CS pos: 24-25. Pr: 0.9609
ENSP00000263269	SP	0.000369	0.999645	CS pos: 25-26. Pr: 0.9638
ENSP00000261292	SP	0.000145	0.999847	CS pos: 20-21. Pr: 0.9832
ENSP00000261800	SP	0.000147	0.999869	CS pos: 18-19. Pr: 0.9837
ENSP00000253796	SP	0.0002	0.999827	CS pos: 42-43. Pr: 0.9699
ENSP00000257863	SP	0.00016	0.999835	CS pos: 17-18. Pr: 0.9766
ENSP00000261796	SP	0.000171	0.999827	CS pos: 20-21. Pr: 0.9781
ENSP00000254898	SP	0.000191	0.99982	CS pos: 23-24. Pr: 0.9836
ENSP00000255499	SP	0.0002	0.999821	CS pos: 38-39. Pr: 0.7747
ENSP00000262768	SP	0.000203	0.999798	CS pos: 26-27. Pr: 0.9782
ENSP00000257248	SP	0.000202	0.999773	CS pos: 20-21. Pr: 0.5209
ENSP00000254627	SP	0.000292	0.999708	CS pos: 17-18. Pr: 0.9804
ENSP00000264218	SP	0.000191	0.99982	CS pos: 38-39. Pr: 0.9740
ENSP00000261172	SP	0.000173	0.999825	CS pos: 19-20. Pr: 0.9857
ENSP00000262262	SP	0.000163	0.999813	CS pos: 16-17. Pr: 0.9826
ENSP00000254351	SP	0.000154	0.999842	CS pos: 22-23. Pr: 0.9807
ENSP00000253381	SP	0.000178	0.999832	CS pos: 20-21. Pr: 0.9642
ENSP00000260061	SP	0.000189	0.999836	CS pos: 17-18. Pr: 0.9820
ENSP00000254722	SP	0.00015	0.999831	CS pos: 19-20. Pr: 0.9824
ENSP00000263054	SP	0.00025	0.999737	CS pos: 33-34. Pr: 0.9722
ENSP00000261336	SP	0.00018	0.999848	CS pos: 23-24. Pr: 0.8941
ENSP00000261883	SP	0.000155	0.999841	CS pos: 21-22. Pr: 0.9848
ENSP00000259870	SP	0.000153	0.999846	CS pos: 26-27. Pr: 0.9798
ENSP00000256797	SP	0.000276	0.999744	CS pos: 34-35. Pr: 0.9754
ENSP00000263863	SP	0.000153	0.999836	CS pos: 22-23. Pr: 0.9806
ENSP00000264381	SP	0.000182	0.999833	CS pos: 28-29. Pr: 0.9750
ENSP00000256545	SP	0.000157	0.999848	CS pos: 23-24. Pr: 0.9817
ENSP00000256733	SP	0.000165	0.999851	CS pos: 18-19. Pr: 0.9846
ENSP00000264080	SP	0.000317	0.999702	CS pos: 32-33. Pr: 0.9601
ENSP00000259631	SP	0.000146	0.999856	CS pos: 24-25. Pr: 0.9776
ENSP00000255784	SP	0.000172	0.999802	CS pos: 22-23. Pr: 0.8297
ENSP00000261349	SP	0.000358	0.999664	CS pos: 19-20. Pr: 0.9797
ENSP00000262947	SP	0.000157	0.999843	CS pos: 31-32. Pr: 0.9772
ENSP00000252483	SP	0.000198	0.999803	CS pos: 31-32. Pr: 0.9766
ENSP00000256509	SP	0.000249	0.999767	CS pos: 24-25. Pr: 0.9825
ENSP00000263798	SP	0.000314	0.999723	CS pos: 40-41. Pr: 0.9854
ENSP00000253812	SP	0.00015	0.999832	CS pos: 29-30. Pr: 0.9816
ENSP00000256646	SP	0.00016	0.999824	CS pos: 25-26. Pr: 0.9784
ENSP00000258733	SP	0.000662	0.999363	CS pos: 22-23. Pr: 0.9735
ENSP00000262304	SP	0.000168	0.999825	CS pos: 23-24. Pr: 0.9759
ENSP00000263621	SP	0.000221	0.999807	CS pos: 27-28. Pr: 0.9791
ENSP00000264664	SP	0.334358	0.665688	CS pos: 39-40. Pr: 0.6363
ENSP00000261994	SP	0.001193	0.998807	CS pos: 21-22. Pr: 0.9871
ENSP00000252519	SP	0.000148	0.99986	CS pos: 17-18. Pr: 0.9828
ENSP00000261908	SP	0.000158	0.999852	CS pos: 33-34. Pr: 0.9677
ENSP00000261654	SP	0.166831	0.833175	CS pos: 28-29. Pr: 0.8158
ENSP00000263923	SP	0.000145	0.999841	CS pos: 19-20. Pr: 0.9833
ENSP00000264246	SP	0.000175	0.99985	CS pos: 34-35. Pr: 0.9802
ENSP00000263932	SP	0.000147	0.999866	CS pos: 18-19. Pr: 0.9818
ENSP00000256084	SP	0.000157	0.99985	CS pos: 22-23. Pr: 0.9835
ENSP00000257264	SP	0.000141	0.99986	CS pos: 23-24. Pr: 0.9763
ENSP00000263800	SP	0.000475	0.999535	CS pos: 19-20. Pr: 0.9620
ENSP00000260229	SP	0.000239	0.999761	CS pos: 17-18. Pr: 0.8090
ENSP00000264563	SP	0.000204	0.99978	CS pos: 21-22. Pr: 0.9720
ENSP00000264039	SP	0.000154	0.999828	CS pos: 23-24. Pr: 0.9784
ENSP00000263388	SP	0.000263	0.999749	CS pos: 40-41. Pr: 0.7291
ENSP00000264553	SP	0.000217	0.999794	CS pos: 23-24. Pr: 0.9806
ENSP00000262290	SP	0.000176	0.999817	CS pos: 26-27. Pr: 0.8072
ENSP00000300692	SP	0.000185	0.999814	CS pos: 21-22. Pr: 0.9823
ENSP00000281821	SP	0.000153	0.999854	CS pos: 19-20. Pr: 0.8168
ENSP00000290015	SP	0.000157	0.999824	CS pos: 22-23. Pr: 0.9036
ENSP00000269228	SP	0.000144	0.999871	CS pos: 22-23. Pr: 0.9793
ENSP00000307164	SP	0.000175	0.999825	CS pos: 24-25. Pr: 0.6788
ENSP00000266066	SP	0.000154	0.999864	CS pos: 29-30. Pr: 0.9762
ENSP00000296255	SP	0.000177	0.999787	CS pos: 24-25. Pr: 0.9755
ENSP00000274520	SP	0.000141	0.999867	CS pos: 18-19. Pr: 0.9825
ENSP00000308815	SP	0.0002	0.999834	CS pos: 21-22. Pr: 0.9628
ENSP00000265074	SP	0.333693	0.66633	CS pos: 26-27. Pr: 0.3823
ENSP00000312134	SP	0.000172	0.999816	CS pos: 16-17. Pr: 0.9854
ENSP00000302400	SP	0.000171	0.999806	CS pos: 22-23. Pr: 0.9812
ENSP00000308117	SP	0.000218	0.999783	CS pos: 17-18. Pr: 0.9817
ENSP00000273371	SP	0.000155	0.999844	CS pos: 25-26. Pr: 0.9739
ENSP00000301057	SP	0.000167	0.99986	CS pos: 27-28. Pr: 0.9771
ENSP00000282701	SP	0.000165	0.999828	CS pos: 22-23. Pr: 0.9675
ENSP00000315945	SP	0.000191	0.999834	CS pos: 40-41. Pr: 0.9780
ENSP00000296980	SP	0.000175	0.999842	CS pos: 21-22. Pr: 0.9831
ENSP00000309493	SP	0.000155	0.999829	CS pos: 18-19. Pr: 0.9786
ENSP00000264963	SP	0.000183	0.999833	CS pos: 44-45. Pr: 0.9671
ENSP00000304408	SP	0.000165	0.999827	CS pos: 23-24. Pr: 0.9825
ENSP00000302297	SP	0.000214	0.999793	CS pos: 30-31. Pr: 0.9795
ENSP00000310036	SP	0.000294	0.999717	CS pos: 31-32. Pr: 0.9824
ENSP00000318585	SP	0.000158	0.999849	CS pos: 21-22. Pr: 0.9831
ENSP00000266058	SP	0.000298	0.999708	CS pos: 33-34. Pr: 0.9744
ENSP00000294304	SP	0.00018	0.999819	CS pos: 31-32. Pr: 0.9735
ENSP00000299698	SP	0.000158	0.999834	CS pos: 17-18. Pr: 0.9846
ENSP00000270642	SP	0.000161	0.999849	CS pos: 27-28. Pr: 0.9856
ENSP00000301202	SP	0.000341	0.999651	CS pos: 21-22. Pr: 0.9795
ENSP00000280606	SP	0.000184	0.99981	CS pos: 23-24. Pr: 0.9813
ENSP00000272164	SP	0.000283	0.999703	CS pos: 29-30. Pr: 0.9625
ENSP00000296861	SP	0.000208	0.999785	CS pos: 41-42. Pr: 0.9775
ENSP00000303070	SP	0.000148	0.99987	CS pos: 21-22. Pr: 0.9807
ENSP00000327290	SP	0.000395	0.999621	CS pos: 22-23. Pr: 0.9779
ENSP00000310935	SP	0.0002	0.999818	CS pos: 24-25. Pr: 0.9734
ENSP00000319960	SP	0.00017	0.999829	CS pos: 23-24. Pr: 0.9367
ENSP00000302517	SP	0.000574	0.999421	CS pos: 29-30. Pr: 0.9743
ENSP00000300128	SP	0.338088	0.661933	CS pos: 43-44. Pr: 0.6121
ENSP00000302716	SP	0.000157	0.999829	CS pos: 25-26. Pr: 0.9812
ENSP00000270077	SP	0.000201	0.999801	CS pos: 34-35. Pr: 0.9751
ENSP00000299022	SP	0.000156	0.999846	CS pos: 22-23. Pr: 0.9849
ENSP00000270233	SP	0.000165	0.999828	CS pos: 31-32. Pr: 0.9799
ENSP00000304782	SP	0.000177	0.999826	CS pos: 26-27. Pr: 0.9827
ENSP00000310263	SP	0.084768	0.915237	CS pos: 55-56. Pr: 0.8085
ENSP00000271588	SP	0.000176	0.999821	CS pos: 21-22. Pr: 0.9848
ENSP00000295755	SP	0.000152	0.999851	CS pos: 23-24. Pr: 0.9774
ENSP00000272134	SP	0.000158	0.999834	CS pos: 21-22. Pr: 0.9779
ENSP00000270645	SP	0.000161	0.99984	CS pos: 20-21. Pr: 0.9808
ENSP00000295666	SP	0.000181	0.999795	CS pos: 26-27. Pr: 0.9786
ENSP00000295454	SP	0.000188	0.999831	CS pos: 27-28. Pr: 0.8125
ENSP00000303920	SP	0.000161	0.999826	CS pos: 22-23. Pr: 0.9755
ENSP00000311697	SP	0.000166	0.999821	CS pos: 20-21. Pr: 0.9827
ENSP00000281741	SP	0.000167	0.999866	CS pos: 27-28. Pr: 0.9814
ENSP00000296099	SP	0.000171	0.999831	CS pos: 24-25. Pr: 0.9694
ENSP00000304311	SP	0.000203	0.999784	CS pos: 26-27. Pr: 0.9798
ENSP00000271643	SP	0.000932	0.999063	CS pos: 24-25. Pr: 0.9790
ENSP00000284951	SP	0.000836	0.999163	CS pos: 23-24. Pr: 0.9353
ENSP00000306620	SP	0.000141	0.999864	CS pos: 20-21. Pr: 0.9823
ENSP00000287748	SP	0.000156	0.999852	CS pos: 19-20. Pr: 0.9854
ENSP00000292641	SP	0.000172	0.999847	CS pos: 20-21. Pr: 0.9776
ENSP00000272324	SP	0.000203	0.99978	CS pos: 26-27. Pr: 0.9805
ENSP00000301244	SP	0.000166	0.999869	CS pos: 27-28. Pr: 0.9814
ENSP00000264832	SP	0.000161	0.999841	CS pos: 27-28. Pr: 0.9799
ENSP00000296252	SP	0.000151	0.999853	CS pos: 18-19. Pr: 0.9786
ENSP00000299642	SP	0.000168	0.999831	CS pos: 22-23. Pr: 0.9838
ENSP00000312158	SP	0.000188	0.999835	CS pos: 28-29. Pr: 0.9799
ENSP00000304845	SP	0.00031	0.9997	CS pos: 27-28. Pr: 0.9756
ENSP00000305651	SP	0.000156	0.999823	CS pos: 21-22. Pr: 0.9829
ENSP00000283296	SP	0.000182	0.999824	CS pos: 21-22. Pr: 0.9824
ENSP00000284987	SP	0.000298	0.99969	CS pos: 27-28. Pr: 0.3958
ENSP00000301464	SP	0.000172	0.999811	CS pos: 27-28. Pr: 0.9702
ENSP00000300289	SP	0.000258	0.999766	CS pos: 24-25. Pr: 0.9782
ENSP00000266542	SP	0.041064	0.95894	CS pos: 40-41. Pr: 0.9668
ENSP00000275493	SP	0.000154	0.999857	CS pos: 24-25. Pr: 0.9813
ENSP00000303766	SP	0.000159	0.99983	CS pos: 17-18. Pr: 0.9821
ENSP00000283206	SP	0.000252	0.999764	CS pos: 42-43. Pr: 0.9751
ENSP00000306190	SP	0.000155	0.999838	CS pos: 20-21. Pr: 0.9777
ENSP00000306900	SP	0.000182	0.999822	CS pos: 26-27. Pr: 0.7722
ENSP00000287008	SP	0.166959	0.833049	CS pos: 57-58. Pr: 0.6516
ENSP00000273951	SP	0.000148	0.99987	CS pos: 16-17. Pr: 0.9824
ENSP00000273308	SP	0.000154	0.999842	CS pos: 20-21. Pr: 0.9845
ENSP00000266041	SP	0.000154	0.999838	CS pos: 28-29. Pr: 0.9771
ENSP00000264833	SP	0.000155	0.999829	CS pos: 20-21. Pr: 0.9702
ENSP00000278222	SP	0.000154	0.999849	CS pos: 18-19. Pr: 0.9840
ENSP00000269202	SP	0.000173	0.999828	CS pos: 22-23. Pr: 0.9738
ENSP00000297848	SP	0.000168	0.999848	CS pos: 28-29. Pr: 0.9838
ENSP00000266646	SP	0.00015	0.999851	CS pos: 19-20. Pr: 0.9791
ENSP00000267017	SP	0.000159	0.99984	CS pos: 21-22. Pr: 0.9814
ENSP00000301908	SP	0.000146	0.999841	CS pos: 19-20. Pr: 0.9835
ENSP00000300900	SP	0.000169	0.999826	CS pos: 19-20. Pr: 0.8327
ENSP00000289902	SP	0.214622	0.785384	CS pos: 18-19. Pr: 0.7993
ENSP00000302274	SP	0.000163	0.99982	CS pos: 16-17. Pr: 0.9752
ENSP00000291009	SP	0.000156	0.999857	CS pos: 28-29. Pr: 0.9787
ENSP00000290866	SP	0.000167	0.999839	CS pos: 29-30. Pr: 0.9707
ENSP00000302324	SP	0.000148	0.999865	CS pos: 23-24. Pr: 0.9844
ENSP00000271332	SP	0.028114	0.971888	CS pos: 31-32. Pr: 0.9481
ENSP00000296474	SP	0.000174	0.999838	CS pos: 24-25. Pr: 0.9779
ENSP00000301420	SP	0.000242	0.99978	CS pos: 17-18. Pr: 0.9778
ENSP00000265769	SP	0.000156	0.999836	CS pos: 18-19. Pr: 0.8389
ENSP00000299333	SP	0.000159	0.999836	CS pos: 24-25. Pr: 0.9707
ENSP00000311859	SP	0.000146	0.999855	CS pos: 23-24. Pr: 0.9832
ENSP00000282466	SP	0.000198	0.999787	CS pos: 28-29. Pr: 0.9751
ENSP00000322061	SP	0.000181	0.999794	CS pos: 22-23. Pr: 0.9508
ENSP00000265517	SP	0.000255	0.99976	CS pos: 17-18. Pr: 0.5913
ENSP00000294728	SP	0.000156	0.999841	CS pos: 24-25. Pr: 0.9847
ENSP00000274306	SP	0.000225	0.999778	CS pos: 26-27. Pr: 0.9708
ENSP00000299608	SP	0.000211	0.999801	CS pos: 26-27. Pr: 0.9733
ENSP00000302938	SP	0.000234	0.999759	CS pos: 22-23. Pr: 0.9815
ENSP00000269187	SP	0.000177	0.99984	CS pos: 26-27. Pr: 0.9761
ENSP00000304447	SP	0.000247	0.999775	CS pos: 23-24. Pr: 0.5934
ENSP00000274278	SP	0.000209	0.999794	CS pos: 22-23. Pr: 0.9814
ENSP00000269389	SP	0.000159	0.999858	CS pos: 28-29. Pr: 0.9801
ENSP00000293973	SP	0.000176	0.999817	CS pos: 27-28. Pr: 0.9688
ENSP00000312766	SP	0.000173	0.999834	CS pos: 30-31. Pr: 0.9682
ENSP00000270235	SP	0.000171	0.99982	CS pos: 16-17. Pr: 0.9806
ENSP00000289957	SP	0.201794	0.798201	CS pos: 21-22. Pr: 0.5836
ENSP00000291592	SP	0.00018	0.999824	CS pos: 32-33. Pr: 0.9732
ENSP00000272224	SP	0.333669	0.666343	CS pos: 22-23. Pr: 0.2779
ENSP00000308938	SP	0.00017	0.999824	CS pos: 19-20. Pr: 0.9833
ENSP00000286201	SP	0.000159	0.999857	CS pos: 32-33. Pr: 0.9757
ENSP00000309148	SP	0.00021	0.99981	CS pos: 16-17. Pr: 0.9841
ENSP00000274721	SP	0.000167	0.999857	CS pos: 31-32. Pr: 0.9721
ENSP00000323901	SP	0.00015	0.999855	CS pos: 23-24. Pr: 0.9763
ENSP00000299705	SP	0.000172	0.999838	CS pos: 27-28. Pr: 0.5621
ENSP00000297435	SP	0.000154	0.999833	CS pos: 19-20. Pr: 0.9890
ENSP00000307046	SP	0.00017	0.999841	CS pos: 18-19. Pr: 0.9855
ENSP00000311035	SP	0.000152	0.999854	CS pos: 26-27. Pr: 0.9752
ENSP00000296741	SP	0.000207	0.999804	CS pos: 22-23. Pr: 0.9786
ENSP00000287143	SP	0.000174	0.999804	CS pos: 17-18. Pr: 0.9841
ENSP00000299194	SP	0.00021	0.999801	CS pos: 35-36. Pr: 0.9779
ENSP00000354932	SP	0.000181	0.999778	CS pos: 22-23. Pr: 0.9771
ENSP00000309968	SP	0.000181	0.999819	CS pos: 17-18. Pr: 0.9794
ENSP00000301305	SP	0.000153	0.999852	CS pos: 22-23. Pr: 0.9816
ENSP00000268150	SP	0.00019	0.999805	CS pos: 23-24. Pr: 0.9744
ENSP00000295897	SP	0.000173	0.99985	CS pos: 18-19. Pr: 0.9850
ENSP00000283249	SP	0.000156	0.999813	CS pos: 21-22. Pr: 0.9778
ENSP00000290953	SP	0.000161	0.999819	CS pos: 20-21. Pr: 0.9832
ENSP00000282470	SP	0.000201	0.999785	CS pos: 16-17. Pr: 0.9711
ENSP00000309376	SP	0.000233	0.999777	CS pos: 22-23. Pr: 0.9842
ENSP00000265598	SP	0.166742	0.833246	CS pos: 29-30. Pr: 0.6601
ENSP00000265361	SP	0.000274	0.999758	CS pos: 23-24. Pr: 0.6275
ENSP00000288167	SP	0.00016	0.999839	CS pos: 14-15. Pr: 0.9874
ENSP00000264828	SP	0.000153	0.99987	CS pos: 29-30. Pr: 0.9795
ENSP00000302144	SP	0.000163	0.999826	CS pos: 22-23. Pr: 0.9829
ENSP00000308606	SP	0.00018	0.999826	CS pos: 23-24. Pr: 0.5691
ENSP00000296641	SP	0.00024	0.999727	CS pos: 21-22. Pr: 0.5784
ENSP00000270879	SP	0.000199	0.999809	CS pos: 23-24. Pr: 0.5206
ENSP00000310998	SP	0.000162	0.999853	CS pos: 24-25. Pr: 0.9839
ENSP00000293778	SP	0.000155	0.999847	CS pos: 29-30. Pr: 0.9731
ENSP00000296388	SP	0.000216	0.999799	CS pos: 22-23. Pr: 0.9379
ENSP00000296046	SP	0.000144	0.999888	CS pos: 17-18. Pr: 0.4741
ENSP00000310832	SP	0.000157	0.999843	CS pos: 19-20. Pr: 0.9843
ENSP00000303550	SP	0.000273	0.99973	CS pos: 22-23. Pr: 0.8454
ENSP00000308725	SP	0.000177	0.999846	CS pos: 27-28. Pr: 0.5451
ENSP00000274576	SP	0.000161	0.999851	CS pos: 28-29. Pr: 0.9409
ENSP00000272190	SP	0.000155	0.999832	CS pos: 23-24. Pr: 0.9779
ENSP00000279036	SP	0.000162	0.999867	CS pos: 23-24. Pr: 0.7566
ENSP00000287020	SP	0.000351	0.999651	CS pos: 26-27. Pr: 0.7084
ENSP00000295452	SP	0.0002	0.999828	CS pos: 35-36. Pr: 0.9651
ENSP00000266718	SP	0.00015	0.999853	CS pos: 18-19. Pr: 0.9829
ENSP00000276943	SP	0.000197	0.999801	CS pos: 27-28. Pr: 0.9700
ENSP00000269881	SP	0.000147	0.999835	CS pos: 19-20. Pr: 0.9818
ENSP00000306099	SP	0.000285	0.999727	CS pos: 30-31. Pr: 0.9803
ENSP00000279441	SP	0.000149	0.999866	CS pos: 17-18. Pr: 0.9848
ENSP00000296280	SP	0.000332	0.999658	CS pos: 19-20. Pr: 0.6913
ENSP00000276659	SP	0.000153	0.999864	CS pos: 21-22. Pr: 0.9832
ENSP00000282091	SP	0.000158	0.999854	CS pos: 25-26. Pr: 0.9843
ENSP00000296026	SP	0.000164	0.999876	CS pos: 34-35. Pr: 0.9739
ENSP00000303153	SP	0.000203	0.999803	CS pos: 27-28. Pr: 0.9761
ENSP00000281882	SP	0.000177	0.999842	CS pos: 25-26. Pr: 0.9775
ENSP00000301263	SP	0.00016	0.999852	CS pos: 20-21. Pr: 0.9719
ENSP00000271064	SP	0.000155	0.999861	CS pos: 21-22. Pr: 0.9808
ENSP00000296027	SP	0.000225	0.999788	CS pos: 37-38. Pr: 0.6215
ENSP00000303145	SP	0.000156	0.999872	CS pos: 31-32. Pr: 0.9745
ENSP00000339067	SP	0.000172	0.999841	CS pos: 26-27. Pr: 0.9711
ENSP00000303206	SP	0.000174	0.99985	CS pos: 22-23. Pr: 0.9769
ENSP00000316664	SP	0.000157	0.99987	CS pos: 27-28. Pr: 0.9786
ENSP00000284240	SP	0.000148	0.999861	CS pos: 19-20. Pr: 0.9826
ENSP00000282499	SP	0.000214	0.999794	CS pos: 21-22. Pr: 0.9832
ENSP00000279058	SP	0.000257	0.999759	CS pos: 24-25. Pr: 0.9831
ENSP00000268296	SP	0.000464	0.999531	CS pos: 19-20. Pr: 0.9843
ENSP00000304290	SP	0.000159	0.999845	CS pos: 23-24. Pr: 0.9832
ENSP00000274545	SP	0.000167	0.99985	CS pos: 19-20. Pr: 0.9809
ENSP00000312273	SP	0.00017	0.999824	CS pos: 19-20. Pr: 0.9813
ENSP00000302621	SP	0.000201	0.999812	CS pos: 35-36. Pr: 0.9778
ENSP00000305334	SP	0.000154	0.999836	CS pos: 20-21. Pr: 0.9840
ENSP00000304044	SP	0.000147	0.999867	CS pos: 28-29. Pr: 0.9781
ENSP00000295718	SP	0.00016	0.999873	CS pos: 34-35. Pr: 0.9672
ENSP00000305919	SP	0.000163	0.999852	CS pos: 31-32. Pr: 0.9687
ENSP00000268097	SP	0.000155	0.999846	CS pos: 22-23. Pr: 0.9749
ENSP00000306512	SP	0.000149	0.999837	CS pos: 22-23. Pr: 0.9829
ENSP00000309542	SP	0.000166	0.999854	CS pos: 15-16. Pr: 0.9822
ENSP00000295754	SP	0.000154	0.999849	CS pos: 23-24. Pr: 0.6666
ENSP00000307887	SP	0.000174	0.999813	CS pos: 30-31. Pr: 0.4488
ENSP00000292401	SP	0.0002	0.999781	CS pos: 20-21. Pr: 0.9822
ENSP00000299164	SP	0.000168	0.999823	CS pos: 18-19. Pr: 0.5664
ENSP00000296129	SP	0.000153	0.999851	CS pos: 29-30. Pr: 0.9704
ENSP00000308315	SP	0.000175	0.999821	CS pos: 24-25. Pr: 0.9767
ENSP00000277480	SP	0.000235	0.99976	CS pos: 20-21. Pr: 0.9486
ENSP00000266556	SP	0.00015	0.999858	CS pos: 19-20. Pr: 0.6256
ENSP00000296318	SP	0.000154	0.999831	CS pos: 26-27. Pr: 0.9780
ENSP00000312652	SP	0.000149	0.999853	CS pos: 21-22. Pr: 0.9841
ENSP00000271651	SP	0.000177	0.999811	CS pos: 15-16. Pr: 0.9769
ENSP00000299295	SP	0.00016	0.99984	CS pos: 27-28. Pr: 0.5007
ENSP00000296870	SP	0.000156	0.999844	CS pos: 19-20. Pr: 0.9813
ENSP00000266085	SP	0.000241	0.99975	CS pos: 23-24. Pr: 0.9675
ENSP00000282397	SP	0.000162	0.999837	CS pos: 26-27. Pr: 0.9754
ENSP00000321519	SP	0.000207	0.99979	CS pos: 25-26. Pr: 0.7599
ENSP00000305731	SP	0.000328	0.999671	CS pos: 20-21. Pr: 0.9836
ENSP00000265983	SP	0.000199	0.99976	CS pos: 23-24. Pr: 0.9800
ENSP00000272902	SP	0.000242	0.999739	CS pos: 34-35. Pr: 0.9109
ENSP00000265441	SP	0.000141	0.999833	CS pos: 25-26. Pr: 0.9816
ENSP00000293636	SP	0.166928	0.833081	CS pos: 9-10. Pr: 0.7613
ENSP00000300527	SP	0.000157	0.999847	CS pos: 20-21. Pr: 0.9833
ENSP00000297668	SP	0.000158	0.999836	CS pos: 25-26. Pr: 0.9768
ENSP00000297904	SP	0.000155	0.999848	CS pos: 21-22. Pr: 0.9847
ENSP00000270800	SP	3.3e-05	0.999981	CS pos: 17-18. Pr: 0.3044
ENSP00000300177	SP	0.000167	0.999835	CS pos: 24-25. Pr: 0.9810
ENSP00000291707	SP	0.000164	0.999838	CS pos: 18-19. Pr: 0.9796
ENSP00000296029	SP	0.000159	0.999857	CS pos: 31-32. Pr: 0.9665
ENSP00000266674	SP	0.000179	0.99983	CS pos: 21-22. Pr: 0.9828
ENSP00000297268	SP	0.000389	0.999622	CS pos: 22-23. Pr: 0.8093
ENSP00000295453	SP	0.000272	0.999748	CS pos: 19-20. Pr: 0.9800
ENSP00000266397	SP	0.000184	0.999803	CS pos: 25-26. Pr: 0.9786
ENSP00000313699	SP	0.350123	0.649888	CS pos: 27-28. Pr: 0.5340
ENSP00000312027	SP	0.000155	0.999852	CS pos: 25-26. Pr: 0.9796
ENSP00000268070	SP	0.335262	0.664752	CS pos: 29-30. Pr: 0.6442
ENSP00000271843	SP	0.000174	0.999839	CS pos: 30-31. Pr: 0.9781
ENSP00000295731	SP	0.000162	0.999854	CS pos: 27-28. Pr: 0.9735
ENSP00000265707	SP	0.000166	0.999825	CS pos: 16-17. Pr: 0.9552
ENSP00000309338	SP	0.000187	0.99981	CS pos: 27-28. Pr: 0.9780
ENSP00000311313	SP	0.000167	0.999813	CS pos: 28-29. Pr: 0.9759
ENSP00000265029	SP	0.000215	0.999772	CS pos: 18-19. Pr: 0.9796
ENSP00000271417	SP	0.000148	0.999859	CS pos: 20-21. Pr: 0.9838
ENSP00000307234	SP	0.000172	0.999869	CS pos: 28-29. Pr: 0.9766
ENSP00000323927	SP	0.333861	0.66613	CS pos: 18-19. Pr: 0.6234
ENSP00000307132	SP	0.000182	0.999839	CS pos: 25-26. Pr: 0.8092
ENSP00000296350	SP	0.000158	0.999831	CS pos: 19-20. Pr: 0.9819
ENSP00000295113	SP	0.000171	0.999824	CS pos: 32-33. Pr: 0.9774
ENSP00000273286	SP	0.000195	0.999793	CS pos: 20-21. Pr: 0.9827
ENSP00000310565	SP	0.000435	0.999551	CS pos: 25-26. Pr: 0.6621
ENSP00000305465	SP	0.000147	0.999877	CS pos: 20-21. Pr: 0.9844
ENSP00000304822	SP	0.000161	0.99982	CS pos: 19-20. Pr: 0.9766
ENSP00000295927	SP	0.000154	0.999823	CS pos: 17-18. Pr: 0.9833
ENSP00000311307	SP	0.000163	0.999814	CS pos: 23-24. Pr: 0.9801
ENSP00000282849	SP	0.395128	0.60487	CS pos: 47-48. Pr: 0.6470
ENSP00000280258	SP	0.00015	0.999847	CS pos: 23-24. Pr: 0.9753
ENSP00000274565	SP	0.000171	0.999815	CS pos: 22-23. Pr: 0.9825
ENSP00000274532	SP	0.000154	0.999834	CS pos: 24-25. Pr: 0.9826
ENSP00000266557	SP	0.000152	0.999848	CS pos: 20-21. Pr: 0.8281
ENSP00000288098	SP	0.000143	0.999867	CS pos: 20-21. Pr: 0.9826
ENSP00000265294	SP	0.000151	0.999816	CS pos: 23-24. Pr: 0.6973
ENSP00000317362	SP	0.000176	0.999811	CS pos: 21-22. Pr: 0.9793
ENSP00000323280	SP	0.00017	0.999824	CS pos: 19-20. Pr: 0.7840
ENSP00000370224	SP	0.00021	0.999757	CS pos: 20-21. Pr: 0.9373
ENSP00000288025	SP	0.000213	0.999788	CS pos: 21-22. Pr: 0.9805
ENSP00000293371	SP	0.000213	0.999771	CS pos: 19-20. Pr: 0.9732
ENSP00000304234	SP	0.000157	0.999848	CS pos: 28-29. Pr: 0.9667
ENSP00000295317	SP	0.000161	0.999858	CS pos: 32-33. Pr: 0.9756
ENSP00000307513	SP	0.000174	0.999831	CS pos: 30-31. Pr: 0.9811
ENSP00000265342	SP	0.000157	0.99986	CS pos: 22-23. Pr: 0.9815
ENSP00000303830	SP	0.000157	0.999853	CS pos: 27-28. Pr: 0.9701
ENSP00000311545	SP	0.000257	0.999749	CS pos: 20-21. Pr: 0.9822
ENSP00000265132	SP	0.000219	0.999771	CS pos: 19-20. Pr: 0.9769
ENSP00000264852	SP	0.000158	0.999855	CS pos: 25-26. Pr: 0.7163
ENSP00000294954	SP	0.000165	0.999816	CS pos: 26-27. Pr: 0.5619
ENSP00000312381	SP	0.000195	0.999818	CS pos: 24-25. Pr: 0.9794
ENSP00000291744	SP	0.000203	0.999796	CS pos: 25-26. Pr: 0.9656
ENSP00000301258	SP	0.163826	0.836181	CS pos: 11-12. Pr: 0.7864
ENSP00000294312	SP	0.000154	0.999854	CS pos: 22-23. Pr: 0.9782
ENSP00000308208	SP	0.000184	0.999804	CS pos: 28-29. Pr: 0.8090
ENSP00000290122	SP	0.000226	0.999784	CS pos: 17-18. Pr: 0.9836
ENSP00000298690	SP	0.000154	0.999836	CS pos: 28-29. Pr: 0.9788
ENSP00000265643	SP	0.000173	0.999815	CS pos: 22-23. Pr: 0.9853
ENSP00000296694	SP	0.000159	0.999834	CS pos: 21-22. Pr: 0.9801
ENSP00000278505	SP	0.000213	0.99977	CS pos: 21-22. Pr: 0.9831
ENSP00000307235	SP	0.187935	0.812081	CS pos: 30-31. Pr: 0.7693
ENSP00000287097	SP	0.000148	0.999885	CS pos: 21-22. Pr: 0.9837
ENSP00000306864	SP	0.000179	0.999815	CS pos: 23-24. Pr: 0.9780
ENSP00000312663	SP	0.000155	0.999836	CS pos: 22-23. Pr: 0.9839
ENSP00000295619	SP	0.000237	0.999772	CS pos: 27-28. Pr: 0.9766
ENSP00000300175	SP	0.000181	0.999816	CS pos: 26-27. Pr: 0.9799
ENSP00000303942	SP	0.000192	0.999785	CS pos: 16-17. Pr: 0.9814
ENSP00000293190	SP	0.000183	0.99982	CS pos: 20-21. Pr: 0.9688
ENSP00000282507	SP	0.000206	0.999776	CS pos: 22-23. Pr: 0.9799
ENSP00000281171	SP	0.00016	0.999836	CS pos: 29-30. Pr: 0.9787
ENSP00000279575	SP	0.000191	0.999813	CS pos: 16-17. Pr: 0.9819
ENSP00000296498	SP	0.000166	0.999835	CS pos: 20-21. Pr: 0.9786
ENSP00000308782	SP	0.000493	0.999526	CS pos: 20-21. Pr: 0.9762
ENSP00000295057	SP	0.237643	0.762378	CS pos: 36-37. Pr: 0.6177
ENSP00000312506	SP	0.000173	0.999821	CS pos: 29-30. Pr: 0.9805
ENSP00000354607	SP	0.000153	0.999855	CS pos: 26-27. Pr: 0.9778
ENSP00000303963	SP	0.000221	0.999785	CS pos: 18-19. Pr: 0.9828
ENSP00000303351	SP	0.000151	0.999848	CS pos: 20-21. Pr: 0.9841
ENSP00000301061	SP	0.000156	0.999849	CS pos: 28-29. Pr: 0.9797
ENSP00000304930	SP	9.8e-05	0.999893	CS pos: 23-24. Pr: 0.6083
ENSP00000272641	SP	0.000159	0.999822	CS pos: 22-23. Pr: 0.9627
ENSP00000283550	SP	0.000165	0.99986	CS pos: 24-25. Pr: 0.9795
ENSP00000278947	SP	0.000165	0.999829	CS pos: 29-30. Pr: 0.9813
ENSP00000292357	SP	0.000176	0.999818	CS pos: 20-21. Pr: 0.9709
ENSP00000310431	SP	0.000155	0.999845	CS pos: 25-26. Pr: 0.9487
ENSP00000269141	SP	0.000146	0.999858	CS pos: 25-26. Pr: 0.9806
ENSP00000304133	SP	0.000166	0.999858	CS pos: 27-28. Pr: 0.9802
ENSP00000293549	SP	0.000164	0.99985	CS pos: 27-28. Pr: 0.9812
ENSP00000282020	SP	0.000185	0.999827	CS pos: 23-24. Pr: 0.9769
ENSP00000290200	SP	0.000193	0.999833	CS pos: 19-20. Pr: 0.9765
ENSP00000268389	SP	0.000197	0.999817	CS pos: 27-28. Pr: 0.9662
ENSP00000304915	SP	0.234434	0.765601	CS pos: 32-33. Pr: 0.4247
ENSP00000309953	SP	0.000178	0.999837	CS pos: 27-28. Pr: 0.9780
ENSP00000298223	SP	0.000146	0.999853	CS pos: 21-22. Pr: 0.9817
ENSP00000326598	SP	0.000261	0.999761	CS pos: 39-40. Pr: 0.8521
ENSP00000300026	SP	0.000177	0.999813	CS pos: 33-34. Pr: 0.9777
ENSP00000315635	SP	0.000261	0.999764	CS pos: 26-27. Pr: 0.9738
ENSP00000278282	SP	0.000153	0.999849	CS pos: 21-22. Pr: 0.9824
ENSP00000278927	SP	0.000157	0.999826	CS pos: 29-30. Pr: 0.9811
ENSP00000274793	SP	0.000149	0.999849	CS pos: 21-22. Pr: 0.9843
ENSP00000268281	SP	0.000207	0.999816	CS pos: 22-23. Pr: 0.9210
ENSP00000290271	SP	0.000152	0.99986	CS pos: 17-18. Pr: 0.9856
ENSP00000269571	SP	0.000146	0.999865	CS pos: 22-23. Pr: 0.9645
ENSP00000294984	SP	0.026333	0.973673	CS pos: 51-52. Pr: 0.8151
ENSP00000286604	SP	0.000203	0.999785	CS pos: 20-21. Pr: 0.9827
ENSP00000322788	SP	0.000151	0.999822	CS pos: 19-20. Pr: 0.9821
ENSP00000307156	SP	0.000167	0.999831	CS pos: 32-33. Pr: 0.9739
ENSP00000272227	SP	0.000283	0.999704	CS pos: 19-20. Pr: 0.9827
ENSP00000291934	SP	0.00015	0.99985	CS pos: 21-22. Pr: 0.9818
ENSP00000300571	SP	0.039659	0.960365	CS pos: 28-29. Pr: 0.9210
ENSP00000307843	SP	0.000149	0.999868	CS pos: 19-20. Pr: 0.9876
ENSP00000284818	SP	0.00016	0.999836	CS pos: 18-19. Pr: 0.9775
ENSP00000305221	SP	0.000222	0.999791	CS pos: 23-24. Pr: 0.9746
ENSP00000290902	SP	0.000146	0.999871	CS pos: 26-27. Pr: 0.9637
ENSP00000266659	SP	0.000189	0.999823	CS pos: 21-22. Pr: 0.9833
ENSP00000285599	SP	0.000152	0.999848	CS pos: 23-24. Pr: 0.9815
ENSP00000274569	SP	0.166816	0.833174	CS pos: 20-21. Pr: 0.8232
ENSP00000301458	SP	0.000261	0.999721	CS pos: 35-36. Pr: 0.9646
ENSP00000265362	SP	0.000156	0.999836	CS pos: 20-21. Pr: 0.9823
ENSP00000275358	SP	0.000156	0.999827	CS pos: 20-21. Pr: 0.9798
ENSP00000273283	SP	0.000159	0.999831	CS pos: 29-30. Pr: 0.9668
ENSP00000302234	SP	0.000185	0.999808	CS pos: 23-24. Pr: 0.9681
ENSP00000303727	SP	0.000156	0.999842	CS pos: 22-23. Pr: 0.9640
ENSP00000274711	SP	0.329327	0.670732	CS pos: 33-34. Pr: 0.6479
ENSP00000312535	SP	0.000259	0.999719	CS pos: 16-17. Pr: 0.9791
ENSP00000268603	SP	0.00015	0.999858	CS pos: 22-23. Pr: 0.9835
ENSP00000291526	SP	0.000216	0.999799	CS pos: 23-24. Pr: 0.8740
ENSP00000324532	SP	0.000165	0.999853	CS pos: 33-34. Pr: 0.9777
ENSP00000286744	SP	0.000146	0.99985	CS pos: 26-27. Pr: 0.9773
ENSP00000293379	SP	0.057913	0.94209	CS pos: 41-42. Pr: 0.9716
ENSP00000309524	SP	0.000229	0.999785	CS pos: 26-27. Pr: 0.9688
ENSP00000311364	SP	0.000195	0.999807	CS pos: 19-20. Pr: 0.9832
ENSP00000299155	SP	0.000145	0.99988	CS pos: 19-20. Pr: 0.9823
ENSP00000270593	SP	0.000188	0.999791	CS pos: 28-29. Pr: 0.9739
ENSP00000289746	SP	0.000176	0.999818	CS pos: 21-22. Pr: 0.9777
ENSP00000274938	SP	0.000249	0.999738	CS pos: 20-21. Pr: 0.9831
ENSP00000265394	SP	0.000151	0.999854	CS pos: 22-23. Pr: 0.9806
ENSP00000287814	SP	0.000204	0.999794	CS pos: 29-30. Pr: 0.9678
ENSP00000308541	SP	0.000153	0.999842	CS pos: 24-25. Pr: 0.9825
ENSP00000285900	SP	0.000187	0.999815	CS pos: 18-19. Pr: 0.9833
ENSP00000265077	SP	0.000156	0.999851	CS pos: 20-21. Pr: 0.9836
ENSP00000320081	SP	0.333675	0.666352	CS pos: 37-38. Pr: 0.6458
ENSP00000308716	SP	0.000175	0.999817	CS pos: 18-19. Pr: 0.9853
ENSP00000295228	SP	0.000172	0.999842	CS pos: 28-29. Pr: 0.9777
ENSP00000278937	SP	0.000158	0.999862	CS pos: 26-27. Pr: 0.9804
ENSP00000311398	SP	0.000156	0.99985	CS pos: 27-28. Pr: 0.9707
ENSP00000275525	SP	0.000148	0.999882	CS pos: 25-26. Pr: 0.9641
ENSP00000278949	SP	0.00022	0.999783	CS pos: 31-32. Pr: 0.9784
ENSP00000291860	SP	0.000371	0.99963	CS pos: 25-26. Pr: 0.9705
ENSP00000301272	SP	0.000166	0.999836	CS pos: 22-23. Pr: 0.9773
ENSP00000292430	SP	0.00016	0.999834	CS pos: 17-18. Pr: 0.9805
ENSP00000318234	SP	0.000144	0.999825	CS pos: 20-21. Pr: 0.9845
ENSP00000275815	SP	0.000153	0.999839	CS pos: 25-26. Pr: 0.9774
ENSP00000301046	SP	0.000167	0.999838	CS pos: 19-20. Pr: 0.9856
ENSP00000299106	SP	0.00019	0.999804	CS pos: 31-32. Pr: 0.9770
ENSP00000278407	SP	0.000167	0.99982	CS pos: 22-23. Pr: 0.9722
ENSP00000478600	SP	0.000258	0.999746	CS pos: 20-21. Pr: 0.9765
ENSP00000298171	SP	0.000267	0.999728	CS pos: 21-22. Pr: 0.9845
ENSP00000274625	SP	0.000156	0.999861	CS pos: 27-28. Pr: 0.9805
ENSP00000294818	SP	0.000262	0.999739	CS pos: 23-24. Pr: 0.9812
ENSP00000294485	SP	0.000156	0.999848	CS pos: 25-26. Pr: 0.9803
ENSP00000265071	SP	0.166864	0.833144	CS pos: 21-22. Pr: 0.8139
ENSP00000300658	SP	0.000144	0.999858	CS pos: 20-21. Pr: 0.9868
ENSP00000285311	SP	0.000159	0.999861	CS pos: 25-26. Pr: 0.9809
ENSP00000303366	SP	0.030564	0.969413	CS pos: 44-45. Pr: 0.8522
ENSP00000291759	SP	0.000159	0.999843	CS pos: 23-24. Pr: 0.9738
ENSP00000311502	SP	0.000289	0.999713	CS pos: 28-29. Pr: 0.9723
ENSP00000306884	SP	0.000146	0.999883	CS pos: 21-22. Pr: 0.9842
ENSP00000293443	SP	0.000161	0.999847	CS pos: 26-27. Pr: 0.7321
ENSP00000305288	SP	0.000195	0.99981	CS pos: 14-15. Pr: 0.9807
ENSP00000312286	SP	0.000824	0.999186	CS pos: 15-16. Pr: 0.9798
ENSP00000296145	SP	0.000184	0.99981	CS pos: 30-31. Pr: 0.9728
ENSP00000290567	SP	0.0002	0.999833	CS pos: 27-28. Pr: 0.6350
ENSP00000265171	SP	0.000247	0.999758	CS pos: 23-24. Pr: 0.5476
ENSP00000274063	SP	0.000149	0.999839	CS pos: 22-23. Pr: 0.9902
ENSP00000268695	SP	0.000193	0.999797	CS pos: 26-27. Pr: 0.9819
ENSP00000272852	SP	0.000166	0.999869	CS pos: 20-21. Pr: 0.9821
ENSP00000288135	SP	0.000181	0.999824	CS pos: 25-26. Pr: 0.9787
ENSP00000280527	SP	0.000159	0.999818	CS pos: 34-35. Pr: 0.9706
ENSP00000302289	SP	0.005708	0.994292	CS pos: 32-33. Pr: 0.9656
ENSP00000291527	SP	0.0002	0.999788	CS pos: 26-27. Pr: 0.4980
ENSP00000312284	SP	0.000146	0.999865	CS pos: 19-20. Pr: 0.9836
ENSP00000274276	SP	0.000184	0.999808	CS pos: 27-28. Pr: 0.9738
ENSP00000299767	SP	0.000172	0.999822	CS pos: 21-22. Pr: 0.9847
ENSP00000307540	SP	0.000258	0.999709	CS pos: 20-21. Pr: 0.9671
ENSP00000283635	SP	0.000157	0.999886	CS pos: 21-22. Pr: 0.9769
ENSP00000296677	SP	0.000157	0.999875	CS pos: 24-25. Pr: 0.8033
ENSP00000296575	SP	0.000171	0.999811	CS pos: 23-24. Pr: 0.9806
ENSP00000283243	SP	0.000145	0.999849	CS pos: 20-21. Pr: 0.9796
ENSP00000296795	SP	0.000684	0.999328	CS pos: 22-23. Pr: 0.9216
ENSP00000304108	SP	0.000275	0.999713	CS pos: 30-31. Pr: 0.6221
ENSP00000276410	SP	0.000152	0.999849	CS pos: 30-31. Pr: 0.9759
ENSP00000295408	SP	0.166821	0.833161	CS pos: 25-26. Pr: 0.7396
ENSP00000296777	SP	0.000162	0.999816	CS pos: 27-28. Pr: 0.9796
ENSP00000285279	SP	0.058239	0.941762	CS pos: 22-23. Pr: 0.9797
ENSP00000289361	SP	0.000171	0.999832	CS pos: 29-30. Pr: 0.9526
ENSP00000296695	SP	0.000153	0.999846	CS pos: 23-24. Pr: 0.9813
ENSP00000303276	SP	0.000147	0.999849	CS pos: 23-24. Pr: 0.9842
ENSP00000299565	SP	0.000179	0.99985	CS pos: 29-30. Pr: 0.9708
ENSP00000278853	SP	0.000193	0.999821	CS pos: 27-28. Pr: 0.8150
ENSP00000278175	SP	0.000239	0.999765	CS pos: 26-27. Pr: 0.3348
ENSP00000308925	SP	0.000181	0.999832	CS pos: 19-20. Pr: 0.9840
ENSP00000312435	SP	0.000166	0.999838	CS pos: 27-28. Pr: 0.9763
ENSP00000306157	SP	0.000153	0.999865	CS pos: 20-21. Pr: 0.9838
ENSP00000305005	SP	0.000194	0.99982	CS pos: 34-35. Pr: 0.9783
ENSP00000295379	SP	0.000153	0.999835	CS pos: 21-22. Pr: 0.9848
ENSP00000303452	SP	0.000169	0.999808	CS pos: 24-25. Pr: 0.9790
ENSP00000290219	SP	0.000191	0.999818	CS pos: 21-22. Pr: 0.9799
ENSP00000299752	SP	0.000158	0.999828	CS pos: 18-19. Pr: 0.5665
ENSP00000266546	SP	0.0001	0.999875	CS pos: 19-20. Pr: 0.5210
ENSP00000299441	SP	0.001277	0.998717	CS pos: 42-43. Pr: 0.9640
ENSP00000296028	SP	0.000163	0.999853	CS pos: 34-35. Pr: 0.9748
ENSP00000311320	SP	0.000149	0.999852	CS pos: 19-20. Pr: 0.9810
ENSP00000289429	SP	0.000167	0.999823	CS pos: 18-19. Pr: 0.9719
ENSP00000297436	SP	0.000169	0.999822	CS pos: 19-20. Pr: 0.9841
ENSP00000271331	SP	0.00018	0.999845	CS pos: 19-20. Pr: 0.9815
ENSP00000302046	SP	0.000151	0.99982	CS pos: 23-24. Pr: 0.9764
ENSP00000299610	SP	0.000147	0.999864	CS pos: 20-21. Pr: 0.9752
ENSP00000296871	SP	0.000155	0.999868	CS pos: 17-18. Pr: 0.9880
ENSP00000305714	SP	0.000156	0.999834	CS pos: 22-23. Pr: 0.9801
ENSP00000295759	SP	0.000148	0.999851	CS pos: 27-28. Pr: 0.9794
ENSP00000280481	SP	0.21852	0.781469	CS pos: 46-47. Pr: 0.6746
ENSP00000291481	SP	0.000193	0.999835	CS pos: 29-30. Pr: 0.9721
ENSP00000265016	SP	0.000184	0.999812	CS pos: 32-33. Pr: 0.9497
ENSP00000308727	SP	0.000182	0.999818	CS pos: 36-37. Pr: 0.9695
ENSP00000304236	SP	0.000161	0.999836	CS pos: 19-20. Pr: 0.9816
ENSP00000276571	SP	0.000164	0.999846	CS pos: 24-25. Pr: 0.9765
ENSP00000301691	SP	0.000154	0.999825	CS pos: 23-24. Pr: 0.9797
ENSP00000289272	SP	0.000163	0.99985	CS pos: 29-30. Pr: 0.9767
ENSP00000289269	SP	0.08422	0.91581	CS pos: 42-43. Pr: 0.8253
ENSP00000299855	SP	0.000151	0.999849	CS pos: 17-18. Pr: 0.9861
ENSP00000307264	SP	0.000153	0.999824	CS pos: 20-21. Pr: 0.9789
ENSP00000296444	SP	0.000149	0.999858	CS pos: 28-29. Pr: 0.9761
ENSP00000265028	SP	0.000445	0.999564	CS pos: 22-23. Pr: 0.9815
ENSP00000296877	SP	0.000157	0.999826	CS pos: 22-23. Pr: 0.9824
ENSP00000308893	SP	0.000161	0.999829	CS pos: 24-25. Pr: 0.9736
ENSP00000282957	SP	0.000147	0.999852	CS pos: 15-16. Pr: 0.9736
ENSP00000295633	SP	0.000158	0.999861	CS pos: 20-21. Pr: 0.9846
ENSP00000270631	SP	0.004939	0.995032	CS pos: 33-34. Pr: 0.9625
ENSP00000318607	SP	0.000169	0.999824	CS pos: 17-18. Pr: 0.9781
ENSP00000301407	SP	0.000168	0.999857	CS pos: 18-19. Pr: 0.9806
ENSP00000304945	SP	0.000225	0.999774	CS pos: 27-28. Pr: 0.9779
ENSP00000296440	SP	0.000181	0.999814	CS pos: 19-20. Pr: 0.9790
ENSP00000300954	SP	0.000163	0.999873	CS pos: 25-26. Pr: 0.9798
ENSP00000287667	SP	0.000152	0.999859	CS pos: 31-32. Pr: 0.9781
ENSP00000295569	SP	0.000311	0.999717	CS pos: 36-37. Pr: 0.7058
ENSP00000311127	SP	0.000184	0.999828	CS pos: 21-22. Pr: 0.4419
ENSP00000292377	SP	0.000162	0.999833	CS pos: 26-27. Pr: 0.7806
ENSP00000311648	SP	0.000202	0.999807	CS pos: 20-21. Pr: 0.9828
ENSP00000293405	SP	0.000176	0.999826	CS pos: 20-21. Pr: 0.8846
ENSP00000299427	SP	0.000116	0.999885	CS pos: 19-20. Pr: 0.6536
ENSP00000284523	SP	0.000169	0.999821	CS pos: 18-19. Pr: 0.9798
ENSP00000279168	SP	0.000246	0.999762	CS pos: 23-24. Pr: 0.9661
ENSP00000304422	SP	0.000151	0.99985	CS pos: 25-26. Pr: 0.9736
ENSP00000286657	SP	0.000305	0.999664	CS pos: 20-21. Pr: 0.8129
ENSP00000301455	SP	0.000177	0.999829	CS pos: 30-31. Pr: 0.4831
ENSP00000301178	SP	0.000219	0.999804	CS pos: 32-33. Pr: 0.9782
ENSP00000268171	SP	0.000144	0.999873	CS pos: 26-27. Pr: 0.9805
ENSP00000283303	SP	0.000162	0.999836	CS pos: 21-22. Pr: 0.9791
ENSP00000319883	SP	0.000158	0.999871	CS pos: 23-24. Pr: 0.9789
ENSP00000272520	SP	0.000192	0.999819	CS pos: 21-22. Pr: 0.4048
ENSP00000296591	SP	0.000195	0.999809	CS pos: 23-24. Pr: 0.7490
ENSP00000276654	SP	0.00016	0.999874	CS pos: 32-33. Pr: 0.8063
ENSP00000267485	SP	0.167001	0.833044	CS pos: 27-28. Pr: 0.6942
ENSP00000296420	SP	0.000463	0.999514	CS pos: 18-19. Pr: 0.9670
ENSP00000302728	SP	0.000175	0.99983	CS pos: 22-23. Pr: 0.7727
ENSP00000286574	SP	0.000164	0.999848	CS pos: 28-29. Pr: 0.9758
ENSP00000298943	SP	0.000195	0.999809	CS pos: 20-21. Pr: 0.6258
ENSP00000307954	SP	0.000183	0.999818	CS pos: 39-40. Pr: 0.5475
ENSP00000265634	SP	0.000197	0.99979	CS pos: 17-18. Pr: 0.9778
ENSP00000302150	SP	0.000249	0.999757	CS pos: 28-29. Pr: 0.9724
ENSP00000303174	SP	0.000275	0.999738	CS pos: 26-27. Pr: 0.9783
ENSP00000267406	SP	0.000225	0.999785	CS pos: 32-33. Pr: 0.9658
ENSP00000288040	SP	0.000157	0.999846	CS pos: 26-27. Pr: 0.9818
ENSP00000324756	SP	0.00015	0.999858	CS pos: 23-24. Pr: 0.9807
ENSP00000269593	SP	0.000163	0.999808	CS pos: 21-22. Pr: 0.9763
ENSP00000296130	SP	0.000179	0.999821	CS pos: 21-22. Pr: 0.9831
ENSP00000264914	SP	0.000266	0.999744	CS pos: 38-39. Pr: 0.9867
ENSP00000302724	SP	0.000145	0.99986	CS pos: 22-23. Pr: 0.9783
ENSP00000295550	SP	0.000184	0.999813	CS pos: 25-26. Pr: 0.9836
ENSP00000290417	SP	0.000189	0.999826	CS pos: 20-21. Pr: 0.9840
ENSP00000274368	SP	0.000153	0.999855	CS pos: 23-24. Pr: 0.9808
ENSP00000296506	SP	0.000171	0.999837	CS pos: 20-21. Pr: 0.9833
ENSP00000277120	SP	0.000206	0.999784	CS pos: 31-32. Pr: 0.9778
ENSP00000306390	SP	0.000223	0.99978	CS pos: 22-23. Pr: 0.9791
ENSP00000269503	SP	0.178913	0.821094	CS pos: 51-52. Pr: 0.8099
ENSP00000295588	SP	0.000167	0.999847	CS pos: 23-24. Pr: 0.9800
ENSP00000280904	SP	0.00016	0.999863	CS pos: 31-32. Pr: 0.9722
ENSP00000308024	SP	0.000154	0.999838	CS pos: 25-26. Pr: 0.9927
ENSP00000265708	SP	0.333437	0.666575	CS pos: 16-17. Pr: 0.4934
ENSP00000266719	SP	0.000146	0.999851	CS pos: 20-21. Pr: 0.9825
ENSP00000295400	SP	0.000159	0.99984	CS pos: 22-23. Pr: 0.9782
ENSP00000283228	SP	0.000128	0.999865	CS pos: 21-22. Pr: 0.7623
ENSP00000265922	SP	0.000162	0.999846	CS pos: 25-26. Pr: 0.7699
ENSP00000282588	SP	0.000453	0.999558	CS pos: 28-29. Pr: 0.9762
ENSP00000274093	SP	0.000167	0.999869	CS pos: 33-34. Pr: 0.8176
ENSP00000298251	SP	0.000177	0.999832	CS pos: 33-34. Pr: 0.9790
ENSP00000273261	SP	0.000197	0.999827	CS pos: 33-34. Pr: 0.9737
ENSP00000297267	SP	0.000194	0.999811	CS pos: 33-34. Pr: 0.8450
ENSP00000297354	SP	0.000145	0.999881	CS pos: 20-21. Pr: 0.9817
ENSP00000296585	SP	0.00039	0.99962	CS pos: 29-30. Pr: 0.9772
ENSP00000268793	SP	0.000313	0.999676	CS pos: 36-37. Pr: 0.9662
ENSP00000272847	SP	0.000153	0.999854	CS pos: 24-25. Pr: 0.9794
ENSP00000284878	SP	0.000162	0.999844	CS pos: 19-20. Pr: 0.9820
ENSP00000301873	SP	0.122086	0.877905	CS pos: 43-44. Pr: 0.8292
ENSP00000297439	SP	0.000157	0.999847	CS pos: 21-22. Pr: 0.9818
ENSP00000287641	SP	0.000162	0.999821	CS pos: 24-25. Pr: 0.9820
ENSP00000295702	SP	0.000305	0.999731	CS pos: 17-18. Pr: 0.9821
ENSP00000267101	SP	0.00015	0.999848	CS pos: 19-20. Pr: 0.9834
ENSP00000273610	SP	0.000177	0.999827	CS pos: 19-20. Pr: 0.9693
ENSP00000303231	SP	0.04931	0.950667	CS pos: 56-57. Pr: 0.8130
ENSP00000326060	SP	0.000151	0.999854	CS pos: 23-24. Pr: 0.9815
ENSP00000265459	SP	0.000225	0.999785	CS pos: 28-29. Pr: 0.8377
ENSP00000308976	SP	0.000153	0.999869	CS pos: 21-22. Pr: 0.9825
ENSP00000292408	SP	0.000178	0.999806	CS pos: 21-22. Pr: 0.9781
ENSP00000298119	SP	0.000171	0.999812	CS pos: 17-18. Pr: 0.9824
ENSP00000308107	SP	0.000173	0.999838	CS pos: 35-36. Pr: 0.9652
ENSP00000305988	SP	0.000165	0.999847	CS pos: 27-28. Pr: 0.9798
ENSP00000311300	SP	0.000187	0.999798	CS pos: 21-22. Pr: 0.9814
ENSP00000304811	SP	0.00023	0.999779	CS pos: 21-22. Pr: 0.8113
ENSP00000292494	SP	0.000174	0.999821	CS pos: 20-21. Pr: 0.9775
ENSP00000295463	SP	0.000274	0.999716	CS pos: 19-20. Pr: 0.9829
ENSP00000271450	SP	0.00018	0.999818	CS pos: 33-34. Pr: 0.9850
ENSP00000265403	SP	0.00023	0.999764	CS pos: 22-23. Pr: 0.9103
ENSP00000295992	SP	0.000358	0.999628	CS pos: 23-24. Pr: 0.9801
ENSP00000300399	SP	0.000152	0.999872	CS pos: 23-24. Pr: 0.8796
ENSP00000274181	SP	0.000151	0.999844	CS pos: 27-28. Pr: 0.6632
ENSP00000293330	SP	0.000221	0.999777	CS pos: 33-34. Pr: 0.9717
ENSP00000286733	SP	0.000166	0.999829	CS pos: 28-29. Pr: 0.9738
ENSP00000297770	SP	0.333462	0.66655	CS pos: 30-31. Pr: 0.5087
ENSP00000308720	SP	0.000192	0.999817	CS pos: 15-16. Pr: 0.9834
ENSP00000291890	SP	0.00015	0.99986	CS pos: 21-22. Pr: 0.9821
ENSP00000311184	SP	0.000164	0.999834	CS pos: 34-35. Pr: 0.9686
ENSP00000305529	SP	0.000172	0.99982	CS pos: 28-29. Pr: 0.9791
ENSP00000294785	SP	0.000188	0.999823	CS pos: 33-34. Pr: 0.9743
ENSP00000289707	SP	0.000151	0.999829	CS pos: 22-23. Pr: 0.9842
ENSP00000282903	SP	0.000168	0.999848	CS pos: 25-26. Pr: 0.9808
ENSP00000312001	SP	0.000147	0.999839	CS pos: 22-23. Pr: 0.9838
ENSP00000296181	SP	0.000162	0.999836	CS pos: 24-25. Pr: 0.9796
ENSP00000265087	SP	0.000166	0.999853	CS pos: 24-25. Pr: 0.9798
ENSP00000312002	SP	0.000168	0.99985	CS pos: 21-22. Pr: 0.9771
ENSP00000354901	SP	0.000161	0.999851	CS pos: 22-23. Pr: 0.9841
ENSP00000299367	SP	0.000168	0.999828	CS pos: 20-21. Pr: 0.9772
ENSP00000289953	SP	0.000459	0.999554	CS pos: 38-39. Pr: 0.9691
ENSP00000291495	SP	0.000153	0.999824	CS pos: 20-21. Pr: 0.9842
ENSP00000306920	SP	0.000143	0.999879	CS pos: 23-24. Pr: 0.9804
ENSP00000297350	SP	0.000153	0.999868	CS pos: 21-22. Pr: 0.9833
ENSP00000306918	SP	0.335236	0.66483	CS pos: 29-30. Pr: 0.6433
ENSP00000307549	SP	0.000124	0.999874	CS pos: 22-23. Pr: 0.6531
ENSP00000301945	SP	0.000222	0.99978	CS pos: 27-28. Pr: 0.9754
ENSP00000274507	SP	0.000244	0.999779	CS pos: 18-19. Pr: 0.9799
ENSP00000271532	SP	0.000166	0.99985	CS pos: 17-18. Pr: 0.6778
ENSP00000306449	SP	0.000195	0.999818	CS pos: 27-28. Pr: 0.9877
ENSP00000298743	SP	0.0002	0.99982	CS pos: 39-40. Pr: 0.9115
ENSP00000297261	SP	0.00016	0.999864	CS pos: 23-24. Pr: 0.9742
ENSP00000270139	SP	0.000175	0.99984	CS pos: 22-23. Pr: 0.9824
ENSP00000303208	SP	0.000201	0.999806	CS pos: 30-31. Pr: 0.9482
ENSP00000302021	SP	0.000151	0.999846	CS pos: 22-23. Pr: 0.9818
ENSP00000267082	SP	0.000162	0.999817	CS pos: 19-20. Pr: 0.9235
ENSP00000303634	SP	0.000173	0.999839	CS pos: 34-35. Pr: 0.8559
ENSP00000326708	SP	0.000153	0.999839	CS pos: 22-23. Pr: 0.9588
ENSP00000367139	SP	0.00018	0.999831	CS pos: 22-23. Pr: 0.8114
ENSP00000374864	SP	0.000195	0.999813	CS pos: 19-20. Pr: 0.9264
ENSP00000350425	SP	0.000149	0.999867	CS pos: 20-21. Pr: 0.9813
ENSP00000365435	SP	0.00014	0.999866	CS pos: 22-23. Pr: 0.9803
ENSP00000355157	SP	0.000189	0.999793	CS pos: 17-18. Pr: 0.8374
ENSP00000328625	SP	0.000224	0.999758	CS pos: 28-29. Pr: 0.8791
ENSP00000333003	SP	0.000161	0.999822	CS pos: 18-19. Pr: 0.6416
ENSP00000356145	SP	0.000155	0.99982	CS pos: 18-19. Pr: 0.9816
ENSP00000330658	SP	0.000525	0.999493	CS pos: 22-23. Pr: 0.5434
ENSP00000330200	SP	0.000204	0.99982	CS pos: 34-35. Pr: 0.9803
ENSP00000357057	SP	0.000156	0.999852	CS pos: 34-35. Pr: 0.9775
ENSP00000365402	SP	0.000649	0.999372	CS pos: 24-25. Pr: 0.9635
ENSP00000361867	SP	0.000155	0.999855	CS pos: 23-24. Pr: 0.9783
ENSP00000344758	SP	0.000174	0.999826	CS pos: 22-23. Pr: 0.5892
ENSP00000356065	SP	0.000185	0.999819	CS pos: 24-25. Pr: 0.9829
ENSP00000361400	SP	0.000179	0.999847	CS pos: 19-20. Pr: 0.9752
ENSP00000337014	SP	0.000167	0.999832	CS pos: 35-36. Pr: 0.9769
ENSP00000367608	SP	0.000324	0.999662	CS pos: 37-38. Pr: 0.9779
ENSP00000345359	SP	0.069484	0.93053	CS pos: 32-33. Pr: 0.9605
ENSP00000365567	SP	0.000192	0.999837	CS pos: 35-36. Pr: 0.9639
ENSP00000362299	SP	0.000151	0.999869	CS pos: 25-26. Pr: 0.9807
ENSP00000360841	SP	0.000203	0.999791	CS pos: 19-20. Pr: 0.5898
ENSP00000368683	SP	0.000203	0.999756	CS pos: 17-18. Pr: 0.9906
ENSP00000373700	SP	0.000167	0.99981	CS pos: 22-23. Pr: 0.9460
ENSP00000359353	SP	0.000165	0.99983	CS pos: 22-23. Pr: 0.9802
ENSP00000360261	SP	0.000185	0.999821	CS pos: 22-23. Pr: 0.9813
ENSP00000357392	SP	0.00015	0.999858	CS pos: 18-19. Pr: 0.9837
ENSP00000365529	SP	0.000162	0.999838	CS pos: 24-25. Pr: 0.8167
ENSP00000370635	SP	0.000164	0.99983	CS pos: 30-31. Pr: 0.9693
ENSP00000358310	SP	0.000333	0.999668	CS pos: 22-23. Pr: 0.9795
ENSP00000335062	SP	0.000189	0.999829	CS pos: 24-25. Pr: 0.9662
ENSP00000345785	SP	0.00015	0.99988	CS pos: 22-23. Pr: 0.9719
ENSP00000349320	SP	0.00016	0.999844	CS pos: 24-25. Pr: 0.6745
ENSP00000297767	SP	0.000193	0.999818	CS pos: 19-20. Pr: 0.9837
ENSP00000334854	SP	0.000152	0.999814	CS pos: 24-25. Pr: 0.9797
ENSP00000353030	SP	0.000255	0.99975	CS pos: 29-30. Pr: 0.9827
ENSP00000327890	SP	0.000174	0.999793	CS pos: 19-20. Pr: 0.9724
ENSP00000370673	SP	0.333826	0.666148	CS pos: 22-23. Pr: 0.6096
ENSP00000348982	SP	0.000207	0.999794	CS pos: 30-31. Pr: 0.9758
ENSP00000328359	SP	0.000158	0.999852	CS pos: 19-20. Pr: 0.9882
ENSP00000354778	SP	0.000202	0.99981	CS pos: 27-28. Pr: 0.6331
ENSP00000323155	SP	0.000197	0.999797	CS pos: 22-23. Pr: 0.8392
ENSP00000372724	SP	0.333502	0.666541	CS pos: 41-42. Pr: 0.6452
ENSP00000349324	SP	0.000198	0.999837	CS pos: 25-26. Pr: 0.9779
ENSP00000368646	SP	0.000212	0.99979	CS pos: 37-38. Pr: 0.9739
ENSP00000331343	SP	0.000476	0.999533	CS pos: 29-30. Pr: 0.9740
ENSP00000356000	SP	0.000178	0.999852	CS pos: 34-35. Pr: 0.9798
ENSP00000349437	SP	0.000461	0.999581	CS pos: 40-41. Pr: 0.9718
ENSP00000357470	SP	0.00016	0.999838	CS pos: 19-20. Pr: 0.9817
ENSP00000373024	SP	0.000166	0.999847	CS pos: 26-27. Pr: 0.9788
ENSP00000351497	SP	0.000367	0.999641	CS pos: 42-43. Pr: 0.8345
ENSP00000342336	SP	0.000158	0.999821	CS pos: 17-18. Pr: 0.9807
ENSP00000353094	SP	0.00017	0.999832	CS pos: 29-30. Pr: 0.9641
ENSP00000351695	SP	0.00015	0.999836	CS pos: 17-18. Pr: 0.9824
ENSP00000365024	SP	0.000256	0.999732	CS pos: 18-19. Pr: 0.9826
ENSP00000343172	SP	0.000157	0.999815	CS pos: 15-16. Pr: 0.9846
ENSP00000361726	SP	0.00015	0.999847	CS pos: 21-22. Pr: 0.9818
ENSP00000349131	SP	0.000166	0.999822	CS pos: 21-22. Pr: 0.9840
ENSP00000358755	SP	0.000285	0.999723	CS pos: 21-22. Pr: 0.9822
ENSP00000367655	SP	0.000165	0.999816	CS pos: 20-21. Pr: 0.9801
ENSP00000312942	SP	0.000171	0.999832	CS pos: 19-20. Pr: 0.9825
ENSP00000353772	SP	0.00015	0.999867	CS pos: 21-22. Pr: 0.9845
ENSP00000317145	SP	0.000167	0.999828	CS pos: 19-20. Pr: 0.9832
ENSP00000315203	SP	0.000196	0.999813	CS pos: 31-32. Pr: 0.9766
ENSP00000360697	SP	0.000326	0.999683	CS pos: 20-21. Pr: 0.9701
ENSP00000361842	SP	0.000205	0.999782	CS pos: 19-20. Pr: 0.9848
ENSP00000356791	SP	0.000278	0.999719	CS pos: 18-19. Pr: 0.9806
ENSP00000339804	SP	0.000252	0.999778	CS pos: 28-29. Pr: 0.9760
ENSP00000343314	SP	0.306694	0.693304	CS pos: 20-21. Pr: 0.7976
ENSP00000360379	SP	0.236315	0.763689	CS pos: 19-20. Pr: 0.7751
ENSP00000313084	SP	0.000234	0.99978	CS pos: 24-25. Pr: 0.9743
ENSP00000367848	SP	0.000154	0.999819	CS pos: 24-25. Pr: 0.9819
ENSP00000356793	SP	0.000199	0.999807	CS pos: 21-22. Pr: 0.9795
ENSP00000345968	SP	0.000164	0.999831	CS pos: 22-23. Pr: 0.7002
ENSP00000314023	SP	0.000142	0.999861	CS pos: 18-19. Pr: 0.9839
ENSP00000361337	SP	0.000187	0.999826	CS pos: 22-23. Pr: 0.9314
ENSP00000369238	SP	0.00017	0.999805	CS pos: 17-18. Pr: 0.9154
ENSP00000356925	SP	0.000172	0.999825	CS pos: 17-18. Pr: 0.9810
ENSP00000371040	SP	0.000146	0.999845	CS pos: 24-25. Pr: 0.9601
ENSP00000329507	SP	0.000183	0.999819	CS pos: 26-27. Pr: 0.9466
ENSP00000337354	SP	8.6e-05	0.999915	CS pos: 23-24. Pr: 0.5393
ENSP00000371936	SP	0.000164	0.999822	CS pos: 22-23. Pr: 0.9772
ENSP00000349971	SP	0.000186	0.999826	CS pos: 34-35. Pr: 0.9791
ENSP00000344545	SP	0.00017	0.99982	CS pos: 23-24. Pr: 0.9839
ENSP00000313324	SP	0.00016	0.999837	CS pos: 37-38. Pr: 0.9734
ENSP00000321797	SP	0.000176	0.999826	CS pos: 22-23. Pr: 0.9737
ENSP00000350630	SP	0.000169	0.999805	CS pos: 25-26. Pr: 0.9664
ENSP00000364711	SP	0.000178	0.999827	CS pos: 19-20. Pr: 0.9902
ENSP00000370546	SP	0.000239	0.999798	CS pos: 38-39. Pr: 0.9348
ENSP00000352138	SP	0.000163	0.999817	CS pos: 18-19. Pr: 0.6639
ENSP00000370147	SP	0.000184	0.999807	CS pos: 23-24. Pr: 0.9246
ENSP00000363593	SP	4.7e-05	0.99995	CS pos: 17-18. Pr: 0.9646
ENSP00000364249	SP	0.001332	0.998668	CS pos: 20-21. Pr: 0.9781
ENSP00000369578	SP	0.000151	0.999842	CS pos: 21-22. Pr: 0.9858
ENSP00000372602	SP	0.000393	0.999609	CS pos: 32-33. Pr: 0.9705
ENSP00000332656	SP	0.000226	0.999763	CS pos: 26-27. Pr: 0.6397
ENSP00000361850	SP	0.000147	0.999858	CS pos: 20-21. Pr: 0.8108
ENSP00000374849	SP	0.000257	0.99974	CS pos: 19-20. Pr: 0.9661
ENSP00000359664	SP	0.000183	0.999827	CS pos: 38-39. Pr: 0.9744
ENSP00000349493	SP	0.000175	0.999815	CS pos: 19-20. Pr: 0.9813
ENSP00000363001	SP	0.000156	0.999831	CS pos: 18-19. Pr: 0.9812
ENSP00000330633	SP	0.000161	0.999847	CS pos: 30-31. Pr: 0.6036
ENSP00000370989	SP	0.000187	0.999829	CS pos: 18-19. Pr: 0.9830
ENSP00000357394	SP	0.000151	0.999858	CS pos: 25-26. Pr: 0.8391
ENSP00000359077	SP	0.000304	0.999707	CS pos: 19-20. Pr: 0.9513
ENSP00000329312	SP	0.334675	0.665344	CS pos: 44-45. Pr: 0.4834
ENSP00000357268	SP	0.000206	0.999802	CS pos: 31-32. Pr: 0.9738
ENSP00000355180	SP	0.000174	0.999837	CS pos: 19-20. Pr: 0.9821
ENSP00000374782	SP	0.000361	0.999638	CS pos: 20-21. Pr: 0.9764
ENSP00000369558	SP	0.000162	0.999818	CS pos: 21-22. Pr: 0.5730
ENSP00000349400	SP	0.000153	0.999819	CS pos: 18-19. Pr: 0.9824
ENSP00000357362	SP	0.000176	0.99983	CS pos: 23-24. Pr: 0.4894
ENSP00000362884	SP	0.166863	0.833129	CS pos: 24-25. Pr: 0.2534
ENSP00000326445	SP	0.000149	0.999864	CS pos: 21-22. Pr: 0.9781
ENSP00000366124	SP	0.000149	0.999854	CS pos: 26-27. Pr: 0.9791
ENSP00000348810	SP	0.000155	0.999828	CS pos: 26-27. Pr: 0.9822
ENSP00000356842	SP	0.000158	0.999839	CS pos: 21-22. Pr: 0.9839
ENSP00000371054	SP	0.00016	0.999825	CS pos: 22-23. Pr: 0.9392
ENSP00000332723	SP	0.000214	0.999807	CS pos: 27-28. Pr: 0.9789
ENSP00000356634	SP	0.000155	0.999858	CS pos: 22-23. Pr: 0.9787
ENSP00000374845	SP	0.000247	0.99977	CS pos: 19-20. Pr: 0.9681
ENSP00000364520	SP	0.000152	0.999839	CS pos: 21-22. Pr: 0.5708
ENSP00000372713	SP	0.000175	0.99983	CS pos: 25-26. Pr: 0.9767
ENSP00000313079	SP	0.000154	0.999848	CS pos: 33-34. Pr: 0.9710
ENSP00000342422	SP	0.000189	0.999826	CS pos: 34-35. Pr: 0.9789
ENSP00000318270	SP	0.000212	0.999776	CS pos: 26-27. Pr: 0.9666
ENSP00000364660	SP	0.000168	0.999828	CS pos: 20-21. Pr: 0.9772
ENSP00000373123	SP	0.000525	0.999488	CS pos: 21-22. Pr: 0.9707
ENSP00000333593	SP	0.000231	0.999789	CS pos: 22-23. Pr: 0.9863
ENSP00000359540	SP	0.000177	0.999827	CS pos: 31-32. Pr: 0.9761
ENSP00000367465	SP	0.012226	0.987766	CS pos: 18-19. Pr: 0.9484
ENSP00000312702	SP	0.000177	0.999833	CS pos: 26-27. Pr: 0.8229
ENSP00000261008	SP	0.000145	0.999861	CS pos: 20-21. Pr: 0.9846
ENSP00000334052	SP	0.000165	0.999821	CS pos: 17-18. Pr: 0.9834
ENSP00000322293	SP	0.000385	0.999642	CS pos: 32-33. Pr: 0.9738
ENSP00000332511	SP	0.000197	0.999821	CS pos: 25-26. Pr: 0.9799
ENSP00000352288	SP	0.00019	0.999832	CS pos: 19-20. Pr: 0.9176
ENSP00000363388	SP	0.000246	0.999766	CS pos: 29-30. Pr: 0.9770
ENSP00000374836	SP	0.000239	0.999748	CS pos: 19-20. Pr: 0.9776
ENSP00000364001	SP	0.00031	0.999694	CS pos: 21-22. Pr: 0.9824
ENSP00000340900	SP	0.000146	0.999847	CS pos: 22-23. Pr: 0.9790
ENSP00000358232	SP	0.000147	0.999875	CS pos: 17-18. Pr: 0.9827
ENSP00000335285	SP	0.000187	0.999796	CS pos: 15-16. Pr: 0.9808
ENSP00000330959	SP	0.000162	0.999833	CS pos: 24-25. Pr: 0.7327
ENSP00000357008	SP	0.000214	0.999821	CS pos: 26-27. Pr: 0.9772
ENSP00000337451	SP	0.000145	0.99986	CS pos: 20-21. Pr: 0.9839
ENSP00000341637	SP	0.00015	0.999858	CS pos: 24-25. Pr: 0.9795
ENSP00000363040	SP	0.000206	0.999797	CS pos: 35-36. Pr: 0.9594
ENSP00000364243	SP	0.166531	0.833477	CS pos: 63-64. Pr: 0.6593
ENSP00000343838	SP	0.000226	0.999773	CS pos: 25-26. Pr: 0.9787
ENSP00000323328	SP	0.000159	0.99982	CS pos: 18-19. Pr: 0.9728
ENSP00000290823	SP	0.00016	0.999844	CS pos: 21-22. Pr: 0.8914
ENSP00000354458	SP	0.000229	0.999796	CS pos: 20-21. Pr: 0.9801
ENSP00000374818	SP	0.000227	0.999776	CS pos: 24-25. Pr: 0.9790
ENSP00000369198	SP	0.2847	0.71529	CS pos: 37-38. Pr: 0.8523
ENSP00000356024	SP	0.000176	0.999823	CS pos: 20-21. Pr: 0.9816
ENSP00000347591	SP	0.000146	0.999869	CS pos: 23-24. Pr: 0.9818
ENSP00000372224	SP	0.002701	0.997314	CS pos: 35-36. Pr: 0.9127
ENSP00000318684	SP	0.000157	0.99984	CS pos: 23-24. Pr: 0.9789
ENSP00000363869	SP	0.000155	0.999874	CS pos: 19-20. Pr: 0.9803
ENSP00000341256	SP	0.000185	0.999828	CS pos: 27-28. Pr: 0.9781
ENSP00000329499	SP	0.000156	0.999839	CS pos: 17-18. Pr: 0.9843
ENSP00000363330	SP	0.20039	0.799632	CS pos: 24-25. Pr: 0.8047
ENSP00000367185	SP	0.000139	0.999852	CS pos: 25-26. Pr: 0.9799
ENSP00000346931	SP	0.000217	0.9998	CS pos: 30-31. Pr: 0.6197
ENSP00000358498	SP	0.000152	0.999853	CS pos: 19-20. Pr: 0.9852
ENSP00000313088	SP	0.000298	0.999702	CS pos: 22-23. Pr: 0.9772
ENSP00000356329	SP	0.000219	0.999802	CS pos: 28-29. Pr: 0.9745
ENSP00000357655	SP	0.000151	0.999822	CS pos: 23-24. Pr: 0.9798
ENSP00000316881	SP	0.000423	0.999583	CS pos: 24-25. Pr: 0.9767
ENSP00000320180	SP	0.00015	0.999866	CS pos: 22-23. Pr: 0.9829
ENSP00000360120	SP	0.00017	0.99984	CS pos: 29-30. Pr: 0.9775
ENSP00000368450	SP	0.000181	0.999826	CS pos: 19-20. Pr: 0.9794
ENSP00000356574	SP	0.000217	0.999803	CS pos: 29-30. Pr: 0.9788
ENSP00000358525	SP	0.000154	0.999832	CS pos: 18-19. Pr: 0.9860
ENSP00000317445	SP	0.000156	0.999835	CS pos: 17-18. Pr: 0.9824
ENSP00000374274	SP	0.000346	0.999642	CS pos: 16-17. Pr: 0.9774
ENSP00000367151	SP	0.00016	0.999827	CS pos: 17-18. Pr: 0.9770
ENSP00000360846	SP	0.000194	0.999803	CS pos: 18-19. Pr: 0.9786
ENSP00000351767	SP	0.000179	0.999835	CS pos: 28-29. Pr: 0.9731
ENSP00000374826	SP	0.000221	0.999782	CS pos: 19-20. Pr: 0.9779
ENSP00000353654	SP	0.00021	0.999778	CS pos: 33-34. Pr: 0.9777
ENSP00000331411	SP	0.000182	0.99982	CS pos: 24-25. Pr: 0.8239
ENSP00000362123	SP	0.000145	0.999877	CS pos: 19-20. Pr: 0.9831
ENSP00000360376	SP	0.234735	0.765278	CS pos: 19-20. Pr: 0.7893
ENSP00000362570	SP	0.000193	0.999831	CS pos: 31-32. Pr: 0.9792
ENSP00000356940	SP	0.000151	0.999862	CS pos: 18-19. Pr: 0.9915
ENSP00000329557	SP	0.000152	0.99983	CS pos: 22-23. Pr: 0.9447
ENSP00000351395	SP	0.000145	0.999853	CS pos: 21-22. Pr: 0.9815
ENSP00000348888	SP	0.000161	0.999851	CS pos: 17-18. Pr: 0.9819
ENSP00000358107	SP	0.000159	0.999834	CS pos: 18-19. Pr: 0.9815
ENSP00000353259	SP	0.00016	0.999819	CS pos: 17-18. Pr: 0.9773
ENSP00000333380	SP	0.000156	0.999856	CS pos: 25-26. Pr: 0.9801
ENSP00000361818	SP	0.000202	0.999796	CS pos: 18-19. Pr: 0.9840
ENSP00000352672	SP	0.00015	0.999856	CS pos: 17-18. Pr: 0.9829
ENSP00000352639	SP	0.000219	0.999774	CS pos: 16-17. Pr: 0.9819
ENSP00000315190	SP	0.000115	0.999909	CS pos: 32-33. Pr: 0.8087
ENSP00000358714	SP	0.000158	0.999859	CS pos: 20-21. Pr: 0.9754
ENSP00000349053	SP	0.404275	0.595755	CS pos: 32-33. Pr: 0.5655
ENSP00000364860	SP	0.000157	0.99987	CS pos: 33-34. Pr: 0.9779
ENSP00000364092	SP	0.00015	0.999835	CS pos: 22-23. Pr: 0.9839
ENSP00000364246	SP	0.001174	0.998842	CS pos: 20-21. Pr: 0.9817
ENSP00000364992	SP	0.000197	0.999804	CS pos: 16-17. Pr: 0.9786
ENSP00000359285	SP	0.000153	0.999831	CS pos: 26-27. Pr: 0.9761
ENSP00000335592	SP	0.000231	0.999794	CS pos: 31-32. Pr: 0.9738
ENSP00000364000	SP	0.000183	0.999809	CS pos: 26-27. Pr: 0.9812
ENSP00000371710	SP	0.000157	0.999838	CS pos: 24-25. Pr: 0.9824
ENSP00000356438	SP	0.000177	0.999817	CS pos: 17-18. Pr: 0.9861
ENSP00000349084	SP	0.000203	0.999777	CS pos: 18-19. Pr: 0.9815
ENSP00000359699	SP	0.000175	0.999846	CS pos: 27-28. Pr: 0.9685
ENSP00000349341	SP	0.000146	0.999863	CS pos: 24-25. Pr: 0.9817
ENSP00000356031	SP	0.000165	0.999843	CS pos: 34-35. Pr: 0.9743
ENSP00000357357	SP	0.006444	0.993589	CS pos: 39-40. Pr: 0.8690
ENSP00000367316	SP	0.000174	0.999871	CS pos: 38-39. Pr: 0.9734
ENSP00000344242	SP	0.000154	0.99983	CS pos: 15-16. Pr: 0.9858
ENSP00000354677	SP	0.000385	0.999623	CS pos: 19-20. Pr: 0.9432
ENSP00000370262	SP	0.499858	0.500172	CS pos: 21-22. Pr: 0.4844
ENSP00000361036	SP	0.000164	0.999873	CS pos: 23-24. Pr: 0.9808
ENSP00000313809	SP	0.000175	0.999822	CS pos: 26-27. Pr: 0.9821
ENSP00000367832	SP	0.00018	0.999831	CS pos: 23-24. Pr: 0.9695
ENSP00000318437	SP	0.000163	0.999841	CS pos: 26-27. Pr: 0.5405
ENSP00000357005	SP	0.000165	0.999838	CS pos: 27-28. Pr: 0.9798
ENSP00000342040	SP	0.000169	0.999837	CS pos: 21-22. Pr: 0.9842
ENSP00000355396	SP	0.009314	0.99072	CS pos: 40-41. Pr: 0.9697
ENSP00000363268	SP	0.38405	0.615972	CS pos: 23-24. Pr: 0.9456
ENSP00000371825	SP	0.000176	0.999798	CS pos: 18-19. Pr: 0.9914
ENSP00000342118	SP	0.087803	0.912196	CS pos: 41-42. Pr: 0.9433
ENSP00000344929	SP	0.000159	0.999849	CS pos: 18-19. Pr: 0.9840
ENSP00000374805	SP	0.000311	0.999679	CS pos: 20-21. Pr: 0.9772
ENSP00000337733	SP	0.00016	0.999837	CS pos: 29-30. Pr: 0.9771
ENSP00000367202	SP	0.000145	0.99985	CS pos: 26-27. Pr: 0.9792
ENSP00000354583	SP	0.000202	0.999792	CS pos: 28-29. Pr: 0.9814
ENSP00000358747	SP	0.000217	0.999782	CS pos: 21-22. Pr: 0.9625
ENSP00000371847	SP	0.000159	0.999881	CS pos: 20-21. Pr: 0.9796
ENSP00000374820	SP	0.000243	0.999762	CS pos: 19-20. Pr: 0.9778
ENSP00000345344	SP	0.000181	0.999789	CS pos: 17-18. Pr: 0.9846
ENSP00000339801	SP	0.000212	0.999791	CS pos: 25-26. Pr: 0.9791
ENSP00000341013	SP	0.000165	0.99984	CS pos: 16-17. Pr: 0.9853
ENSP00000357167	SP	0.000197	0.999804	CS pos: 18-19. Pr: 0.6289
ENSP00000373325	SP	0.000151	0.999843	CS pos: 23-24. Pr: 0.9803
ENSP00000358501	SP	0.000232	0.999794	CS pos: 28-29. Pr: 0.9641
ENSP00000342235	SP	0.000141	0.999855	CS pos: 25-26. Pr: 0.9544
ENSP00000371715	SP	0.000162	0.999855	CS pos: 16-17. Pr: 0.9809
ENSP00000351276	SP	0.000165	0.999815	CS pos: 21-22. Pr: 0.9824
ENSP00000374013	SP	0.000191	0.999814	CS pos: 16-17. Pr: 0.9802
ENSP00000374817	SP	0.000203	0.999787	CS pos: 20-21. Pr: 0.9769
ENSP00000363089	SP	0.000198	0.999783	CS pos: 23-24. Pr: 0.9842
ENSP00000364985	SP	0.000149	0.999843	CS pos: 19-20. Pr: 0.9811
ENSP00000359403	SP	0.000167	0.999857	CS pos: 25-26. Pr: 0.9396
ENSP00000350153	SP	0.000158	0.99985	CS pos: 21-22. Pr: 0.9852
ENSP00000330433	SP	0.000267	0.999721	CS pos: 37-38. Pr: 0.5202
ENSP00000351627	SP	0.000162	0.999852	CS pos: 32-33. Pr: 0.9803
ENSP00000373200	SP	0.00016	0.999843	CS pos: 23-24. Pr: 0.9819
ENSP00000331736	SP	0.000175	0.9998	CS pos: 21-22. Pr: 0.9813
ENSP00000331210	SP	0.000176	0.999799	CS pos: 22-23. Pr: 0.9772
ENSP00000356389	SP	0.00016	0.999836	CS pos: 28-29. Pr: 0.7839
ENSP00000364444	SP	0.000159	0.999851	CS pos: 19-20. Pr: 0.9827
ENSP00000357981	SP	0.000188	0.999813	CS pos: 16-17. Pr: 0.9846
ENSP00000339155	SP	0.000152	0.999828	CS pos: 21-22. Pr: 0.9755
ENSP00000361434	SP	0.000245	0.999772	CS pos: 39-40. Pr: 0.9767
ENSP00000362095	SP	0.000159	0.999844	CS pos: 23-24. Pr: 0.9807
ENSP00000369346	SP	0.002099	0.997905	CS pos: 24-25. Pr: 0.6908
ENSP00000362116	SP	0.000151	0.999878	CS pos: 16-17. Pr: 0.9840
ENSP00000356969	SP	0.000168	0.999824	CS pos: 23-24. Pr: 0.4846
ENSP00000364257	SP	0.001114	0.998877	CS pos: 19-20. Pr: 0.9815
ENSP00000347948	SP	0.002081	0.997935	CS pos: 36-37. Pr: 0.9902
ENSP00000361663	SP	0.000153	0.999865	CS pos: 24-25. Pr: 0.4728
ENSP00000417404	SP	0.000214	0.999807	CS pos: 22-23. Pr: 0.9735
ENSP00000349790	SP	0.000156	0.999834	CS pos: 23-24. Pr: 0.9816
ENSP00000355082	SP	0.000149	0.999844	CS pos: 27-28. Pr: 0.9839
ENSP00000355316	SP	0.000239	0.999755	CS pos: 24-25. Pr: 0.9688
ENSP00000360882	SP	0.000164	0.999862	CS pos: 36-37. Pr: 0.9774
ENSP00000337397	SP	0.000193	0.99981	CS pos: 22-23. Pr: 0.8271
ENSP00000333203	SP	0.000155	0.999845	CS pos: 19-20. Pr: 0.9568
ENSP00000332215	SP	0.000171	0.999834	CS pos: 34-35. Pr: 0.9778
ENSP00000365756	SP	0.335479	0.664542	CS pos: 40-41. Pr: 0.6419
ENSP00000324173	SP	0.000288	0.999718	CS pos: 18-19. Pr: 0.9832
ENSP00000356247	SP	0.000158	0.99986	CS pos: 24-25. Pr: 0.9798
ENSP00000339384	SP	0.000153	0.999832	CS pos: 21-22. Pr: 0.9833
ENSP00000417128	SP	0.000185	0.999815	CS pos: 19-20. Pr: 0.9774
ENSP00000321106	SP	0.000363	0.99964	CS pos: 19-20. Pr: 0.9804
ENSP00000365351	SP	5.3e-05	0.999956	CS pos: 23-24. Pr: 0.4785
ENSP00000371532	SP	0.000214	0.999777	CS pos: 24-25. Pr: 0.9732
ENSP00000341490	SP	0.000188	0.999813	CS pos: 26-27. Pr: 0.9768
ENSP00000331831	SP	0.000169	0.99984	CS pos: 30-31. Pr: 0.9793
ENSP00000367794	SP	0.000175	0.999844	CS pos: 30-31. Pr: 0.9730
ENSP00000327786	SP	0.000148	0.999824	CS pos: 21-22. Pr: 0.9828
ENSP00000331902	SP	0.000175	0.999818	CS pos: 26-27. Pr: 0.9803
ENSP00000369312	SP	0.000188	0.999821	CS pos: 30-31. Pr: 0.9739
ENSP00000332225	SP	0.00017	0.999833	CS pos: 27-28. Pr: 0.9020
ENSP00000355110	SP	0.000422	0.999572	CS pos: 26-27. Pr: 0.9790
ENSP00000363142	SP	0.000156	0.999857	CS pos: 29-30. Pr: 0.9790
ENSP00000354481	SP	0.000511	0.999492	CS pos: 40-41. Pr: 0.6580
ENSP00000352295	SP	0.000168	0.999858	CS pos: 18-19. Pr: 0.9792
ENSP00000348170	SP	0.00015	0.999844	CS pos: 18-19. Pr: 0.9796
ENSP00000361185	SP	0.000162	0.999821	CS pos: 20-21. Pr: 0.9735
ENSP00000358955	SP	0.051465	0.948538	CS pos: 41-42. Pr: 0.9703
ENSP00000348911	SP	0.00038	0.999654	CS pos: 18-19. Pr: 0.9452
ENSP00000332488	SP	0.000145	0.999845	CS pos: 21-22. Pr: 0.9827
ENSP00000329797	SP	0.046673	0.953356	CS pos: 44-45. Pr: 0.9724
ENSP00000350348	SP	0.000186	0.99985	CS pos: 34-35. Pr: 0.9821
ENSP00000374791	SP	0.000266	0.999735	CS pos: 19-20. Pr: 0.9776
ENSP00000356058	SP	0.000168	0.999859	CS pos: 16-17. Pr: 0.9280
ENSP00000325564	SP	0.000149	0.999873	CS pos: 21-22. Pr: 0.9826
ENSP00000312673	SP	0.000327	0.99967	CS pos: 26-27. Pr: 0.9638
ENSP00000351310	SP	0.0003	0.999688	CS pos: 19-20. Pr: 0.9510
ENSP00000354090	SP	0.000162	0.999829	CS pos: 16-17. Pr: 0.9682
ENSP00000345667	SP	0.00016	0.999849	CS pos: 23-24. Pr: 0.9762
ENSP00000362776	SP	0.000154	0.999818	CS pos: 21-22. Pr: 0.9809
ENSP00000371018	SP	0.000189	0.999808	CS pos: 29-30. Pr: 0.9808
ENSP00000372711	SP	0.000291	0.999745	CS pos: 31-32. Pr: 0.9802
ENSP00000366307	SP	0.000166	0.999854	CS pos: 23-24. Pr: 0.4946
ENSP00000374828	SP	0.000258	0.999752	CS pos: 19-20. Pr: 0.9691
ENSP00000353664	SP	0.000222	0.999776	CS pos: 29-30. Pr: 0.6356
ENSP00000332404	SP	0.000175	0.999847	CS pos: 28-29. Pr: 0.9802
ENSP00000371037	SP	0.0004	0.999597	CS pos: 20-21. Pr: 0.9264
ENSP00000362560	SP	0.000153	0.999845	CS pos: 24-25. Pr: 0.9805
ENSP00000372738	SP	0.000189	0.999814	CS pos: 23-24. Pr: 0.9788
ENSP00000330945	SP	0.000197	0.999843	CS pos: 37-38. Pr: 0.9768
ENSP00000331062	SP	0.000171	0.999834	CS pos: 22-23. Pr: 0.6587
ENSP00000371033	SP	0.000154	0.999846	CS pos: 28-29. Pr: 0.9813
ENSP00000333737	SP	0.000195	0.999813	CS pos: 19-20. Pr: 0.9792
ENSP00000365116	SP	0.000236	0.999765	CS pos: 16-17. Pr: 0.9829
ENSP00000322617	SP	0.000145	0.999869	CS pos: 27-28. Pr: 0.9677
ENSP00000334374	SP	0.000143	0.999883	CS pos: 21-22. Pr: 0.9775
ENSP00000361926	SP	0.00017	0.999835	CS pos: 37-38. Pr: 0.9481
ENSP00000363827	SP	0.000174	0.999823	CS pos: 25-26. Pr: 0.9114
ENSP00000327440	SP	0.000155	0.999813	CS pos: 24-25. Pr: 0.6366
ENSP00000366233	SP	0.000161	0.999815	CS pos: 19-20. Pr: 0.9745
ENSP00000366005	SP	0.000639	0.999374	CS pos: 24-25. Pr: 0.9754
ENSP00000352656	SP	0.000403	0.999638	CS pos: 24-25. Pr: 0.9680
ENSP00000327075	SP	0.00017	0.99983	CS pos: 19-20. Pr: 0.6976
ENSP00000366603	SP	0.000172	0.999816	CS pos: 17-18. Pr: 0.9846
ENSP00000367064	SP	0.000152	0.999853	CS pos: 23-24. Pr: 0.9810
ENSP00000337612	SP	0.01712	0.982906	CS pos: 48-49. Pr: 0.8678
ENSP00000374838	SP	0.00024	0.999763	CS pos: 19-20. Pr: 0.9828
ENSP00000362381	SP	0.00017	0.99986	CS pos: 26-27. Pr: 0.9799
ENSP00000361662	SP	0.000159	0.999847	CS pos: 26-27. Pr: 0.9780
ENSP00000365007	SP	0.000589	0.999418	CS pos: 25-26. Pr: 0.9767
ENSP00000318147	SP	0.03794	0.962089	CS pos: 41-42. Pr: 0.9609
ENSP00000374779	SP	0.000203	0.999817	CS pos: 20-21. Pr: 0.9807
ENSP00000369564	SP	0.000149	0.999842	CS pos: 23-24. Pr: 0.9774
ENSP00000332766	SP	0.000157	0.999843	CS pos: 24-25. Pr: 0.9731
ENSP00000372410	SP	0.000163	0.999848	CS pos: 22-23. Pr: 0.7904
ENSP00000360688	SP	0.000185	0.999806	CS pos: 26-27. Pr: 0.9782
ENSP00000333919	SP	0.000161	0.999839	CS pos: 30-31. Pr: 0.9826
ENSP00000364501	SP	0.000158	0.999854	CS pos: 18-19. Pr: 0.9829
ENSP00000374851	SP	0.000249	0.999751	CS pos: 20-21. Pr: 0.8762
ENSP00000358490	SP	0.000196	0.999812	CS pos: 24-25. Pr: 0.5046
ENSP00000330148	SP	0.000169	0.999846	CS pos: 20-21. Pr: 0.9838
ENSP00000373691	SP	0.000153	0.999842	CS pos: 25-26. Pr: 0.9802
ENSP00000362513	SP	0.000211	0.999789	CS pos: 28-29. Pr: 0.9701
ENSP00000374837	SP	0.000213	0.999771	CS pos: 19-20. Pr: 0.9678
ENSP00000322460	SP	0.000172	0.99982	CS pos: 30-31. Pr: 0.9725
ENSP00000371835	SP	0.000158	0.999841	CS pos: 20-21. Pr: 0.9820
ENSP00000373689	SP	0.000163	0.999822	CS pos: 21-22. Pr: 0.9795
ENSP00000370588	SP	0.000173	0.999818	CS pos: 21-22. Pr: 0.5589
ENSP00000345491	SP	0.000215	0.999801	CS pos: 28-29. Pr: 0.9655
ENSP00000369979	SP	0.000232	0.999745	CS pos: 20-21. Pr: 0.9709
ENSP00000372717	SP	0.000202	0.999811	CS pos: 26-27. Pr: 0.9806
ENSP00000313833	SP	0.00034	0.999683	CS pos: 20-21. Pr: 0.9742
ENSP00000362762	SP	0.000179	0.999822	CS pos: 32-33. Pr: 0.9784
ENSP00000357073	SP	0.000165	0.999844	CS pos: 20-21. Pr: 0.9825
ENSP00000325146	SP	0.000205	0.999795	CS pos: 23-24. Pr: 0.9810
ENSP00000362716	SP	0.000218	0.999775	CS pos: 19-20. Pr: 0.9728
ENSP00000360281	SP	0.000218	0.999803	CS pos: 32-33. Pr: 0.8707
ENSP00000315602	SP	0.00015	0.999882	CS pos: 31-32. Pr: 0.9780
ENSP00000364140	SP	0.000306	0.999718	CS pos: 27-28. Pr: 0.9544
ENSP00000344907	SP	0.000152	0.999867	CS pos: 25-26. Pr: 0.8092
ENSP00000329040	SP	0.000169	0.999836	CS pos: 26-27. Pr: 0.9716
ENSP00000320866	SP	0.000149	0.99988	CS pos: 17-18. Pr: 0.9823
ENSP00000367391	SP	0.000166	0.999854	CS pos: 15-16. Pr: 0.9822
ENSP00000314901	SP	0.000146	0.999851	CS pos: 25-26. Pr: 0.9823
ENSP00000319464	SP	0.000154	0.999843	CS pos: 21-22. Pr: 0.9783
ENSP00000355718	SP	0.000143	0.999885	CS pos: 21-22. Pr: 0.9838
ENSP00000349174	SP	0.000162	0.999843	CS pos: 22-23. Pr: 0.9823
ENSP00000290401	SP	0.000183	0.999812	CS pos: 28-29. Pr: 0.9790
ENSP00000359630	SP	0.000196	0.999808	CS pos: 25-26. Pr: 0.9740
ENSP00000374069	SP	0.000151	0.999863	CS pos: 21-22. Pr: 0.9843
ENSP00000374830	SP	0.000235	0.999766	CS pos: 19-20. Pr: 0.9773
ENSP00000329546	SP	0.000157	0.999823	CS pos: 20-21. Pr: 0.9845
ENSP00000335074	SP	0.00021	0.999749	CS pos: 23-24. Pr: 0.9790
ENSP00000366937	SP	0.000159	0.999821	CS pos: 29-30. Pr: 0.9803
ENSP00000357461	SP	0.009374	0.99063	CS pos: 25-26. Pr: 0.9824
ENSP00000348918	SP	0.00016	0.999839	CS pos: 18-19. Pr: 0.9839
ENSP00000355719	SP	0.000159	0.999857	CS pos: 32-33. Pr: 0.9627
ENSP00000357022	SP	0.000151	0.999863	CS pos: 22-23. Pr: 0.9757
ENSP00000368752	SP	0.000168	0.999836	CS pos: 22-23. Pr: 0.9817
ENSP00000316416	SP	0.000247	0.999731	CS pos: 26-27. Pr: 0.9578
ENSP00000332139	SP	0.000226	0.999773	CS pos: 19-20. Pr: 0.9779
ENSP00000332049	SP	0.000165	0.999853	CS pos: 25-26. Pr: 0.9082
ENSP00000364632	SP	0.000166	0.999836	CS pos: 19-20. Pr: 0.7270
ENSP00000367459	SP	0.000183	0.999825	CS pos: 20-21. Pr: 0.9797
ENSP00000354782	SP	0.222031	0.777977	CS pos: 21-22. Pr: 0.8090
ENSP00000327336	SP	0.000161	0.999833	CS pos: 16-17. Pr: 0.9832
ENSP00000372912	SP	0.000197	0.999804	CS pos: 16-17. Pr: 0.9786
ENSP00000371770	SP	0.000151	0.999873	CS pos: 23-24. Pr: 0.9824
ENSP00000363616	SP	0.000275	0.999736	CS pos: 21-22. Pr: 0.9820
ENSP00000371813	SP	0.000167	0.999826	CS pos: 22-23. Pr: 0.9684
ENSP00000370552	SP	0.000145	0.999853	CS pos: 21-22. Pr: 0.9807
ENSP00000371643	SP	0.000163	0.999831	CS pos: 24-25. Pr: 0.9796
ENSP00000337128	SP	0.000329	0.999686	CS pos: 18-19. Pr: 0.9542
ENSP00000370812	SP	0.000158	0.999845	CS pos: 19-20. Pr: 0.9825
ENSP00000333769	SP	0.00017	0.999849	CS pos: 21-22. Pr: 0.9807
ENSP00000370485	SP	0.333934	0.666094	CS pos: 41-42. Pr: 0.6497
ENSP00000365465	SP	0.000151	0.999855	CS pos: 32-33. Pr: 0.9789
ENSP00000360635	SP	0.00015	0.999864	CS pos: 23-24. Pr: 0.9749
ENSP00000356037	SP	0.333669	0.666353	CS pos: 48-49. Pr: 0.6489
ENSP00000355897	SP	0.000174	0.999824	CS pos: 20-21. Pr: 0.9732
ENSP00000364013	SP	0.132322	0.867678	CS pos: 39-40. Pr: 0.9621
ENSP00000355785	SP	0.000161	0.999827	CS pos: 21-22. Pr: 0.9766
ENSP00000339613	SP	0.000164	0.999809	CS pos: 23-24. Pr: 0.8017
ENSP00000374840	SP	0.000239	0.999785	CS pos: 19-20. Pr: 0.9760
ENSP00000349392	SP	0.000155	0.999846	CS pos: 32-33. Pr: 0.9570
ENSP00000369014	SP	0.000147	0.999851	CS pos: 19-20. Pr: 0.9795
ENSP00000438024	SP	0.000182	0.999833	CS pos: 22-23. Pr: 0.9666
ENSP00000362525	SP	0.000232	0.999772	CS pos: 25-26. Pr: 0.9785
ENSP00000366922	SP	0.000149	0.999865	CS pos: 25-26. Pr: 0.9809
ENSP00000358765	SP	0.178018	0.82198	CS pos: 38-39. Pr: 0.6155
ENSP00000361855	SP	0.000156	0.999809	CS pos: 23-24. Pr: 0.9333
ENSP00000343636	SP	0.000197	0.999799	CS pos: 12-13. Pr: 0.9430
ENSP00000353720	SP	0.000204	0.999797	CS pos: 18-19. Pr: 0.9782
ENSP00000374854	SP	0.00026	0.99976	CS pos: 20-21. Pr: 0.8136
ENSP00000369553	SP	0.000153	0.999844	CS pos: 23-24. Pr: 0.9748
ENSP00000361915	SP	0.000158	0.99983	CS pos: 24-25. Pr: 0.7310
ENSP00000363771	SP	0.000236	0.99977	CS pos: 28-29. Pr: 0.9745
ENSP00000360191	SP	0.000102	0.999866	CS pos: 24-25. Pr: 0.6032
ENSP00000315130	SP	0.000153	0.999854	CS pos: 22-23. Pr: 0.9497
ENSP00000333298	SP	0.000185	0.999819	CS pos: 28-29. Pr: 0.9776
ENSP00000312946	SP	0.000146	0.999856	CS pos: 25-26. Pr: 0.9777
ENSP00000369371	SP	0.000293	0.999694	CS pos: 14-15. Pr: 0.9539
ENSP00000364603	SP	0.000154	0.999877	CS pos: 21-22. Pr: 0.9780
ENSP00000315386	SP	0.000165	0.999859	CS pos: 22-23. Pr: 0.4552
ENSP00000356198	SP	0.00018	0.999819	CS pos: 21-22. Pr: 0.9838
ENSP00000362198	SP	0.000167	0.999839	CS pos: 24-25. Pr: 0.9841
ENSP00000347714	SP	0.000173	0.999824	CS pos: 21-22. Pr: 0.9825
ENSP00000319623	SP	0.000187	0.999824	CS pos: 24-25. Pr: 0.9770
ENSP00000355243	SP	0.000164	0.999854	CS pos: 30-31. Pr: 0.9687
ENSP00000356135	SP	0.000183	0.999843	CS pos: 30-31. Pr: 0.4961
ENSP00000360436	SP	0.000179	0.99984	CS pos: 22-23. Pr: 0.9838
ENSP00000347433	SP	0.000155	0.999855	CS pos: 26-27. Pr: 0.9539
ENSP00000362968	SP	0.000152	0.999839	CS pos: 23-24. Pr: 0.9775
ENSP00000362205	SP	0.000177	0.999832	CS pos: 18-19. Pr: 0.9781
ENSP00000368135	SP	0.000155	0.999834	CS pos: 18-19. Pr: 0.9819
ENSP00000321334	SP	0.000153	0.999819	CS pos: 19-20. Pr: 0.9781
ENSP00000339251	SP	0.000152	0.999843	CS pos: 22-23. Pr: 0.9835
ENSP00000351075	SP	0.000151	0.999843	CS pos: 27-28. Pr: 0.9708
ENSP00000352163	SP	0.000168	0.999846	CS pos: 22-23. Pr: 0.9755
ENSP00000373167	SP	0.000154	0.999841	CS pos: 21-22. Pr: 0.9721
ENSP00000336988	SP	0.000163	0.999838	CS pos: 39-40. Pr: 0.9752
ENSP00000327628	SP	0.000176	0.999813	CS pos: 21-22. Pr: 0.9802
ENSP00000332806	SP	0.000159	0.999843	CS pos: 22-23. Pr: 0.9818
ENSP00000374843	SP	0.000262	0.99971	CS pos: 20-21. Pr: 0.6338
ENSP00000368265	SP	0.00015	0.999869	CS pos: 22-23. Pr: 0.9837
ENSP00000340361	SP	0.000147	0.999831	CS pos: 22-23. Pr: 0.9779
ENSP00000357150	SP	0.000156	0.999826	CS pos: 18-19. Pr: 0.9813
ENSP00000321077	SP	0.000175	0.999779	CS pos: 16-17. Pr: 0.9786
ENSP00000349884	SP	0.000171	0.999843	CS pos: 24-25. Pr: 0.9703
ENSP00000363973	SP	0.000389	0.999631	CS pos: 17-18. Pr: 0.9808
ENSP00000360660	SP	0.000161	0.999847	CS pos: 34-35. Pr: 0.9763
ENSP00000356016	SP	0.000395	0.999631	CS pos: 41-42. Pr: 0.8718
ENSP00000347942	SP	0.000181	0.999816	CS pos: 28-29. Pr: 0.9660
ENSP00000374812	SP	0.000364	0.999658	CS pos: 20-21. Pr: 0.9766
ENSP00000356975	SP	0.347806	0.652222	CS pos: 52-53. Pr: 0.4070
ENSP00000354691	SP	0.000156	0.999851	CS pos: 15-16. Pr: 0.9833
ENSP00000318472	SP	0.000155	0.999842	CS pos: 19-20. Pr: 0.9845
ENSP00000358043	SP	0.000168	0.999834	CS pos: 19-20. Pr: 0.9890
ENSP00000365752	SP	0.000177	0.999834	CS pos: 20-21. Pr: 0.9787
ENSP00000334122	SP	0.000159	0.999843	CS pos: 17-18. Pr: 0.9811
ENSP00000359100	SP	0.000145	0.999853	CS pos: 15-16. Pr: 0.9823
ENSP00000338276	SP	0.000269	0.999735	CS pos: 21-22. Pr: 0.8903
ENSP00000327386	SP	0.000196	0.999814	CS pos: 30-31. Pr: 0.9746
ENSP00000478671	SP	0.000157	0.999793	CS pos: 25-26. Pr: 0.9769
ENSP00000370568	SP	0.000168	0.999827	CS pos: 25-26. Pr: 0.9803
ENSP00000374833	SP	0.00023	0.99978	CS pos: 19-20. Pr: 0.9785
ENSP00000344413	SP	0.00019	0.999828	CS pos: 34-35. Pr: 0.9779
ENSP00000374866	SP	0.000163	0.999834	CS pos: 17-18. Pr: 0.9822
ENSP00000364840	SP	0.000174	0.999827	CS pos: 28-29. Pr: 0.9782
ENSP00000332613	SP	0.000166	0.999821	CS pos: 27-28. Pr: 0.9775
ENSP00000360147	SP	0.000169	0.999828	CS pos: 21-22. Pr: 0.9769
ENSP00000314151	SP	0.000262	0.999758	CS pos: 17-18. Pr: 0.9811
ENSP00000355529	SP	0.00015	0.999877	CS pos: 19-20. Pr: 0.9821
ENSP00000327608	SP	0.000273	0.999729	CS pos: 32-33. Pr: 0.9810
ENSP00000364278	SP	0.000312	0.999697	CS pos: 17-18. Pr: 0.8333
ENSP00000341787	SP	0.0002	0.999804	CS pos: 17-18. Pr: 0.9824
ENSP00000335024	SP	0.000172	0.999815	CS pos: 19-20. Pr: 0.9876
ENSP00000347012	SP	0.000163	0.999818	CS pos: 20-21. Pr: 0.9024
ENSP00000331745	SP	0.000163	0.999826	CS pos: 21-22. Pr: 0.8596
ENSP00000352177	SP	0.000152	0.999853	CS pos: 18-19. Pr: 0.9837
ENSP00000342210	SP	0.000211	0.999786	CS pos: 19-20. Pr: 0.9812
ENSP00000315731	SP	0.11088	0.889093	CS pos: 45-46. Pr: 0.9004
ENSP00000373433	SP	0.000146	0.999857	CS pos: 19-20. Pr: 0.9823
ENSP00000362201	SP	0.000154	0.99986	CS pos: 22-23. Pr: 0.9812
ENSP00000356599	SP	0.000204	0.9998	CS pos: 25-26. Pr: 0.4869
ENSP00000369328	SP	0.000358	0.99965	CS pos: 27-28. Pr: 0.9831
ENSP00000334276	SP	0.000236	0.999755	CS pos: 23-24. Pr: 0.8598
ENSP00000363708	SP	0.000172	0.999849	CS pos: 26-27. Pr: 0.9798
ENSP00000357013	SP	0.000164	0.99985	CS pos: 21-22. Pr: 0.9745
ENSP00000345672	SP	0.000145	0.999846	CS pos: 17-18. Pr: 0.9822
ENSP00000317842	SP	0.000178	0.999813	CS pos: 26-27. Pr: 0.9780
ENSP00000364076	SP	0.000205	0.999781	CS pos: 23-24. Pr: 0.9799
ENSP00000356399	SP	0.000175	0.999841	CS pos: 18-19. Pr: 0.9836
ENSP00000372868	SP	0.000177	0.999834	CS pos: 20-21. Pr: 0.9787
ENSP00000320401	SP	0.000232	0.999754	CS pos: 23-24. Pr: 0.9654
ENSP00000334938	SP	0.000152	0.999841	CS pos: 27-28. Pr: 0.9787
ENSP00000351989	SP	0.000148	0.99983	CS pos: 19-20. Pr: 0.9832
ENSP00000341083	SP	0.000179	0.999814	CS pos: 16-17. Pr: 0.9891
ENSP00000374125	SP	0.000167	0.99983	CS pos: 19-20. Pr: 0.9867
ENSP00000332223	SP	0.000164	0.999837	CS pos: 24-25. Pr: 0.9779
ENSP00000339912	SP	0.000347	0.999661	CS pos: 28-29. Pr: 0.9809
ENSP00000359013	SP	0.000172	0.999847	CS pos: 29-30. Pr: 0.9715
ENSP00000342322	SP	0.000145	0.999863	CS pos: 21-22. Pr: 0.9544
ENSP00000373539	SP	0.000152	0.999847	CS pos: 24-25. Pr: 0.8454
ENSP00000369889	SP	0.000167	0.99984	CS pos: 25-26. Pr: 0.9768
ENSP00000324763	SP	0.000204	0.999805	CS pos: 19-20. Pr: 0.9821
ENSP00000355187	SP	0.000193	0.999777	CS pos: 30-31. Pr: 0.9705
ENSP00000334186	SP	0.000147	0.999866	CS pos: 21-22. Pr: 0.9823
ENSP00000372815	SP	0.000159	0.999851	CS pos: 19-20. Pr: 0.9827
ENSP00000334037	SP	0.000177	0.99984	CS pos: 25-26. Pr: 0.9816
ENSP00000353608	SP	0.000162	0.999847	CS pos: 28-29. Pr: 0.9803
ENSP00000349654	SP	0.000156	0.999842	CS pos: 21-22. Pr: 0.9833
ENSP00000344786	SP	0.0002	0.99981	CS pos: 24-25. Pr: 0.9813
ENSP00000363603	SP	0.000168	0.999825	CS pos: 27-28. Pr: 0.9768
ENSP00000353393	SP	0.00016	0.999834	CS pos: 19-20. Pr: 0.9812
ENSP00000321724	SP	0.000151	0.99985	CS pos: 20-21. Pr: 0.9798
ENSP00000368190	SP	0.000168	0.999833	CS pos: 22-23. Pr: 0.9820
ENSP00000373472	SP	0.000187	0.999819	CS pos: 34-35. Pr: 0.2049
ENSP00000316938	SP	0.000299	0.999697	CS pos: 21-22. Pr: 0.9581
ENSP00000335397	SP	0.00025	0.999749	CS pos: 29-30. Pr: 0.9304
ENSP00000337471	SP	0.000224	0.999769	CS pos: 32-33. Pr: 0.9767
ENSP00000366513	SP	0.000232	0.999779	CS pos: 28-29. Pr: 0.9821
ENSP00000360299	SP	0.000152	0.999841	CS pos: 17-18. Pr: 0.9843
ENSP00000318753	SP	0.000183	0.999818	CS pos: 25-26. Pr: 0.9808
ENSP00000348944	SP	0.000148	0.999853	CS pos: 20-21. Pr: 0.9861
ENSP00000343490	SP	0.000196	0.999824	CS pos: 22-23. Pr: 0.9086
ENSP00000333395	SP	0.358014	0.642031	CS pos: 23-24. Pr: 0.4718
ENSP00000332549	SP	0.000202	0.999826	CS pos: 26-27. Pr: 0.9748
ENSP00000342215	SP	0.000153	0.999833	CS pos: 21-22. Pr: 0.9805
ENSP00000314606	SP	0.000189	0.999812	CS pos: 20-21. Pr: 0.9791
ENSP00000354536	SP	0.000149	0.999823	CS pos: 21-22. Pr: 0.9815
ENSP00000345444	SP	0.000157	0.999876	CS pos: 29-30. Pr: 0.9641
ENSP00000373023	SP	0.000151	0.999855	CS pos: 32-33. Pr: 0.9789
ENSP00000362183	SP	0.000385	0.999641	CS pos: 31-32. Pr: 0.9740
ENSP00000367172	SP	0.000169	0.999826	CS pos: 20-21. Pr: 0.9834
ENSP00000328169	SP	0.000161	0.999844	CS pos: 26-27. Pr: 0.9800
ENSP00000322192	SP	0.000164	0.999839	CS pos: 15-16. Pr: 0.9825
ENSP00000354294	SP	0.000216	0.999771	CS pos: 18-19. Pr: 0.9823
ENSP00000357425	SP	0.000162	0.99983	CS pos: 22-23. Pr: 0.9730
ENSP00000354080	SP	0.00032	0.999694	CS pos: 25-26. Pr: 0.9746
ENSP00000335538	SP	0.000152	0.99985	CS pos: 22-23. Pr: 0.9779
ENSP00000321345	SP	0.000166	0.999829	CS pos: 23-24. Pr: 0.9827
ENSP00000339390	SP	0.000173	0.999837	CS pos: 29-30. Pr: 0.9647
ENSP00000332737	SP	0.000168	0.999848	CS pos: 25-26. Pr: 0.9803
ENSP00000339328	SP	0.000146	0.999873	CS pos: 22-23. Pr: 0.9799
ENSP00000313437	SP	0.000172	0.999799	CS pos: 18-19. Pr: 0.9914
ENSP00000368244	SP	0.000151	0.999857	CS pos: 20-21. Pr: 0.9874
ENSP00000350547	SP	0.000207	0.99981	CS pos: 34-35. Pr: 0.9768
ENSP00000354566	SP	0.000155	0.999833	CS pos: 21-22. Pr: 0.9824
ENSP00000368104	SP	0.000178	0.999825	CS pos: 23-24. Pr: 0.9699
ENSP00000329137	SP	0.000143	0.999882	CS pos: 25-26. Pr: 0.4585
ENSP00000361871	SP	0.000219	0.999783	CS pos: 23-24. Pr: 0.9777
ENSP00000369293	SP	0.000176	0.999846	CS pos: 21-22. Pr: 0.9823
ENSP00000340526	SP	0.000149	0.99986	CS pos: 28-29. Pr: 0.9820
ENSP00000330442	SP	0.000157	0.999861	CS pos: 19-20. Pr: 0.9825
ENSP00000335384	SP	0.000154	0.999861	CS pos: 20-21. Pr: 0.9772
ENSP00000368538	SP	0.000147	0.999886	CS pos: 28-29. Pr: 0.9790
ENSP00000356671	SP	0.000749	0.999263	CS pos: 32-33. Pr: 0.9667
ENSP00000349709	SP	0.000317	0.999673	CS pos: 30-31. Pr: 0.9555
ENSP00000342144	SP	0.00024	0.999767	CS pos: 29-30. Pr: 0.6793
ENSP00000329380	SP	0.000204	0.999791	CS pos: 16-17. Pr: 0.9752
ENSP00000366246	SP	0.00016	0.999859	CS pos: 23-24. Pr: 0.9777
ENSP00000362139	SP	0.0002	0.999796	CS pos: 33-34. Pr: 0.9756
ENSP00000328181	SP	0.000151	0.999836	CS pos: 27-28. Pr: 0.9795
ENSP00000337432	SP	0.00016	0.999854	CS pos: 30-31. Pr: 0.9540
ENSP00000358542	SP	0.000186	0.999817	CS pos: 26-27. Pr: 0.9813
ENSP00000356552	SP	0.000241	0.999775	CS pos: 22-23. Pr: 0.9817
ENSP00000367967	SP	0.000298	0.999707	CS pos: 22-23. Pr: 0.9830
ENSP00000343674	SP	0.00019	0.999801	CS pos: 23-24. Pr: 0.9787
ENSP00000333208	SP	0.000167	0.999809	CS pos: 24-25. Pr: 0.9834
ENSP00000352455	SP	0.000181	0.999819	CS pos: 28-29. Pr: 0.9836
ENSP00000362125	SP	0.222513	0.777455	CS pos: 21-22. Pr: 0.6415
ENSP00000355163	SP	0.000156	0.999829	CS pos: 20-21. Pr: 0.9849
ENSP00000359103	SP	0.000158	0.999819	CS pos: 23-24. Pr: 0.9784
ENSP00000364700	SP	0.000151	0.999828	CS pos: 20-21. Pr: 0.9826
ENSP00000356191	SP	0.000164	0.999837	CS pos: 19-20. Pr: 0.9882
ENSP00000332118	SP	0.077685	0.922304	CS pos: 37-38. Pr: 0.9627
ENSP00000337178	SP	0.276811	0.723205	CS pos: 25-26. Pr: 0.6811
ENSP00000340660	SP	0.166896	0.833121	CS pos: 23-24. Pr: 0.6945
ENSP00000319140	SP	0.000184	0.99982	CS pos: 34-35. Pr: 0.9777
ENSP00000338861	SP	0.000183	0.999822	CS pos: 21-22. Pr: 0.9830
ENSP00000345229	SP	0.00018	0.999859	CS pos: 34-35. Pr: 0.7965
ENSP00000345008	SP	0.000329	0.999677	CS pos: 23-24. Pr: 0.9813
ENSP00000372718	SP	0.000186	0.999806	CS pos: 18-19. Pr: 0.9747
ENSP00000365651	SP	0.000205	0.999804	CS pos: 26-27. Pr: 0.9760
ENSP00000338369	SP	0.000214	0.999796	CS pos: 17-18. Pr: 0.9835
ENSP00000369566	SP	0.000155	0.999859	CS pos: 23-24. Pr: 0.9768
ENSP00000357547	SP	0.068258	0.93175	CS pos: 36-37. Pr: 0.9700
ENSP00000364217	SP	0.000158	0.999831	CS pos: 23-24. Pr: 0.9796
ENSP00000313581	SP	0.000226	0.999791	CS pos: 17-18. Pr: 0.9797
ENSP00000365817	SP	0.000456	0.999575	CS pos: 21-22. Pr: 0.9754
ENSP00000355126	SP	0.000147	0.999848	CS pos: 26-27. Pr: 0.7167
ENSP00000356991	SP	0.000167	0.999833	CS pos: 31-32. Pr: 0.9802
ENSP00000345243	SP	0.000153	0.999836	CS pos: 16-17. Pr: 0.9819
ENSP00000351209	SP	0.000145	0.999895	CS pos: 24-25. Pr: 0.9783
ENSP00000321962	SP	0.000154	0.999855	CS pos: 18-19. Pr: 0.9832
ENSP00000368516	SP	0.000192	0.999806	CS pos: 24-25. Pr: 0.9792
ENSP00000359085	SP	0.196123	0.803904	CS pos: 18-19. Pr: 0.2724
ENSP00000362181	SP	0.000149	0.999855	CS pos: 21-22. Pr: 0.9802
ENSP00000323313	SP	0.000156	0.999857	CS pos: 24-25. Pr: 0.9411
ENSP00000367356	SP	0.000172	0.999809	CS pos: 21-22. Pr: 0.8913
ENSP00000364697	SP	0.000159	0.999828	CS pos: 22-23. Pr: 0.9816
ENSP00000374853	SP	0.000257	0.999745	CS pos: 19-20. Pr: 0.9693
ENSP00000351640	SP	0.000167	0.999834	CS pos: 33-34. Pr: 0.9767
ENSP00000373206	SP	0.00019	0.99981	CS pos: 18-19. Pr: 0.5190
ENSP00000336817	SP	0.000278	0.999708	CS pos: 19-20. Pr: 0.9791
ENSP00000322486	SP	0.000406	0.999585	CS pos: 21-22. Pr: 0.9744
ENSP00000360190	SP	0.000165	0.999825	CS pos: 18-19. Pr: 0.9829
ENSP00000354416	SP	0.000158	0.999873	CS pos: 22-23. Pr: 0.9824
ENSP00000343957	SP	0.000184	0.999834	CS pos: 26-27. Pr: 0.9754
ENSP00000351988	SP	0.000211	0.999811	CS pos: 23-24. Pr: 0.9802
ENSP00000345719	SP	0.000214	0.999771	CS pos: 20-21. Pr: 0.9760
ENSP00000328325	SP	0.000166	0.999836	CS pos: 32-33. Pr: 0.9765
ENSP00000340988	SP	0.000151	0.999839	CS pos: 25-26. Pr: 0.9788
ENSP00000356009	SP	0.000196	0.999815	CS pos: 34-35. Pr: 0.9788
ENSP00000332668	SP	0.000202	0.999786	CS pos: 16-17. Pr: 0.7831
ENSP00000335382	SP	0.000167	0.999852	CS pos: 18-19. Pr: 0.9798
ENSP00000359583	SP	0.000234	0.999789	CS pos: 41-42. Pr: 0.9748
ENSP00000360158	SP	0.166922	0.833075	CS pos: 22-23. Pr: 0.4594
ENSP00000364643	SP	0.000159	0.999834	CS pos: 20-21. Pr: 0.9804
ENSP00000350387	SP	0.000154	0.999863	CS pos: 20-21. Pr: 0.9830
ENSP00000361929	SP	0.000249	0.999762	CS pos: 24-25. Pr: 0.7772
ENSP00000350894	SP	0.000172	0.999818	CS pos: 18-19. Pr: 0.9800
ENSP00000348912	SP	0.000168	0.999855	CS pos: 29-30. Pr: 0.8172
ENSP00000320709	SP	0.000198	0.999804	CS pos: 17-18. Pr: 0.9790
ENSP00000361554	SP	0.000159	0.999849	CS pos: 21-22. Pr: 0.9826
ENSP00000358407	SP	0.000163	0.999842	CS pos: 27-28. Pr: 0.9812
ENSP00000343577	SP	0.000201	0.999793	CS pos: 18-19. Pr: 0.9814
ENSP00000357910	SP	0.000152	0.99985	CS pos: 24-25. Pr: 0.9800
ENSP00000355955	SP	0.000215	0.999795	CS pos: 31-32. Pr: 0.9758
ENSP00000368102	SP	0.000214	0.999774	CS pos: 21-22. Pr: 0.9673
ENSP00000355492	SP	0.000153	0.999832	CS pos: 19-20. Pr: 0.9785
ENSP00000342711	SP	0.000408	0.999618	CS pos: 46-47. Pr: 0.8381
ENSP00000371644	SP	0.000154	0.999838	CS pos: 21-22. Pr: 0.9810
ENSP00000346251	SP	0.000169	0.999826	CS pos: 19-20. Pr: 0.9810
ENSP00000339730	SP	0.000153	0.99989	CS pos: 26-27. Pr: 0.9677
ENSP00000357086	SP	0.000212	0.999774	CS pos: 17-18. Pr: 0.9332
ENSP00000374819	SP	0.00026	0.999742	CS pos: 21-22. Pr: 0.9715
ENSP00000373937	SP	0.000563	0.999447	CS pos: 35-36. Pr: 0.9773
ENSP00000322276	SP	0.000195	0.99976	CS pos: 22-23. Pr: 0.9803
ENSP00000359778	SP	0.000246	0.999783	CS pos: 19-20. Pr: 0.9832
ENSP00000336769	SP	0.000155	0.999857	CS pos: 21-22. Pr: 0.9812
ENSP00000329295	SP	0.014979	0.985026	CS pos: 22-23. Pr: 0.9645
ENSP00000321326	SP	0.000156	0.999853	CS pos: 22-23. Pr: 0.8118
ENSP00000364979	SP	0.000243	0.999746	CS pos: 27-28. Pr: 0.5143
ENSP00000361112	SP	0.000174	0.999837	CS pos: 27-28. Pr: 0.9828
ENSP00000353767	SP	0.000199	0.99982	CS pos: 38-39. Pr: 0.9706
ENSP00000362283	SP	0.0002	0.99979	CS pos: 25-26. Pr: 0.9763
ENSP00000356370	SP	0.162956	0.837056	CS pos: 27-28. Pr: 0.8342
ENSP00000361761	SP	0.000395	0.999618	CS pos: 27-28. Pr: 0.9789
ENSP00000330382	SP	0.000151	0.999855	CS pos: 20-21. Pr: 0.9846
ENSP00000363489	SP	0.000168	0.999818	CS pos: 27-28. Pr: 0.9821
ENSP00000369375	SP	0.000159	0.999844	CS pos: 22-23. Pr: 0.9851
ENSP00000366267	SP	0.000157	0.999835	CS pos: 24-25. Pr: 0.9798
ENSP00000366170	SP	0.000176	0.999832	CS pos: 30-31. Pr: 0.7076
ENSP00000338010	SP	0.000149	0.999873	CS pos: 19-20. Pr: 0.9793
ENSP00000369816	SP	0.000167	0.999841	CS pos: 29-30. Pr: 0.9575
ENSP00000373034	SP	0.000161	0.999815	CS pos: 19-20. Pr: 0.9745
ENSP00000336829	SP	0.000196	0.99981	CS pos: 26-27. Pr: 0.9760
ENSP00000350364	SP	0.000171	0.999834	CS pos: 33-34. Pr: 0.9801
ENSP00000365081	SP	0.00022	0.999784	CS pos: 22-23. Pr: 0.6566
ENSP00000357152	SP	0.000154	0.999879	CS pos: 19-20. Pr: 0.7044
ENSP00000370519	SP	0.000219	0.999801	CS pos: 22-23. Pr: 0.9787
ENSP00000344860	SP	0.000157	0.999836	CS pos: 24-25. Pr: 0.9798
ENSP00000362870	SP	0.000198	0.999796	CS pos: 27-28. Pr: 0.8526
ENSP00000323696	SP	0.000215	0.999798	CS pos: 26-27. Pr: 0.9780
ENSP00000366061	SP	0.000162	0.999826	CS pos: 26-27. Pr: 0.9814
ENSP00000354193	SP	0.000154	0.999857	CS pos: 19-20. Pr: 0.9836
ENSP00000339621	SP	0.000261	0.99972	CS pos: 20-21. Pr: 0.9715
ENSP00000356905	SP	0.000162	0.999819	CS pos: 21-22. Pr: 0.9831
ENSP00000372734	SP	0.000393	0.999609	CS pos: 32-33. Pr: 0.9705
ENSP00000359121	SP	0.000157	0.999855	CS pos: 24-25. Pr: 0.8046
ENSP00000355361	SP	0.000149	0.999849	CS pos: 18-19. Pr: 0.9830
ENSP00000372607	SP	0.000489	0.999522	CS pos: 29-30. Pr: 0.9739
ENSP00000361834	SP	0.000272	0.999717	CS pos: 23-24. Pr: 0.9706
ENSP00000358880	SP	0.000209	0.999788	CS pos: 27-28. Pr: 0.9770
ENSP00000362353	SP	0.00018	0.999837	CS pos: 23-24. Pr: 0.9741
ENSP00000372608	SP	0.000188	0.999837	CS pos: 25-26. Pr: 0.9796
ENSP00000340677	SP	0.000159	0.999872	CS pos: 22-23. Pr: 0.9819
ENSP00000356162	SP	0.00016	0.999817	CS pos: 19-20. Pr: 0.9780
ENSP00000327513	SP	0.000164	0.99984	CS pos: 32-33. Pr: 0.8300
ENSP00000368771	SP	0.007158	0.992819	CS pos: 21-22. Pr: 0.7287
ENSP00000352606	SP	0.000143	0.999867	CS pos: 17-18. Pr: 0.9818
ENSP00000354960	SP	0.000253	0.999751	CS pos: 27-28. Pr: 0.9369
ENSP00000357156	SP	0.000598	0.999407	CS pos: 19-20. Pr: 0.8770
ENSP00000339915	SP	0.000171	0.999841	CS pos: 27-28. Pr: 0.9713
ENSP00000367952	SP	0.000164	0.99985	CS pos: 26-27. Pr: 0.9772
ENSP00000356395	SP	0.000148	0.999839	CS pos: 18-19. Pr: 0.9824
ENSP00000340983	SP	0.000215	0.999767	CS pos: 20-21. Pr: 0.9803
ENSP00000359629	SP	0.000249	0.999772	CS pos: 27-28. Pr: 0.9807
ENSP00000364163	SP	0.00017	0.999812	CS pos: 23-24. Pr: 0.9786
ENSP00000332773	SP	0.000185	0.999821	CS pos: 35-36. Pr: 0.9767
ENSP00000358763	SP	0.166835	0.833173	CS pos: 26-27. Pr: 0.8132
ENSP00000328397	SP	0.000454	0.999557	CS pos: 24-25. Pr: 0.9788
ENSP00000359034	SP	0.000176	0.999837	CS pos: 25-26. Pr: 0.9657
ENSP00000314976	SP	0.000223	0.999781	CS pos: 29-30. Pr: 0.9756
ENSP00000367817	SP	0.000251	0.999742	CS pos: 24-25. Pr: 0.5915
ENSP00000360519	SP	0.000185	0.999826	CS pos: 18-19. Pr: 0.9813
ENSP00000357980	SP	0.000151	0.99984	CS pos: 22-23. Pr: 0.9828
ENSP00000329991	SP	0.000146	0.999855	CS pos: 19-20. Pr: 0.9829
ENSP00000373854	SP	0.000224	0.999774	CS pos: 17-18. Pr: 0.9838
ENSP00000339168	SP	0.000313	0.999701	CS pos: 25-26. Pr: 0.9797
ENSP00000364978	SP	0.000147	0.999889	CS pos: 18-19. Pr: 0.9814
ENSP00000366248	SP	0.000152	0.99986	CS pos: 20-21. Pr: 0.9779
ENSP00000320528	SP	0.000281	0.999718	CS pos: 27-28. Pr: 0.9803
ENSP00000369395	SP	0.000189	0.999832	CS pos: 24-25. Pr: 0.9821
ENSP00000347451	SP	0.078197	0.921838	CS pos: 41-42. Pr: 0.8362
ENSP00000330426	SP	0.000159	0.999831	CS pos: 19-20. Pr: 0.9221
ENSP00000335481	SP	0.000153	0.999837	CS pos: 22-23. Pr: 0.9592
ENSP00000361366	SP	0.00021	0.999792	CS pos: 21-22. Pr: 0.9110
ENSP00000369071	SP	0.000162	0.999824	CS pos: 21-22. Pr: 0.9843
ENSP00000306276	SP	0.000186	0.99981	CS pos: 21-22. Pr: 0.6366
ENSP00000369554	SP	0.000194	0.999824	CS pos: 23-24. Pr: 0.7036
ENSP00000328133	SP	0.132677	0.867359	CS pos: 32-33. Pr: 0.3129
ENSP00000374848	SP	0.000204	0.999806	CS pos: 20-21. Pr: 0.9549
ENSP00000334928	SP	0.000335	0.999656	CS pos: 20-21. Pr: 0.9778
ENSP00000334733	SP	0.000209	0.999813	CS pos: 21-22. Pr: 0.9778
ENSP00000371548	SP	0.000231	0.999794	CS pos: 29-30. Pr: 0.8855
ENSP00000366115	SP	0.00018	0.999854	CS pos: 29-30. Pr: 0.9797
ENSP00000374813	SP	0.000254	0.999751	CS pos: 22-23. Pr: 0.9820
ENSP00000369442	SP	0.000244	0.999773	CS pos: 33-34. Pr: 0.9759
ENSP00000370593	SP	0.00026	0.999764	CS pos: 20-21. Pr: 0.9806
ENSP00000362524	SP	0.000148	0.999838	CS pos: 22-23. Pr: 0.9821
ENSP00000372684	SP	0.000168	0.999838	CS pos: 20-21. Pr: 0.9820
ENSP00000374841	SP	0.000244	0.999759	CS pos: 19-20. Pr: 0.9660
ENSP00000361104	SP	0.000206	0.999796	CS pos: 19-20. Pr: 0.5769
ENSP00000327533	SP	0.000148	0.999854	CS pos: 19-20. Pr: 0.9832
ENSP00000265131	SP	0.000149	0.999863	CS pos: 22-23. Pr: 0.9835
ENSP00000345179	SP	0.000237	0.999741	CS pos: 20-21. Pr: 0.9801
ENSP00000371572	SP	0.000194	0.999815	CS pos: 19-20. Pr: 0.9789
ENSP00000334145	SP	0.000181	0.999851	CS pos: 32-33. Pr: 0.7255
ENSP00000366387	SP	0.000145	0.999843	CS pos: 18-19. Pr: 0.9812
ENSP00000345985	SP	0.000171	0.999786	CS pos: 20-21. Pr: 0.9826
ENSP00000359219	SP	0.000163	0.999857	CS pos: 30-31. Pr: 0.9752
ENSP00000342156	SP	0.000159	0.999842	CS pos: 17-18. Pr: 0.9850
ENSP00000374832	SP	0.000234	0.999797	CS pos: 19-20. Pr: 0.9780
ENSP00000358130	SP	0.000189	0.999842	CS pos: 31-32. Pr: 0.9814
ENSP00000355627	SP	0.000149	0.999855	CS pos: 24-25. Pr: 0.9820
ENSP00000370090	SP	0.000158	0.999834	CS pos: 16-17. Pr: 0.9816
ENSP00000356954	SP	0.00029	0.999686	CS pos: 26-27. Pr: 0.9808
ENSP00000367888	SP	0.000215	0.999764	CS pos: 20-21. Pr: 0.9789
ENSP00000332900	SP	0.000151	0.999838	CS pos: 20-21. Pr: 0.9822
ENSP00000364114	SP	0.000487	0.999532	CS pos: 29-30. Pr: 0.9750
ENSP00000374831	SP	0.000246	0.999735	CS pos: 19-20. Pr: 0.9693
ENSP00000369045	SP	0.000177	0.999808	CS pos: 26-27. Pr: 0.9765
ENSP00000354612	SP	0.000215	0.999813	CS pos: 24-25. Pr: 0.9719
ENSP00000479730	SP	0.000153	0.999867	CS pos: 22-23. Pr: 0.9763
ENSP00000372905	SP	0.000147	0.999889	CS pos: 18-19. Pr: 0.9814
ENSP00000360616	SP	0.000166	0.999828	CS pos: 20-21. Pr: 0.9846
ENSP00000350432	SP	0.000434	0.999565	CS pos: 22-23. Pr: 0.9804
ENSP00000315370	SP	0.000166	0.999817	CS pos: 23-24. Pr: 0.9823
ENSP00000340292	SP	0.000219	0.999765	CS pos: 23-24. Pr: 0.9807
ENSP00000359864	SP	0.000155	0.999853	CS pos: 22-23. Pr: 0.9810
ENSP00000373008	SP	0.000525	0.999488	CS pos: 21-22. Pr: 0.9707
ENSP00000356299	SP	0.000149	0.999873	CS pos: 20-21. Pr: 0.9824
ENSP00000341030	SP	0.000161	0.999818	CS pos: 15-16. Pr: 0.9815
ENSP00000343924	SP	0.000161	0.999838	CS pos: 20-21. Pr: 0.9827
ENSP00000332170	SP	0.000155	0.999837	CS pos: 26-27. Pr: 0.7692
ENSP00000342197	SP	0.000203	0.999773	CS pos: 17-18. Pr: 0.9793
ENSP00000365503	SP	0.000167	0.999832	CS pos: 19-20. Pr: 0.9750
ENSP00000330484	SP	0.000145	0.999853	CS pos: 15-16. Pr: 0.9823
ENSP00000373022	SP	0.00016	0.999833	CS pos: 22-23. Pr: 0.9826
ENSP00000326737	SP	0.000151	0.999831	CS pos: 27-28. Pr: 0.9784
ENSP00000374842	SP	0.000205	0.999806	CS pos: 20-21. Pr: 0.7639
ENSP00000346839	SP	0.000158	0.999835	CS pos: 26-27. Pr: 0.9686
ENSP00000357149	SP	0.166854	0.833144	CS pos: 19-20. Pr: 0.7549
ENSP00000356213	SP	0.000156	0.999845	CS pos: 25-26. Pr: 0.9833
ENSP00000314810	SP	0.000181	0.999802	CS pos: 25-26. Pr: 0.9799
ENSP00000340935	SP	0.000188	0.999818	CS pos: 16-17. Pr: 0.9793
ENSP00000368678	SP	0.000223	0.999766	CS pos: 29-30. Pr: 0.9588
ENSP00000321987	SP	0.000108	0.999897	CS pos: 19-20. Pr: 0.7109
ENSP00000372789	SP	0.000271	0.999749	CS pos: 33-34. Pr: 0.9733
ENSP00000356320	SP	0.000209	0.999814	CS pos: 25-26. Pr: 0.9881
ENSP00000347041	SP	0.00015	0.999887	CS pos: 18-19. Pr: 0.9833
ENSP00000360687	SP	0.000244	0.999757	CS pos: 22-23. Pr: 0.9806
ENSP00000352513	SP	0.000197	0.99982	CS pos: 37-38. Pr: 0.9788
ENSP00000374850	SP	0.000231	0.999771	CS pos: 19-20. Pr: 0.9758
ENSP00000331358	SP	0.000155	0.999875	CS pos: 21-22. Pr: 0.9831
ENSP00000374484	SP	0.000168	0.999815	CS pos: 21-22. Pr: 0.9817
ENSP00000351157	SP	0.000205	0.999801	CS pos: 32-33. Pr: 0.9780
ENSP00000361405	SP	0.000156	0.999889	CS pos: 19-20. Pr: 0.9858
ENSP00000330523	SP	0.000173	0.999851	CS pos: 30-31. Pr: 0.9797
ENSP00000337053	SP	0.000184	0.999802	CS pos: 21-22. Pr: 0.9817
ENSP00000358309	SP	0.000253	0.999741	CS pos: 27-28. Pr: 0.9789
ENSP00000349252	SP	0.000217	0.999795	CS pos: 25-26. Pr: 0.9836
ENSP00000372637	SP	0.000269	0.99974	CS pos: 33-34. Pr: 0.9741
ENSP00000374844	SP	0.000246	0.99975	CS pos: 20-21. Pr: 0.9824
ENSP00000323096	SP	0.000166	0.99984	CS pos: 19-20. Pr: 0.9814
ENSP00000352414	SP	0.000148	0.999845	CS pos: 25-26. Pr: 0.9720
ENSP00000358165	SP	0.000156	0.999854	CS pos: 15-16. Pr: 0.9821
ENSP00000348635	SP	0.000155	0.999869	CS pos: 19-20. Pr: 0.9834
ENSP00000373570	SP	0.000147	0.999858	CS pos: 24-25. Pr: 0.9806
ENSP00000365172	SP	0.000154	0.999873	CS pos: 19-20. Pr: 0.9819
ENSP00000352173	SP	0.000148	0.999849	CS pos: 22-23. Pr: 0.7525
ENSP00000326324	SP	0.078541	0.921454	CS pos: 39-40. Pr: 0.5115
ENSP00000351621	SP	0.000197	0.999828	CS pos: 30-31. Pr: 0.9790
ENSP00000317232	SP	0.000165	0.999851	CS pos: 32-33. Pr: 0.7060
ENSP00000315997	SP	0.000206	0.99979	CS pos: 23-24. Pr: 0.9756
ENSP00000327557	SP	0.000157	0.999844	CS pos: 26-27. Pr: 0.9717
ENSP00000317128	SP	0.065037	0.934937	CS pos: 46-47. Pr: 0.6332
ENSP00000370443	SP	0.166893	0.833138	CS pos: 19-20. Pr: 0.8151
ENSP00000374787	SP	0.000352	0.999649	CS pos: 20-21. Pr: 0.9762
ENSP00000320936	SP	0.000185	0.999834	CS pos: 32-33. Pr: 0.7720
ENSP00000361746	SP	0.000252	0.999755	CS pos: 21-22. Pr: 0.9808
ENSP00000371689	SP	0.000164	0.999855	CS pos: 20-21. Pr: 0.7750
ENSP00000318066	SP	0.000248	0.999764	CS pos: 15-16. Pr: 0.9624
ENSP00000357025	SP	0.000177	0.999854	CS pos: 28-29. Pr: 0.9762
ENSP00000357255	SP	0.000187	0.999807	CS pos: 23-24. Pr: 0.9741
ENSP00000358777	SP	0.44655	0.553443	CS pos: 41-42. Pr: 0.5450
ENSP00000341412	SP	0.000155	0.99985	CS pos: 25-26. Pr: 0.9829
ENSP00000374834	SP	0.000223	0.999764	CS pos: 19-20. Pr: 0.9786
ENSP00000354335	SP	0.005941	0.994056	CS pos: 19-20. Pr: 0.6255
ENSP00000361177	SP	0.000151	0.999854	CS pos: 21-22. Pr: 0.9784
ENSP00000354553	SP	0.000176	0.999836	CS pos: 35-36. Pr: 0.9718
ENSP00000372975	SP	0.000769	0.999243	CS pos: 24-25. Pr: 0.9695
ENSP00000369320	SP	0.000145	0.99985	CS pos: 23-24. Pr: 0.7675
ENSP00000369921	SP	0.00024	0.999761	CS pos: 28-29. Pr: 0.9783
ENSP00000360696	SP	0.000274	0.999718	CS pos: 19-20. Pr: 0.9789
ENSP00000332886	SP	9.1e-05	0.999935	CS pos: 33-34. Pr: 0.4065
ENSP00000352172	SP	0.000173	0.999834	CS pos: 30-31. Pr: 0.3477
ENSP00000365510	SP	0.000165	0.999811	CS pos: 25-26. Pr: 0.9792
ENSP00000360184	SP	0.000144	0.999854	CS pos: 28-29. Pr: 0.9789
ENSP00000334463	SP	0.000143	0.999879	CS pos: 25-26. Pr: 0.8151
ENSP00000366926	SP	0.000154	0.999855	CS pos: 21-22. Pr: 0.9792
ENSP00000339398	SP	0.0002	0.999808	CS pos: 23-24. Pr: 0.9783
ENSP00000354360	SP	0.000146	0.999847	CS pos: 19-20. Pr: 0.9812
ENSP00000318165	SP	0.00015	0.999831	CS pos: 25-26. Pr: 0.9812
ENSP00000357669	SP	0.000339	0.999649	CS pos: 32-33. Pr: 0.9769
ENSP00000353874	SP	0.333564	0.666501	CS pos: 30-31. Pr: 0.5469
ENSP00000362682	SP	0.000148	0.999859	CS pos: 27-28. Pr: 0.9773
ENSP00000326309	SP	0.000181	0.999829	CS pos: 22-23. Pr: 0.9705
ENSP00000328729	SP	0.000155	0.999842	CS pos: 31-32. Pr: 0.9745
ENSP00000353013	SP	0.000156	0.999848	CS pos: 21-22. Pr: 0.9726
ENSP00000374847	SP	0.000251	0.999759	CS pos: 19-20. Pr: 0.9665
ENSP00000360269	SP	0.00016	0.999852	CS pos: 30-31. Pr: 0.9765
ENSP00000357033	SP	0.000157	0.99983	CS pos: 21-22. Pr: 0.9734
ENSP00000352849	SP	0.000171	0.999842	CS pos: 32-33. Pr: 0.9764
ENSP00000368278	SP	0.000155	0.999865	CS pos: 18-19. Pr: 0.9863
ENSP00000366208	SP	0.000248	0.999751	CS pos: 26-27. Pr: 0.9799
ENSP00000330631	SP	0.00017	0.999829	CS pos: 24-25. Pr: 0.9631
ENSP00000325525	SP	0.000237	0.999768	CS pos: 25-26. Pr: 0.5429
ENSP00000325954	SP	0.000201	0.9998	CS pos: 19-20. Pr: 0.9710
ENSP00000357209	SP	0.000145	0.999845	CS pos: 27-28. Pr: 0.9773
ENSP00000365075	SP	0.000195	0.999809	CS pos: 21-22. Pr: 0.3454
ENSP00000318650	SP	0.000149	0.999859	CS pos: 21-22. Pr: 0.9840
ENSP00000325808	SP	0.000158	0.999846	CS pos: 22-23. Pr: 0.9732
[truncated: 2,150 more rows]

## Sheet: SignalP6.0Slow
Ensembl_ID	SignalP	Region	Start	End	Length
ENSP00000053867	SignalP-6.0	n-region	1	2	2
ENSP00000053867	SignalP-6.0	h-region	3	14	12
ENSP00000053867	SignalP-6.0	c-region	15	17	3
ENSP00000002165	SignalP-6.0	n-region	1	5	5
ENSP00000002165	SignalP-6.0	h-region	6	23	18
ENSP00000002165	SignalP-6.0	c-region	24	30	7
ENSP00000006053	SignalP-6.0	n-region	1	3	3
ENSP00000006053	SignalP-6.0	h-region	4	21	18
ENSP00000006053	SignalP-6.0	c-region	22	24	3
ENSP00000037502	SignalP-6.0	n-region	1	17	17
ENSP00000037502	SignalP-6.0	h-region	18	28	11
ENSP00000037502	SignalP-6.0	c-region	29	32	4
ENSP00000005180	SignalP-6.0	n-region	1	3	3
ENSP00000005180	SignalP-6.0	h-region	4	20	17
ENSP00000005180	SignalP-6.0	c-region	21	23	3
ENSP00000052754	SignalP-6.0	n-region	1	2	2
ENSP00000052754	SignalP-6.0	h-region	3	13	11
ENSP00000052754	SignalP-6.0	c-region	14	16	3
ENSP00000061240	SignalP-6.0	n-region	1	9	9
ENSP00000061240	SignalP-6.0	h-region	10	25	16
ENSP00000061240	SignalP-6.0	c-region	26	30	5
ENSP00000002829	SignalP-6.0	n-region	1	2	2
ENSP00000002829	SignalP-6.0	h-region	3	13	11
ENSP00000002829	SignalP-6.0	c-region	14	18	5
ENSP00000011653	SignalP-6.0	n-region	1	3	3
ENSP00000011653	SignalP-6.0	h-region	4	21	18
ENSP00000011653	SignalP-6.0	c-region	22	25	4
ENSP00000005995	SignalP-6.0	n-region	1	4	4
ENSP00000005995	SignalP-6.0	h-region	5	14	10
ENSP00000005995	SignalP-6.0	c-region	15	23	9
ENSP00000027335	SignalP-6.0	n-region	1	2	2
ENSP00000027335	SignalP-6.0	h-region	3	18	16
ENSP00000027335	SignalP-6.0	c-region	19	22	4
ENSP00000043402	SignalP-6.0	n-region	1	3	3
ENSP00000043402	SignalP-6.0	h-region	4	21	18
ENSP00000043402	SignalP-6.0	c-region	22	26	5
ENSP00000000412	SignalP-6.0	n-region	1	3	3
ENSP00000000412	SignalP-6.0	h-region	4	21	18
ENSP00000000412	SignalP-6.0	c-region	22	26	5
ENSP00000011292	SignalP-6.0	n-region	1	2	2
ENSP00000011292	SignalP-6.0	h-region	3	12	10
ENSP00000011292	SignalP-6.0	c-region	13	16	4
ENSP00000008938	SignalP-6.0	n-region	1	4	4
ENSP00000008938	SignalP-6.0	h-region	5	18	14
ENSP00000008938	SignalP-6.0	c-region	19	21	3
ENSP00000019103	SignalP-6.0	n-region	1	4	4
ENSP00000019103	SignalP-6.0	h-region	5	21	17
ENSP00000019103	SignalP-6.0	c-region	22	27	6
ENSP00000006750	SignalP-6.0	n-region	1	3	3
ENSP00000006750	SignalP-6.0	h-region	4	21	18
ENSP00000006750	SignalP-6.0	c-region	22	28	7
ENSP00000054950	SignalP-6.0	n-region	1	9	9
ENSP00000054950	SignalP-6.0	h-region	10	23	14
ENSP00000054950	SignalP-6.0	c-region	24	29	6
ENSP00000046640	SignalP-6.0	n-region	1	3	3
ENSP00000046640	SignalP-6.0	h-region	4	17	14
ENSP00000046640	SignalP-6.0	c-region	18	22	5
ENSP00000002596	SignalP-6.0	n-region	1	3	3
ENSP00000002596	SignalP-6.0	h-region	4	12	9
ENSP00000002596	SignalP-6.0	c-region	13	20	8
ENSP00000160262	SignalP-6.0	n-region	1	7	7
ENSP00000160262	SignalP-6.0	h-region	8	24	17
ENSP00000160262	SignalP-6.0	c-region	25	29	5
ENSP00000168148	SignalP-6.0	n-region	1	13	13
ENSP00000168148	SignalP-6.0	h-region	14	24	11
ENSP00000168148	SignalP-6.0	c-region	25	29	5
ENSP00000168712	SignalP-6.0	n-region	1	4	4
ENSP00000168712	SignalP-6.0	h-region	5	23	19
ENSP00000168712	SignalP-6.0	c-region	24	30	7
ENSP00000165524	SignalP-6.0	n-region	1	2	2
ENSP00000165524	SignalP-6.0	h-region	3	18	16
ENSP00000165524	SignalP-6.0	c-region	19	23	5
ENSP00000170150	SignalP-6.0	n-region	1	3	3
ENSP00000170150	SignalP-6.0	h-region	4	17	14
ENSP00000170150	SignalP-6.0	c-region	18	20	3
ENSP00000064780	SignalP-6.0	n-region	1	4	4
ENSP00000064780	SignalP-6.0	h-region	5	19	15
ENSP00000064780	SignalP-6.0	c-region	20	25	6
ENSP00000161559	SignalP-6.0	n-region	1	3	3
ENSP00000161559	SignalP-6.0	h-region	4	28	25
ENSP00000161559	SignalP-6.0	c-region	29	34	6
ENSP00000166244	SignalP-6.0	n-region	1	7	7
ENSP00000166244	SignalP-6.0	h-region	8	23	16
ENSP00000166244	SignalP-6.0	c-region	24	27	4
ENSP00000161006	SignalP-6.0	n-region	1	8	8
ENSP00000161006	SignalP-6.0	h-region	9	29	21
ENSP00000161006	SignalP-6.0	c-region	30	32	3
ENSP00000166139	SignalP-6.0	n-region	1	8	8
ENSP00000166139	SignalP-6.0	h-region	9	24	16
ENSP00000166139	SignalP-6.0	c-region	25	32	8
ENSP00000085219	SignalP-6.0	n-region	1	2	2
ENSP00000085219	SignalP-6.0	h-region	3	18	16
ENSP00000085219	SignalP-6.0	c-region	19	21	3
ENSP00000164024	SignalP-6.0	n-region	1	10	10
ENSP00000164024	SignalP-6.0	h-region	11	29	19
ENSP00000164024	SignalP-6.0	c-region	30	32	3
ENSP00000172229	SignalP-6.0	n-region	1	12	12
ENSP00000172229	SignalP-6.0	h-region	13	25	13
ENSP00000172229	SignalP-6.0	c-region	26	28	3
ENSP00000084798	SignalP-6.0	n-region	1	6	6
ENSP00000084798	SignalP-6.0	h-region	7	19	13
ENSP00000084798	SignalP-6.0	c-region	20	23	4
ENSP00000064571	SignalP-6.0	n-region	1	6	6
ENSP00000064571	SignalP-6.0	h-region	7	23	17
ENSP00000064571	SignalP-6.0	c-region	24	27	4
ENSP00000162749	SignalP-6.0	n-region	1	2	2
ENSP00000162749	SignalP-6.0	h-region	3	22	20
ENSP00000162749	SignalP-6.0	c-region	23	29	7
ENSP00000194155	SignalP-6.0	n-region	1	14	14
ENSP00000194155	SignalP-6.0	h-region	15	25	11
ENSP00000194155	SignalP-6.0	c-region	26	30	5
ENSP00000215531	SignalP-6.0	n-region	1	2	2
ENSP00000215531	SignalP-6.0	h-region	3	16	14
ENSP00000215531	SignalP-6.0	c-region	17	20	4
ENSP00000200181	SignalP-6.0	n-region	1	5	5
ENSP00000200181	SignalP-6.0	h-region	6	22	17
ENSP00000200181	SignalP-6.0	c-region	23	27	5
ENSP00000211076	SignalP-6.0	n-region	1	2	2
ENSP00000211076	SignalP-6.0	h-region	3	16	14
ENSP00000211076	SignalP-6.0	c-region	17	20	4
ENSP00000215838	SignalP-6.0	n-region	1	2	2
ENSP00000215838	SignalP-6.0	h-region	3	14	12
ENSP00000215838	SignalP-6.0	c-region	15	20	6
ENSP00000193391	SignalP-6.0	n-region	1	5	5
ENSP00000193391	SignalP-6.0	h-region	6	20	15
ENSP00000193391	SignalP-6.0	c-region	21	29	9
ENSP00000190983	SignalP-6.0	n-region	1	3	3
ENSP00000190983	SignalP-6.0	h-region	4	19	16
ENSP00000190983	SignalP-6.0	c-region	20	23	4
ENSP00000215368	SignalP-6.0	n-region	1	6	6
ENSP00000215368	SignalP-6.0	h-region	7	19	13
ENSP00000215368	SignalP-6.0	c-region	20	26	7
ENSP00000204961	SignalP-6.0	n-region	1	8	8
ENSP00000204961	SignalP-6.0	h-region	9	24	16
ENSP00000204961	SignalP-6.0	c-region	25	29	5
ENSP00000215539	SignalP-6.0	n-region	1	2	2
ENSP00000215539	SignalP-6.0	h-region	3	20	18
ENSP00000215539	SignalP-6.0	c-region	21	27	7
ENSP00000185150	SignalP-6.0	n-region	1	9	9
ENSP00000185150	SignalP-6.0	h-region	10	25	16
ENSP00000185150	SignalP-6.0	c-region	26	33	8
ENSP00000199764	SignalP-6.0	n-region	1	10	10
ENSP00000199764	SignalP-6.0	h-region	11	28	18
ENSP00000199764	SignalP-6.0	c-region	29	34	6
ENSP00000200639	SignalP-6.0	n-region	1	5	5
ENSP00000200639	SignalP-6.0	h-region	6	23	18
ENSP00000200639	SignalP-6.0	c-region	24	28	5
ENSP00000216211	SignalP-6.0	n-region	1	3	3
ENSP00000216211	SignalP-6.0	h-region	4	13	10
ENSP00000216211	SignalP-6.0	c-region	14	18	5
ENSP00000181383	SignalP-6.0	n-region	1	2	2
ENSP00000181383	SignalP-6.0	h-region	3	15	13
ENSP00000181383	SignalP-6.0	c-region	16	22	7
ENSP00000203629	SignalP-6.0	n-region	1	3	3
ENSP00000203629	SignalP-6.0	h-region	4	16	13
ENSP00000203629	SignalP-6.0	c-region	17	19	3
ENSP00000175238	SignalP-6.0	n-region	1	2	2
ENSP00000175238	SignalP-6.0	h-region	3	13	11
ENSP00000175238	SignalP-6.0	c-region	14	18	5
ENSP00000215530	SignalP-6.0	n-region	1	3	3
ENSP00000215530	SignalP-6.0	h-region	4	15	12
ENSP00000215530	SignalP-6.0	c-region	16	22	7
ENSP00000214869	SignalP-6.0	n-region	1	3	3
ENSP00000214869	SignalP-6.0	h-region	4	16	13
ENSP00000214869	SignalP-6.0	c-region	17	23	7
ENSP00000200557	SignalP-6.0	n-region	1	2	2
ENSP00000200557	SignalP-6.0	h-region	3	18	16
ENSP00000200557	SignalP-6.0	c-region	19	23	5
ENSP00000204604	SignalP-6.0	n-region	1	3	3
ENSP00000204604	SignalP-6.0	h-region	4	19	16
ENSP00000204604	SignalP-6.0	c-region	20	26	7
ENSP00000173229	SignalP-6.0	n-region	1	3	3
ENSP00000173229	SignalP-6.0	h-region	4	19	16
ENSP00000173229	SignalP-6.0	c-region	20	24	5
ENSP00000215727	SignalP-6.0	n-region	1	3	3
ENSP00000215727	SignalP-6.0	h-region	4	15	12
ENSP00000215727	SignalP-6.0	c-region	16	17	2
ENSP00000199448	SignalP-6.0	n-region	1	5	5
ENSP00000199448	SignalP-6.0	h-region	6	33	28
ENSP00000199448	SignalP-6.0	c-region	34	37	4
ENSP00000205948	SignalP-6.0	n-region	1	3	3
ENSP00000205948	SignalP-6.0	h-region	4	16	13
ENSP00000205948	SignalP-6.0	c-region	17	19	3
ENSP00000200676	SignalP-6.0	n-region	1	2	2
ENSP00000200676	SignalP-6.0	h-region	3	12	10
ENSP00000200676	SignalP-6.0	c-region	13	17	5
ENSP00000193322	SignalP-6.0	n-region	1	13	13
ENSP00000193322	SignalP-6.0	h-region	14	28	15
ENSP00000193322	SignalP-6.0	c-region	29	31	3
ENSP00000187910	SignalP-6.0	n-region	1	12	12
ENSP00000187910	SignalP-6.0	h-region	13	30	18
ENSP00000187910	SignalP-6.0	c-region	31	34	4
ENSP00000204679	SignalP-6.0	n-region	1	3	3
ENSP00000204679	SignalP-6.0	h-region	4	14	11
ENSP00000204679	SignalP-6.0	c-region	15	24	10
ENSP00000215781	SignalP-6.0	n-region	1	3	3
ENSP00000215781	SignalP-6.0	h-region	4	21	18
ENSP00000215781	SignalP-6.0	c-region	22	25	4
ENSP00000212355	SignalP-6.0	n-region	1	3	3
ENSP00000212355	SignalP-6.0	h-region	4	15	12
ENSP00000212355	SignalP-6.0	c-region	16	20	5
ENSP00000196061	SignalP-6.0	n-region	1	2	2
ENSP00000196061	SignalP-6.0	h-region	3	15	13
ENSP00000196061	SignalP-6.0	c-region	16	18	3
ENSP00000206423	SignalP-6.0	n-region	1	4	4
ENSP00000206423	SignalP-6.0	h-region	5	18	14
ENSP00000206423	SignalP-6.0	c-region	19	23	5
ENSP00000215743	SignalP-6.0	n-region	1	13	13
ENSP00000215743	SignalP-6.0	h-region	14	25	12
ENSP00000215743	SignalP-6.0	c-region	26	31	6
ENSP00000215637	SignalP-6.0	n-region	1	2	2
ENSP00000215637	SignalP-6.0	h-region	3	17	15
ENSP00000215637	SignalP-6.0	c-region	18	23	6
ENSP00000178638	SignalP-6.0	n-region	1	4	4
ENSP00000178638	SignalP-6.0	h-region	5	17	13
ENSP00000178638	SignalP-6.0	c-region	18	24	7
ENSP00000215912	SignalP-6.0	n-region	1	2	2
ENSP00000215912	SignalP-6.0	h-region	3	16	14
ENSP00000215912	SignalP-6.0	c-region	17	19	3
ENSP00000176195	SignalP-6.0	n-region	1	3	3
ENSP00000176195	SignalP-6.0	h-region	4	13	10
ENSP00000176195	SignalP-6.0	c-region	14	18	5
ENSP00000198536	SignalP-6.0	n-region	1	3	3
ENSP00000198536	SignalP-6.0	h-region	4	16	13
ENSP00000198536	SignalP-6.0	c-region	17	26	10
ENSP00000216139	SignalP-6.0	n-region	1	4	4
ENSP00000216139	SignalP-6.0	h-region	5	15	11
ENSP00000216139	SignalP-6.0	c-region	16	19	4
ENSP00000216124	SignalP-6.0	n-region	1	5	5
ENSP00000216124	SignalP-6.0	h-region	6	17	12
ENSP00000216124	SignalP-6.0	c-region	18	20	3
ENSP00000216223	SignalP-6.0	n-region	1	5	5
ENSP00000216223	SignalP-6.0	h-region	6	21	16
ENSP00000216223	SignalP-6.0	c-region	22	26	5
ENSP00000222399	SignalP-6.0	n-region	1	2	2
ENSP00000222399	SignalP-6.0	h-region	3	15	13
ENSP00000222399	SignalP-6.0	c-region	16	21	6
ENSP00000223061	SignalP-6.0	n-region	1	3	3
ENSP00000223061	SignalP-6.0	h-region	4	22	19
ENSP00000223061	SignalP-6.0	c-region	23	25	3
ENSP00000223095	SignalP-6.0	n-region	1	4	4
ENSP00000223095	SignalP-6.0	h-region	5	18	14
ENSP00000223095	SignalP-6.0	c-region	19	23	5
ENSP00000217305	SignalP-6.0	n-region	1	2	2
ENSP00000217305	SignalP-6.0	h-region	3	15	13
ENSP00000217305	SignalP-6.0	c-region	16	20	5
ENSP00000222381	SignalP-6.0	n-region	1	3	3
ENSP00000222381	SignalP-6.0	h-region	4	15	12
ENSP00000222381	SignalP-6.0	c-region	16	25	10
ENSP00000216336	SignalP-6.0	n-region	1	2	2
ENSP00000216336	SignalP-6.0	h-region	3	14	12
ENSP00000216336	SignalP-6.0	c-region	15	18	4
ENSP00000223642	SignalP-6.0	n-region	1	2	2
ENSP00000223642	SignalP-6.0	h-region	3	13	11
ENSP00000223642	SignalP-6.0	c-region	14	18	5
ENSP00000217386	SignalP-6.0	n-region	1	3	3
ENSP00000217386	SignalP-6.0	h-region	4	16	13
ENSP00000217386	SignalP-6.0	c-region	17	19	3
ENSP00000220940	SignalP-6.0	n-region	1	2	2
ENSP00000220940	SignalP-6.0	h-region	3	14	12
ENSP00000220940	SignalP-6.0	c-region	15	17	3
ENSP00000220478	SignalP-6.0	n-region	1	2	2
ENSP00000220478	SignalP-6.0	h-region	3	15	13
ENSP00000220478	SignalP-6.0	c-region	16	19	4
ENSP00000217423	SignalP-6.0	n-region	1	3	3
ENSP00000217423	SignalP-6.0	h-region	4	15	12
ENSP00000217423	SignalP-6.0	c-region	16	20	5
ENSP00000220812	SignalP-6.0	n-region	1	2	2
ENSP00000220812	SignalP-6.0	h-region	3	13	11
ENSP00000220812	SignalP-6.0	c-region	14	18	5
ENSP00000221972	SignalP-6.0	n-region	1	6	6
ENSP00000221972	SignalP-6.0	h-region	7	26	20
ENSP00000221972	SignalP-6.0	c-region	27	32	6
ENSP00000221466	SignalP-6.0	n-region	1	5	5
ENSP00000221466	SignalP-6.0	h-region	6	18	13
ENSP00000221466	SignalP-6.0	c-region	19	23	5
ENSP00000223862	SignalP-6.0	n-region	1	3	3
ENSP00000223862	SignalP-6.0	h-region	4	19	16
ENSP00000223862	SignalP-6.0	c-region	20	24	5
ENSP00000224721	SignalP-6.0	n-region	1	4	4
ENSP00000224721	SignalP-6.0	h-region	5	19	15
ENSP00000224721	SignalP-6.0	c-region	20	23	4
ENSP00000223357	SignalP-6.0	n-region	1	3	3
ENSP00000223357	SignalP-6.0	h-region	4	20	17
ENSP00000223357	SignalP-6.0	c-region	21	25	5
ENSP00000221847	SignalP-6.0	n-region	1	3	3
ENSP00000221847	SignalP-6.0	h-region	4	15	12
ENSP00000221847	SignalP-6.0	c-region	16	20	5
ENSP00000217957	SignalP-6.0	n-region	1	3	3
ENSP00000217957	SignalP-6.0	h-region	4	16	13
ENSP00000217957	SignalP-6.0	c-region	17	21	5
ENSP00000219271	SignalP-6.0	n-region	1	28	28
ENSP00000219271	SignalP-6.0	h-region	29	42	14
ENSP00000219271	SignalP-6.0	c-region	43	46	4
ENSP00000218032	SignalP-6.0	n-region	1	5	5
ENSP00000218032	SignalP-6.0	h-region	6	19	14
ENSP00000218032	SignalP-6.0	c-region	20	26	7
ENSP00000219406	SignalP-6.0	n-region	1	3	3
ENSP00000219406	SignalP-6.0	h-region	4	14	11
ENSP00000219406	SignalP-6.0	c-region	15	21	7
ENSP00000222390	SignalP-6.0	n-region	1	5	5
ENSP00000222390	SignalP-6.0	h-region	6	26	21
ENSP00000222390	SignalP-6.0	c-region	27	31	5
ENSP00000216338	SignalP-6.0	n-region	1	2	2
ENSP00000216338	SignalP-6.0	h-region	3	13	11
ENSP00000216338	SignalP-6.0	c-region	14	18	5
ENSP00000222374	SignalP-6.0	n-region	1	3	3
ENSP00000222374	SignalP-6.0	h-region	4	18	15
ENSP00000222374	SignalP-6.0	c-region	19	24	6
ENSP00000222304	SignalP-6.0	n-region	1	2	2
ENSP00000222304	SignalP-6.0	h-region	3	21	19
ENSP00000222304	SignalP-6.0	c-region	22	24	3
ENSP00000216492	SignalP-6.0	n-region	1	2	2
ENSP00000216492	SignalP-6.0	h-region	3	13	11
ENSP00000216492	SignalP-6.0	c-region	14	18	5
ENSP00000222219	SignalP-6.0	n-region	1	2	2
ENSP00000222219	SignalP-6.0	h-region	3	12	10
ENSP00000222219	SignalP-6.0	c-region	13	16	4
ENSP00000218516	SignalP-6.0	n-region	1	6	6
ENSP00000218516	SignalP-6.0	h-region	7	24	18
ENSP00000218516	SignalP-6.0	c-region	25	31	7
ENSP00000216286	SignalP-6.0	n-region	1	9	9
ENSP00000216286	SignalP-6.0	h-region	10	26	17
ENSP00000216286	SignalP-6.0	c-region	27	30	4
ENSP00000220772	SignalP-6.0	n-region	1	11	11
ENSP00000220772	SignalP-6.0	h-region	12	28	17
ENSP00000220772	SignalP-6.0	c-region	29	31	3
ENSP00000219235	SignalP-6.0	n-region	1	3	3
ENSP00000219235	SignalP-6.0	h-region	4	19	16
ENSP00000219235	SignalP-6.0	c-region	20	24	5
ENSP00000222482	SignalP-6.0	n-region	1	2	2
ENSP00000222482	SignalP-6.0	h-region	3	12	10
ENSP00000222482	SignalP-6.0	c-region	13	17	5
ENSP00000217939	SignalP-6.0	n-region	1	4	4
ENSP00000217939	SignalP-6.0	h-region	5	19	15
ENSP00000217939	SignalP-6.0	c-region	20	26	7
ENSP00000220616	SignalP-6.0	n-region	1	2	2
ENSP00000220616	SignalP-6.0	h-region	3	16	14
ENSP00000220616	SignalP-6.0	c-region	17	19	3
ENSP00000222481	SignalP-6.0	n-region	1	4	4
ENSP00000222481	SignalP-6.0	h-region	5	14	10
ENSP00000222481	SignalP-6.0	c-region	15	18	4
ENSP00000221891	SignalP-6.0	n-region	1	16	16
ENSP00000221891	SignalP-6.0	h-region	17	31	15
ENSP00000221891	SignalP-6.0	c-region	32	38	7
ENSP00000218075	SignalP-6.0	n-region	1	3	3
ENSP00000218075	SignalP-6.0	h-region	4	18	15
ENSP00000218075	SignalP-6.0	c-region	19	27	9
ENSP00000217407	SignalP-6.0	n-region	1	3	3
ENSP00000217407	SignalP-6.0	h-region	4	18	15
ENSP00000217407	SignalP-6.0	c-region	19	25	7
ENSP00000221954	SignalP-6.0	n-region	1	13	13
ENSP00000221954	SignalP-6.0	h-region	14	29	16
ENSP00000221954	SignalP-6.0	c-region	30	34	5
ENSP00000222462	SignalP-6.0	n-region	1	4	4
ENSP00000222462	SignalP-6.0	h-region	5	23	19
ENSP00000222462	SignalP-6.0	c-region	24	29	6
ENSP00000216241	SignalP-6.0	n-region	1	6	6
ENSP00000216241	SignalP-6.0	h-region	7	23	17
ENSP00000216241	SignalP-6.0	c-region	24	30	7
ENSP00000221980	SignalP-6.0	n-region	1	7	7
ENSP00000221980	SignalP-6.0	h-region	8	26	19
ENSP00000221980	SignalP-6.0	c-region	27	30	4
ENSP00000218436	SignalP-6.0	n-region	1	3	3
ENSP00000218436	SignalP-6.0	h-region	4	20	17
ENSP00000218436	SignalP-6.0	c-region	21	23	3
ENSP00000220763	SignalP-6.0	n-region	1	2	2
ENSP00000220763	SignalP-6.0	h-region	3	17	15
ENSP00000220763	SignalP-6.0	c-region	18	20	3
ENSP00000217428	SignalP-6.0	n-region	1	2	2
ENSP00000217428	SignalP-6.0	h-region	3	19	17
ENSP00000217428	SignalP-6.0	c-region	20	24	5
ENSP00000218388	SignalP-6.0	n-region	1	3	3
ENSP00000218388	SignalP-6.0	h-region	4	19	16
ENSP00000218388	SignalP-6.0	c-region	20	23	4
ENSP00000222271	SignalP-6.0	n-region	1	4	4
ENSP00000222271	SignalP-6.0	h-region	5	16	12
ENSP00000222271	SignalP-6.0	c-region	17	20	4
ENSP00000221930	SignalP-6.0	n-region	1	4	4
ENSP00000221930	SignalP-6.0	h-region	5	22	18
ENSP00000221930	SignalP-6.0	c-region	23	29	7
ENSP00000221498	SignalP-6.0	n-region	1	11	11
ENSP00000221498	SignalP-6.0	h-region	12	26	15
ENSP00000221498	SignalP-6.0	c-region	27	30	4
ENSP00000222902	SignalP-6.0	n-region	1	3	3
ENSP00000222902	SignalP-6.0	h-region	4	14	11
ENSP00000222902	SignalP-6.0	c-region	15	18	4
ENSP00000222543	SignalP-6.0	n-region	1	3	3
ENSP00000222543	SignalP-6.0	h-region	4	21	18
ENSP00000222543	SignalP-6.0	c-region	22	24	3
ENSP00000219244	SignalP-6.0	n-region	1	3	3
ENSP00000219244	SignalP-6.0	h-region	4	18	15
ENSP00000219244	SignalP-6.0	c-region	19	23	5
ENSP00000219022	SignalP-6.0	n-region	1	2	2
ENSP00000219022	SignalP-6.0	h-region	3	15	13
ENSP00000219022	SignalP-6.0	c-region	16	20	5
ENSP00000217131	SignalP-6.0	n-region	1	6	6
ENSP00000217131	SignalP-6.0	h-region	7	18	12
ENSP00000217131	SignalP-6.0	c-region	19	23	5
ENSP00000222803	SignalP-6.0	n-region	1	2	2
ENSP00000222803	SignalP-6.0	h-region	3	16	14
ENSP00000222803	SignalP-6.0	c-region	17	20	4
ENSP00000217260	SignalP-6.0	n-region	1	2	2
ENSP00000217260	SignalP-6.0	h-region	3	13	11
ENSP00000217260	SignalP-6.0	c-region	14	17	4
ENSP00000219197	SignalP-6.0	n-region	1	3	3
ENSP00000219197	SignalP-6.0	h-region	4	15	12
ENSP00000219197	SignalP-6.0	c-region	16	21	6
ENSP00000223127	SignalP-6.0	n-region	1	6	6
ENSP00000223127	SignalP-6.0	h-region	7	19	13
ENSP00000223127	SignalP-6.0	c-region	20	24	5
ENSP00000221992	SignalP-6.0	n-region	1	10	10
ENSP00000221992	SignalP-6.0	h-region	11	28	18
ENSP00000221992	SignalP-6.0	c-region	29	34	6
ENSP00000220166	SignalP-6.0	n-region	1	3	3
ENSP00000220166	SignalP-6.0	h-region	4	17	14
ENSP00000220166	SignalP-6.0	c-region	18	22	5
ENSP00000216341	SignalP-6.0	n-region	1	2	2
ENSP00000216341	SignalP-6.0	h-region	3	13	11
ENSP00000216341	SignalP-6.0	c-region	14	18	5
ENSP00000220809	SignalP-6.0	n-region	1	6	6
ENSP00000220809	SignalP-6.0	h-region	7	20	14
ENSP00000220809	SignalP-6.0	c-region	21	28	8
ENSP00000219345	SignalP-6.0	n-region	1	2	2
ENSP00000219345	SignalP-6.0	h-region	3	27	25
ENSP00000219345	SignalP-6.0	c-region	28	33	6
ENSP00000219454	SignalP-6.0	n-region	1	13	13
ENSP00000219454	SignalP-6.0	h-region	14	26	13
ENSP00000219454	SignalP-6.0	c-region	27	31	5
ENSP00000221496	SignalP-6.0	n-region	1	3	3
ENSP00000221496	SignalP-6.0	h-region	4	20	17
ENSP00000221496	SignalP-6.0	c-region	21	27	7
ENSP00000223271	SignalP-6.0	n-region	1	3	3
ENSP00000223271	SignalP-6.0	h-region	4	15	12
ENSP00000223271	SignalP-6.0	c-region	16	20	5
ENSP00000219070	SignalP-6.0	n-region	1	7	7
ENSP00000219070	SignalP-6.0	h-region	8	25	18
ENSP00000219070	SignalP-6.0	c-region	26	29	4
ENSP00000218230	SignalP-6.0	n-region	1	3	3
ENSP00000218230	SignalP-6.0	h-region	4	26	23
ENSP00000218230	SignalP-6.0	c-region	27	33	7
ENSP00000216968	SignalP-6.0	n-region	1	3	3
ENSP00000216968	SignalP-6.0	h-region	4	14	11
ENSP00000216968	SignalP-6.0	c-region	15	17	3
ENSP00000222139	SignalP-6.0	n-region	1	3	3
ENSP00000222139	SignalP-6.0	h-region	4	20	17
ENSP00000222139	SignalP-6.0	c-region	21	25	5
ENSP00000222674	SignalP-6.0	n-region	1	2	2
ENSP00000222674	SignalP-6.0	h-region	3	21	19
ENSP00000222674	SignalP-6.0	c-region	22	26	5
ENSP00000221515	SignalP-6.0	n-region	1	2	2
ENSP00000221515	SignalP-6.0	h-region	3	15	13
ENSP00000221515	SignalP-6.0	c-region	16	18	3
ENSP00000246081	SignalP-6.0	n-region	1	3	3
ENSP00000246081	SignalP-6.0	h-region	4	15	12
ENSP00000246081	SignalP-6.0	c-region	16	20	5
ENSP00000246657	SignalP-6.0	n-region	1	8	8
ENSP00000246657	SignalP-6.0	h-region	9	21	13
ENSP00000246657	SignalP-6.0	c-region	22	24	3
ENSP00000246532	SignalP-6.0	n-region	1	2	2
ENSP00000246532	SignalP-6.0	h-region	3	16	14
ENSP00000246532	SignalP-6.0	c-region	17	22	6
ENSP00000243347	SignalP-6.0	n-region	1	2	2
ENSP00000243347	SignalP-6.0	h-region	3	12	10
ENSP00000243347	SignalP-6.0	c-region	13	17	5
ENSP00000246024	SignalP-6.0	n-region	1	5	5
ENSP00000246024	SignalP-6.0	h-region	6	20	15
ENSP00000246024	SignalP-6.0	c-region	21	25	5
ENSP00000233809	SignalP-6.0	n-region	1	8	8
ENSP00000233809	SignalP-6.0	h-region	9	26	18
ENSP00000233809	SignalP-6.0	c-region	27	36	10
ENSP00000230582	SignalP-6.0	n-region	1	3	3
ENSP00000230582	SignalP-6.0	h-region	4	21	18
ENSP00000230582	SignalP-6.0	c-region	22	24	3
ENSP00000247005	SignalP-6.0	n-region	1	8	8
ENSP00000247005	SignalP-6.0	h-region	9	24	16
ENSP00000247005	SignalP-6.0	c-region	25	29	5
ENSP00000242465	SignalP-6.0	n-region	1	4	4
ENSP00000242465	SignalP-6.0	h-region	5	21	17
ENSP00000242465	SignalP-6.0	c-region	22	27	6
ENSP00000230036	SignalP-6.0	n-region	1	3	3
ENSP00000230036	SignalP-6.0	h-region	4	18	15
ENSP00000230036	SignalP-6.0	c-region	19	23	5
ENSP00000225726	SignalP-6.0	n-region	1	2	2
ENSP00000225726	SignalP-6.0	h-region	3	16	14
ENSP00000225726	SignalP-6.0	c-region	17	20	4
ENSP00000246186	SignalP-6.0	n-region	1	34	34
ENSP00000246186	SignalP-6.0	h-region	35	46	12
ENSP00000246186	SignalP-6.0	c-region	47	52	6
ENSP00000248668	SignalP-6.0	n-region	1	5	5
ENSP00000248668	SignalP-6.0	h-region	6	26	21
ENSP00000248668	SignalP-6.0	c-region	27	31	5
ENSP00000236147	SignalP-6.0	n-region	1	16	16
ENSP00000236147	SignalP-6.0	h-region	17	28	12
ENSP00000236147	SignalP-6.0	c-region	29	34	6
ENSP00000249373	SignalP-6.0	n-region	1	8	8
ENSP00000249373	SignalP-6.0	h-region	9	23	15
ENSP00000249373	SignalP-6.0	c-region	24	31	8
ENSP00000231449	SignalP-6.0	n-region	1	2	2
ENSP00000231449	SignalP-6.0	h-region	3	19	17
ENSP00000231449	SignalP-6.0	c-region	20	24	5
ENSP00000239316	SignalP-6.0	n-region	1	3	3
ENSP00000239316	SignalP-6.0	h-region	4	20	17
ENSP00000239316	SignalP-6.0	c-region	21	25	5
ENSP00000249842	SignalP-6.0	n-region	1	3	3
ENSP00000249842	SignalP-6.0	h-region	4	15	12
ENSP00000249842	SignalP-6.0	c-region	16	18	3
ENSP00000243501	SignalP-6.0	n-region	1	2	2
ENSP00000243501	SignalP-6.0	h-region	3	19	17
ENSP00000243501	SignalP-6.0	c-region	20	22	3
ENSP00000246105	SignalP-6.0	n-region	1	2	2
ENSP00000246105	SignalP-6.0	h-region	3	15	13
ENSP00000246105	SignalP-6.0	c-region	16	19	4
ENSP00000231130	SignalP-6.0	n-region	1	12	12
ENSP00000231130	SignalP-6.0	h-region	13	22	10
ENSP00000231130	SignalP-6.0	c-region	23	30	8
ENSP00000236877	SignalP-6.0	n-region	1	3	3
ENSP00000236877	SignalP-6.0	h-region	4	14	11
ENSP00000236877	SignalP-6.0	c-region	15	20	6
ENSP00000239347	SignalP-6.0	n-region	1	3	3
ENSP00000239347	SignalP-6.0	h-region	4	16	13
ENSP00000239347	SignalP-6.0	c-region	17	23	7
ENSP00000229708	SignalP-6.0	n-region	1	4	4
ENSP00000229708	SignalP-6.0	h-region	5	20	16
ENSP00000229708	SignalP-6.0	c-region	21	25	5
ENSP00000231228	SignalP-6.0	n-region	1	4	4
ENSP00000231228	SignalP-6.0	h-region	5	16	12
ENSP00000231228	SignalP-6.0	c-region	17	22	6
ENSP00000246794	SignalP-6.0	n-region	1	3	3
ENSP00000246794	SignalP-6.0	h-region	4	14	11
ENSP00000246794	SignalP-6.0	c-region	15	20	6
ENSP00000226218	SignalP-6.0	n-region	1	3	3
ENSP00000226218	SignalP-6.0	h-region	4	16	13
ENSP00000226218	SignalP-6.0	c-region	17	19	3
ENSP00000250160	SignalP-6.0	n-region	1	2	2
ENSP00000250160	SignalP-6.0	h-region	3	15	13
ENSP00000250160	SignalP-6.0	c-region	16	22	7
ENSP00000230882	SignalP-6.0	n-region	1	2	2
ENSP00000230882	SignalP-6.0	h-region	3	13	11
ENSP00000230882	SignalP-6.0	c-region	14	18	5
ENSP00000226284	SignalP-6.0	n-region	1	2	2
ENSP00000226284	SignalP-6.0	h-region	3	13	11
ENSP00000226284	SignalP-6.0	c-region	14	16	3
ENSP00000231134	SignalP-6.0	n-region	1	13	13
ENSP00000231134	SignalP-6.0	h-region	14	24	11
ENSP00000231134	SignalP-6.0	c-region	25	30	6
ENSP00000239450	SignalP-6.0	n-region	1	8	8
ENSP00000239450	SignalP-6.0	h-region	9	23	15
ENSP00000239450	SignalP-6.0	c-region	24	26	3
ENSP00000249356	SignalP-6.0	n-region	1	5	5
ENSP00000249356	SignalP-6.0	h-region	6	20	15
ENSP00000249356	SignalP-6.0	c-region	21	23	3
ENSP00000248484	SignalP-6.0	n-region	1	4	4
ENSP00000248484	SignalP-6.0	h-region	5	25	21
ENSP00000248484	SignalP-6.0	c-region	26	29	4
ENSP00000250092	SignalP-6.0	n-region	1	2	2
ENSP00000250092	SignalP-6.0	h-region	3	14	12
ENSP00000250092	SignalP-6.0	c-region	15	21	7
ENSP00000227525	SignalP-6.0	n-region	1	13	13
ENSP00000227525	SignalP-6.0	h-region	14	28	15
ENSP00000227525	SignalP-6.0	c-region	29	33	5
ENSP00000243673	SignalP-6.0	n-region	1	3	3
ENSP00000243673	SignalP-6.0	h-region	4	13	10
ENSP00000243673	SignalP-6.0	c-region	14	16	3
ENSP00000251372	SignalP-6.0	n-region	1	3	3
ENSP00000251372	SignalP-6.0	h-region	4	15	12
ENSP00000251372	SignalP-6.0	c-region	16	23	8
ENSP00000241416	SignalP-6.0	n-region	1	3	3
ENSP00000241416	SignalP-6.0	h-region	4	16	13
ENSP00000241416	SignalP-6.0	c-region	17	23	7
ENSP00000245810	SignalP-6.0	n-region	1	2	2
ENSP00000245810	SignalP-6.0	h-region	3	18	16
ENSP00000245810	SignalP-6.0	c-region	19	21	3
ENSP00000251268	SignalP-6.0	n-region	1	2	2
ENSP00000251268	SignalP-6.0	h-region	3	21	19
ENSP00000251268	SignalP-6.0	c-region	22	27	6
ENSP00000250340	SignalP-6.0	n-region	1	2	2
ENSP00000250340	SignalP-6.0	h-region	3	16	14
ENSP00000250340	SignalP-6.0	c-region	17	21	5
ENSP00000234798	SignalP-6.0	n-region	1	2	2
ENSP00000234798	SignalP-6.0	h-region	3	14	12
ENSP00000234798	SignalP-6.0	c-region	15	19	5
ENSP00000251582	SignalP-6.0	n-region	1	10	10
ENSP00000251582	SignalP-6.0	h-region	11	28	18
ENSP00000251582	SignalP-6.0	c-region	29	42	14
ENSP00000242209	SignalP-6.0	n-region	1	7	7
ENSP00000242209	SignalP-6.0	h-region	8	21	14
ENSP00000242209	SignalP-6.0	c-region	22	29	8
ENSP00000249075	SignalP-6.0	n-region	1	2	2
ENSP00000249075	SignalP-6.0	h-region	3	17	15
ENSP00000249075	SignalP-6.0	c-region	18	22	5
ENSP00000248933	SignalP-6.0	n-region	1	6	6
ENSP00000248933	SignalP-6.0	h-region	7	22	16
ENSP00000248933	SignalP-6.0	c-region	23	28	6
ENSP00000239446	SignalP-6.0	n-region	1	13	13
ENSP00000239446	SignalP-6.0	h-region	14	25	12
ENSP00000239446	SignalP-6.0	c-region	26	31	6
ENSP00000247020	SignalP-6.0	n-region	1	2	2
ENSP00000247020	SignalP-6.0	h-region	3	13	11
ENSP00000247020	SignalP-6.0	c-region	14	18	5
ENSP00000240617	SignalP-6.0	n-region	1	11	11
ENSP00000240617	SignalP-6.0	h-region	12	29	18
ENSP00000240617	SignalP-6.0	c-region	30	32	3
ENSP00000242786	SignalP-6.0	n-region	1	3	3
ENSP00000242786	SignalP-6.0	h-region	4	15	12
ENSP00000242786	SignalP-6.0	c-region	16	20	5
ENSP00000233156	SignalP-6.0	n-region	1	7	7
ENSP00000233156	SignalP-6.0	h-region	8	21	14
ENSP00000233156	SignalP-6.0	c-region	22	28	7
ENSP00000225371	SignalP-6.0	n-region	1	2	2
ENSP00000225371	SignalP-6.0	h-region	3	14	12
ENSP00000225371	SignalP-6.0	c-region	15	22	8
ENSP00000249330	SignalP-6.0	n-region	1	2	2
ENSP00000249330	SignalP-6.0	h-region	3	18	16
ENSP00000249330	SignalP-6.0	c-region	19	22	4
ENSP00000247461	SignalP-6.0	n-region	1	4	4
ENSP00000247461	SignalP-6.0	h-region	5	17	13
ENSP00000247461	SignalP-6.0	c-region	18	20	3
ENSP00000249364	SignalP-6.0	n-region	1	2	2
ENSP00000249364	SignalP-6.0	h-region	3	16	14
ENSP00000249364	SignalP-6.0	c-region	17	19	3
ENSP00000231484	SignalP-6.0	n-region	1	3	3
ENSP00000231484	SignalP-6.0	h-region	4	17	14
ENSP00000231484	SignalP-6.0	c-region	15	16	2
ENSP00000233813	SignalP-6.0	n-region	1	2	2
ENSP00000233813	SignalP-6.0	h-region	3	13	11
ENSP00000233813	SignalP-6.0	c-region	14	20	7
ENSP00000225831	SignalP-6.0	n-region	1	2	2
ENSP00000225831	SignalP-6.0	h-region	3	18	16
ENSP00000225831	SignalP-6.0	c-region	19	23	5
ENSP00000231173	SignalP-6.0	n-region	1	13	13
ENSP00000231173	SignalP-6.0	h-region	14	23	10
ENSP00000231173	SignalP-6.0	c-region	24	26	3
ENSP00000231136	SignalP-6.0	n-region	1	10	10
ENSP00000231136	SignalP-6.0	h-region	11	22	12
ENSP00000231136	SignalP-6.0	c-region	23	27	5
ENSP00000246896	SignalP-6.0	n-region	1	2	2
ENSP00000246896	SignalP-6.0	h-region	3	16	14
ENSP00000246896	SignalP-6.0	c-region	17	19	3
ENSP00000229030	SignalP-6.0	n-region	1	3	3
ENSP00000229030	SignalP-6.0	h-region	4	15	12
ENSP00000229030	SignalP-6.0	c-region	16	20	5
ENSP00000250693	SignalP-6.0	n-region	1	5	5
ENSP00000250693	SignalP-6.0	h-region	6	17	12
ENSP00000250693	SignalP-6.0	c-region	18	24	7
ENSP00000239444	SignalP-6.0	n-region	1	12	12
ENSP00000239444	SignalP-6.0	h-region	13	25	13
ENSP00000239444	SignalP-6.0	c-region	26	28	3
ENSP00000244709	SignalP-6.0	n-region	1	3	3
ENSP00000244709	SignalP-6.0	h-region	4	16	13
ENSP00000244709	SignalP-6.0	c-region	17	20	4
ENSP00000239367	SignalP-6.0	n-region	1	19	19
ENSP00000239367	SignalP-6.0	h-region	20	32	13
ENSP00000239367	SignalP-6.0	c-region	33	37	5
ENSP00000225844	SignalP-6.0	n-region	1	2	2
ENSP00000225844	SignalP-6.0	h-region	3	16	14
ENSP00000225844	SignalP-6.0	c-region	17	23	7
ENSP00000242152	SignalP-6.0	n-region	1	6	6
ENSP00000242152	SignalP-6.0	h-region	7	25	19
ENSP00000242152	SignalP-6.0	c-region	26	28	3
ENSP00000246891	SignalP-6.0	n-region	1	2	2
ENSP00000246891	SignalP-6.0	h-region	3	12	10
ENSP00000246891	SignalP-6.0	c-region	13	15	3
ENSP00000244241	SignalP-6.0	n-region	1	2	2
ENSP00000244241	SignalP-6.0	h-region	3	13	11
ENSP00000244241	SignalP-6.0	c-region	14	18	5
ENSP00000233735	SignalP-6.0	n-region	1	3	3
ENSP00000233735	SignalP-6.0	h-region	4	17	14
ENSP00000233735	SignalP-6.0	c-region	18	22	5
ENSP00000248598	SignalP-6.0	n-region	1	2	2
ENSP00000248598	SignalP-6.0	h-region	3	20	18
ENSP00000248598	SignalP-6.0	c-region	21	23	3
ENSP00000244763	SignalP-6.0	n-region	1	2	2
ENSP00000244763	SignalP-6.0	h-region	3	17	15
ENSP00000244763	SignalP-6.0	c-region	18	32	15
ENSP00000226317	SignalP-6.0	n-region	1	10	10
ENSP00000226317	SignalP-6.0	h-region	11	30	20
ENSP00000226317	SignalP-6.0	c-region	31	37	7
ENSP00000242208	SignalP-6.0	n-region	1	2	2
ENSP00000242208	SignalP-6.0	h-region	3	17	15
ENSP00000242208	SignalP-6.0	c-region	18	20	3
ENSP00000251630	SignalP-6.0	n-region	1	2	2
ENSP00000251630	SignalP-6.0	h-region	3	12	10
ENSP00000251630	SignalP-6.0	c-region	13	21	9
ENSP00000238044	SignalP-6.0	n-region	1	7	7
ENSP00000238044	SignalP-6.0	h-region	8	24	17
ENSP00000238044	SignalP-6.0	c-region	25	31	7
ENSP00000250360	SignalP-6.0	n-region	1	2	2
ENSP00000250360	SignalP-6.0	h-region	3	10	8
ENSP00000250360	SignalP-6.0	c-region	11	17	7
ENSP00000225992	SignalP-6.0	n-region	1	5	5
ENSP00000225992	SignalP-6.0	h-region	6	24	19
ENSP00000225992	SignalP-6.0	c-region	25	29	5
ENSP00000230990	SignalP-6.0	n-region	1	2	2
ENSP00000230990	SignalP-6.0	h-region	3	20	18
ENSP00000230990	SignalP-6.0	c-region	21	23	3
ENSP00000225719	SignalP-6.0	n-region	1	12	12
ENSP00000225719	SignalP-6.0	h-region	13	25	13
ENSP00000225719	SignalP-6.0	c-region	26	31	6
ENSP00000237014	SignalP-6.0	n-region	1	4	4
ENSP00000237014	SignalP-6.0	h-region	5	17	13
ENSP00000237014	SignalP-6.0	c-region	18	20	3
ENSP00000231061	SignalP-6.0	n-region	1	2	2
ENSP00000231061	SignalP-6.0	h-region	3	12	10
ENSP00000231061	SignalP-6.0	c-region	13	17	5
ENSP00000241069	SignalP-6.0	n-region	1	6	6
ENSP00000241069	SignalP-6.0	h-region	7	25	19
ENSP00000241069	SignalP-6.0	c-region	26	31	6
ENSP00000252085	SignalP-6.0	n-region	1	9	9
ENSP00000252085	SignalP-6.0	h-region	10	25	16
ENSP00000252085	SignalP-6.0	c-region	26	27	2
ENSP00000252453	SignalP-6.0	n-region	1	2	2
ENSP00000252453	SignalP-6.0	h-region	3	15	13
ENSP00000252453	SignalP-6.0	c-region	16	21	6
ENSP00000233997	SignalP-6.0	n-region	1	3	3
ENSP00000233997	SignalP-6.0	h-region	4	14	11
ENSP00000233997	SignalP-6.0	c-region	15	19	5
ENSP00000226460	SignalP-6.0	n-region	1	2	2
ENSP00000226460	SignalP-6.0	h-region	3	17	15
ENSP00000226460	SignalP-6.0	c-region	18	22	5
ENSP00000229134	SignalP-6.0	n-region	1	2	2
ENSP00000229134	SignalP-6.0	h-region	3	18	16
ENSP00000229134	SignalP-6.0	c-region	19	21	3
ENSP00000227266	SignalP-6.0	n-region	1	3	3
ENSP00000227266	SignalP-6.0	h-region	4	17	14
ENSP00000227266	SignalP-6.0	c-region	18	24	7
ENSP00000234347	SignalP-6.0	n-region	1	4	4
ENSP00000234347	SignalP-6.0	h-region	5	20	16
ENSP00000234347	SignalP-6.0	c-region	21	25	5
ENSP00000225964	SignalP-6.0	n-region	1	3	3
ENSP00000225964	SignalP-6.0	h-region	4	19	16
ENSP00000225964	SignalP-6.0	c-region	20	22	3
ENSP00000231454	SignalP-6.0	n-region	1	3	3
ENSP00000231454	SignalP-6.0	h-region	4	15	12
ENSP00000231454	SignalP-6.0	c-region	16	19	4
ENSP00000227667	SignalP-6.0	n-region	1	4	4
ENSP00000227667	SignalP-6.0	h-region	5	15	11
ENSP00000227667	SignalP-6.0	c-region	16	20	5
ENSP00000231137	SignalP-6.0	n-region	1	13	13
ENSP00000231137	SignalP-6.0	h-region	14	23	10
ENSP00000231137	SignalP-6.0	c-region	24	28	5
ENSP00000225927	SignalP-6.0	n-region	1	3	3
ENSP00000225927	SignalP-6.0	h-region	4	16	13
ENSP00000225927	SignalP-6.0	c-region	17	23	7
ENSP00000251047	SignalP-6.0	n-region	1	8	8
ENSP00000251047	SignalP-6.0	h-region	9	25	17
ENSP00000251047	SignalP-6.0	c-region	26	30	5
ENSP00000243349	SignalP-6.0	n-region	1	3	3
ENSP00000243349	SignalP-6.0	h-region	4	22	19
ENSP00000243349	SignalP-6.0	c-region	23	25	3
ENSP00000244336	SignalP-6.0	n-region	1	3	3
ENSP00000244336	SignalP-6.0	h-region	4	28	25
ENSP00000244336	SignalP-6.0	c-region	29	34	6
ENSP00000246515	SignalP-6.0	n-region	1	4	4
ENSP00000246515	SignalP-6.0	h-region	5	17	13
ENSP00000246515	SignalP-6.0	c-region	18	22	5
ENSP00000234389	SignalP-6.0	n-region	1	2	2
ENSP00000234389	SignalP-6.0	h-region	3	16	14
ENSP00000234389	SignalP-6.0	c-region	17	22	6
ENSP00000228506	SignalP-6.0	n-region	1	11	11
ENSP00000228506	SignalP-6.0	h-region	12	23	12
ENSP00000228506	SignalP-6.0	c-region	24	33	10
ENSP00000241305	SignalP-6.0	n-region	1	4	4
ENSP00000241305	SignalP-6.0	h-region	5	21	17
ENSP00000241305	SignalP-6.0	c-region	22	25	4
ENSP00000230419	SignalP-6.0	n-region	1	13	13
ENSP00000230419	SignalP-6.0	h-region	14	25	12
ENSP00000230419	SignalP-6.0	c-region	26	30	5
ENSP00000227348	SignalP-6.0	n-region	1	2	2
ENSP00000227348	SignalP-6.0	h-region	3	14	12
ENSP00000227348	SignalP-6.0	c-region	15	17	3
ENSP00000239449	SignalP-6.0	n-region	1	12	12
ENSP00000239449	SignalP-6.0	h-region	13	23	11
ENSP00000239449	SignalP-6.0	c-region	24	31	8
ENSP00000227752	SignalP-6.0	n-region	1	3	3
ENSP00000227752	SignalP-6.0	h-region	4	17	14
ENSP00000227752	SignalP-6.0	c-region	18	21	4
ENSP00000240093	SignalP-6.0	n-region	1	4	4
ENSP00000240093	SignalP-6.0	h-region	5	17	13
ENSP00000240093	SignalP-6.0	c-region	18	22	5
ENSP00000238983	SignalP-6.0	n-region	1	2	2
ENSP00000238983	SignalP-6.0	h-region	3	14	12
ENSP00000238983	SignalP-6.0	c-region	15	19	5
ENSP00000246949	SignalP-6.0	n-region	1	5	5
ENSP00000246949	SignalP-6.0	h-region	6	17	12
ENSP00000246949	SignalP-6.0	c-region	18	22	5
ENSP00000252229	SignalP-6.0	n-region	1	2	2
ENSP00000252229	SignalP-6.0	h-region	3	16	14
ENSP00000252229	SignalP-6.0	c-region	17	22	6
ENSP00000248076	SignalP-6.0	n-region	1	2	2
ENSP00000248076	SignalP-6.0	h-region	3	16	14
ENSP00000248076	SignalP-6.0	c-region	17	18	2
ENSP00000246012	SignalP-6.0	n-region	1	5	5
ENSP00000246012	SignalP-6.0	h-region	6	17	12
ENSP00000246012	SignalP-6.0	c-region	18	20	3
ENSP00000247271	SignalP-6.0	n-region	1	9	9
ENSP00000247271	SignalP-6.0	h-region	10	20	11
ENSP00000247271	SignalP-6.0	c-region	21	24	4
ENSP00000243938	SignalP-6.0	n-region	1	4	4
ENSP00000243938	SignalP-6.0	h-region	5	21	17
ENSP00000243938	SignalP-6.0	c-region	22	24	3
ENSP00000251296	SignalP-6.0	n-region	1	6	6
ENSP00000251296	SignalP-6.0	h-region	7	21	15
ENSP00000251296	SignalP-6.0	c-region	22	24	3
ENSP00000234831	SignalP-6.0	n-region	1	7	7
ENSP00000234831	SignalP-6.0	h-region	8	27	20
ENSP00000234831	SignalP-6.0	c-region	28	35	8
ENSP00000237201	SignalP-6.0	n-region	1	4	4
ENSP00000237201	SignalP-6.0	h-region	5	24	20
ENSP00000237201	SignalP-6.0	c-region	25	29	5
ENSP00000233954	SignalP-6.0	n-region	1	2	2
ENSP00000233954	SignalP-6.0	h-region	3	14	12
ENSP00000233954	SignalP-6.0	c-region	15	17	3
ENSP00000244728	SignalP-6.0	n-region	1	3	3
ENSP00000244728	SignalP-6.0	h-region	4	17	14
ENSP00000244728	SignalP-6.0	c-region	18	22	5
ENSP00000227918	SignalP-6.0	n-region	1	2	2
ENSP00000227918	SignalP-6.0	h-region	3	12	10
ENSP00000227918	SignalP-6.0	c-region	13	18	6
ENSP00000231751	SignalP-6.0	n-region	1	2	2
ENSP00000231751	SignalP-6.0	h-region	3	16	14
ENSP00000231751	SignalP-6.0	c-region	17	19	3
ENSP00000243924	SignalP-6.0	n-region	1	2	2
ENSP00000243924	SignalP-6.0	h-region	3	19	17
ENSP00000243924	SignalP-6.0	c-region	20	22	3
ENSP00000245907	SignalP-6.0	n-region	1	3	3
ENSP00000245907	SignalP-6.0	h-region	4	19	16
ENSP00000245907	SignalP-6.0	c-region	20	22	3
ENSP00000237837	SignalP-6.0	n-region	1	5	5
ENSP00000237837	SignalP-6.0	h-region	6	21	16
ENSP00000237837	SignalP-6.0	c-region	22	24	3
ENSP00000248958	SignalP-6.0	n-region	1	7	7
ENSP00000248958	SignalP-6.0	h-region	8	23	16
ENSP00000248958	SignalP-6.0	c-region	24	28	5
ENSP00000245451	SignalP-6.0	n-region	1	6	6
ENSP00000245451	SignalP-6.0	h-region	7	18	12
ENSP00000245451	SignalP-6.0	c-region	19	24	6
ENSP00000243077	SignalP-6.0	n-region	1	3	3
ENSP00000243077	SignalP-6.0	h-region	4	16	13
ENSP00000243077	SignalP-6.0	c-region	17	19	3
ENSP00000228918	SignalP-6.0	n-region	1	2	2
ENSP00000228918	SignalP-6.0	h-region	3	25	23
ENSP00000228918	SignalP-6.0	c-region	26	28	3
ENSP00000252087	SignalP-6.0	n-region	1	5	5
ENSP00000252087	SignalP-6.0	h-region	6	26	21
ENSP00000252087	SignalP-6.0	c-region	27	29	3
ENSP00000250378	SignalP-6.0	n-region	1	2	2
ENSP00000250378	SignalP-6.0	h-region	3	14	12
ENSP00000250378	SignalP-6.0	c-region	15	19	5
ENSP00000250699	SignalP-6.0	n-region	1	4	4
ENSP00000250699	SignalP-6.0	h-region	5	18	14
ENSP00000250699	SignalP-6.0	c-region	19	24	6
ENSP00000246895	SignalP-6.0	n-region	1	2	2
ENSP00000246895	SignalP-6.0	h-region	3	15	13
ENSP00000246895	SignalP-6.0	c-region	16	19	4
ENSP00000227665	SignalP-6.0	n-region	1	5	5
ENSP00000227665	SignalP-6.0	h-region	6	18	13
ENSP00000227665	SignalP-6.0	c-region	19	23	5
ENSP00000242249	SignalP-6.0	n-region	1	5	5
ENSP00000242249	SignalP-6.0	h-region	6	19	14
ENSP00000242249	SignalP-6.0	c-region	20	27	8
ENSP00000240652	SignalP-6.0	n-region	1	2	2
ENSP00000240652	SignalP-6.0	h-region	3	17	15
ENSP00000240652	SignalP-6.0	c-region	18	22	5
ENSP00000232003	SignalP-6.0	n-region	1	2	2
ENSP00000232003	SignalP-6.0	h-region	3	13	11
ENSP00000232003	SignalP-6.0	c-region	14	18	5
ENSP00000233948	SignalP-6.0	n-region	1	4	4
ENSP00000233948	SignalP-6.0	h-region	5	18	14
ENSP00000233948	SignalP-6.0	c-region	19	24	6
ENSP00000239462	SignalP-6.0	n-region	1	2	2
ENSP00000239462	SignalP-6.0	h-region	3	20	18
ENSP00000239462	SignalP-6.0	c-region	21	26	6
ENSP00000249749	SignalP-6.0	n-region	1	3	3
ENSP00000249749	SignalP-6.0	h-region	4	20	17
ENSP00000249749	SignalP-6.0	c-region	21	26	6
ENSP00000238682	SignalP-6.0	n-region	1	4	4
ENSP00000238682	SignalP-6.0	h-region	5	20	16
ENSP00000238682	SignalP-6.0	c-region	21	23	3
ENSP00000244869	SignalP-6.0	n-region	1	11	11
ENSP00000244869	SignalP-6.0	h-region	12	28	17
ENSP00000244869	SignalP-6.0	c-region	29	32	4
ENSP00000226524	SignalP-6.0	n-region	1	16	16
ENSP00000226524	SignalP-6.0	h-region	17	31	15
ENSP00000226524	SignalP-6.0	c-region	32	34	3
ENSP00000244333	SignalP-6.0	n-region	1	11	11
ENSP00000244333	SignalP-6.0	h-region	12	24	13
ENSP00000244333	SignalP-6.0	c-region	25	30	6
ENSP00000251566	SignalP-6.0	n-region	1	5	5
ENSP00000251566	SignalP-6.0	h-region	6	18	13
ENSP00000251566	SignalP-6.0	c-region	19	23	5
ENSP00000231004	SignalP-6.0	n-region	1	2	2
ENSP00000231004	SignalP-6.0	h-region	3	18	16
ENSP00000231004	SignalP-6.0	c-region	19	21	3
ENSP00000231721	SignalP-6.0	n-region	1	3	3
ENSP00000231721	SignalP-6.0	h-region	4	17	14
ENSP00000231721	SignalP-6.0	c-region	18	22	5
ENSP00000234816	SignalP-6.0	n-region	1	2	2
ENSP00000234816	SignalP-6.0	h-region	3	16	14
ENSP00000234816	SignalP-6.0	c-region	17	21	5
ENSP00000244926	SignalP-6.0	n-region	1	2	2
ENSP00000244926	SignalP-6.0	h-region	3	16	14
ENSP00000244926	SignalP-6.0	c-region	17	21	5
ENSP00000230538	SignalP-6.0	n-region	1	5	5
ENSP00000230538	SignalP-6.0	h-region	6	18	13
ENSP00000230538	SignalP-6.0	c-region	19	27	9
ENSP00000244174	SignalP-6.0	n-region	1	24	24
ENSP00000244174	SignalP-6.0	h-region	25	40	16
ENSP00000244174	SignalP-6.0	c-region	41	44	4
ENSP00000226730	SignalP-6.0	n-region	1	5	5
ENSP00000226730	SignalP-6.0	h-region	6	17	12
ENSP00000226730	SignalP-6.0	c-region	18	20	3
ENSP00000237530	SignalP-6.0	n-region	1	4	4
ENSP00000237530	SignalP-6.0	h-region	5	17	13
ENSP00000237530	SignalP-6.0	c-region	18	22	5
ENSP00000230588	SignalP-6.0	n-region	1	2	2
ENSP00000230588	SignalP-6.0	h-region	3	17	15
ENSP00000230588	SignalP-6.0	c-region	18	21	4
ENSP00000233957	SignalP-6.0	n-region	1	4	4
ENSP00000233957	SignalP-6.0	h-region	5	16	12
ENSP00000233957	SignalP-6.0	c-region	17	19	3
ENSP00000243786	SignalP-6.0	n-region	1	2	2
ENSP00000243786	SignalP-6.0	h-region	3	11	9
ENSP00000243786	SignalP-6.0	c-region	12	18	7
ENSP00000228811	SignalP-6.0	n-region	1	2	2
ENSP00000228811	SignalP-6.0	h-region	3	13	11
ENSP00000228811	SignalP-6.0	c-region	14	16	3
ENSP00000226355	SignalP-6.0	n-region	1	2	2
ENSP00000226355	SignalP-6.0	h-region	3	16	14
ENSP00000226355	SignalP-6.0	c-region	17	21	5
ENSP00000244519	SignalP-6.0	n-region	1	5	5
ENSP00000244519	SignalP-6.0	h-region	6	25	20
ENSP00000244519	SignalP-6.0	c-region	26	29	4
ENSP00000244766	SignalP-6.0	n-region	1	4	4
ENSP00000244766	SignalP-6.0	h-region	5	22	18
ENSP00000244766	SignalP-6.0	c-region	23	27	5
ENSP00000225512	SignalP-6.0	n-region	1	3	3
ENSP00000225512	SignalP-6.0	h-region	4	14	11
ENSP00000225512	SignalP-6.0	c-region	15	21	7
ENSP00000246529	SignalP-6.0	n-region	1	2	2
ENSP00000246529	SignalP-6.0	h-region	3	13	11
ENSP00000246529	SignalP-6.0	c-region	14	16	3
ENSP00000229135	SignalP-6.0	n-region	1	3	3
ENSP00000229135	SignalP-6.0	h-region	4	19	16
ENSP00000229135	SignalP-6.0	c-region	20	23	4
ENSP00000236938	SignalP-6.0	n-region	1	5	5
ENSP00000236938	SignalP-6.0	h-region	6	21	16
ENSP00000236938	SignalP-6.0	c-region	22	27	6
ENSP00000243213	SignalP-6.0	n-region	1	2	2
ENSP00000243213	SignalP-6.0	h-region	3	17	15
ENSP00000243213	SignalP-6.0	c-region	18	21	4
ENSP00000225275	SignalP-6.0	n-region	1	28	28
ENSP00000225275	SignalP-6.0	h-region	29	40	12
ENSP00000225275	SignalP-6.0	c-region	41	48	8
ENSP00000230568	SignalP-6.0	n-region	1	2	2
ENSP00000230568	SignalP-6.0	h-region	3	15	13
ENSP00000230568	SignalP-6.0	c-region	16	20	5
ENSP00000234071	SignalP-6.0	n-region	1	3	3
ENSP00000234071	SignalP-6.0	h-region	4	14	11
ENSP00000234071	SignalP-6.0	c-region	15	18	4
ENSP00000231009	SignalP-6.0	n-region	1	3	3
ENSP00000231009	SignalP-6.0	h-region	4	18	15
ENSP00000231009	SignalP-6.0	c-region	19	24	6
ENSP00000248948	SignalP-6.0	n-region	1	4	4
ENSP00000248948	SignalP-6.0	h-region	5	17	13
ENSP00000248948	SignalP-6.0	c-region	18	23	6
ENSP00000246070	SignalP-6.0	n-region	1	13	13
ENSP00000246070	SignalP-6.0	h-region	14	25	12
ENSP00000246070	SignalP-6.0	c-region	26	29	4
ENSP00000228534	SignalP-6.0	n-region	1	3	3
ENSP00000228534	SignalP-6.0	h-region	4	15	12
ENSP00000228534	SignalP-6.0	c-region	16	19	4
ENSP00000233242	SignalP-6.0	n-region	1	5	5
ENSP00000233242	SignalP-6.0	h-region	6	22	17
ENSP00000233242	SignalP-6.0	c-region	23	27	5
ENSP00000236826	SignalP-6.0	n-region	1	3	3
ENSP00000236826	SignalP-6.0	h-region	4	15	12
ENSP00000236826	SignalP-6.0	c-region	16	20	5
ENSP00000228936	SignalP-6.0	n-region	1	23	23
ENSP00000228936	SignalP-6.0	h-region	24	40	17
ENSP00000228936	SignalP-6.0	c-region	41	46	6
ENSP00000246551	SignalP-6.0	n-region	1	3	3
ENSP00000246551	SignalP-6.0	h-region	4	15	12
ENSP00000246551	SignalP-6.0	c-region	16	18	3
ENSP00000229243	SignalP-6.0	n-region	1	3	3
ENSP00000229243	SignalP-6.0	h-region	4	20	17
ENSP00000229243	SignalP-6.0	c-region	21	25	5
ENSP00000236671	SignalP-6.0	n-region	1	3	3
ENSP00000236671	SignalP-6.0	h-region	4	15	12
ENSP00000236671	SignalP-6.0	c-region	16	20	5
ENSP00000225842	SignalP-6.0	n-region	1	2	2
ENSP00000225842	SignalP-6.0	h-region	3	16	14
ENSP00000225842	SignalP-6.0	c-region	17	23	7
ENSP00000252034	SignalP-6.0	n-region	1	3	3
ENSP00000252034	SignalP-6.0	h-region	4	21	18
ENSP00000252034	SignalP-6.0	c-region	22	26	5
ENSP00000244930	SignalP-6.0	n-region	1	2	2
ENSP00000244930	SignalP-6.0	h-region	3	14	12
ENSP00000244930	SignalP-6.0	c-region	15	18	4
ENSP00000241802	SignalP-6.0	n-region	1	2	2
ENSP00000241802	SignalP-6.0	h-region	3	18	16
ENSP00000241802	SignalP-6.0	c-region	19	23	5
ENSP00000236850	SignalP-6.0	n-region	1	2	2
ENSP00000236850	SignalP-6.0	h-region	3	13	11
ENSP00000236850	SignalP-6.0	c-region	14	18	5
ENSP00000229829	SignalP-6.0	n-region	1	2	2
ENSP00000229829	SignalP-6.0	h-region	3	18	16
ENSP00000229829	SignalP-6.0	c-region	19	25	7
ENSP00000226091	SignalP-6.0	n-region	1	8	8
ENSP00000226091	SignalP-6.0	h-region	9	24	16
ENSP00000226091	SignalP-6.0	c-region	25	27	3
ENSP00000246006	SignalP-6.0	n-region	1	3	3
ENSP00000246006	SignalP-6.0	h-region	4	16	13
ENSP00000246006	SignalP-6.0	c-region	17	23	7
ENSP00000263045	SignalP-6.0	n-region	1	15	15
ENSP00000263045	SignalP-6.0	h-region	16	28	13
ENSP00000263045	SignalP-6.0	c-region	29	32	4
ENSP00000259396	SignalP-6.0	n-region	1	2	2
ENSP00000259396	SignalP-6.0	h-region	3	15	13
ENSP00000259396	SignalP-6.0	c-region	16	18	3
ENSP00000254854	SignalP-6.0	n-region	1	31	31
ENSP00000254854	SignalP-6.0	h-region	32	45	14
ENSP00000254854	SignalP-6.0	c-region	46	51	6
ENSP00000261789	SignalP-6.0	n-region	1	8	8
ENSP00000261789	SignalP-6.0	h-region	9	23	15
ENSP00000261789	SignalP-6.0	c-region	24	32	9
ENSP00000264703	SignalP-6.0	n-region	1	19	19
ENSP00000264703	SignalP-6.0	h-region	20	41	22
ENSP00000264703	SignalP-6.0	c-region	42	44	3
ENSP00000253407	SignalP-6.0	n-region	1	2	2
ENSP00000253407	SignalP-6.0	h-region	3	12	10
ENSP00000253407	SignalP-6.0	c-region	13	15	3
ENSP00000257527	SignalP-6.0	n-region	1	6	6
ENSP00000257527	SignalP-6.0	h-region	7	20	14
ENSP00000257527	SignalP-6.0	c-region	21	24	4
ENSP00000264595	SignalP-6.0	n-region	1	5	5
ENSP00000264595	SignalP-6.0	h-region	6	20	15
ENSP00000264595	SignalP-6.0	c-region	21	23	3
ENSP00000258526	SignalP-6.0	n-region	1	2	2
ENSP00000258526	SignalP-6.0	h-region	3	29	27
ENSP00000258526	SignalP-6.0	c-region	30	34	5
ENSP00000260113	SignalP-6.0	n-region	1	3	3
ENSP00000260113	SignalP-6.0	h-region	4	16	13
ENSP00000260113	SignalP-6.0	c-region	17	19	3
ENSP00000252723	SignalP-6.0	n-region	1	5	5
ENSP00000252723	SignalP-6.0	h-region	6	23	18
ENSP00000252723	SignalP-6.0	c-region	24	27	4
ENSP00000256759	SignalP-6.0	n-region	1	5	5
ENSP00000256759	SignalP-6.0	h-region	6	22	17
ENSP00000256759	SignalP-6.0	c-region	23	27	5
ENSP00000259989	SignalP-6.0	n-region	1	2	2
ENSP00000259989	SignalP-6.0	h-region	3	15	13
ENSP00000259989	SignalP-6.0	c-region	16	19	4
ENSP00000263408	SignalP-6.0	n-region	1	3	3
ENSP00000263408	SignalP-6.0	h-region	4	19	16
ENSP00000263408	SignalP-6.0	c-region	20	26	7
ENSP00000258443	SignalP-6.0	n-region	1	7	7
ENSP00000258443	SignalP-6.0	h-region	8	22	15
ENSP00000258443	SignalP-6.0	c-region	23	26	4
ENSP00000256592	SignalP-6.0	n-region	1	2	2
ENSP00000256592	SignalP-6.0	h-region	3	13	11
ENSP00000256592	SignalP-6.0	c-region	14	20	7
ENSP00000253109	SignalP-6.0	n-region	1	3	3
ENSP00000253109	SignalP-6.0	h-region	4	15	12
ENSP00000253109	SignalP-6.0	c-region	16	22	7
ENSP00000254958	SignalP-6.0	n-region	1	10	10
ENSP00000254958	SignalP-6.0	h-region	11	24	14
ENSP00000254958	SignalP-6.0	c-region	25	31	7
ENSP00000261944	SignalP-6.0	n-region	1	3	3
ENSP00000261944	SignalP-6.0	h-region	4	16	13
ENSP00000261944	SignalP-6.0	c-region	17	20	4
ENSP00000263196	SignalP-6.0	n-region	1	4	4
ENSP00000263196	SignalP-6.0	h-region	5	20	16
ENSP00000263196	SignalP-6.0	c-region	21	23	3
ENSP00000263379	SignalP-6.0	n-region	1	6	6
ENSP00000263379	SignalP-6.0	h-region	7	27	21
ENSP00000263379	SignalP-6.0	c-region	28	32	5
ENSP00000258083	SignalP-6.0	n-region	1	3	3
ENSP00000258083	SignalP-6.0	h-region	4	17	14
ENSP00000258083	SignalP-6.0	c-region	18	21	4
ENSP00000262631	SignalP-6.0	n-region	1	3	3
ENSP00000262631	SignalP-6.0	h-region	4	15	12
ENSP00000262631	SignalP-6.0	c-region	16	19	4
ENSP00000257198	SignalP-6.0	n-region	1	10	10
ENSP00000257198	SignalP-6.0	h-region	11	26	16
ENSP00000257198	SignalP-6.0	c-region	27	29	3
ENSP00000252599	SignalP-6.0	n-region	1	11	11
ENSP00000252599	SignalP-6.0	h-region	12	26	15
ENSP00000252599	SignalP-6.0	c-region	27	36	10
ENSP00000256178	SignalP-6.0	n-region	1	3	3
ENSP00000256178	SignalP-6.0	h-region	4	20	17
ENSP00000256178	SignalP-6.0	c-region	21	27	7
ENSP00000260702	SignalP-6.0	n-region	1	2	2
ENSP00000260702	SignalP-6.0	h-region	3	17	15
ENSP00000260702	SignalP-6.0	c-region	18	24	7
ENSP00000255030	SignalP-6.0	n-region	1	3	3
ENSP00000255030	SignalP-6.0	h-region	4	14	11
ENSP00000255030	SignalP-6.0	c-region	15	18	4
ENSP00000262963	SignalP-6.0	n-region	1	11	11
ENSP00000262963	SignalP-6.0	h-region	12	25	14
ENSP00000262963	SignalP-6.0	c-region	26	29	4
ENSP00000259607	SignalP-6.0	n-region	1	3	3
ENSP00000259607	SignalP-6.0	h-region	4	18	15
ENSP00000259607	SignalP-6.0	c-region	19	23	5
ENSP00000264025	SignalP-6.0	n-region	1	5	5
ENSP00000264025	SignalP-6.0	h-region	6	26	21
ENSP00000264025	SignalP-6.0	c-region	27	30	4
ENSP00000263071	SignalP-6.0	n-region	1	2	2
ENSP00000263071	SignalP-6.0	h-region	3	13	11
ENSP00000263071	SignalP-6.0	c-region	14	19	6
ENSP00000255039	SignalP-6.0	n-region	1	3	3
ENSP00000255039	SignalP-6.0	h-region	4	21	18
ENSP00000255039	SignalP-6.0	c-region	22	26	5
ENSP00000261854	SignalP-6.0	n-region	1	5	5
ENSP00000261854	SignalP-6.0	h-region	6	22	17
ENSP00000261854	SignalP-6.0	c-region	23	25	3
ENSP00000264677	SignalP-6.0	n-region	1	2	2
ENSP00000264677	SignalP-6.0	h-region	3	14	12
ENSP00000264677	SignalP-6.0	c-region	15	23	9
ENSP00000258145	SignalP-6.0	n-region	1	2	2
ENSP00000258145	SignalP-6.0	h-region	3	38	36
ENSP00000258145	SignalP-6.0	c-region	39	42	4
ENSP00000262288	SignalP-6.0	n-region	1	7	7
ENSP00000262288	SignalP-6.0	h-region	8	23	16
ENSP00000262288	SignalP-6.0	c-region	24	26	3
ENSP00000263100	SignalP-6.0	n-region	1	3	3
ENSP00000263100	SignalP-6.0	h-region	4	16	13
ENSP00000263100	SignalP-6.0	c-region	17	21	5
ENSP00000261937	SignalP-6.0	n-region	1	3	3
ENSP00000261937	SignalP-6.0	h-region	4	21	18
ENSP00000261937	SignalP-6.0	c-region	22	24	3
ENSP00000258385	SignalP-6.0	n-region	1	3	3
ENSP00000258385	SignalP-6.0	h-region	4	16	13
ENSP00000258385	SignalP-6.0	c-region	17	21	5
ENSP00000264741	SignalP-6.0	n-region	1	12	12
ENSP00000264741	SignalP-6.0	h-region	13	25	13
ENSP00000264741	SignalP-6.0	c-region	26	29	4
ENSP00000262120	SignalP-6.0	n-region	1	2	2
ENSP00000262120	SignalP-6.0	h-region	3	20	18
ENSP00000262120	SignalP-6.0	c-region	21	25	5
ENSP00000264012	SignalP-6.0	n-region	1	2	2
ENSP00000264012	SignalP-6.0	h-region	3	20	18
ENSP00000264012	SignalP-6.0	c-region	21	24	4
ENSP00000260950	SignalP-6.0	n-region	1	3	3
ENSP00000260950	SignalP-6.0	h-region	4	15	12
ENSP00000260950	SignalP-6.0	c-region	16	18	3
ENSP00000262629	SignalP-6.0	n-region	1	6	6
ENSP00000262629	SignalP-6.0	h-region	7	22	16
ENSP00000262629	SignalP-6.0	c-region	23	27	5
ENSP00000261769	SignalP-6.0	n-region	1	3	3
ENSP00000261769	SignalP-6.0	h-region	4	18	15
ENSP00000261769	SignalP-6.0	c-region	19	22	4
ENSP00000262464	SignalP-6.0	n-region	1	6	6
ENSP00000262464	SignalP-6.0	h-region	7	22	16
ENSP00000262464	SignalP-6.0	c-region	23	28	6
ENSP00000254528	SignalP-6.0	n-region	1	10	10
ENSP00000254528	SignalP-6.0	h-region	11	27	17
ENSP00000254528	SignalP-6.0	c-region	28	30	3
ENSP00000259526	SignalP-6.0	n-region	1	3	3
ENSP00000259526	SignalP-6.0	h-region	4	27	24
ENSP00000259526	SignalP-6.0	c-region	28	31	4
ENSP00000252809	SignalP-6.0	n-region	1	5	5
ENSP00000252809	SignalP-6.0	h-region	6	24	19
ENSP00000252809	SignalP-6.0	c-region	25	29	5
ENSP00000263665	SignalP-6.0	n-region	1	4	4
ENSP00000263665	SignalP-6.0	h-region	5	15	11
ENSP00000263665	SignalP-6.0	c-region	16	18	3
ENSP00000262018	SignalP-6.0	n-region	1	3	3
ENSP00000262018	SignalP-6.0	h-region	4	18	15
ENSP00000262018	SignalP-6.0	c-region	19	23	5
ENSP00000264613	SignalP-6.0	n-region	1	2	2
ENSP00000264613	SignalP-6.0	h-region	3	13	11
ENSP00000264613	SignalP-6.0	c-region	14	19	6
ENSP00000260197	SignalP-6.0	n-region	1	11	11
ENSP00000260197	SignalP-6.0	h-region	12	22	11
ENSP00000260197	SignalP-6.0	c-region	23	28	6
ENSP00000257836	SignalP-6.0	n-region	1	2	2
ENSP00000257836	SignalP-6.0	h-region	3	13	11
ENSP00000257836	SignalP-6.0	c-region	14	17	4
ENSP00000263285	SignalP-6.0	n-region	1	24	24
ENSP00000263285	SignalP-6.0	h-region	25	43	19
ENSP00000263285	SignalP-6.0	c-region	44	47	4
ENSP00000259938	SignalP-6.0	n-region	1	3	3
ENSP00000259938	SignalP-6.0	h-region	4	14	11
ENSP00000259938	SignalP-6.0	c-region	15	17	3
ENSP00000256857	SignalP-6.0	n-region	1	3	3
ENSP00000256857	SignalP-6.0	h-region	4	18	15
ENSP00000256857	SignalP-6.0	c-region	19	23	5
ENSP00000261304	SignalP-6.0	n-region	1	26	26
ENSP00000261304	SignalP-6.0	h-region	27	38	12
ENSP00000261304	SignalP-6.0	c-region	39	42	4
ENSP00000253719	SignalP-6.0	n-region	1	3	3
ENSP00000253719	SignalP-6.0	h-region	4	19	16
ENSP00000253719	SignalP-6.0	c-region	20	24	5
ENSP00000264463	SignalP-6.0	n-region	1	2	2
ENSP00000264463	SignalP-6.0	h-region	3	19	17
ENSP00000264463	SignalP-6.0	c-region	20	22	3
ENSP00000261170	SignalP-6.0	n-region	1	2	2
ENSP00000261170	SignalP-6.0	h-region	3	15	13
ENSP00000261170	SignalP-6.0	c-region	16	23	8
ENSP00000253496	SignalP-6.0	n-region	1	2	2
ENSP00000253496	SignalP-6.0	h-region	3	14	12
ENSP00000253496	SignalP-6.0	c-region	15	19	5
ENSP00000253255	SignalP-6.0	n-region	1	2	2
ENSP00000253255	SignalP-6.0	h-region	3	16	14
ENSP00000253255	SignalP-6.0	c-region	17	20	4
ENSP00000257867	SignalP-6.0	n-region	1	2	2
ENSP00000257867	SignalP-6.0	h-region	3	16	14
ENSP00000257867	SignalP-6.0	c-region	17	19	3
ENSP00000258613	SignalP-6.0	n-region	1	6	6
ENSP00000258613	SignalP-6.0	h-region	7	19	13
ENSP00000258613	SignalP-6.0	c-region	20	22	3
ENSP00000262545	SignalP-6.0	n-region	1	8	8
ENSP00000262545	SignalP-6.0	h-region	9	22	14
ENSP00000262545	SignalP-6.0	c-region	23	25	3
ENSP00000262776	SignalP-6.0	n-region	1	3	3
ENSP00000262776	SignalP-6.0	h-region	4	14	11
ENSP00000262776	SignalP-6.0	c-region	15	18	4
ENSP00000252999	SignalP-6.0	n-region	1	4	4
ENSP00000252999	SignalP-6.0	h-region	5	30	26
ENSP00000252999	SignalP-6.0	c-region	31	35	5
ENSP00000264094	SignalP-6.0	n-region	1	3	3
ENSP00000264094	SignalP-6.0	h-region	4	20	17
ENSP00000264094	SignalP-6.0	c-region	21	25	5
ENSP00000259455	SignalP-6.0	n-region	1	22	22
ENSP00000259455	SignalP-6.0	h-region	23	36	14
ENSP00000259455	SignalP-6.0	c-region	37	41	5
ENSP00000252486	SignalP-6.0	n-region	1	2	2
ENSP00000252486	SignalP-6.0	h-region	3	14	12
ENSP00000252486	SignalP-6.0	c-region	15	18	4
ENSP00000259253	SignalP-6.0	n-region	1	26	26
ENSP00000259253	SignalP-6.0	h-region	27	37	11
ENSP00000259253	SignalP-6.0	c-region	38	42	5
ENSP00000264162	SignalP-6.0	n-region	1	2	2
ENSP00000264162	SignalP-6.0	h-region	3	15	13
ENSP00000264162	SignalP-6.0	c-region	16	19	4
ENSP00000261918	SignalP-6.0	n-region	1	24	24
ENSP00000261918	SignalP-6.0	h-region	25	38	14
ENSP00000261918	SignalP-6.0	c-region	39	44	6
ENSP00000255040	SignalP-6.0	n-region	1	3	3
ENSP00000255040	SignalP-6.0	h-region	4	15	12
ENSP00000255040	SignalP-6.0	c-region	16	19	4
ENSP00000256969	SignalP-6.0	n-region	1	3	3
ENSP00000256969	SignalP-6.0	h-region	4	21	18
ENSP00000256969	SignalP-6.0	c-region	22	26	5
ENSP00000259951	SignalP-6.0	n-region	1	4	4
ENSP00000259951	SignalP-6.0	h-region	5	16	12
ENSP00000259951	SignalP-6.0	c-region	17	21	5
ENSP00000262424	SignalP-6.0	n-region	1	3	3
ENSP00000262424	SignalP-6.0	h-region	4	18	15
ENSP00000262424	SignalP-6.0	c-region	19	22	4
ENSP00000257868	SignalP-6.0	n-region	1	2	2
ENSP00000257868	SignalP-6.0	h-region	3	18	16
ENSP00000257868	SignalP-6.0	c-region	19	24	6
ENSP00000262150	SignalP-6.0	n-region	1	3	3
ENSP00000262150	SignalP-6.0	h-region	4	17	14
ENSP00000262150	SignalP-6.0	c-region	18	21	4
ENSP00000264690	SignalP-6.0	n-region	1	2	2
ENSP00000264690	SignalP-6.0	h-region	3	15	13
ENSP00000264690	SignalP-6.0	c-region	16	19	4
ENSP00000261921	SignalP-6.0	n-region	1	8	8
ENSP00000261921	SignalP-6.0	h-region	9	22	14
ENSP00000261921	SignalP-6.0	c-region	23	25	3
ENSP00000263851	SignalP-6.0	n-region	1	3	3
ENSP00000263851	SignalP-6.0	h-region	4	21	18
ENSP00000263851	SignalP-6.0	c-region	22	25	4
ENSP00000256412	SignalP-6.0	n-region	1	15	15
ENSP00000256412	SignalP-6.0	h-region	16	26	11
ENSP00000256412	SignalP-6.0	c-region	27	30	4
ENSP00000261023	SignalP-6.0	n-region	1	8	8
ENSP00000261023	SignalP-6.0	h-region	9	27	19
ENSP00000261023	SignalP-6.0	c-region	28	30	3
ENSP00000261758	SignalP-6.0	n-region	1	9	9
ENSP00000261758	SignalP-6.0	h-region	10	27	18
ENSP00000261758	SignalP-6.0	c-region	28	33	6
ENSP00000259053	SignalP-6.0	n-region	1	3	3
ENSP00000259053	SignalP-6.0	h-region	4	17	14
ENSP00000259053	SignalP-6.0	c-region	18	22	5
ENSP00000252804	SignalP-6.0	n-region	1	10	10
ENSP00000252804	SignalP-6.0	h-region	11	25	15
ENSP00000252804	SignalP-6.0	c-region	26	29	4
ENSP00000262932	SignalP-6.0	n-region	1	3	3
ENSP00000262932	SignalP-6.0	h-region	4	16	13
ENSP00000262932	SignalP-6.0	c-region	17	21	5
ENSP00000252825	SignalP-6.0	n-region	1	5	5
ENSP00000252825	SignalP-6.0	h-region	6	22	17
ENSP00000252825	SignalP-6.0	c-region	23	27	5
ENSP00000256255	SignalP-6.0	n-region	1	7	7
ENSP00000256255	SignalP-6.0	h-region	8	24	17
ENSP00000256255	SignalP-6.0	c-region	25	30	6
ENSP00000263593	SignalP-6.0	n-region	1	3	3
ENSP00000263593	SignalP-6.0	h-region	4	17	14
ENSP00000263593	SignalP-6.0	c-region	18	23	6
ENSP00000259470	SignalP-6.0	n-region	1	2	2
ENSP00000259470	SignalP-6.0	h-region	3	14	12
ENSP00000259470	SignalP-6.0	c-region	15	17	3
ENSP00000260408	SignalP-6.0	n-region	1	2	2
ENSP00000260408	SignalP-6.0	h-region	3	13	11
ENSP00000260408	SignalP-6.0	c-region	14	19	6
ENSP00000257290	SignalP-6.0	n-region	1	3	3
ENSP00000257290	SignalP-6.0	h-region	4	20	17
ENSP00000257290	SignalP-6.0	c-region	21	24	4
ENSP00000261751	SignalP-6.0	n-region	1	3	3
ENSP00000261751	SignalP-6.0	h-region	4	16	13
ENSP00000261751	SignalP-6.0	c-region	17	26	10
ENSP00000260191	SignalP-6.0	n-region	1	4	4
ENSP00000260191	SignalP-6.0	h-region	5	20	16
ENSP00000260191	SignalP-6.0	c-region	21	21	1
ENSP00000262648	SignalP-6.0	n-region	1	3	3
ENSP00000262648	SignalP-6.0	h-region	4	17	14
ENSP00000262648	SignalP-6.0	c-region	18	24	7
ENSP00000259726	SignalP-6.0	n-region	1	11	11
ENSP00000259726	SignalP-6.0	h-region	12	27	16
ENSP00000259726	SignalP-6.0	c-region	28	32	5
ENSP00000256404	SignalP-6.0	n-region	1	3	3
ENSP00000256404	SignalP-6.0	h-region	4	19	16
ENSP00000256404	SignalP-6.0	c-region	20	22	3
ENSP00000257359	SignalP-6.0	n-region	1	6	6
ENSP00000257359	SignalP-6.0	h-region	7	23	17
ENSP00000257359	SignalP-6.0	c-region	24	26	3
ENSP00000260227	SignalP-6.0	n-region	1	2	2
ENSP00000260227	SignalP-6.0	h-region	3	12	10
ENSP00000260227	SignalP-6.0	c-region	13	17	5
ENSP00000263321	SignalP-6.0	n-region	1	2	2
ENSP00000263321	SignalP-6.0	h-region	3	13	11
ENSP00000263321	SignalP-6.0	c-region	14	17	4
ENSP00000252490	SignalP-6.0	n-region	1	4	4
ENSP00000252490	SignalP-6.0	h-region	5	18	14
ENSP00000252490	SignalP-6.0	c-region	19	22	4
ENSP00000264257	SignalP-6.0	n-region	1	2	2
ENSP00000264257	SignalP-6.0	h-region	3	15	13
ENSP00000264257	SignalP-6.0	c-region	16	19	4
ENSP00000261267	SignalP-6.0	n-region	1	2	2
ENSP00000261267	SignalP-6.0	h-region	3	14	12
ENSP00000261267	SignalP-6.0	c-region	15	18	4
ENSP00000263686	SignalP-6.0	c-region	33	36	4
ENSP00000256010	SignalP-6.0	n-region	1	6	6
ENSP00000256010	SignalP-6.0	h-region	7	18	12
ENSP00000256010	SignalP-6.0	c-region	19	23	5
ENSP00000261799	SignalP-6.0	n-region	1	9	9
ENSP00000261799	SignalP-6.0	h-region	10	27	18
ENSP00000261799	SignalP-6.0	c-region	28	32	5
ENSP00000253354	SignalP-6.0	n-region	1	3	3
ENSP00000253354	SignalP-6.0	h-region	4	18	15
ENSP00000253354	SignalP-6.0	c-region	19	21	3
ENSP00000263636	SignalP-6.0	n-region	1	4	4
ENSP00000263636	SignalP-6.0	h-region	5	24	20
ENSP00000263636	SignalP-6.0	c-region	25	31	7
ENSP00000257770	SignalP-6.0	n-region	1	5	5
ENSP00000257770	SignalP-6.0	h-region	6	21	16
ENSP00000257770	SignalP-6.0	c-region	22	26	5
ENSP00000254667	SignalP-6.0	n-region	1	3	3
ENSP00000254667	SignalP-6.0	h-region	4	16	13
ENSP00000254667	SignalP-6.0	c-region	17	19	3
ENSP00000263735	SignalP-6.0	n-region	1	3	3
ENSP00000263735	SignalP-6.0	h-region	4	18	15
ENSP00000263735	SignalP-6.0	c-region	19	23	5
ENSP00000264029	SignalP-6.0	n-region	1	4	4
ENSP00000264029	SignalP-6.0	h-region	5	18	14
ENSP00000264029	SignalP-6.0	c-region	19	21	3
ENSP00000261862	SignalP-6.0	n-region	1	4	4
ENSP00000261862	SignalP-6.0	h-region	5	22	18
ENSP00000261862	SignalP-6.0	c-region	23	25	3
ENSP00000253193	SignalP-6.0	n-region	1	16	16
ENSP00000253193	SignalP-6.0	h-region	17	30	14
ENSP00000253193	SignalP-6.0	c-region	31	36	6
ENSP00000256785	SignalP-6.0	n-region	1	2	2
ENSP00000256785	SignalP-6.0	h-region	3	13	11
ENSP00000256785	SignalP-6.0	c-region	14	18	5
ENSP00000263688	SignalP-6.0	n-region	1	6	6
ENSP00000263688	SignalP-6.0	h-region	7	23	17
ENSP00000263688	SignalP-6.0	c-region	24	29	6
ENSP00000264187	SignalP-6.0	n-region	1	7	7
ENSP00000264187	SignalP-6.0	h-region	8	25	18
ENSP00000264187	SignalP-6.0	c-region	26	27	2
ENSP00000258411	SignalP-6.0	n-region	1	20	20
ENSP00000258411	SignalP-6.0	h-region	21	32	12
ENSP00000258411	SignalP-6.0	c-region	33	35	3
ENSP00000263369	SignalP-6.0	n-region	1	3	3
ENSP00000263369	SignalP-6.0	h-region	4	17	14
ENSP00000263369	SignalP-6.0	c-region	18	24	7
ENSP00000264723	SignalP-6.0	n-region	1	11	11
ENSP00000264723	SignalP-6.0	h-region	12	27	16
ENSP00000264723	SignalP-6.0	c-region	28	33	6
ENSP00000264790	SignalP-6.0	n-region	1	3	3
ENSP00000264790	SignalP-6.0	h-region	4	14	11
ENSP00000264790	SignalP-6.0	c-region	15	19	5
ENSP00000259216	SignalP-6.0	n-region	1	5	5
ENSP00000259216	SignalP-6.0	h-region	6	22	17
ENSP00000259216	SignalP-6.0	c-region	23	25	3
ENSP00000258743	SignalP-6.0	n-region	1	3	3
ENSP00000258743	SignalP-6.0	h-region	4	23	20
ENSP00000258743	SignalP-6.0	c-region	24	27	4
ENSP00000262717	SignalP-6.0	n-region	1	12	12
ENSP00000262717	SignalP-6.0	h-region	13	28	16
ENSP00000262717	SignalP-6.0	c-region	29	34	6
ENSP00000260118	SignalP-6.0	n-region	1	3	3
ENSP00000260118	SignalP-6.0	h-region	4	16	13
ENSP00000260118	SignalP-6.0	c-region	17	20	4
ENSP00000262407	SignalP-6.0	n-region	1	3	3
ENSP00000262407	SignalP-6.0	h-region	4	24	21
ENSP00000262407	SignalP-6.0	c-region	25	31	7
ENSP00000253807	SignalP-6.0	n-region	1	3	3
ENSP00000253807	SignalP-6.0	h-region	4	15	12
ENSP00000253807	SignalP-6.0	c-region	16	20	5
ENSP00000264638	SignalP-6.0	n-region	1	3	3
ENSP00000264638	SignalP-6.0	h-region	4	14	11
ENSP00000264638	SignalP-6.0	c-region	15	19	5
ENSP00000262482	SignalP-6.0	n-region	1	3	3
ENSP00000262482	SignalP-6.0	h-region	4	17	14
ENSP00000262482	SignalP-6.0	c-region	18	28	11
ENSP00000252575	SignalP-6.0	n-region	1	3	3
ENSP00000252575	SignalP-6.0	h-region	4	19	16
ENSP00000252575	SignalP-6.0	c-region	20	22	3
ENSP00000252677	SignalP-6.0	n-region	1	2	2
ENSP00000252677	SignalP-6.0	h-region	3	18	16
ENSP00000252677	SignalP-6.0	c-region	19	25	7
ENSP00000261590	SignalP-6.0	n-region	1	5	5
ENSP00000261590	SignalP-6.0	h-region	6	20	15
ENSP00000261590	SignalP-6.0	c-region	21	23	3
ENSP00000256637	SignalP-6.0	n-region	1	10	10
ENSP00000256637	SignalP-6.0	h-region	11	27	17
ENSP00000256637	SignalP-6.0	c-region	28	33	6
ENSP00000257963	SignalP-6.0	n-region	1	4	4
ENSP00000257963	SignalP-6.0	h-region	5	19	15
ENSP00000257963	SignalP-6.0	c-region	20	31	12
ENSP00000260228	SignalP-6.0	n-region	1	2	2
ENSP00000260228	SignalP-6.0	h-region	3	19	17
ENSP00000260228	SignalP-6.0	c-region	20	29	10
ENSP00000264426	SignalP-6.0	n-region	1	3	3
ENSP00000264426	SignalP-6.0	h-region	4	20	17
ENSP00000264426	SignalP-6.0	c-region	21	24	4
ENSP00000261448	SignalP-6.0	n-region	1	3	3
ENSP00000261448	SignalP-6.0	h-region	4	14	11
ENSP00000261448	SignalP-6.0	c-region	15	19	5
ENSP00000262455	SignalP-6.0	n-region	1	4	4
ENSP00000262455	SignalP-6.0	h-region	5	25	21
ENSP00000262455	SignalP-6.0	c-region	26	29	4
ENSP00000262178	SignalP-6.0	n-region	1	2	2
ENSP00000262178	SignalP-6.0	h-region	3	16	14
ENSP00000262178	SignalP-6.0	c-region	17	20	4
ENSP00000261978	SignalP-6.0	n-region	1	17	17
ENSP00000261978	SignalP-6.0	h-region	18	31	14
ENSP00000261978	SignalP-6.0	c-region	32	35	4
ENSP00000254801	SignalP-6.0	n-region	1	3	3
ENSP00000254801	SignalP-6.0	h-region	4	18	15
ENSP00000254801	SignalP-6.0	c-region	19	22	4
ENSP00000256447	SignalP-6.0	n-region	1	2	2
ENSP00000256447	SignalP-6.0	h-region	3	18	16
ENSP00000256447	SignalP-6.0	c-region	19	23	5
ENSP00000256585	SignalP-6.0	n-region	1	4	4
ENSP00000256585	SignalP-6.0	h-region	5	16	12
ENSP00000256585	SignalP-6.0	c-region	17	22	6
ENSP00000254508	SignalP-6.0	n-region	1	4	4
ENSP00000254508	SignalP-6.0	h-region	5	19	15
ENSP00000254508	SignalP-6.0	c-region	20	25	6
ENSP00000261735	SignalP-6.0	n-region	1	7	7
ENSP00000261735	SignalP-6.0	h-region	8	26	19
ENSP00000261735	SignalP-6.0	c-region	27	32	6
ENSP00000259845	SignalP-6.0	n-region	1	2	2
ENSP00000259845	SignalP-6.0	h-region	3	16	14
ENSP00000259845	SignalP-6.0	c-region	17	22	6
ENSP00000260302	SignalP-6.0	n-region	1	2	2
ENSP00000260302	SignalP-6.0	h-region	3	14	12
ENSP00000260302	SignalP-6.0	c-region	15	19	5
ENSP00000264144	SignalP-6.0	n-region	1	2	2
ENSP00000264144	SignalP-6.0	h-region	3	17	15
ENSP00000264144	SignalP-6.0	c-region	18	21	4
ENSP00000260356	SignalP-6.0	n-region	1	2	2
ENSP00000260356	SignalP-6.0	h-region	3	15	13
ENSP00000260356	SignalP-6.0	c-region	16	18	3
ENSP00000255409	SignalP-6.0	n-region	1	4	4
ENSP00000255409	SignalP-6.0	h-region	5	16	12
ENSP00000255409	SignalP-6.0	c-region	17	21	5
ENSP00000263087	SignalP-6.0	n-region	1	2	2
ENSP00000263087	SignalP-6.0	h-region	3	15	13
ENSP00000263087	SignalP-6.0	c-region	16	18	3
ENSP00000264031	SignalP-6.0	n-region	1	3	3
ENSP00000264031	SignalP-6.0	h-region	4	20	17
ENSP00000264031	SignalP-6.0	c-region	21	25	5
ENSP00000257879	SignalP-6.0	c-region	29	33	5
ENSP00000264428	SignalP-6.0	n-region	1	2	2
ENSP00000264428	SignalP-6.0	h-region	3	17	15
ENSP00000264428	SignalP-6.0	c-region	18	22	5
ENSP00000264360	SignalP-6.0	n-region	1	2	2
ENSP00000264360	SignalP-6.0	h-region	3	13	11
ENSP00000264360	SignalP-6.0	c-region	14	18	5
ENSP00000259891	SignalP-6.0	n-region	1	3	3
ENSP00000259891	SignalP-6.0	h-region	4	24	21
ENSP00000259891	SignalP-6.0	c-region	25	29	5
ENSP00000254661	SignalP-6.0	n-region	1	3	3
ENSP00000254661	SignalP-6.0	h-region	4	23	20
ENSP00000254661	SignalP-6.0	c-region	24	27	4
ENSP00000258341	SignalP-6.0	n-region	1	16	16
ENSP00000258341	SignalP-6.0	h-region	17	30	14
ENSP00000258341	SignalP-6.0	c-region	31	35	5
ENSP00000264036	SignalP-6.0	n-region	1	2	2
ENSP00000264036	SignalP-6.0	h-region	3	18	16
ENSP00000264036	SignalP-6.0	c-region	19	23	5
ENSP00000264005	SignalP-6.0	n-region	1	6	6
ENSP00000264005	SignalP-6.0	h-region	7	20	14
ENSP00000264005	SignalP-6.0	c-region	21	24	4
ENSP00000256389	SignalP-6.0	n-region	1	6	6
ENSP00000256389	SignalP-6.0	h-region	7	25	19
ENSP00000256389	SignalP-6.0	c-region	26	31	6
ENSP00000262817	SignalP-6.0	n-region	1	3	3
ENSP00000262817	SignalP-6.0	h-region	4	18	15
ENSP00000262817	SignalP-6.0	c-region	19	24	6
ENSP00000262225	SignalP-6.0	n-region	1	3	3
ENSP00000262225	SignalP-6.0	h-region	4	16	13
ENSP00000262225	SignalP-6.0	c-region	17	20	4
ENSP00000253673	SignalP-6.0	n-region	1	3	3
ENSP00000253673	SignalP-6.0	h-region	4	17	14
ENSP00000253673	SignalP-6.0	c-region	18	22	5
ENSP00000261405	SignalP-6.0	n-region	1	5	5
ENSP00000261405	SignalP-6.0	h-region	6	18	13
ENSP00000261405	SignalP-6.0	c-region	19	22	4
ENSP00000257189	SignalP-6.0	n-region	1	3	3
ENSP00000257189	SignalP-6.0	h-region	4	20	17
ENSP00000257189	SignalP-6.0	c-region	21	23	3
ENSP00000257192	SignalP-6.0	n-region	1	3	3
ENSP00000257192	SignalP-6.0	h-region	4	19	16
ENSP00000257192	SignalP-6.0	c-region	20	23	4
ENSP00000259339	SignalP-6.0	n-region	1	4	4
ENSP00000259339	SignalP-6.0	h-region	5	19	15
ENSP00000259339	SignalP-6.0	c-region	20	24	5
ENSP00000263269	SignalP-6.0	n-region	1	15	15
ENSP00000263269	SignalP-6.0	h-region	16	22	7
ENSP00000263269	SignalP-6.0	c-region	23	25	3
ENSP00000261292	SignalP-6.0	n-region	1	3	3
ENSP00000261292	SignalP-6.0	h-region	4	17	14
ENSP00000261292	SignalP-6.0	c-region	18	20	3
ENSP00000261800	SignalP-6.0	n-region	1	2	2
ENSP00000261800	SignalP-6.0	h-region	3	14	12
ENSP00000261800	SignalP-6.0	c-region	15	18	4
ENSP00000253796	SignalP-6.0	n-region	1	18	18
ENSP00000253796	SignalP-6.0	h-region	19	35	17
ENSP00000253796	SignalP-6.0	c-region	36	42	7
ENSP00000257863	SignalP-6.0	n-region	1	2	2
ENSP00000257863	SignalP-6.0	h-region	3	13	11
ENSP00000257863	SignalP-6.0	c-region	14	17	4
ENSP00000261796	SignalP-6.0	n-region	1	2	2
ENSP00000261796	SignalP-6.0	h-region	3	17	15
ENSP00000261796	SignalP-6.0	c-region	18	20	3
ENSP00000254898	SignalP-6.0	n-region	1	4	4
ENSP00000254898	SignalP-6.0	h-region	5	19	15
ENSP00000254898	SignalP-6.0	c-region	20	23	4
ENSP00000255499	SignalP-6.0	n-region	1	8	8
ENSP00000255499	SignalP-6.0	h-region	9	30	22
ENSP00000255499	SignalP-6.0	c-region	31	38	8
ENSP00000262768	SignalP-6.0	n-region	1	3	3
ENSP00000262768	SignalP-6.0	h-region	4	21	18
ENSP00000262768	SignalP-6.0	c-region	22	26	5
ENSP00000257248	SignalP-6.0	n-region	1	3	3
ENSP00000257248	SignalP-6.0	h-region	4	13	10
ENSP00000257248	SignalP-6.0	c-region	14	20	7
ENSP00000254627	SignalP-6.0	n-region	1	2	2
ENSP00000254627	SignalP-6.0	h-region	3	12	10
ENSP00000254627	SignalP-6.0	c-region	13	17	5
ENSP00000264218	SignalP-6.0	n-region	1	15	15
ENSP00000264218	SignalP-6.0	h-region	16	32	17
ENSP00000264218	SignalP-6.0	c-region	33	38	6
ENSP00000261172	SignalP-6.0	n-region	1	2	2
ENSP00000261172	SignalP-6.0	h-region	3	14	12
ENSP00000261172	SignalP-6.0	c-region	15	19	5
ENSP00000262262	SignalP-6.0	n-region	1	2	2
ENSP00000262262	SignalP-6.0	h-region	3	11	9
ENSP00000262262	SignalP-6.0	c-region	12	16	5
ENSP00000254351	SignalP-6.0	n-region	1	3	3
ENSP00000254351	SignalP-6.0	h-region	4	17	14
ENSP00000254351	SignalP-6.0	c-region	18	22	5
ENSP00000253381	SignalP-6.0	n-region	1	2	2
ENSP00000253381	SignalP-6.0	h-region	3	16	14
ENSP00000253381	SignalP-6.0	c-region	17	20	4
ENSP00000260061	SignalP-6.0	n-region	1	2	2
ENSP00000260061	SignalP-6.0	h-region	3	14	12
ENSP00000260061	SignalP-6.0	c-region	15	17	3
ENSP00000254722	SignalP-6.0	n-region	1	2	2
ENSP00000254722	SignalP-6.0	h-region	3	14	12
ENSP00000254722	SignalP-6.0	c-region	15	19	5
ENSP00000263054	SignalP-6.0	n-region	1	13	13
ENSP00000263054	SignalP-6.0	h-region	14	27	14
ENSP00000263054	SignalP-6.0	c-region	28	33	6
ENSP00000261336	SignalP-6.0	n-region	1	4	4
ENSP00000261336	SignalP-6.0	h-region	5	18	14
ENSP00000261336	SignalP-6.0	c-region	19	23	5
ENSP00000261883	SignalP-6.0	n-region	1	3	3
ENSP00000261883	SignalP-6.0	h-region	4	17	14
ENSP00000261883	SignalP-6.0	c-region	18	21	4
ENSP00000259870	SignalP-6.0	n-region	1	4	4
ENSP00000259870	SignalP-6.0	h-region	5	21	17
ENSP00000259870	SignalP-6.0	c-region	22	26	5
ENSP00000256797	SignalP-6.0	n-region	1	10	10
ENSP00000256797	SignalP-6.0	h-region	11	28	18
ENSP00000256797	SignalP-6.0	c-region	29	34	6
ENSP00000263863	SignalP-6.0	n-region	1	3	3
ENSP00000263863	SignalP-6.0	h-region	4	14	11
ENSP00000263863	SignalP-6.0	c-region	15	22	8
ENSP00000264381	SignalP-6.0	n-region	1	4	4
ENSP00000264381	SignalP-6.0	h-region	5	23	19
ENSP00000264381	SignalP-6.0	c-region	24	28	5
ENSP00000256545	SignalP-6.0	n-region	1	3	3
ENSP00000256545	SignalP-6.0	h-region	4	17	14
ENSP00000256545	SignalP-6.0	c-region	18	23	6
ENSP00000256733	SignalP-6.0	n-region	1	2	2
ENSP00000256733	SignalP-6.0	h-region	3	14	12
ENSP00000256733	SignalP-6.0	c-region	15	18	4
ENSP00000264080	SignalP-6.0	n-region	1	16	16
ENSP00000264080	SignalP-6.0	h-region	17	27	11
ENSP00000264080	SignalP-6.0	c-region	28	32	5
ENSP00000259631	SignalP-6.0	n-region	1	3	3
ENSP00000259631	SignalP-6.0	h-region	4	18	15
ENSP00000259631	SignalP-6.0	c-region	19	24	6
ENSP00000255784	SignalP-6.0	n-region	1	2	2
ENSP00000255784	SignalP-6.0	h-region	3	16	14
ENSP00000255784	SignalP-6.0	c-region	17	22	6
ENSP00000261349	SignalP-6.0	n-region	1	3	3
ENSP00000261349	SignalP-6.0	h-region	4	17	14
ENSP00000261349	SignalP-6.0	c-region	18	19	2
ENSP00000262947	SignalP-6.0	n-region	1	7	7
ENSP00000262947	SignalP-6.0	h-region	8	26	19
ENSP00000262947	SignalP-6.0	c-region	27	31	5
ENSP00000252483	SignalP-6.0	n-region	1	6	6
ENSP00000252483	SignalP-6.0	h-region	7	27	21
ENSP00000252483	SignalP-6.0	c-region	28	31	4
ENSP00000256509	SignalP-6.0	n-region	1	3	3
ENSP00000256509	SignalP-6.0	h-region	4	21	18
ENSP00000256509	SignalP-6.0	c-region	22	24	3
ENSP00000263798	SignalP-6.0	n-region	1	11	11
ENSP00000263798	SignalP-6.0	h-region	12	35	24
ENSP00000263798	SignalP-6.0	c-region	36	40	5
ENSP00000253812	SignalP-6.0	n-region	1	4	4
ENSP00000253812	SignalP-6.0	h-region	5	24	20
ENSP00000253812	SignalP-6.0	c-region	25	29	5
ENSP00000256646	SignalP-6.0	n-region	1	3	3
ENSP00000256646	SignalP-6.0	h-region	4	19	16
ENSP00000256646	SignalP-6.0	c-region	20	25	6
ENSP00000258733	SignalP-6.0	n-region	1	2	2
ENSP00000258733	SignalP-6.0	h-region	3	17	15
ENSP00000258733	SignalP-6.0	c-region	18	22	5
ENSP00000262304	SignalP-6.0	n-region	1	3	3
ENSP00000262304	SignalP-6.0	h-region	4	19	16
ENSP00000262304	SignalP-6.0	c-region	20	23	4
ENSP00000263621	SignalP-6.0	n-region	1	6	6
ENSP00000263621	SignalP-6.0	h-region	7	22	16
ENSP00000263621	SignalP-6.0	c-region	23	27	5
ENSP00000264664	SignalP-6.0	n-region	1	12	12
ENSP00000264664	SignalP-6.0	h-region	13	33	21
ENSP00000264664	SignalP-6.0	c-region	34	39	6
ENSP00000261994	SignalP-6.0	n-region	1	2	2
ENSP00000261994	SignalP-6.0	h-region	3	18	16
ENSP00000261994	SignalP-6.0	c-region	19	21	3
ENSP00000252519	SignalP-6.0	n-region	1	3	3
ENSP00000252519	SignalP-6.0	h-region	4	14	11
ENSP00000252519	SignalP-6.0	c-region	15	17	3
ENSP00000261908	SignalP-6.0	n-region	1	9	9
ENSP00000261908	SignalP-6.0	h-region	10	24	15
ENSP00000261908	SignalP-6.0	c-region	25	33	9
ENSP00000261654	SignalP-6.0	n-region	1	3	3
ENSP00000261654	SignalP-6.0	h-region	4	21	18
ENSP00000261654	SignalP-6.0	c-region	22	28	7
ENSP00000263923	SignalP-6.0	n-region	1	3	3
ENSP00000263923	SignalP-6.0	h-region	4	15	12
ENSP00000263923	SignalP-6.0	c-region	16	19	4
ENSP00000264246	SignalP-6.0	n-region	1	15	15
ENSP00000264246	SignalP-6.0	h-region	16	30	15
ENSP00000264246	SignalP-6.0	c-region	31	34	4
ENSP00000263932	SignalP-6.0	n-region	1	2	2
ENSP00000263932	SignalP-6.0	h-region	3	15	13
ENSP00000263932	SignalP-6.0	c-region	16	18	3
ENSP00000256084	SignalP-6.0	n-region	1	2	2
ENSP00000256084	SignalP-6.0	h-region	3	17	15
ENSP00000256084	SignalP-6.0	c-region	18	22	5
ENSP00000257264	SignalP-6.0	n-region	1	3	3
ENSP00000257264	SignalP-6.0	h-region	4	18	15
ENSP00000257264	SignalP-6.0	c-region	19	23	5
ENSP00000263800	SignalP-6.0	n-region	1	3	3
ENSP00000263800	SignalP-6.0	h-region	4	13	10
ENSP00000263800	SignalP-6.0	c-region	14	19	6
ENSP00000260229	SignalP-6.0	n-region	1	3	3
ENSP00000260229	SignalP-6.0	h-region	4	14	11
ENSP00000260229	SignalP-6.0	c-region	15	17	3
ENSP00000264563	SignalP-6.0	n-region	1	3	3
ENSP00000264563	SignalP-6.0	h-region	4	15	12
ENSP00000264563	SignalP-6.0	c-region	16	21	6
ENSP00000264039	SignalP-6.0	n-region	1	2	2
ENSP00000264039	SignalP-6.0	h-region	3	20	18
ENSP00000264039	SignalP-6.0	c-region	21	23	3
ENSP00000263388	SignalP-6.0	n-region	1	19	19
ENSP00000263388	SignalP-6.0	h-region	20	34	15
ENSP00000263388	SignalP-6.0	c-region	35	40	6
ENSP00000264553	SignalP-6.0	n-region	1	2	2
ENSP00000264553	SignalP-6.0	h-region	3	18	16
ENSP00000264553	SignalP-6.0	c-region	19	23	5
ENSP00000262290	SignalP-6.0	n-region	1	2	2
ENSP00000262290	SignalP-6.0	h-region	3	17	15
ENSP00000262290	SignalP-6.0	c-region	18	26	9
ENSP00000300692	SignalP-6.0	n-region	1	3	3
ENSP00000300692	SignalP-6.0	h-region	4	17	14
ENSP00000300692	SignalP-6.0	c-region	18	21	4
ENSP00000281821	SignalP-6.0	n-region	1	3	3
ENSP00000281821	SignalP-6.0	h-region	4	16	13
ENSP00000281821	SignalP-6.0	c-region	17	19	3
ENSP00000290015	SignalP-6.0	n-region	1	3	3
ENSP00000290015	SignalP-6.0	h-region	4	17	14
ENSP00000290015	SignalP-6.0	c-region	18	22	5
ENSP00000269228	SignalP-6.0	n-region	1	3	3
ENSP00000269228	SignalP-6.0	h-region	4	16	13
ENSP00000269228	SignalP-6.0	c-region	17	22	6
ENSP00000307164	SignalP-6.0	n-region	1	3	3
ENSP00000307164	SignalP-6.0	h-region	4	18	15
ENSP00000307164	SignalP-6.0	c-region	19	24	6
ENSP00000266066	SignalP-6.0	n-region	1	3	3
ENSP00000266066	SignalP-6.0	h-region	4	24	21
ENSP00000266066	SignalP-6.0	c-region	25	29	5
ENSP00000296255	SignalP-6.0	n-region	1	3	3
ENSP00000296255	SignalP-6.0	h-region	4	16	13
ENSP00000296255	SignalP-6.0	c-region	17	24	8
ENSP00000274520	SignalP-6.0	n-region	1	2	2
ENSP00000274520	SignalP-6.0	h-region	3	14	12
ENSP00000274520	SignalP-6.0	c-region	15	18	4
ENSP00000308815	SignalP-6.0	n-region	1	2	2
ENSP00000308815	SignalP-6.0	h-region	3	13	11
ENSP00000308815	SignalP-6.0	c-region	14	21	8
ENSP00000265074	SignalP-6.0	n-region	1	3	3
ENSP00000265074	SignalP-6.0	h-region	4	20	17
ENSP00000265074	SignalP-6.0	c-region	21	26	6
ENSP00000312134	SignalP-6.0	n-region	1	2	2
ENSP00000312134	SignalP-6.0	h-region	3	12	10
ENSP00000312134	SignalP-6.0	c-region	13	16	4
ENSP00000302400	SignalP-6.0	n-region	1	2	2
ENSP00000302400	SignalP-6.0	h-region	3	17	15
ENSP00000302400	SignalP-6.0	c-region	18	22	5
ENSP00000308117	SignalP-6.0	n-region	1	2	2
ENSP00000308117	SignalP-6.0	h-region	3	12	10
ENSP00000308117	SignalP-6.0	c-region	13	17	5
ENSP00000273371	SignalP-6.0	n-region	1	5	5
ENSP00000273371	SignalP-6.0	h-region	6	21	16
ENSP00000273371	SignalP-6.0	c-region	22	25	4
ENSP00000301057	SignalP-6.0	n-region	1	5	5
ENSP00000301057	SignalP-6.0	h-region	6	20	15
ENSP00000301057	SignalP-6.0	c-region	21	27	7
ENSP00000282701	SignalP-6.0	n-region	1	3	3
ENSP00000282701	SignalP-6.0	h-region	4	19	16
ENSP00000282701	SignalP-6.0	c-region	20	22	3
ENSP00000315945	SignalP-6.0	n-region	1	19	19
ENSP00000315945	SignalP-6.0	h-region	20	37	18
ENSP00000315945	SignalP-6.0	c-region	38	40	3
ENSP00000296980	SignalP-6.0	n-region	1	4	4
ENSP00000296980	SignalP-6.0	h-region	5	17	13
ENSP00000296980	SignalP-6.0	c-region	18	21	4
ENSP00000309493	SignalP-6.0	n-region	1	2	2
ENSP00000309493	SignalP-6.0	h-region	3	15	13
ENSP00000309493	SignalP-6.0	c-region	16	18	3
ENSP00000264963	SignalP-6.0	n-region	1	16	16
ENSP00000264963	SignalP-6.0	h-region	17	33	17
ENSP00000264963	SignalP-6.0	c-region	34	44	11
ENSP00000304408	SignalP-6.0	n-region	1	3	3
ENSP00000304408	SignalP-6.0	h-region	4	20	17
ENSP00000304408	SignalP-6.0	c-region	21	23	3
ENSP00000302297	SignalP-6.0	n-region	1	8	8
ENSP00000302297	SignalP-6.0	h-region	9	26	18
ENSP00000302297	SignalP-6.0	c-region	27	30	4
ENSP00000310036	SignalP-6.0	n-region	1	15	15
ENSP00000310036	SignalP-6.0	h-region	16	28	13
ENSP00000310036	SignalP-6.0	c-region	29	31	3
ENSP00000318585	SignalP-6.0	n-region	1	3	3
ENSP00000318585	SignalP-6.0	h-region	4	17	14
ENSP00000318585	SignalP-6.0	c-region	18	21	4
ENSP00000266058	SignalP-6.0	n-region	1	13	13
ENSP00000266058	SignalP-6.0	h-region	14	29	16
ENSP00000266058	SignalP-6.0	c-region	30	33	4
ENSP00000294304	SignalP-6.0	n-region	1	8	8
ENSP00000294304	SignalP-6.0	h-region	9	23	15
ENSP00000294304	SignalP-6.0	c-region	24	31	8
ENSP00000299698	SignalP-6.0	n-region	1	2	2
ENSP00000299698	SignalP-6.0	h-region	3	12	10
ENSP00000299698	SignalP-6.0	c-region	13	17	5
ENSP00000270642	SignalP-6.0	n-region	1	9	9
ENSP00000270642	SignalP-6.0	h-region	10	24	15
ENSP00000270642	SignalP-6.0	c-region	25	27	3
ENSP00000301202	SignalP-6.0	n-region	1	3	3
ENSP00000301202	SignalP-6.0	h-region	4	16	13
ENSP00000301202	SignalP-6.0	c-region	17	21	5
ENSP00000280606	SignalP-6.0	n-region	1	3	3
ENSP00000280606	SignalP-6.0	h-region	4	18	15
ENSP00000280606	SignalP-6.0	c-region	19	23	5
ENSP00000272164	SignalP-6.0	n-region	1	6	6
ENSP00000272164	SignalP-6.0	h-region	7	24	18
ENSP00000272164	SignalP-6.0	c-region	25	29	5
ENSP00000296861	SignalP-6.0	n-region	1	20	20
ENSP00000296861	SignalP-6.0	h-region	21	36	16
ENSP00000296861	SignalP-6.0	c-region	37	41	5
ENSP00000303070	SignalP-6.0	n-region	1	2	2
ENSP00000303070	SignalP-6.0	h-region	3	16	14
ENSP00000303070	SignalP-6.0	c-region	17	21	5
ENSP00000327290	SignalP-6.0	n-region	1	2	2
ENSP00000327290	SignalP-6.0	h-region	3	19	17
ENSP00000327290	SignalP-6.0	c-region	20	22	3
ENSP00000310935	SignalP-6.0	n-region	1	2	2
ENSP00000310935	SignalP-6.0	h-region	3	19	17
ENSP00000310935	SignalP-6.0	c-region	20	24	5
ENSP00000319960	SignalP-6.0	n-region	1	3	3
ENSP00000319960	SignalP-6.0	h-region	4	15	12
ENSP00000319960	SignalP-6.0	c-region	16	23	8
ENSP00000302517	SignalP-6.0	n-region	1	8	8
ENSP00000302517	SignalP-6.0	h-region	9	23	15
ENSP00000302517	SignalP-6.0	c-region	24	29	6
ENSP00000300128	SignalP-6.0	n-region	1	27	27
ENSP00000300128	SignalP-6.0	h-region	28	39	12
ENSP00000300128	SignalP-6.0	c-region	40	43	4
ENSP00000302716	SignalP-6.0	n-region	1	3	3
ENSP00000302716	SignalP-6.0	h-region	4	20	17
ENSP00000302716	SignalP-6.0	c-region	21	25	5
ENSP00000270077	SignalP-6.0	n-region	1	12	12
ENSP00000270077	SignalP-6.0	h-region	13	28	16
ENSP00000270077	SignalP-6.0	c-region	29	34	6
ENSP00000299022	SignalP-6.0	n-region	1	3	3
ENSP00000299022	SignalP-6.0	h-region	4	18	15
ENSP00000299022	SignalP-6.0	c-region	19	22	4
ENSP00000270233	SignalP-6.0	n-region	1	7	7
ENSP00000270233	SignalP-6.0	h-region	8	25	18
ENSP00000270233	SignalP-6.0	c-region	26	31	6
ENSP00000304782	SignalP-6.0	n-region	1	3	3
ENSP00000304782	SignalP-6.0	h-region	4	22	19
ENSP00000304782	SignalP-6.0	c-region	23	26	4
ENSP00000310263	SignalP-6.0	n-region	1	36	36
ENSP00000310263	SignalP-6.0	h-region	3	51	49
ENSP00000310263	SignalP-6.0	c-region	4	55	52
ENSP00000271588	SignalP-6.0	n-region	1	3	3
ENSP00000271588	SignalP-6.0	h-region	4	17	14
ENSP00000271588	SignalP-6.0	c-region	18	21	4
ENSP00000295755	SignalP-6.0	n-region	1	3	3
ENSP00000295755	SignalP-6.0	h-region	4	18	15
ENSP00000295755	SignalP-6.0	c-region	19	23	5
ENSP00000272134	SignalP-6.0	n-region	1	2	2
ENSP00000272134	SignalP-6.0	h-region	3	16	14
ENSP00000272134	SignalP-6.0	c-region	17	21	5
ENSP00000270645	SignalP-6.0	n-region	1	4	4
ENSP00000270645	SignalP-6.0	h-region	5	14	10
ENSP00000270645	SignalP-6.0	c-region	15	20	6
ENSP00000295666	SignalP-6.0	n-region	1	3	3
ENSP00000295666	SignalP-6.0	h-region	4	23	20
ENSP00000295666	SignalP-6.0	c-region	24	26	3
ENSP00000295454	SignalP-6.0	n-region	1	9	9
ENSP00000295454	SignalP-6.0	h-region	10	22	13
ENSP00000295454	SignalP-6.0	c-region	23	27	5
ENSP00000303920	SignalP-6.0	n-region	1	2	2
ENSP00000303920	SignalP-6.0	h-region	3	15	13
ENSP00000303920	SignalP-6.0	c-region	16	22	7
ENSP00000311697	SignalP-6.0	n-region	1	2	2
ENSP00000311697	SignalP-6.0	h-region	3	16	14
ENSP00000311697	SignalP-6.0	c-region	17	20	4
ENSP00000281741	SignalP-6.0	n-region	1	4	4
ENSP00000281741	SignalP-6.0	h-region	5	22	18
ENSP00000281741	SignalP-6.0	c-region	23	27	5
ENSP00000296099	SignalP-6.0	n-region	1	3	3
ENSP00000296099	SignalP-6.0	h-region	4	19	16
ENSP00000296099	SignalP-6.0	c-region	20	24	5
ENSP00000304311	SignalP-6.0	n-region	1	6	6
ENSP00000304311	SignalP-6.0	h-region	7	22	16
ENSP00000304311	SignalP-6.0	c-region	23	26	4
ENSP00000271643	SignalP-6.0	n-region	1	3	3
ENSP00000271643	SignalP-6.0	h-region	4	21	18
ENSP00000271643	SignalP-6.0	c-region	22	24	3
ENSP00000284951	SignalP-6.0	n-region	1	3	3
ENSP00000284951	SignalP-6.0	h-region	4	17	14
ENSP00000284951	SignalP-6.0	c-region	18	23	6
ENSP00000306620	SignalP-6.0	n-region	1	3	3
ENSP00000306620	SignalP-6.0	h-region	4	15	12
ENSP00000306620	SignalP-6.0	c-region	16	20	5
ENSP00000287748	SignalP-6.0	n-region	1	2	2
ENSP00000287748	SignalP-6.0	h-region	3	15	13
ENSP00000287748	SignalP-6.0	c-region	16	19	4
ENSP00000292641	SignalP-6.0	n-region	1	2	2
ENSP00000292641	SignalP-6.0	h-region	3	15	13
ENSP00000292641	SignalP-6.0	c-region	16	20	5
ENSP00000272324	SignalP-6.0	n-region	1	6	6
ENSP00000272324	SignalP-6.0	h-region	7	22	16
ENSP00000272324	SignalP-6.0	c-region	23	26	4
ENSP00000301244	SignalP-6.0	n-region	1	3	3
ENSP00000301244	SignalP-6.0	h-region	4	23	20
ENSP00000301244	SignalP-6.0	c-region	24	27	4
ENSP00000264832	SignalP-6.0	n-region	1	4	4
ENSP00000264832	SignalP-6.0	h-region	5	22	18
ENSP00000264832	SignalP-6.0	c-region	23	27	5
ENSP00000296252	SignalP-6.0	n-region	1	3	3
ENSP00000296252	SignalP-6.0	h-region	4	13	10
ENSP00000296252	SignalP-6.0	c-region	14	18	5
ENSP00000299642	SignalP-6.0	n-region	1	3	3
ENSP00000299642	SignalP-6.0	h-region	4	17	14
ENSP00000299642	SignalP-6.0	c-region	18	22	5
ENSP00000312158	SignalP-6.0	n-region	1	6	6
ENSP00000312158	SignalP-6.0	h-region	7	25	19
ENSP00000312158	SignalP-6.0	c-region	26	28	3
ENSP00000304845	SignalP-6.0	n-region	1	9	9
ENSP00000304845	SignalP-6.0	h-region	10	24	15
ENSP00000304845	SignalP-6.0	c-region	25	27	3
ENSP00000305651	SignalP-6.0	n-region	1	3	3
ENSP00000305651	SignalP-6.0	h-region	4	17	14
ENSP00000305651	SignalP-6.0	c-region	18	21	4
ENSP00000283296	SignalP-6.0	n-region	1	5	5
ENSP00000283296	SignalP-6.0	h-region	6	17	12
ENSP00000283296	SignalP-6.0	c-region	18	21	4
ENSP00000284987	SignalP-6.0	n-region	1	2	2
ENSP00000284987	SignalP-6.0	h-region	3	15	13
ENSP00000284987	SignalP-6.0	c-region	16	27	12
ENSP00000301464	SignalP-6.0	n-region	1	4	4
ENSP00000301464	SignalP-6.0	h-region	5	19	15
ENSP00000301464	SignalP-6.0	c-region	20	27	8
ENSP00000300289	SignalP-6.0	n-region	1	5	5
ENSP00000300289	SignalP-6.0	h-region	6	21	16
ENSP00000300289	SignalP-6.0	c-region	22	24	3
ENSP00000266542	SignalP-6.0	n-region	1	25	25
ENSP00000266542	SignalP-6.0	h-region	26	33	8
ENSP00000266542	SignalP-6.0	c-region	34	40	7
ENSP00000275493	SignalP-6.0	n-region	1	3	3
ENSP00000275493	SignalP-6.0	h-region	4	19	16
ENSP00000275493	SignalP-6.0	c-region	20	24	5
ENSP00000303766	SignalP-6.0	n-region	1	3	3
ENSP00000303766	SignalP-6.0	h-region	4	14	11
ENSP00000303766	SignalP-6.0	c-region	15	17	3
ENSP00000283206	SignalP-6.0	n-region	1	17	17
ENSP00000283206	SignalP-6.0	h-region	18	36	19
ENSP00000283206	SignalP-6.0	c-region	37	42	6
ENSP00000306190	SignalP-6.0	n-region	1	4	4
ENSP00000306190	SignalP-6.0	h-region	5	17	13
ENSP00000306190	SignalP-6.0	c-region	18	20	3
ENSP00000306900	SignalP-6.0	n-region	1	4	4
ENSP00000306900	SignalP-6.0	h-region	5	21	17
ENSP00000306900	SignalP-6.0	c-region	22	26	5
ENSP00000287008	SignalP-6.0	n-region	1	36	36
ENSP00000287008	SignalP-6.0	h-region	37	51	15
ENSP00000287008	SignalP-6.0	c-region	52	57	6
ENSP00000273951	SignalP-6.0	n-region	1	3	3
ENSP00000273951	SignalP-6.0	h-region	4	13	10
ENSP00000273951	SignalP-6.0	c-region	14	16	3
ENSP00000273308	SignalP-6.0	n-region	1	3	3
ENSP00000273308	SignalP-6.0	h-region	4	17	14
ENSP00000273308	SignalP-6.0	c-region	18	20	3
ENSP00000266041	SignalP-6.0	n-region	1	5	5
ENSP00000266041	SignalP-6.0	h-region	6	22	17
ENSP00000266041	SignalP-6.0	c-region	23	28	6
ENSP00000264833	SignalP-6.0	n-region	1	3	3
ENSP00000264833	SignalP-6.0	h-region	4	16	13
ENSP00000264833	SignalP-6.0	c-region	17	20	4
ENSP00000278222	SignalP-6.0	n-region	1	2	2
ENSP00000278222	SignalP-6.0	h-region	3	14	12
ENSP00000278222	SignalP-6.0	c-region	15	18	4
ENSP00000269202	SignalP-6.0	n-region	1	2	2
ENSP00000269202	SignalP-6.0	h-region	3	18	16
ENSP00000269202	SignalP-6.0	c-region	19	22	4
ENSP00000297848	SignalP-6.0	n-region	1	10	10
ENSP00000297848	SignalP-6.0	h-region	11	25	15
ENSP00000297848	SignalP-6.0	c-region	26	28	3
ENSP00000266646	SignalP-6.0	n-region	1	2	2
ENSP00000266646	SignalP-6.0	h-region	3	16	14
ENSP00000266646	SignalP-6.0	c-region	17	19	3
ENSP00000267017	SignalP-6.0	n-region	1	4	4
ENSP00000267017	SignalP-6.0	h-region	5	16	12
ENSP00000267017	SignalP-6.0	c-region	17	21	5
ENSP00000301908	SignalP-6.0	n-region	1	2	2
ENSP00000301908	SignalP-6.0	h-region	3	14	12
ENSP00000301908	SignalP-6.0	c-region	15	19	5
ENSP00000300900	SignalP-6.0	n-region	1	2	2
ENSP00000300900	SignalP-6.0	h-region	3	10	8
ENSP00000300900	SignalP-6.0	c-region	11	19	9
ENSP00000289902	SignalP-6.0	n-region	1	3	3
ENSP00000289902	SignalP-6.0	h-region	4	13	10
ENSP00000289902	SignalP-6.0	c-region	14	18	5
ENSP00000302274	SignalP-6.0	n-region	1	2	2
ENSP00000302274	SignalP-6.0	h-region	3	10	8
ENSP00000302274	SignalP-6.0	c-region	11	16	6
ENSP00000291009	SignalP-6.0	n-region	1	2	2
ENSP00000291009	SignalP-6.0	h-region	3	23	21
ENSP00000291009	SignalP-6.0	c-region	24	28	5
ENSP00000290866	SignalP-6.0	n-region	1	7	7
ENSP00000290866	SignalP-6.0	h-region	8	23	16
ENSP00000290866	SignalP-6.0	c-region	24	29	6
ENSP00000302324	SignalP-6.0	n-region	1	4	4
ENSP00000302324	SignalP-6.0	h-region	5	19	15
ENSP00000302324	SignalP-6.0	c-region	20	23	4
ENSP00000271332	SignalP-6.0	n-region	1	7	7
ENSP00000271332	SignalP-6.0	h-region	8	25	18
ENSP00000271332	SignalP-6.0	c-region	26	31	6
ENSP00000296474	SignalP-6.0	n-region	1	2	2
ENSP00000296474	SignalP-6.0	h-region	3	18	16
ENSP00000296474	SignalP-6.0	c-region	19	24	6
ENSP00000301420	SignalP-6.0	n-region	1	2	2
ENSP00000301420	SignalP-6.0	h-region	3	12	10
ENSP00000301420	SignalP-6.0	c-region	13	17	5
ENSP00000265769	SignalP-6.0	n-region	1	3	3
ENSP00000265769	SignalP-6.0	h-region	4	14	11
ENSP00000265769	SignalP-6.0	c-region	15	18	4
ENSP00000299333	SignalP-6.0	n-region	1	3	3
ENSP00000299333	SignalP-6.0	h-region	4	21	18
ENSP00000299333	SignalP-6.0	c-region	22	24	3
ENSP00000311859	SignalP-6.0	n-region	1	3	3
ENSP00000311859	SignalP-6.0	h-region	4	19	16
[truncated: 10,441 more rows]
