# Supplementary material for: Pathogenic signal peptide variants in the human genome
Source: NAR Genom Bioinform. 2023 Oct 18;5(4):lqad093. doi: 10.1093/nargab/lqad093 (PMC10583284; doi:10.1093/nargab/lqad093)
Supplement: lqad093_Supplemental_Files [file lqad093_supplemental_files.zip › SupplementaryFileS10.txt]

1	SCW signaling pathway (P06216)	32	0.1%	0.2%
2	MYO signaling pathway (P06215)	1	0.0%	0.0%
3	GBB signaling pathway (P06214)	1	0.0%	0.0%
4	DPP signaling pathway (P06213)	32	0.1%	0.2%
5	DPP-SCW signaling pathway (P06212)	32	0.1%	0.2%
6	BMP/activin signaling pathway-drosophila (P06211)	33	0.1%	0.2%
7	Axon guidance mediated by netrin (P00009)	135	0.3%	0.9%
8	Axon guidance mediated by Slit/Robo (P00008)	194	0.5%	1.3%
9	Axon guidance mediated by semaphorins (P00007)	89	0.2%	0.6%
10	Apoptosis signaling pathway (P00006)	119	0.3%	0.8%
11	Pyridoxal-5-phosphate biosynthesis (P02759)	8	0.0%	0.1%
12	Gonadotropin-releasing hormone receptor pathway (P06664)	743	1.8%	5.0%
13	Angiogenesis (P00005)	693	1.7%	4.7%
14	Alzheimer disease-presenilin pathway (P00004)	1019	2.5%	6.9%
15	O-antigen biosynthesis (P02757)	1	0.0%	0.0%
16	Alzheimer disease-amyloid secretase pathway (P00003)	209	0.5%	1.4%
17	N-acetylglucosamine metabolism (P02756)	22	0.1%	0.1%
18	Alpha adrenergic receptor signaling pathway (P00002)	1	0.0%	0.0%
19	CCKR signaling map (P06959)	368	0.9%	2.5%
20	Lipoate_biosynthesis (P02750)	44	0.1%	0.3%
21	Ubiquitin proteasome pathway (P00060)	14	0.0%	0.1%
22	p53 pathway (P00059)	100	0.2%	0.7%
23	Wnt signaling pathway (P00057)	1440	3.6%	9.8%
24	Heme biosynthesis (P02746)	7	0.0%	0.0%
25	VEGF signaling pathway (P00056)	39	0.1%	0.3%
26	Transcription regulation by bZIP transcription factor (P00055)	22	0.1%	0.1%
27	Fructose galactose metabolism (P02744)	1	0.0%	0.0%
28	Toll receptor signaling pathway (P00054)	149	0.4%	1.0%
29	T cell activation (P00053)	168	0.4%	1.1%
30	TGF-beta signaling pathway (P00052)	689	1.7%	4.7%
31	De novo pyrimidine ribonucleotides biosythesis (P02740)	29	0.1%	0.2%
32	Plasminogen activating cascade (P00050)	255	0.6%	1.7%
33	De novo pyrimidine deoxyribonucleotide biosynthesis (P02739)	44	0.1%	0.3%
34	Parkinson disease (P00049)	88	0.2%	0.6%
35	De novo purine biosynthesis (P02738)	18	0.0%	0.1%
36	PI3 kinase pathway (P00048)	36	0.1%	0.2%
37	PDGF signaling pathway (P00047)	119	0.3%	0.8%
38	Oxidative stress response (P00046)	3	0.0%	0.0%
39	Notch signaling pathway (P00045)	204	0.5%	1.4%
40	Nicotinic acetylcholine receptor signaling pathway (P00044)	308	0.8%	2.1%
41	Muscarinic acetylcholine receptor 2 and 4 signaling pathway (P00043)	58	0.1%	0.4%
42	Muscarinic acetylcholine receptor 1 and 3 signaling pathway (P00042)	155	0.4%	1.1%
43	Metabotropic glutamate receptor group I pathway (P00041)	131	0.3%	0.9%
44	Metabotropic glutamate receptor group II pathway (P00040)	55	0.1%	0.4%
45	GABA-B receptor II signaling (P05731)	35	0.1%	0.2%
46	Endogenous cannabinoid signaling (P05730)	1	0.0%	0.0%
47	Arginine biosynthesis (P02728)	3	0.0%	0.0%
48	Metabotropic glutamate receptor group III pathway (P00039)	278	0.7%	1.9%
49	Androgen/estrogene/progesterone biosynthesis (P02727)	13	0.0%	0.1%
50	JAK/STAT signaling pathway (P00038)	19	0.0%	0.1%
51	Ionotropic glutamate receptor pathway (P00037)	259	0.6%	1.8%
52	Interleukin signaling pathway (P00036)	376	0.9%	2.6%
53	Interferon-gamma signaling pathway (P00035)	44	0.1%	0.3%
54	Integrin signalling pathway (P00034)	1095	2.7%	7.4%
55	Insulin/IGF pathway-protein kinase B signaling cascade (P00033)	123	0.3%	0.8%
56	Insulin/IGF pathway-mitogen activated protein kinase kinase/MAP kinase cascade (P00032)	124	0.3%	0.8%
57	p53 pathway feedback loops 2 (P04398)	3	0.0%	0.0%
58	Inflammation mediated by chemokine and cytokine signaling pathway (P00031)	639	1.6%	4.3%
59	p53 pathway by glucose deprivation (P04397)	1	0.0%	0.0%
60	Hypoxia response via HIF activation (P00030)	1	0.0%	0.0%
61	Vitamin D metabolism and pathway (P04396)	32	0.1%	0.2%
62	Tryptophan biosynthesis (P02783)	1	0.0%	0.0%
63	Vasopressin synthesis (P04395)	74	0.2%	0.5%
64	Triacylglycerol metabolism (P02782)	17	0.0%	0.1%
65	Thyrotropin-releasing hormone receptor signaling pathway (P04394)	63	0.2%	0.4%
66	Ras Pathway (P04393)	1	0.0%	0.0%
67	Oxytocin receptor mediated signaling pathway (P04391)	5	0.0%	0.0%
68	2-arachidonoylglycerol biosynthesis (P05726)	52	0.1%	0.4%
69	Huntington disease (P00029)	196	0.5%	1.3%
70	Heterotrimeric G-protein signaling pathway-Gq alpha and Go alpha mediated pathway (P00027)	98	0.2%	0.7%
71	p38 MAPK pathway (P05918)	16	0.0%	0.1%
72	Heterotrimeric G-protein signaling pathway-Gi alpha and Gs alpha mediated pathway (P00026)	96	0.2%	0.7%
73	Opioid proopiomelanocortin pathway (P05917)	18	0.0%	0.1%
74	Hedgehog signaling pathway (P00025)	39	0.1%	0.3%
75	Opioid prodynorphin pathway (P05916)	54	0.1%	0.4%
76	Glycolysis (P00024)	2	0.0%	0.0%
77	Opioid proenkephalin pathway (P05915)	37	0.1%	0.3%
78	General transcription regulation (P00023)	21	0.1%	0.1%
79	Serine glycine biosynthesis (P02776)	9	0.0%	0.1%
80	Nicotine pharmacodynamics pathway (P06587)	122	0.3%	0.8%
81	Nicotine degradation (P05914)	15	0.0%	0.1%
82	Enkephalin release (P05913)	37	0.1%	0.3%
83	FGF signaling pathway (P00021)	215	0.5%	1.5%
84	Dopamine receptor mediated signaling pathway (P05912)	4	0.0%	0.0%
85	FAS signaling pathway (P00020)	20	0.0%	0.1%
86	Angiotensin II-stimulated signaling through G proteins and beta-arrestin (P05911)	21	0.1%	0.1%
87	Histamine H2 receptor mediated signaling pathway (P04386)	1	0.0%	0.0%
88	Histamine H1 receptor mediated signaling pathway (P04385)	4	0.0%	0.0%
89	Pyrimidine Metabolism (P02771)	18	0.0%	0.1%
90	Cortocotropin releasing factor receptor signaling pathway (P04380)	50	0.1%	0.3%
91	Endothelin signaling pathway (P00019)	165	0.4%	1.1%
92	EGF receptor signaling pathway (P00018)	200	0.5%	1.4%
93	DNA replication (P00017)	2	0.0%	0.0%
94	Cytoskeletal regulation by Rho GTPase (P00016)	4	0.0%	0.0%
95	Purine metabolism (P02769)	17	0.0%	0.1%
96	Proline biosynthesis (P02768)	42	0.1%	0.3%
97	Cholesterol biosynthesis (P00014)	2	0.0%	0.0%
98	Cell cycle (P00013)	1	0.0%	0.0%
99	Phenylethylamine degradation (P02766)	18	0.0%	0.1%
100	Cadherin signaling pathway (P00012)	1241	3.1%	8.4%
101	Beta3 adrenergic receptor signaling pathway (P04379)	1	0.0%	0.0%
102	Blood coagulation (P00011)	653	1.6%	4.4%
103	Beta2 adrenergic receptor signaling pathway (P04378)	2	0.0%	0.0%
104	B cell activation (P00010)	76	0.2%	0.5%
105	Beta1 adrenergic receptor signaling pathway (P04377)	2	0.0%	0.0%
106	5HT4 type receptor mediated signaling pathway (P04376)	1	0.0%	0.0%
107	5HT3 type receptor mediated signaling pathway (P04375)	32	0.1%	0.2%
108	5HT2 type receptor mediated signaling pathway (P04374)	6	0.0%	0.0%
109	5HT1 type receptor mediated signaling pathway (P04373)	1	0.0%	0.0%
110	5-Hydroxytryptamine degredation (P04372)	15	0.0%	0.1%
111	5-Hydroxytryptamine biosynthesis (P04371)	1	0.0%	0.0%
