# Supplementary material for: Pathogenic signal peptide variants in the human genome
Source: NAR Genom Bioinform. 2023 Oct 18;5(4):lqad093. doi: 10.1093/nargab/lqad093 (PMC10583284; doi:10.1093/nargab/lqad093)
Supplement: lqad093_Supplemental_Files [file lqad093_supplemental_files.zip › SupplementaryFileS11.xlsx]

## Sheet: ALKWT
total_score	rms	Fnat	I_sc	Irms	cen_rms	dslf_ca_dih	dslf_cs_ang	dslf_ss_dih	dslf_ss_dst	fa_atr	fa_dun	fa_elec	fa_pair	fa_rep	fa_sol	hbond_bb_sc	hbond_lr_bb	hbond_sc	hbond_sr_bb	interchain_contact	interchain_env	interchain_pair	interchain_vdw	st_rmsd	description	fnat > 0.1	rms < 10.0	irms < 4.0	Valid model?
-512.153	0.521	0.83	-16.039	0.252	1.707	0	0	0	0	-848.085	33.637	-6.63	-12.853	33.816	349.578	-3.922	-8.106	-4.94	-44.648	-20	-64.188	-2.083	0.156	1.587	proteins_0288	Yes	Yes	Yes	Yes
-500.203	23.808	0	-3.532	11.173	23.322	0	0	0	0	-823.988	33.303	-6.468	-13.317	25.407	345.803	-3.548	-8.106	-4.64	-44.648	-3	-56.677	1.654	0.673	24.595	proteins_0957	No	No	No	No
-500.172	30.932	0	-3.738	14.337	31.268	0	0	0	0	-824.515	33.333	-6.485	-13.23	25.375	346.324	-3.55	-8.106	-4.67	-44.648	1	-54.022	1.618	0.009	32.186	proteins_0027	No	No	No	No
-500.161	21.108	0	-3.732	9.641	19.718	0	0	0	0	-825.254	33.261	-6.404	-13.202	25.499	347.043	-3.697	-8.106	-4.653	-44.648	-9	-54.039	2.681	0.236	23.446	proteins_0046	No	No	No	No
-500.151	24.598	0	-3.873	11.842	22.772	0	0	0	0	-823.558	33.274	-6.449	-12.958	25.411	345.116	-3.546	-8.106	-4.687	-44.648	-4	-56.865	1.986	0.004	25.697	proteins_0385	No	No	No	No
-500.062	28.294	0	-4.046	13.397	25.926	0	0	0	0	-825.629	33.424	-6.448	-12.874	26.126	346.731	-3.731	-8.106	-4.905	-44.648	-8	-56.41	3.467	0.437	26.837	proteins_0077	No	No	No	No
-499.95	30.539	0	-3.231	14.226	30.356	0	0	0	0	-824.158	33.41	-6.476	-13.318	25.313	346.254	-3.55	-8.106	-4.67	-44.648	1	-54.022	1.62	0	31.081	proteins_0323	No	No	No	No
-499.909	23.356	0	-3.412	10.934	22.498	0	0	0	0	-824.445	33.264	-6.461	-12.829	25.489	346.014	-3.547	-8.106	-4.64	-44.648	-5	-55.567	1.285	0.064	23.88	proteins_0225	No	No	No	No
-499.891	28.521	0	-3.17	13.518	26.824	0	0	0	0	-822.914	33.107	-6.449	-13.256	25.435	345.131	-3.546	-8.106	-4.645	-44.648	-5	-55.096	0.772	0.018	32.233	proteins_0059	No	No	No	No
-499.888	31.615	0	-3.576	14.686	30.107	0	0	0	0	-823.119	33.222	-6.451	-13.05	25.422	345.246	-3.546	-8.106	-4.857	-44.648	1	-55.46	0.198	0.982	34.008	proteins_0180	No	No	No	No
-499.869	23.183	0	-3.713	10.441	22.858	0	0	0	0	-824.923	33.39	-6.433	-13.006	25.462	346.587	-3.552	-8.106	-4.64	-44.648	-7	-55.298	3.67	0.126	25.182	proteins_0130	No	No	No	No
-499.864	27.649	0	-2.873	13.11	25.31	0	0	0	0	-823.216	33.091	-6.436	-13.608	25.443	345.803	-3.548	-8.106	-4.64	-44.648	-10	-54.157	2.458	0.775	26.154	proteins_0201	No	No	No	No
-499.802	23.157	0	-3.557	10.53	21.879	0	0	0	0	-823.312	33.107	-6.445	-13.038	25.75	345.094	-3.546	-8.106	-4.657	-44.648	-8	-55.938	3.716	0.512	29.542	proteins_0203	No	No	No	No
-499.745	32.869	0	-3.195	15.093	31.773	0	0	0	0	-823.316	32.958	-6.473	-13.216	25.445	345.953	-3.698	-8.106	-4.645	-44.648	1	-55.5	1.692	0.234	31.407	proteins_0707	No	No	No	No
-499.671	26.017	0	-3.567	11.987	24.316	0	0	0	0	-824.986	33.311	-6.459	-13.138	25.35	347.197	-3.551	-8.106	-4.64	-44.648	-9	-54.691	1.055	0.772	28.182	proteins_0831	No	No	No	No
-499.666	26.572	0	-4.555	12.601	24.27	0	0	0	0	-824.387	33.133	-6.453	-13.31	25.591	346.745	-3.576	-8.106	-4.655	-44.648	-12	-55.434	1.692	0.211	33.147	proteins_0123	No	No	No	No
-499.643	24.243	0	-3.108	11.409	22.839	0	0	0	0	-825.235	33.421	-6.489	-13.151	25.448	347.407	-3.643	-8.106	-4.647	-44.648	-7	-53.995	1.992	0	24.103	proteins_0302	No	No	No	No
-499.607	23.612	0	-3.038	11.083	22.287	0	0	0	0	-823.069	33.525	-6.448	-13.085	25.319	345.092	-3.547	-8.106	-4.64	-44.648	-5	-55.567	1.136	0.8	24.91	proteins_0047	No	No	No	No
-499.584	24.728	0	-3.444	11.159	24.339	0	0	0	0	-824.328	33.602	-6.456	-12.994	25.533	346.005	-3.552	-8.106	-4.64	-44.648	3	-53.252	2.79	0.101	29.126	proteins_0547	No	No	No	No
-499.562	24.272	0	-2.887	10.908	21.351	0	0	0	0	-823.952	33.32	-6.465	-12.887	25.593	346.019	-3.55	-8.106	-4.886	-44.648	-10	-54.369	3.008	0.363	27.84	proteins_0015	No	No	No	No
-499.561	23.533	0	-3.68	10.955	23.371	0	0	0	0	-823.564	33.305	-6.46	-13.241	25.328	346.084	-3.552	-8.106	-4.706	-44.648	-5	-55.226	2.516	0	25.17	proteins_0807	No	No	No	No
-499.558	28.061	0	-3.213	13.127	26.326	0	0	0	0	-822.992	33.204	-6.508	-13.428	25.36	345.868	-3.651	-8.106	-4.657	-44.648	0	-54.029	-0.127	0.033	29.871	proteins_0777	No	No	No	No
-499.531	21.117	0	-2.92	9.58	19.747	0	0	0	0	-822.57	33.119	-6.434	-12.944	25.267	344.971	-3.546	-8.106	-4.64	-44.648	1	-56.17	1.827	0.803	22.943	proteins_0427	No	No	No	No
-499.525	21.292	0	-3.087	9.694	21.479	0	0	0	0	-823.559	33.294	-6.412	-13.169	25.256	346.076	-3.613	-8.106	-4.643	-44.648	-4	-55.465	1.331	0.085	22.835	proteins_0864	No	No	No	No
-499.514	26.935	0	-3.041	12.185	25.736	0	0	0	0	-823.282	33.444	-6.487	-13.382	25.239	346.005	-3.656	-8.106	-4.64	-44.648	-2	-53.741	2.628	0.918	28.278	proteins_0867	No	No	No	No
-499.498	39.689	0	-2.897	18.081	37.794	0	0	0	0	-822.365	33.051	-6.47	-12.917	25.236	345.091	-3.546	-8.106	-4.825	-44.648	9	-53.999	0.549	0.901	37.745	proteins_0067	No	No	No	No
-499.495	21.378	0	-3.988	9.677	19.401	0	0	0	0	-825.28	33.563	-6.45	-13.168	25.705	347.142	-3.59	-8.106	-4.662	-44.648	-11	-56.151	4.901	0.324	21.492	proteins_0846	No	No	No	No
-499.483	24.361	0	-3.007	11.004	23.592	0	0	0	0	-823.811	33.24	-6.452	-13.082	25.269	346.297	-3.551	-8.106	-4.64	-44.648	-6	-55.245	2.978	0.611	27.228	proteins_0606	No	No	No	No
-499.468	27.826	0	-2.722	13.163	27.177	0	0	0	0	-822.796	33.414	-6.475	-13.312	25.309	345.338	-3.55	-8.106	-4.643	-44.648	1	-53.126	1.742	0	26.618	proteins_0393	No	No	No	No
-499.466	33.301	0	-3.27	15.582	32.627	0	0	0	0	-824.052	33.157	-6.515	-13.292	25.678	346.666	-3.548	-8.106	-4.807	-44.648	8	-53.525	1.554	0	35.868	proteins_0203	No	No	No	No
-499.452	27.173	0	-2.868	12.838	25.178	0	0	0	0	-823.968	33.273	-6.438	-12.89	25.586	345.933	-3.551	-8.106	-4.643	-44.648	-5	-57.082	2.314	0	28.458	proteins_0028	No	No	No	No
-499.448	23.037	0	-3.07	10.407	22.613	0	0	0	0	-822.258	33.191	-6.444	-13.275	25.4	344.887	-3.548	-8.106	-4.647	-44.648	2	-55.466	1.789	0.123	24.014	proteins_0149	No	No	No	No
-499.442	31.988	0	-3.273	14.747	26.61	0	0	0	0	-823.956	33.259	-6.455	-13.061	25.333	346.381	-3.55	-8.106	-4.64	-44.648	-3	-53.978	2.882	0.135	30.095	proteins_0246	No	No	No	No
-499.441	24.825	0	-3.069	11.383	24.451	0	0	0	0	-824.059	33.26	-6.46	-13.213	25.252	346.719	-3.547	-8.106	-4.64	-44.648	-7	-54.892	2.312	0.209	29.866	proteins_0428	No	No	No	No
-499.439	29.07	0	-2.68	13.212	29.352	0	0	0	0	-821.616	33.253	-6.425	-13.275	25.279	344.294	-3.547	-8.106	-4.648	-44.648	3	-54.141	2.018	0.242	30.811	proteins_0204	No	No	No	No
-499.435	29.6	0	-2.142	13.954	28.33	0	0	0	0	-824.379	33.593	-6.477	-12.791	25.444	346.14	-3.562	-8.106	-4.65	-44.648	-4	-55.801	2.922	0.334	29.989	proteins_0016	No	No	No	No
-499.427	20.837	0	-2.91	9.492	21.412	0	0	0	0	-823.974	33.374	-6.463	-12.703	25.348	346.212	-3.793	-8.106	-4.674	-44.648	-6	-55.824	1.393	0.945	22.267	proteins_0602	No	No	No	No
-499.425	26.294	0	-2.517	12.009	25.813	0	0	0	0	-822.276	33.144	-6.441	-13.053	25.216	345.045	-3.612	-8.106	-4.692	-44.648	-8	-56.296	3.123	0	27.142	proteins_0009	No	No	No	No
-499.414	28.427	0	-2.676	13.459	27.408	0	0	0	0	-824.504	33.332	-6.405	-13.004	25.768	346.351	-3.554	-8.106	-4.643	-44.648	-6	-54.281	3.088	0	28.566	proteins_0171	No	No	No	No
-499.395	31.445	0	-2.505	14.619	30.45	0	0	0	0	-822.682	33.247	-6.426	-13.044	25.308	345.145	-3.546	-8.106	-4.643	-44.648	-1	-55.559	0.222	0.963	34.762	proteins_0740	No	No	No	No
-499.394	30.495	0	-2.302	14.24	30.729	0	0	0	0	-822.484	33.087	-6.448	-13.288	25.296	345.392	-3.548	-8.106	-4.647	-44.648	2	-55.314	1.324	0.002	30.455	proteins_0763	No	No	No	No
-499.392	28.259	0	-3.327	12.802	28.141	0	0	0	0	-822.455	33.248	-6.456	-13.13	25.278	345.138	-3.586	-8.106	-4.674	-44.648	-6	-56.061	1.229	0	33.116	proteins_0093	No	No	No	No
-499.392	28.333	0	-2.638	13.348	27.714	0	0	0	0	-823.192	32.941	-6.494	-13.324	25.711	345.927	-3.547	-8.106	-4.659	-44.648	0	-53.373	1.131	0.058	27.796	proteins_0887	No	No	No	No
-499.383	24.945	0	-3.467	11.422	23.886	0	0	0	0	-824.343	33.582	-6.455	-12.995	25.131	346.789	-3.698	-8.106	-4.64	-44.648	-7	-55.041	1.977	0.356	26.795	proteins_0043	No	No	No	No
-499.383	26.29	0	-2.186	12.343	23.157	0	0	0	0	-822.064	33.088	-6.459	-13.401	25.285	345.112	-3.547	-8.106	-4.643	-44.648	-3	-56.363	2.387	0.093	24.893	proteins_0502	No	No	No	No
-499.379	27.052	0	-2.83	12.814	27.081	0	0	0	0	-823.323	33.154	-6.403	-12.851	25.447	345.537	-3.546	-8.106	-4.64	-44.648	1	-56.393	2.308	0.239	27.408	proteins_0051	No	No	No	No
-499.379	27.243	0	-3.194	12.336	27.339	0	0	0	0	-822.321	33.269	-6.451	-13.384	25.173	345.28	-3.548	-8.106	-4.642	-44.648	-3	-54.166	1.376	0.319	29.79	proteins_0896	No	No	No	No
-499.372	23.141	0	-2.869	10.498	22.737	0	0	0	0	-823.051	33.327	-6.439	-12.985	25.251	345.475	-3.546	-8.106	-4.65	-44.648	-4	-54.31	1.53	0.029	29.746	proteins_0853	No	No	No	No
-499.367	26.307	0	-2.977	12.257	25.638	0	0	0	0	-823.216	33.3	-6.445	-12.97	25.555	345.539	-3.718	-8.106	-4.657	-44.648	-1	-54.85	1.368	0.168	26.106	proteins_0933	No	No	No	No
-499.362	22.327	0	-2.718	10.089	21.535	0	0	0	0	-823.58	33.307	-6.44	-13.103	25.348	346.147	-3.647	-8.106	-4.64	-44.648	-4	-53.835	3.762	0.405	22.862	proteins_0663	No	No	No	No
-499.352	23.334	0	-3.01	10.681	20.427	0	0	0	0	-822.539	33.111	-6.415	-12.877	25.685	344.623	-3.546	-8.106	-4.64	-44.648	-1	-56.009	1.301	0.131	25.622	proteins_0209	No	No	No	No
-499.348	23.619	0	-3.03	10.696	20.488	0	0	0	0	-822.846	33.154	-6.437	-13.01	25.525	345.208	-3.547	-8.106	-4.64	-44.648	-5	-57.755	4.066	0.734	21.803	proteins_0082	No	No	No	No
-499.345	25.67	0	-3.37	12.247	24.591	0	0	0	0	-825.57	33.4	-6.399	-13.002	26.487	346.688	-3.555	-8.106	-4.64	-44.648	-9	-55.685	1.924	0.696	28.3	proteins_0643	No	No	No	No
-499.337	23.765	0	-2.595	11.103	22.226	0	0	0	0	-822.435	33.314	-6.435	-13.026	25.3	344.885	-3.546	-8.106	-4.64	-44.648	-5	-55.579	1.814	0.536	24.841	proteins_0119	No	No	No	No
-499.337	23.031	0	-3.215	10.446	21.082	0	0	0	0	-823.322	33.282	-6.419	-13.155	25.301	345.923	-3.546	-8.106	-4.648	-44.648	-10	-53.847	1.937	0.424	24.094	proteins_0083	No	No	No	No
-499.326	25.797	0	-2.657	11.935	25.755	0	0	0	0	-823.526	33.183	-6.481	-13.103	25.598	345.984	-3.566	-8.106	-4.66	-44.648	-4	-56.226	1.572	0.103	26.783	proteins_0096	No	No	No	No
-499.31	31.03	0	-2.866	14.412	29.313	0	0	0	0	-822.344	33.139	-6.422	-13.309	25.283	345.303	-3.546	-8.106	-4.659	-44.648	1	-55.181	0.216	0	29.953	proteins_0309	No	No	No	No
-499.304	24.729	0	-2.809	11.247	23.602	0	0	0	0	-823.639	33.359	-6.46	-12.817	25.478	345.899	-3.663	-8.106	-4.707	-44.648	-5	-54.855	2.952	0	25.051	proteins_0832	No	No	No	No
-499.278	31.463	0	-2.672	14.53	31.315	0	0	0	0	-822.977	32.961	-6.466	-13.187	25.627	345.736	-3.547	-8.106	-4.67	-44.648	1	-54.022	1.62	0	32.591	proteins_0420	No	No	No	No
-499.278	22.577	0	-2.553	10.222	20.416	0	0	0	0	-823.241	33.296	-6.442	-13.12	25.512	345.674	-3.553	-8.106	-4.65	-44.648	-5	-55.18	2.535	0.289	24.552	proteins_0508	No	No	No	No
-499.274	23.336	0	-2.922	10.541	21.539	0	0	0	0	-823.295	33.607	-6.394	-12.919	25.179	345.514	-3.564	-8.106	-4.647	-44.648	-6	-54.658	2.797	0.058	25.624	proteins_0611	No	No	No	No
-499.264	21.606	0	-3.2	9.921	20.106	0	0	0	0	-823.007	33.447	-6.435	-12.957	25.177	345.613	-3.664	-8.106	-4.684	-44.648	-7	-54.904	1.995	0.682	21.74	proteins_0326	No	No	No	No
-499.261	22.857	0	-2.979	10.343	19.842	0	0	0	0	-822.706	33.284	-6.422	-13.225	25.213	345.535	-3.546	-8.106	-4.64	-44.648	-10	-53.703	4.328	0.42	24.368	proteins_0259	No	No	No	No
-499.26	32.158	0	-3.139	14.93	31.672	0	0	0	0	-823.146	33.276	-6.464	-13.159	25.429	345.864	-3.659	-8.106	-4.647	-44.648	0	-53.992	0.334	0.741	36.342	proteins_0185	No	No	No	No
-499.259	26.497	0	-2.285	11.912	26.474	0	0	0	0	-823.36	33.33	-6.448	-12.903	25.377	345.686	-3.547	-8.106	-4.64	-44.648	5	-53.932	0.601	0	27.938	proteins_0088	No	No	No	No
-499.258	22.323	0	-2.879	10.21	19.037	0	0	0	0	-822.46	33.307	-6.437	-13.178	25.436	345.018	-3.546	-8.106	-4.643	-44.648	-3	-56.343	2.663	0.053	20.025	proteins_0603	No	No	No	No
-499.255	25.935	0	-2.948	12.355	23.316	0	0	0	0	-822.911	33.305	-6.433	-13.114	25.726	345.113	-3.546	-8.106	-4.64	-44.648	-3	-55.196	2.846	0.126	24.748	proteins_0311	No	No	No	No
-499.24	23.873	0	-2.85	10.822	23.941	0	0	0	0	-824.484	33.493	-6.427	-13.014	26.155	345.985	-3.553	-8.106	-4.64	-44.648	-8	-55.86	3.212	0.067	31.03	proteins_0108	No	No	No	No
-499.225	27.733	0	-2.558	12.654	26.338	0	0	0	0	-822.04	33.149	-6.448	-13.184	25.244	344.995	-3.546	-8.106	-4.64	-44.648	-4	-54.025	1.862	0	28.508	proteins_0453	No	No	No	No
-499.222	25.949	0	-3.068	11.828	24.623	0	0	0	0	-822.941	33.175	-6.458	-13.077	25.322	345.845	-3.569	-8.106	-4.765	-44.648	-6	-54.762	2.556	0.471	29.172	proteins_0806	No	No	No	No
-499.221	25.662	0	-2.696	11.692	24.744	0	0	0	0	-822.405	33.097	-6.46	-13.091	25.286	345.346	-3.569	-8.106	-4.671	-44.648	-6	-54.232	2.091	0.232	31.467	proteins_0270	No	No	No	No
-499.22	21.144	0.011	-2.753	9.63	20.444	0	0	0	0	-824.074	33.186	-6.441	-12.866	25.356	346.569	-3.556	-8.106	-4.64	-44.648	-1	-57.115	1.713	0.142	22.05	proteins_0847	No	No	No	No
-499.213	26.943	0	-2.768	12.751	26.254	0	0	0	0	-822.601	33.369	-6.441	-13.572	25.331	345.63	-3.546	-8.106	-4.628	-44.648	0	-55.076	1.925	0.469	25.688	proteins_0248	No	No	No	No
-499.205	23.755	0	-3.342	10.742	22.74	0	0	0	0	-822.77	33.592	-6.43	-13.26	25.406	345.201	-3.55	-8.106	-4.64	-44.648	-5	-54.632	1.578	0.468	22.67	proteins_0084	No	No	No	No
-499.202	25.161	0	-2.331	11.874	24.566	0	0	0	0	-822.493	33.061	-6.456	-12.748	25.439	345.08	-3.677	-8.106	-4.653	-44.648	-1	-54.939	2.228	0.136	24.825	proteins_0352	No	No	No	No
-499.195	22.869	0	-2.98	10.334	20.54	0	0	0	0	-824.204	33.402	-6.427	-13.054	25.516	346.521	-3.555	-8.106	-4.64	-44.648	-6	-55.81	2.872	0	22.759	proteins_0581	No	No	No	No
-499.179	29.602	0	-2.557	13.653	26.522	0	0	0	0	-821.352	33.11	-6.463	-13.295	25.375	344.4	-3.546	-8.106	-4.654	-44.648	5	-54.431	0.639	0.001	27.608	proteins_0594	No	No	No	No
-499.175	32.383	0	-2.81	14.991	29.084	0	0	0	0	-822.129	33.189	-6.457	-12.979	25.106	345.185	-3.69	-8.106	-4.647	-44.648	-1	-54.045	0.802	0.211	30.974	proteins_0295	No	No	No	No
-499.169	31.392	0	-2.235	14.275	30.251	0	0	0	0	-822.092	33.029	-6.434	-12.954	25.225	345.032	-3.546	-8.106	-4.673	-44.648	3	-54.668	1.014	0	32.584	proteins_0922	No	No	No	No
-499.166	22.926	0	-3.246	11.071	21.584	0	0	0	0	-824.131	33.114	-6.369	-12.743	25.926	345.816	-3.628	-8.106	-4.397	-44.648	-4	-56.154	1.645	0.219	24.442	proteins_0685	No	No	No	No
-499.165	23.582	0	-2.728	10.694	23.274	0	0	0	0	-823.499	33.499	-6.419	-13.147	25.315	346.153	-3.581	-8.106	-4.731	-44.648	-2	-53.955	2.257	0.203	23.991	proteins_0120	No	No	No	No
-499.164	30.75	0	-1.95	14.38	29.906	0	0	0	0	-821.74	33.027	-6.424	-13.214	25.191	344.932	-3.547	-8.106	-4.635	-44.648	1	-55.241	0.216	0.042	30.698	proteins_0596	No	No	No	No
-499.151	29.388	0	-2.375	13.531	23.662	0	0	0	0	-821.503	33.128	-6.456	-13.12	25.24	344.521	-3.546	-8.106	-4.66	-44.648	-4	-54.935	2.067	0.784	25.936	proteins_0362	No	No	No	No
-499.149	22.566	0	-2.698	10.63	21.3	0	0	0	0	-822.511	33.31	-6.436	-12.771	25.164	345.066	-3.546	-8.106	-4.671	-44.648	0	-57.008	2.294	0	24.001	proteins_0795	No	No	No	No
-499.148	23.776	0	-2.506	10.728	21.94	0	0	0	0	-822.349	32.995	-6.498	-13.169	25.833	344.98	-3.546	-8.106	-4.64	-44.648	-2	-55.266	3.01	0.014	23.02	proteins_0756	No	No	No	No
-499.144	28.092	0	-1.938	13.221	30.728	0	0	0	0	-822.657	33.276	-6.45	-12.971	25.316	345.3	-3.546	-8.106	-4.657	-44.648	1	-54.424	2.812	0.044	31.713	proteins_0813	No	No	No	No
-499.13	29.363	0	-2.235	13.855	27.55	0	0	0	0	-823.964	33.22	-6.45	-12.943	25.402	346.551	-3.553	-8.106	-4.64	-44.648	-2	-54.349	2.194	0.011	30.708	proteins_0902	No	No	No	No
-499.116	27.033	0	-2.614	12.784	24.638	0	0	0	0	-824.42	33.277	-6.489	-13.106	26.101	346.482	-3.566	-8.106	-4.64	-44.648	-9	-54.944	1.496	0.652	28.409	proteins_0568	No	No	No	No
-499.115	29.066	0	-2.388	13.454	27.132	0	0	0	0	-821.529	33.275	-6.463	-13.232	25.182	344.608	-3.547	-8.106	-4.654	-44.648	-1	-52.829	1.681	0.057	27.869	proteins_0877	No	No	No	No
-499.11	23.83	0	-3.427	11.101	23.129	0	0	0	0	-823.241	33.35	-6.477	-13.225	25.316	346.12	-3.552	-8.106	-4.647	-44.648	-10	-55.053	3.356	0.102	25.595	proteins_0417	No	No	No	No
-499.11	23.53	0	-2.317	10.668	22.897	0	0	0	0	-822.572	33.127	-6.419	-13.02	25.268	345.506	-3.548	-8.106	-4.698	-44.648	6	-55.517	1.342	0.216	24.64	proteins_0634	No	No	No	No
-499.104	23.733	0	-2.892	11.136	21.981	0	0	0	0	-822.865	33.476	-6.456	-13.028	25.642	345.07	-3.547	-8.106	-4.64	-44.648	-9	-54.021	1.172	0.801	26.375	proteins_0039	No	No	No	No
-499.095	26.627	0	-2.242	12.642	27.435	0	0	0	0	-822.265	32.977	-6.433	-13.062	25.295	345.365	-3.557	-8.106	-4.661	-44.648	-3	-56.502	0.907	0.312	31.453	proteins_0146	No	No	No	No
-499.088	23.685	0	-2.617	10.932	22.303	0	0	0	0	-822.292	33.256	-6.458	-12.714	25.246	344.813	-3.546	-8.106	-4.64	-44.648	0	-55.897	2.377	0.315	23.023	proteins_0592	No	No	No	No
-499.087	26.354	0	-3.614	12.092	24.339	0	0	0	0	-824.28	33.472	-6.494	-12.963	25.301	347.017	-3.746	-8.106	-4.64	-44.648	-8	-54.946	1.541	0.821	29.497	proteins_0036	No	No	No	No
-499.081	24.55	0	-2.747	11.133	23.367	0	0	0	0	-824.592	33.444	-6.423	-12.719	25.377	346.813	-3.58	-8.106	-4.647	-44.648	-7	-54.759	3.605	0.001	26.373	proteins_0122	No	No	No	No
-499.049	24.395	0	-2.642	11.203	24.447	0	0	0	0	-822.23	33.03	-6.448	-12.797	25.493	344.879	-3.546	-8.106	-4.675	-44.648	0	-55.157	1.338	0.17	24.268	proteins_0285	No	No	No	No
-499.049	24.201	0	-2.974	11.459	23.979	0	0	0	0	-822.77	33.276	-6.432	-13.139	25.576	345.381	-3.546	-8.106	-4.64	-44.648	-4	-53.163	1.566	0.144	24.718	proteins_0772	No	No	No	No
-499.047	27.285	0	-3.503	13.019	25.682	0	0	0	0	-822.906	33.55	-6.437	-13.127	25.467	345.349	-3.55	-8.106	-4.64	-44.648	-10	-54.991	4.23	0.451	27.205	proteins_0736	No	No	No	No
-499.032	25.545	0	-3.166	11.694	24.227	0	0	0	0	-824.421	33.55	-6.504	-13.122	25.22	347.317	-3.678	-8.106	-4.64	-44.648	-8	-55.023	1.796	0.123	29.827	proteins_0155	No	No	No	No
-499.03	22.282	0	-2.533	10.141	21.095	0	0	0	0	-822.288	33.217	-6.435	-13.121	25.373	345.182	-3.546	-8.106	-4.657	-44.648	-9	-53.279	1.494	0.655	22.447	proteins_0037	No	No	No	No
-499.02	35.297	0	-2.175	16.456	33.72	0	0	0	0	-822.442	33.072	-6.43	-12.912	25.692	344.944	-3.551	-8.106	-4.64	-44.648	7	-52.654	2.528	0.512	33.407	proteins_0754	No	No	No	No
-499.012	25.872	0	-2.878	12.428	24.317	0	0	0	0	-824.683	33.134	-6.443	-13.059	25.503	347.531	-3.579	-8.106	-4.662	-44.648	-8	-56.688	3.21	0.425	26.586	proteins_0367	No	No	No	No
-499.012	30.495	0	-2.532	13.711	29.322	0	0	0	0	-823.148	33.039	-6.472	-12.855	25.778	345.999	-3.555	-8.106	-5.045	-44.648	2	-55.192	1.967	0	33.951	proteins_0706	No	No	No	No
-498.999	25.135	0	-2.783	11.804	24.638	0	0	0	0	-822.255	33.249	-6.438	-13.076	25.549	344.911	-3.546	-8.106	-4.64	-44.648	0	-55.103	0.926	0	26.223	proteins_0010	No	No	No	No
-498.999	26.672	0	-2.477	12.28	22.722	0	0	0	0	-822.669	33.292	-6.453	-12.968	25.358	345.487	-3.651	-8.106	-4.64	-44.648	-7	-53.656	1.424	0.566	28.355	proteins_0321	No	No	No	No
-498.998	22.971	0	-2.689	10.59	21.089	0	0	0	0	-822.441	33.096	-6.448	-12.974	25.565	345.169	-3.557	-8.106	-4.655	-44.648	-7	-52.568	2.828	0.382	24.514	proteins_0701	No	No	No	No
-498.987	26.015	0	-3.34	11.962	24.223	0	0	0	0	-823.647	33.427	-6.489	-12.838	25.215	346.29	-3.551	-8.106	-4.64	-44.648	-8	-55.023	1.853	0.55	28.808	proteins_0540	No	No	No	No
-498.983	35.089	0	-2.142	16.137	33.003	0	0	0	0	-821.837	33.318	-6.473	-13.277	25.305	345.084	-3.547	-8.106	-4.802	-44.648	1	-54.27	3.56	0.136	36.387	proteins_0401	No	No	No	No
-498.981	32.98	0	-2.25	15.257	32.106	0	0	0	0	-822.352	32.959	-6.443	-13.003	25.634	345.251	-3.569	-8.106	-4.704	-44.648	2	-54.956	0.151	0.295	33.165	proteins_0350	No	No	No	No
-498.968	20.56	0	-2.283	9.322	18.478	0	0	0	0	-822.552	33.136	-6.43	-12.886	25.391	345.318	-3.546	-8.106	-4.643	-44.648	-4	-56.144	2.041	0.135	20.915	proteins_0335	No	No	No	No
-498.951	22.412	0	-2.934	10.125	22.598	0	0	0	0	-822.457	33.366	-6.434	-13.084	25.359	345.265	-3.548	-8.106	-4.664	-44.648	-3	-55.041	2.706	0.174	23.492	proteins_0461	No	No	No	No
-498.941	25.787	0	-2.359	12.32	23.755	0	0	0	0	-822.871	33.161	-6.447	-12.879	25.42	345.619	-3.55	-8.106	-4.64	-44.648	-4	-52.85	1.546	0.227	24.715	proteins_0664	No	No	No	No
-498.938	29.696	0	-2.216	13.74	26.307	0	0	0	0	-822.859	33.123	-6.446	-12.596	25.355	345.577	-3.793	-8.106	-4.544	-44.648	-4	-55.595	3.403	0.075	28.748	proteins_0068	No	No	No	No
-498.936	31.005	0	-2.053	14.046	29.682	0	0	0	0	-821.738	33.15	-6.431	-13.098	25.365	344.76	-3.55	-8.106	-4.64	-44.648	4	-52.746	2.758	0.207	32.838	proteins_0184	No	No	No	No
-498.927	25.762	0	-2.165	12.265	22.945	0	0	0	0	-822.416	33.107	-6.449	-13.344	25.558	345.574	-3.55	-8.106	-4.654	-44.648	-7	-54.259	1.894	0	23.865	proteins_0307	No	No	No	No
-498.915	26.803	0	-2.158	12.565	24.948	0	0	0	0	-822.812	33.037	-6.432	-12.859	25.594	345.528	-3.546	-8.106	-4.67	-44.648	-3	-55.673	2.131	0	26.322	proteins_0613	No	No	No	No
-498.908	22.831	0	-2.725	10.362	21.411	0	0	0	0	-823.69	33.405	-6.432	-13.201	25.703	346.283	-3.547	-8.106	-4.674	-44.648	-7	-55.385	2.78	0.745	26.464	proteins_0641	No	No	No	No
-498.908	26.31	0	-2.592	12.405	24.607	0	0	0	0	-823.742	33.116	-6.422	-13.044	26.022	346.108	-3.552	-8.106	-4.64	-44.648	-5	-54.136	2.311	0.022	29.196	proteins_0837	No	No	No	No
-498.903	26.447	0	-2.834	12.515	24.443	0	0	0	0	-823.404	33.144	-6.469	-13.098	25.551	346.578	-3.754	-8.106	-4.697	-44.648	-10	-55.534	2.833	0.535	25.965	proteins_0166	No	No	No	No
-498.902	31.468	0	-1.791	14.632	27.829	0	0	0	0	-821.731	33.082	-6.466	-13.214	25.286	345.183	-3.651	-8.106	-4.635	-44.648	-3	-52.465	1.759	0.269	28.045	proteins_0181	No	No	No	No
-498.902	29.103	0	-2.215	13.09	27.758	0	0	0	0	-823.283	33.282	-6.48	-12.677	25.426	346.176	-3.72	-8.106	-4.872	-44.648	-2	-52.633	1.103	0.012	30.24	proteins_0463	No	No	No	No
-498.897	23.61	0	-2.281	10.995	22.356	0	0	0	0	-821.72	33.244	-6.443	-13.152	25.208	344.907	-3.546	-8.106	-4.64	-44.648	-4	-55.139	1.496	0.561	24.258	proteins_0421	No	No	No	No
-498.89	25.475	0	-2.466	12.167	23.44	0	0	0	0	-821.765	33.125	-6.468	-13.453	25.469	345.143	-3.547	-8.106	-4.64	-44.648	-9	-53.542	2.374	0.465	24.504	proteins_0388	No	No	No	No
-498.886	21.394	0	-2.517	9.718	23.353	0	0	0	0	-822.292	33.339	-6.46	-13.02	25.221	345.283	-3.553	-8.106	-4.65	-44.648	-1	-55.853	1.936	0.491	27.306	proteins_0222	No	No	No	No
-498.883	27.401	0	-2.609	12.668	26.237	0	0	0	0	-822.468	33.347	-6.429	-12.985	25.456	345.143	-3.551	-8.106	-4.643	-44.648	-6	-52.605	2.748	0.04	29.74	proteins_0899	No	No	No	No
-498.882	27.01	0	-2.866	12.819	24.96	0	0	0	0	-821.856	33.239	-6.449	-13.028	25.42	344.737	-3.551	-8.106	-4.64	-44.648	-7	-57.356	3.332	0.921	28.405	proteins_0161	No	No	No	No
-498.876	22.926	0	-2.463	10.589	23.275	0	0	0	0	-822.787	33.318	-6.433	-13.171	25.352	345.787	-3.547	-8.106	-4.64	-44.648	4	-54.943	1.988	0.456	26.753	proteins_0531	No	No	No	No
-498.872	24.542	0	-2.764	11.425	23.568	0	0	0	0	-823.834	33.431	-6.444	-12.795	25.665	345.899	-3.638	-8.106	-4.402	-44.648	0	-57.378	2.106	0.226	28.062	proteins_0286	No	No	No	No
-498.87	28.22	0	-1.564	12.694	21.339	0	0	0	0	-822.063	33.441	-6.43	-13.046	25.405	344.979	-3.546	-8.106	-4.857	-44.648	-10	-54.309	3.537	0.255	24.348	proteins_0163	No	No	No	No
-498.864	27.178	0	-2.166	12.927	25.6	0	0	0	0	-823.865	33.167	-6.459	-12.925	25.734	346.455	-3.551	-8.106	-4.667	-44.648	-5	-55.482	3.086	0.008	29.292	proteins_0187	No	No	No	No
-498.861	28.091	0	-2.86	13.281	28.055	0	0	0	0	-821.601	33.166	-6.422	-13.103	25.221	344.926	-3.58	-8.106	-4.714	-44.648	0	-54.073	1.29	0.378	32.576	proteins_0012	No	No	No	No
-498.855	27.819	0	-2.439	13.182	26.246	0	0	0	0	-822.778	33.416	-6.458	-13.308	25.729	345.488	-3.55	-8.106	-4.64	-44.648	-2	-54.605	3.487	0	28.062	proteins_0572	No	No	No	No
-498.854	26.483	0	-2.552	11.92	23.297	0	0	0	0	-824.634	33.31	-6.433	-12.765	25.688	346.95	-3.565	-8.106	-4.65	-44.648	-3	-51.807	2.248	0.333	27.553	proteins_0339	No	No	No	No
-498.85	29.736	0	-2.106	13.899	28.232	0	0	0	0	-821.862	33.303	-6.472	-13.393	25.348	345.171	-3.547	-8.106	-4.643	-44.648	0	-53.845	3.159	0.036	29.122	proteins_0460	No	No	No	No
-498.849	26.006	0	-3.214	12.503	23.871	0	0	0	0	-825.145	33.417	-6.479	-12.887	25.787	347.635	-3.745	-8.106	-4.677	-44.648	-7	-55.152	2.617	0.428	24.477	proteins_0151	No	No	No	No
-498.845	29.247	0	-2.514	13.522	26.659	0	0	0	0	-820.842	33.258	-6.454	-13.295	25.194	344.238	-3.546	-8.106	-4.643	-44.648	1	-52.88	1.469	0.047	27.787	proteins_0576	No	No	No	No
-498.842	29.785	0	-2.877	13.939	27.719	0	0	0	0	-822.38	33.434	-6.436	-13.044	25.214	345.313	-3.551	-8.106	-4.64	-44.648	-2	-53.846	2.645	0	31.506	proteins_0317	No	No	No	No
-498.84	23.32	0	-2.417	10.629	21.769	0	0	0	0	-822.64	33.347	-6.481	-12.974	25.588	345.463	-3.546	-8.106	-4.842	-44.648	-12	-56.478	1.386	0.014	26.613	proteins_0035	No	No	No	No
-498.84	26.213	0	-2.825	12.057	24.252	0	0	0	0	-822.738	33.159	-6.401	-12.937	25.29	345.727	-3.547	-8.106	-4.64	-44.648	-5	-55.129	1.098	0.679	25.906	proteins_0637	No	No	No	No
-498.838	27.375	0	-2.534	13.042	25.868	0	0	0	0	-822.99	33.436	-6.443	-12.908	25.209	346.054	-3.551	-8.106	-4.89	-44.648	-7	-54.848	4.118	0.239	28.606	proteins_0024	No	No	No	No
-498.837	20.881	0	-2.191	9.488	21.188	0	0	0	0	-821.751	33.135	-6.431	-12.93	25.232	344.904	-3.546	-8.106	-4.694	-44.648	3	-56.512	1.253	0.303	23.767	proteins_0478	No	No	No	No
-498.827	33.345	0	-2.485	15.414	31.21	0	0	0	0	-821.741	32.917	-6.456	-13.245	25.613	345.261	-3.703	-8.106	-4.718	-44.648	0	-55.384	0.852	0.154	27.598	proteins_0255	No	No	No	No
-498.826	34.073	0	-1.903	15.513	32.645	0	0	0	0	-821.903	33.052	-6.437	-13.176	25.286	345.295	-3.548	-8.106	-4.64	-44.648	3	-54.914	3.072	0	31.461	proteins_0177	No	No	No	No
-498.825	28.245	0	-1.67	13.211	24.719	0	0	0	0	-821.812	33.233	-6.455	-13.539	25.409	345.278	-3.546	-8.106	-4.64	-44.648	-3	-55.66	2.131	0.021	26.662	proteins_0409	No	No	No	No
-498.824	24.679	0	-2.606	11.116	22.578	0	0	0	0	-823.237	33.472	-6.437	-12.709	25.206	345.955	-3.553	-8.106	-4.768	-44.648	-3	-54.679	4.006	0.385	27.07	proteins_0470	No	No	No	No
-498.822	29.077	0	-1.892	13.65	27.185	0	0	0	0	-822.077	32.867	-6.438	-13.154	25.605	345.356	-3.547	-8.106	-4.681	-44.648	-1	-52.42	1.816	0.772	29.564	proteins_0188	No	No	No	No
-498.822	32.456	0	-2.191	14.652	30.819	0	0	0	0	-821.573	33.104	-6.421	-13.072	25.487	344.595	-3.547	-8.106	-4.64	-44.648	10	-54.063	0.512	0	33.198	proteins_0466	No	No	No	No
-498.819	28.057	0	-2.487	13.205	25.044	0	0	0	0	-821.972	33.059	-6.48	-13.282	25.685	345.136	-3.547	-8.106	-4.664	-44.648	-8	-53.781	1.397	0.896	27.319	proteins_0752	No	No	No	No
-498.815	22.643	0	-2.63	10.39	20.132	0	0	0	0	-822.877	33.637	-6.42	-12.888	25.295	345.407	-3.576	-8.106	-4.64	-44.648	-10	-55.974	1.858	0.607	21.977	proteins_0199	No	No	No	No
-498.811	26.595	0	-2.082	12.702	24.904	0	0	0	0	-822.136	32.949	-6.425	-13.205	25.357	345.637	-3.546	-8.106	-4.687	-44.648	-1	-51.965	1.775	0	27.117	proteins_0809	No	No	No	No
-498.808	24.632	0	-2.156	11.825	23.658	0	0	0	0	-822.172	33.146	-6.434	-13	25.956	344.647	-3.546	-8.106	-4.65	-44.648	0	-55.368	1.166	0.151	25.861	proteins_0226	No	No	No	No
-498.808	25.221	0	-2.315	12.13	23.891	0	0	0	0	-822.604	33.107	-6.455	-12.933	25.277	345.74	-3.546	-8.106	-4.64	-44.648	-3	-55.705	1.847	0.144	25.369	proteins_0716	No	No	No	No
-498.801	23.99	0	-2.516	11.03	22.578	0	0	0	0	-821.456	33.033	-6.435	-12.826	25.247	344.602	-3.546	-8.106	-4.665	-44.648	-2	-58.091	1.185	0.949	22.118	proteins_0878	No	No	No	No
-498.8	23.949	0	-2.824	10.813	21.903	0	0	0	0	-823.112	33.707	-6.413	-12.704	25.151	345.539	-3.568	-8.106	-4.647	-44.648	-7	-53.083	3.866	0.593	25.513	proteins_0349	No	No	No	No
-498.799	29.533	0	-2.385	13.841	27.486	0	0	0	0	-823.153	33.488	-6.462	-12.891	25.202	345.966	-3.554	-8.106	-4.64	-44.648	-7	-54.482	2.848	0.161	28.761	proteins_0927	No	No	No	No
-498.794	21.719	0	-1.725	9.808	21.34	0	0	0	0	-822.596	33.127	-6.434	-13.017	25.51	345.556	-3.546	-8.106	-4.641	-44.648	-6	-54.442	1.445	0.97	23.187	proteins_0238	No	No	No	No
-498.775	33.162	0	-1.84	15.443	32.025	0	0	0	0	-821.454	33.141	-6.428	-13.159	25.392	344.68	-3.546	-8.106	-4.647	-44.648	6	-54.789	0.368	0.568	31.438	proteins_0871	No	No	No	No
-498.77	23.156	0	-2.364	10.529	21.068	0	0	0	0	-822.118	33.187	-6.439	-13.044	25.208	345.377	-3.546	-8.106	-4.64	-44.648	-7	-54.701	1.85	0.011	23.197	proteins_0853	No	No	No	No
-498.769	26.81	0	-2.67	12.615	26.423	0	0	0	0	-821.92	33.501	-6.45	-12.974	25.229	344.972	-3.73	-8.106	-4.643	-44.648	-1	-56.264	1.003	0	32.488	proteins_0203	No	No	No	No
-498.767	25.304	0	-2.704	11.532	24.111	0	0	0	0	-822.604	33.432	-6.453	-13.112	25.094	345.819	-3.548	-8.106	-4.64	-44.648	-8	-55.252	1.525	0.634	25.158	proteins_0080	No	No	No	No
-498.765	39.2	0	-1.532	18.045	38.462	0	0	0	0	-822.604	32.998	-6.461	-12.727	25.461	345.72	-3.546	-8.106	-4.852	-44.648	9	-54.703	0.776	0.011	39.59	proteins_0081	No	No	No	No
-498.765	26.874	0	-1.91	12.355	24.134	0	0	0	0	-821.174	33.21	-6.423	-12.999	25.204	344.53	-3.636	-8.106	-4.722	-44.648	-3	-55.269	2.52	0.048	26.742	proteins_0935	No	No	No	No
-498.764	27.55	0	-1.961	12.92	27.689	0	0	0	0	-820.964	33.031	-6.442	-13.141	25.14	344.554	-3.547	-8.106	-4.64	-44.648	8	-53.072	0.733	0.844	29.693	proteins_0861	No	No	No	No
-498.762	23.561	0	-3.362	10.986	22.955	0	0	0	0	-823.316	33.513	-6.467	-13.244	25.65	346.056	-3.552	-8.106	-4.647	-44.648	-11	-55.167	3.654	0.227	23.848	proteins_0364	No	No	No	No
-498.76	33.426	0	-2.034	15.513	32.353	0	0	0	0	-821.513	33.019	-6.437	-13.271	25.363	345.028	-3.546	-8.106	-4.649	-44.648	0	-55.257	1.449	0.158	35.801	proteins_0396	No	No	No	No
-498.755	23.755	0	-2.788	10.712	22.233	0	0	0	0	-822.427	33.24	-6.415	-13.225	25.239	345.828	-3.572	-8.106	-4.67	-44.648	-3	-55.366	1.928	0.293	22.62	proteins_0890	No	No	No	No
-498.754	35.383	0	-2.022	16.498	35.065	0	0	0	0	-821.271	33.13	-6.44	-13.09	25.268	344.591	-3.547	-8.106	-4.64	-44.648	10	-55.001	0.574	0.02	34.394	proteins_0582	No	No	No	No
-498.749	30.307	0	-2.251	13.734	32.087	0	0	0	0	-821.289	33.177	-6.435	-13.202	25.283	344.666	-3.547	-8.106	-4.648	-44.648	7	-54.077	2.642	0	32.277	proteins_0457	No	No	No	No
-498.745	23.626	0	-2.96	10.644	23.477	0	0	0	0	-822.466	33.413	-6.429	-12.972	25.345	345.308	-3.551	-8.106	-4.64	-44.648	-8	-55.417	3.689	0.193	23.938	proteins_0115	No	No	No	No
-498.744	30.388	0	-1.814	13.79	30.858	0	0	0	0	-820.969	33.112	-6.443	-13.128	25.3	344.337	-3.546	-8.106	-4.653	-44.648	1	-55.521	0.698	0	30.204	proteins_0844	No	No	No	No
-498.743	24.98	0	-3.068	11.509	23.028	0	0	0	0	-823.712	33.425	-6.436	-13.013	25.767	346.288	-3.551	-8.106	-4.757	-44.648	-8	-53.01	4.889	0.049	26.117	proteins_0553	No	No	No	No
-498.74	21.162	0	-3.397	9.543	18.153	0	0	0	0	-824.293	33.651	-6.469	-13.131	25.804	346.753	-3.579	-8.166	-4.662	-44.648	-6	-57.198	3.276	0.339	21.004	proteins_0021	No	No	No	No
-498.74	27.964	0	-2.589	13.345	26.157	0	0	0	0	-823.643	33.399	-6.473	-12.833	25.301	346.449	-3.547	-8.106	-4.64	-44.648	-10	-55.124	4.943	0	28.944	proteins_0220	No	No	No	No
-498.74	36.949	0	-1.721	16.955	35.601	0	0	0	0	-822.133	33.164	-6.433	-12.856	25.44	345.031	-3.546	-8.106	-4.652	-44.648	8	-54.863	0.655	0.834	38.118	proteins_0705	No	No	No	No
-498.739	25.476	0	-2.841	11.604	25.012	0	0	0	0	-822.633	33.414	-6.422	-13.058	25.086	345.817	-3.55	-8.106	-4.64	-44.648	-2	-53.692	1.054	0	26.056	proteins_0208	No	No	No	No
-498.737	26.252	0	-2.398	12.267	25.121	0	0	0	0	-822.587	33.219	-6.415	-12.93	25.229	345.689	-3.548	-8.106	-4.64	-44.648	-1	-54.695	0.778	0	29.196	proteins_0332	No	No	No	No
-498.725	21.603	0	-3.045	9.813	20.572	0	0	0	0	-823.375	33.267	-6.414	-12.695	25.294	346.038	-3.571	-8.106	-4.514	-44.648	-6	-52.985	1.805	0	29.758	proteins_0536	No	No	No	No
-498.724	23.986	0	-3.265	10.881	21.627	0	0	0	0	-823.4	33.31	-6.51	-12.834	25.836	345.918	-3.628	-8.106	-4.662	-44.648	-4	-56.43	1.427	0.205	26.2	proteins_0735	No	No	No	No
-498.717	27.543	0	-2.136	13.101	26.847	0	0	0	0	-821.727	33.204	-6.465	-13.124	25.229	345.378	-3.758	-8.106	-4.701	-44.648	-3	-52.91	1.403	0.385	29.689	proteins_0303	No	No	No	No
-498.714	22.982	0	-2.348	10.442	20.252	0	0	0	0	-822.419	33.101	-6.46	-12.967	25.863	345.295	-3.722	-8.106	-4.65	-44.648	-10	-54.935	3.746	0.43	28.697	proteins_0204	No	No	No	No
-498.714	21.641	0	-2.504	9.908	25.194	0	0	0	0	-821.493	33.37	-6.413	-13.09	25.283	344.577	-3.55	-8.106	-4.643	-44.648	8	-54.887	1.073	0	26.275	proteins_0925	No	No	No	No
-498.709	34.289	0	-2.525	15.662	31.277	0	0	0	0	-822.352	32.918	-6.435	-13.064	25.681	345.488	-3.546	-8.106	-4.645	-44.648	0	-55.384	0.852	0.114	31.132	proteins_0411	No	No	No	No
-498.709	20.976	0	-2.184	9.582	21.455	0	0	0	0	-821.937	33.161	-6.411	-12.805	25.318	345.045	-3.651	-8.106	-4.675	-44.648	-2	-55.286	1.547	0.599	20.879	proteins_0629	No	No	No	No
-498.703	27.172	0	-1.855	12.533	28.584	0	0	0	0	-822.645	33.119	-6.453	-13.14	25.295	346.064	-3.55	-8.106	-4.64	-44.648	11	-53.374	0.407	0.325	27.872	proteins_0389	No	No	No	No
-498.703	26.236	0	-2.749	12.551	24.43	0	0	0	0	-823.791	33.313	-6.441	-13.124	25.498	346.911	-3.641	-8.106	-4.675	-44.648	-9	-57.099	3.564	0.227	26.904	proteins_0483	No	No	No	No
-498.7	25.048	0	-2.622	11.716	22.619	0	0	0	0	-822.287	33.392	-6.413	-13.176	25.943	344.783	-3.546	-8.106	-4.64	-44.648	-7	-52.817	1.901	0.304	25.151	proteins_0289	No	No	No	No
-498.694	26.267	0	-2.019	12.526	24.779	0	0	0	0	-821.103	33.028	-6.423	-13.114	25.318	344.544	-3.546	-8.106	-4.643	-44.648	-5	-53.182	2.705	0.009	26.23	proteins_0537	No	No	No	No
-498.692	33.878	0	-2.096	15.483	32.875	0	0	0	0	-821.453	33.117	-6.49	-12.798	25.262	344.84	-3.546	-8.106	-4.87	-44.648	9	-54.799	1.218	0.966	36.806	proteins_0657	No	No	No	No
-498.691	32.011	0	-1.646	15.01	31.703	0	0	0	0	-821.261	32.961	-6.428	-13.325	25.635	344.656	-3.547	-8.106	-4.628	-44.648	-1	-55.14	1.711	0.246	32.811	proteins_0194	No	No	No	No
-498.689	29.526	0	-1.949	13.892	28.98	0	0	0	0	-821.706	32.962	-6.459	-13.241	25.279	345.437	-3.547	-8.106	-4.659	-44.648	-3	-53.835	2.034	0.09	28.83	proteins_0256	No	No	No	No
-498.687	23.756	0	-2.144	10.815	21.641	0	0	0	0	-821.97	33.032	-6.436	-12.955	25.26	345.325	-3.546	-8.106	-4.643	-44.648	-13	-56.573	1.28	0.425	27.071	proteins_0623	No	No	No	No
-498.684	32.571	0	-1.933	14.718	33.242	0	0	0	0	-821.312	33.031	-6.435	-13.093	25.298	344.769	-3.548	-8.106	-4.64	-44.648	6	-52.813	1.864	0.008	37.498	proteins_0609	No	No	No	No
-498.683	30.945	0	-1.901	14.342	31.068	0	0	0	0	-820.971	33.049	-6.437	-13.146	25.182	344.605	-3.546	-8.106	-4.665	-44.648	8	-53.562	1.004	0	36.318	proteins_0167	No	No	No	No
-498.682	28.334	0	-2.391	13.323	24.894	0	0	0	0	-822.155	33.15	-6.475	-13.09	25.555	345.275	-3.548	-8.106	-4.64	-44.648	-5	-56.585	2.915	0.059	27.236	proteins_0439	No	No	No	No
-498.68	28.654	0	-1.935	13.014	28.804	0	0	0	0	-820.53	33.153	-6.431	-13.308	25.168	344.208	-3.546	-8.106	-4.64	-44.648	4	-54.901	1.538	0	31.109	proteins_0906	No	No	No	No
-498.679	24.716	0	-2.257	11.875	21.51	0	0	0	0	-822.37	33.253	-6.449	-12.983	25.385	345.427	-3.546	-8.106	-4.643	-44.648	-9	-56.964	2.529	0.709	25.815	proteins_0106	No	No	No	No
-498.675	24.393	0	-1.9	11.374	22.725	0	0	0	0	-820.654	33.07	-6.439	-13.376	25.214	344.461	-3.546	-8.106	-4.65	-44.648	-4	-55.546	1.539	0.113	25.075	proteins_0312	No	No	No	No
-498.674	34.536	0	-1.74	15.932	29.752	0	0	0	0	-821.251	33.037	-6.428	-13.178	25.211	344.865	-3.547	-8.106	-4.628	-44.648	3	-55.342	1.195	0.039	30.564	proteins_0642	No	No	No	No
-498.672	20.601	0	-2.482	9.358	18.617	0	0	0	0	-822.827	33.328	-6.424	-12.91	25.306	345.815	-3.556	-8.106	-4.651	-44.648	-6	-54.75	3.418	0.075	19.253	proteins_0610	No	No	No	No
-498.67	27.759	0	-1.954	13.259	26.566	0	0	0	0	-823.325	33.093	-6.449	-12.71	25.55	346.114	-3.548	-8.106	-4.64	-44.648	-9	-54.275	3.633	0	31.274	proteins_0073	No	No	No	No
-498.669	26.613	0	-2.171	12.628	25.285	0	0	0	0	-822.784	33.06	-6.416	-12.91	25.777	345.55	-3.55	-8.106	-4.643	-44.648	-2	-54.391	2.573	0	27.03	proteins_0087	No	No	No	No
-498.666	28.412	0	-2.283	12.851	26.677	0	0	0	0	-821.813	33.272	-6.442	-12.889	25.257	345.183	-3.565	-8.374	-4.647	-44.648	-4	-54.379	3.73	0.168	29.057	proteins_0116	No	No	No	No
-498.665	29.295	0	-2.153	13.263	27.255	0	0	0	0	-822.167	32.979	-6.477	-12.889	25.437	345.732	-3.843	-8.106	-4.684	-44.648	-1	-53.955	1.337	0.252	27.319	proteins_0006	No	No	No	No
-498.662	24.901	0	-2.073	11.757	23.496	0	0	0	0	-822.501	33.323	-6.449	-12.724	25.261	345.386	-3.546	-8.106	-4.657	-44.648	-5	-56.92	2.574	0	25.087	proteins_0949	No	No	No	No
-498.661	39.24	0	-1.361	18.102	36.851	0	0	0	0	-821.442	33.012	-6.426	-12.934	25.259	344.81	-3.546	-8.106	-4.64	-44.648	7	-53.38	1.172	0.493	35.961	proteins_0186	No	No	No	No
-498.661	31.962	0	-1.942	14.461	31.312	0	0	0	0	-820.978	33.067	-6.44	-13.09	25.225	344.497	-3.547	-8.106	-4.64	-44.648	6	-53.221	2.82	0.632	33.876	proteins_0098	No	No	No	No
-498.661	27.513	0	-2.555	13.086	25.173	0	0	0	0	-823.631	33.681	-6.427	-12.974	25.428	346.208	-3.552	-8.106	-4.641	-44.648	-8	-55.275	2.788	0.171	26.088	proteins_0455	No	No	No	No
-498.657	22.247	0	-2.227	10.161	21.564	0	0	0	0	-821.124	33.18	-6.427	-13.023	25.202	344.714	-3.785	-8.106	-4.64	-44.648	-4	-55.63	1.813	0.026	23.407	proteins_0855	No	No	No	No
-498.652	27.18	0	-2.166	12.821	24.324	0	0	0	0	-822.366	33.244	-6.462	-12.948	25.475	345.555	-3.756	-8.106	-4.64	-44.648	-5	-57.123	1.48	0.732	26.164	proteins_0386	No	No	No	No
-498.651	22.839	0	-1.859	10.329	21.121	0	0	0	0	-821.854	33.278	-6.439	-13.423	25.232	345.687	-3.738	-8.106	-4.64	-44.648	-1	-54.43	3.142	0	22.506	proteins_0608	No	No	No	No
-498.65	27.573	0	-2.121	12.758	27.803	0	0	0	0	-822.749	33.42	-6.458	-12.724	25.431	345.677	-3.552	-8.106	-4.94	-44.648	-2	-53.871	2.585	0.024	28.193	proteins_0620	No	No	No	No
-498.65	25.282	0	-2.224	11.754	24.532	0	0	0	0	-822.012	33.442	-6.437	-13.119	25.158	345.272	-3.546	-8.106	-4.653	-44.648	0	-55.126	2.071	0	27.072	proteins_0712	No	No	No	No
-498.649	36.907	0	-1.8	17.024	34.31	0	0	0	0	-821.759	32.954	-6.431	-12.85	25.53	344.874	-3.557	-8.106	-4.655	-44.648	2	-55.639	1.379	0.016	37.727	proteins_0515	No	No	No	No
-498.648	27.913	0	-2.707	12.838	26.191	0	0	0	0	-820.881	33.211	-6.445	-12.996	25.065	344.341	-3.546	-8.106	-4.643	-44.648	-5	-54.005	2.175	0	30.166	proteins_0018	No	No	No	No
-498.648	23.062	0	-2.285	10.567	21.885	0	0	0	0	-822.055	33.3	-6.427	-13.178	25.441	345.211	-3.547	-8.106	-4.64	-44.648	-3	-54.515	1.267	0.019	25.26	proteins_0742	No	No	No	No
-498.644	23.355	0	-2.443	10.59	22.099	0	0	0	0	-823.569	33.469	-6.516	-12.911	25.361	346.702	-3.704	-8.106	-4.722	-44.648	-5	-55.916	2.164	0.634	22.577	proteins_0221	No	No	No	No
-498.642	30.78	0	-2.58	14.382	28.608	0	0	0	0	-821.706	33.043	-6.461	-13.348	25.621	345.333	-3.717	-8.106	-4.653	-44.648	3	-54.846	1.514	0.033	29.664	proteins_0916	No	No	No	No
-498.638	24.907	0	-2.152	11.432	24.797	0	0	0	0	-822.508	33.126	-6.406	-12.933	25.196	345.828	-3.547	-8.106	-4.64	-44.648	-1	-55.101	0.993	0	26.1	proteins_0876	No	No	No	No
-498.637	32.608	0	-3.326	15.038	32.856	0	0	0	0	-822.446	33.146	-6.391	-12.719	25.487	345.126	-3.58	-8.106	-4.507	-44.648	2	-55.226	1.724	0	38.405	proteins_0022	No	No	No	No
-498.634	27.482	0	-2.629	13.071	25.179	0	0	0	0	-822.687	33.397	-6.427	-13.025	25.256	345.798	-3.552	-8.106	-4.64	-44.648	-9	-55.402	3.053	0.054	27.893	proteins_0760	No	No	No	No
-498.633	28.507	0	-2.126	13.493	29.102	0	0	0	0	-821.746	33.092	-6.468	-13.379	25.703	345.17	-3.616	-8.106	-4.635	-44.648	-2	-55.669	0.956	0.131	34.352	proteins_0117	No	No	No	No
-498.632	27.816	0	-1.96	12.808	26.64	0	0	0	0	-822.072	33.087	-6.464	-12.853	25.303	345.626	-3.837	-8.106	-4.667	-44.648	4	-55.327	0.48	0.138	26.738	proteins_0524	No	No	No	No
-498.629	26.363	0	-1.902	12.057	25.754	0	0	0	0	-822.63	33.277	-6.451	-12.892	25.314	345.741	-3.59	-8.106	-4.643	-44.648	-4	-55.72	1.505	0.005	29.333	proteins_0203	No	No	No	No
-498.623	27.968	0	-2.264	13.3	26.36	0	0	0	0	-823.382	33.396	-6.445	-13.102	25.824	346.029	-3.548	-8.106	-4.64	-44.648	-5	-55.18	3.908	0.198	26.124	proteins_0821	No	No	No	No
-498.622	36.356	0	-1.586	16.552	35.4	0	0	0	0	-821.632	33.147	-6.457	-12.931	25.274	344.917	-3.546	-8.106	-4.64	-44.648	13	-54.785	1.358	0.038	34.917	proteins_0907	No	No	No	No
-498.621	22.636	0	-2.048	10.235	22.051	0	0	0	0	-823.223	33.449	-6.447	-13.109	25.412	346.245	-3.553	-8.106	-4.64	-44.648	-7	-54.967	3.019	0	24.134	proteins_0725	No	No	No	No
-498.62	25.387	0	-2.29	12.066	23.278	0	0	0	0	-823.076	33.347	-6.446	-12.994	25.241	346.247	-3.546	-8.106	-4.64	-44.648	-2	-59.43	1.482	0.785	23.612	proteins_0320	No	No	No	No
-498.609	24.164	0	-2.649	11.224	21.95	0	0	0	0	-823.327	33.323	-6.42	-12.964	25.563	346.171	-3.554	-8.106	-4.647	-44.648	-8	-52.291	1.431	0.907	25.232	proteins_0203	No	No	No	No
-498.608	26.437	0	-2.064	12.144	23.951	0	0	0	0	-821.38	33.059	-6.415	-12.932	25.214	344.787	-3.547	-8.106	-4.64	-44.648	-8	-54.518	2.342	0.26	26.411	proteins_0617	No	No	No	No
-498.607	23.63	0	-2.548	11.01	21.974	0	0	0	0	-822.799	33.397	-6.5	-13.056	25.385	346.082	-3.721	-8.106	-4.64	-44.648	-5	-55.533	2.618	0.298	25.187	proteins_0217	No	No	No	No
-498.602	25.853	0	-2.403	12.323	22.812	0	0	0	0	-822.418	33.106	-6.429	-12.89	25.666	345.308	-3.551	-8.106	-4.64	-44.648	-9	-53.781	1.803	0.001	24.136	proteins_0446	No	No	No	No
-498.602	22.07	0	-2.165	10.062	21.291	0	0	0	0	-822.967	33.187	-6.368	-13.205	25.254	346.458	-3.561	-8.106	-4.647	-44.648	-5	-55.349	1.727	0.079	22.864	proteins_0554	No	No	No	No
-498.596	27.142	0	-2.56	12.519	26.24	0	0	0	0	-823.856	33.243	-6.452	-12.96	25.731	346.644	-3.552	-8.106	-4.64	-44.648	-7	-54.672	2.67	0.029	35.175	proteins_0110	No	No	No	No
-498.592	26.658	0	-2.36	12.151	23.834	0	0	0	0	-822.416	33.24	-6.442	-13.214	25.36	345.82	-3.547	-8.106	-4.64	-44.648	-9	-55.743	3.314	0.84	25.773	proteins_0194	No	No	No	No
-498.592	23.437	0	-2.271	10.605	22.116	0	0	0	0	-823.709	33.471	-6.436	-13.373	25.405	347.053	-3.594	-8.106	-4.655	-44.648	-7	-54.967	2.896	0	24.324	proteins_0190	No	No	No	No
-498.592	22.556	0	-2.22	10.192	21.635	0	0	0	0	-822.742	33.215	-6.452	-13.272	25.27	346.394	-3.58	-8.106	-4.67	-44.648	-6	-55.282	3.812	0.384	25.023	proteins_0546	No	No	No	No
-498.59	22.948	0	-2.857	10.379	23.254	0	0	0	0	-823.86	33.45	-6.436	-13.151	25.335	347.033	-3.567	-8.106	-4.64	-44.648	-7	-53.877	2.572	0.193	28.076	proteins_0556	No	No	No	No
-498.589	26.221	0	-1.932	12.354	23.837	0	0	0	0	-823.673	33.055	-6.453	-12.988	26.248	346.342	-3.726	-8.106	-4.64	-44.648	-12	-53.605	2.592	0.615	26.92	proteins_0636	No	No	No	No
-498.579	29.539	0	-1.753	13.351	28.388	0	0	0	0	-821.02	33.089	-6.45	-13.22	25.181	344.783	-3.548	-8.106	-4.64	-44.648	8	-52.884	0.683	0	30.388	proteins_0658	No	No	No	No
-498.564	20.892	0	-2.104	9.47	23.343	0	0	0	0	-822.918	33.152	-6.422	-12.523	25.67	345.457	-3.546	-8.106	-4.681	-44.648	4	-56.271	0.731	0.81	22.355	proteins_0140	No	No	No	No
-498.563	29.667	0	-1.899	13.481	28.315	0	0	0	0	-821.534	33.428	-6.445	-13.028	25.299	344.904	-3.638	-8.106	-4.795	-44.648	1	-56.591	3.364	0.364	27.409	proteins_0074	No	No	No	No
-498.563	22.034	0	-2.1	10.011	21.387	0	0	0	0	-821.9	33.262	-6.416	-12.768	25.191	345.024	-3.546	-8.106	-4.656	-44.648	-13	-56.585	1.675	0.187	24.955	proteins_0069	No	No	No	No
-498.559	24.763	0	-2.498	11.842	24.118	0	0	0	0	-821.87	33.213	-6.449	-12.772	25.348	344.928	-3.546	-8.106	-4.657	-44.648	-1	-55.974	2.124	0	24.321	proteins_0092	No	No	No	No
-498.55	30.818	0	-2.568	13.903	29.452	0	0	0	0	-823.575	33.102	-6.398	-12.891	25.637	346.285	-3.728	-8.106	-4.228	-44.648	3	-54.877	0.087	0	31.966	proteins_0273	No	No	No	No
-498.549	34.067	0	-2.386	15.363	32.638	0	0	0	0	-822.374	33.473	-6.474	-12.801	25.456	345.289	-3.551	-8.106	-4.813	-44.648	6	-52.383	2.006	0.152	30.918	proteins_0094	No	No	No	No
-498.549	26.051	0	-2.022	12.461	23.065	0	0	0	0	-820.633	33.115	-6.46	-13.19	25.113	344.469	-3.546	-8.106	-4.664	-44.648	-3	-55.783	2.202	0	25.471	proteins_0136	No	No	No	No
-498.547	22.9	0	-2.436	10.477	23.027	0	0	0	0	-822.691	33.152	-6.41	-13.005	25.284	346.302	-3.777	-8.106	-4.647	-44.648	1	-53.449	0.879	0	24.842	proteins_0883	No	No	No	No
-498.544	24.375	0	-2.94	11.07	23.131	0	0	0	0	-823.66	33.503	-6.434	-13.026	25.131	346.973	-3.601	-8.106	-4.677	-44.648	-6	-54.726	2.921	0.158	23.57	proteins_0534	No	No	No	No
-498.543	24.593	0	-2.241	11.119	20.632	0	0	0	0	-822.371	33.275	-6.467	-12.732	25.225	345.584	-3.663	-8.106	-4.64	-44.648	-6	-54.035	2.011	0.479	24.87	proteins_0562	No	No	No	No
-498.537	21.744	0	-1.967	9.841	20.912	0	0	0	0	-822.073	33.148	-6.448	-12.801	25.357	345.219	-3.546	-8.106	-4.64	-44.648	6	-55.375	0.986	0.021	22.592	proteins_0744	No	No	No	No
-498.537	27.924	0	-2.212	12.648	26.034	0	0	0	0	-821.3	33.292	-6.454	-13.298	25.361	344.9	-3.569	-8.106	-4.715	-44.648	-8	-54.417	1.514	0.16	28.166	proteins_0823	No	No	No	No
-498.533	27.411	0	-1.827	12.907	25.529	0	0	0	0	-821.509	32.95	-6.415	-13.475	25.302	345.311	-3.547	-8.106	-4.397	-44.648	-6	-51.208	2.662	0.106	26.617	proteins_0865	No	No	No	No
-498.531	26.817	0	-2.174	12.128	25.301	0	0	0	0	-821.634	33.165	-6.428	-13.067	25.21	345.229	-3.559	-8.106	-4.693	-44.648	-6	-55.319	1.024	0.129	26.498	proteins_0514	No	No	No	No
-498.53	24.189	0	-1.952	11.34	22.424	0	0	0	0	-820.983	33.043	-6.431	-12.949	25.274	344.456	-3.546	-8.106	-4.64	-44.648	-3	-58.366	1.597	0.896	24.931	proteins_0085	No	No	No	No
-498.526	22.538	0	-1.966	10.176	20.725	0	0	0	0	-823.173	33.197	-6.438	-13.203	25.567	346.467	-3.548	-8.106	-4.64	-44.648	-4	-55.782	3.636	0.024	21.833	proteins_0355	No	No	No	No
-498.526	27.764	0	-2.187	12.492	24.166	0	0	0	0	-823.963	33.413	-6.483	-12.532	25.382	346.804	-3.721	-8.106	-4.671	-44.648	-5	-53.696	4.381	0.586	28.14	proteins_0644	No	No	No	No
-498.522	25.065	0	-2.303	11.332	22.924	0	0	0	0	-821.804	33.355	-6.438	-12.903	25.356	344.879	-3.565	-8.106	-4.647	-44.648	-4	-54.986	1.959	0.226	24.351	proteins_0419	No	No	No	No
-498.521	23.535	0	-2.123	10.646	21.057	0	0	0	0	-822.203	33.119	-6.432	-13.03	25.557	345.409	-3.546	-8.106	-4.64	-44.648	-7	-54.521	3.616	0.335	23.066	proteins_0857	No	No	No	No
-498.519	24.054	0	-2.048	10.946	21.025	0	0	0	0	-820.77	33.105	-6.387	-12.874	25.081	344.102	-3.546	-8.106	-4.475	-44.648	-13	-56.525	1.675	0.271	22.57	proteins_0354	No	No	No	No
-498.518	25.057	0	-2.605	11.43	23.772	0	0	0	0	-822.115	33.377	-6.469	-13.039	25.276	345.398	-3.552	-8.106	-4.64	-44.648	1	-54.778	2.503	0.065	23.518	proteins_0564	No	No	No	No
-498.511	26.387	0	-2.202	12.552	25.241	0	0	0	0	-822.557	33.26	-6.436	-13.086	25.818	345.436	-3.552	-8.106	-4.64	-44.648	-4	-54.76	1.868	0.032	25.937	proteins_0638	No	No	No	No
-498.509	31.754	0	-1.997	14.853	31.35	0	0	0	0	-821.36	32.999	-6.451	-13.419	25.31	345.347	-3.546	-8.106	-4.635	-44.648	-1	-55.267	1.711	0	33.175	proteins_0023	No	No	No	No
-498.509	23.938	0	-2.39	10.824	22.116	0	0	0	0	-822.685	33.385	-6.415	-12.899	25.375	345.693	-3.562	-8.106	-4.647	-44.648	-5	-56.544	3.319	0	23.415	proteins_0584	No	No	No	No
-498.509	26.049	0	-1.735	12.463	24.69	0	0	0	0	-821.827	33.122	-6.436	-13.1	25.327	345.349	-3.551	-8.106	-4.64	-44.648	-1	-55.486	0.839	0	25.842	proteins_0866	No	No	No	No
-498.505	34.622	0	-1.658	15.993	30.787	0	0	0	0	-821.643	32.859	-6.428	-13.02	25.63	345.059	-3.557	-8.106	-4.651	-44.648	3	-54.606	0.205	0	32.519	proteins_0786	No	No	No	No
-498.504	27.06	0	-2.013	12.83	26.009	0	0	0	0	-822.014	33.012	-6.427	-12.912	25.815	344.962	-3.546	-8.106	-4.64	-44.648	0	-55.519	2.003	0.828	25.671	proteins_0329	No	No	No	No
-498.501	24.845	0	-2.382	11.294	22.316	0	0	0	0	-822.978	33.39	-6.417	-13.2	25.996	345.679	-3.576	-8.106	-4.64	-44.648	-4	-54.478	4.814	0.128	23.383	proteins_0570	No	No	No	No
-498.5	30.897	0	-1.677	14.195	31.541	0	0	0	0	-820.545	33.024	-6.428	-13.086	25.213	344.262	-3.546	-8.106	-4.64	-44.648	8	-53.562	1.15	0	32.287	proteins_0667	No	No	No	No
-498.497	28.807	0	-1.79	13.151	28.516	0	0	0	0	-822.113	33.112	-6.448	-12.948	25.747	345.005	-3.613	-8.106	-4.485	-44.648	2	-55.038	1.597	0.25	29.592	proteins_0719	No	No	No	No
-498.496	23.075	0	-2.091	10.521	20.978	0	0	0	0	-821.824	33.252	-6.421	-12.943	25.402	345.007	-3.546	-8.106	-4.669	-44.648	-13	-56.573	1.612	0.36	21.879	proteins_0137	No	No	No	No
-498.495	31.868	0	-2.061	14.552	30.979	0	0	0	0	-822.42	33.307	-6.45	-12.744	25.177	345.584	-3.552	-8.106	-4.641	-44.648	8	-51.94	2.016	0	32.177	proteins_0662	No	No	No	No
-498.493	26.575	0	-2.097	12.662	24.733	0	0	0	0	-821.61	33.091	-6.456	-13.298	25.453	345.268	-3.546	-8.106	-4.641	-44.648	-3	-53.833	1.505	0.001	25.517	proteins_0714	No	No	No	No
-498.481	35.476	0	-1.734	16.412	35.355	0	0	0	0	-821.482	33.115	-6.48	-13.014	25.382	345.112	-3.547	-8.106	-4.813	-44.648	11	-54.838	1.087	0	37.424	proteins_0395	No	No	No	No
-498.478	24.408	0	-2.005	11.036	22.053	0	0	0	0	-821.454	33.12	-6.451	-12.789	25.294	344.742	-3.546	-8.106	-4.64	-44.648	0	-55.884	3.205	0.005	23.847	proteins_0828	No	No	No	No
-498.475	22.198	0	-2.287	10.012	20.442	0	0	0	0	-822.672	33.207	-6.427	-13.077	25.309	346.164	-3.578	-8.106	-4.647	-44.648	-4	-56.399	3.663	0.393	23.327	proteins_0451	No	No	No	No
-498.475	27.245	0	-1.863	12.65	26.219	0	0	0	0	-822.412	33.395	-6.456	-12.817	25.25	345.755	-3.564	-8.106	-4.873	-44.648	-2	-55.738	3.178	0.002	29.251	proteins_0882	No	No	No	No
-498.473	25.147	0	-2.57	11.549	24.517	0	0	0	0	-823.241	33.001	-6.379	-12.513	25.346	346.066	-3.58	-8.106	-4.419	-44.648	1	-56.121	2.568	0.068	27.933	proteins_0174	No	No	No	No
-498.471	25.381	0	-2.667	11.932	25.039	0	0	0	0	-823.77	33.641	-6.447	-12.84	25.436	346.455	-3.552	-8.106	-4.64	-44.648	0	-53.123	1.424	0.02	26.198	proteins_0387	No	No	No	No
-498.463	29.029	0	-2.131	13.126	26.113	0	0	0	0	-820.625	33.138	-6.486	-13.387	25.163	344.806	-3.679	-8.106	-4.64	-44.648	-1	-54.857	2.075	0.248	32.086	proteins_0211	No	No	No	No
-498.461	21.828	0	-2.002	9.894	19.432	0	0	0	0	-822.365	33.243	-6.442	-12.957	25.259	345.854	-3.581	-8.106	-4.718	-44.648	-5	-56.658	3.454	0.08	23.118	proteins_0426	No	No	No	No
-498.46	21.819	0	-3.02	10.004	20.746	0	0	0	0	-822.527	33.432	-6.478	-13.077	25.314	345.857	-3.546	-8.106	-4.681	-44.648	-6	-54.678	1.584	0.573	24.464	proteins_0452	No	No	No	No
-498.457	23.036	0	-2.377	10.477	22.21	0	0	0	0	-822.261	33.435	-6.454	-12.953	25.382	345.338	-3.55	-8.106	-4.64	-44.648	1	-55.744	2.116	0.126	22.845	proteins_0338	No	No	No	No
-498.453	23.223	0	-2.759	10.469	22.739	0	0	0	0	-820.995	33.421	-6.435	-13.007	25.154	344.351	-3.548	-8.106	-4.64	-44.648	-4	-55.427	2.385	0.198	24.978	proteins_0526	No	No	No	No
-498.444	25.73	0	-2.235	12.342	23.413	0	0	0	0	-821.797	33.211	-6.449	-13.072	25.393	345.255	-3.547	-8.106	-4.683	-44.648	-2	-54.719	1.717	0	25.33	proteins_0594	No	No	No	No
-498.442	28.603	0	-2.058	13.347	27.788	0	0	0	0	-821.981	33.118	-6.445	-12.61	25.622	344.795	-3.546	-8.106	-4.64	-44.648	5	-57.451	-0.313	0	27.452	proteins_0802	No	No	No	No
-498.44	24.636	0	-2.062	11.127	23.858	0	0	0	0	-823.914	33.373	-6.408	-12.637	25.526	346.479	-3.62	-8.106	-4.485	-44.648	2	-55.064	2.607	0.169	25.047	proteins_0414	No	No	No	No
-498.44	24.743	0	-2.538	11.41	24.722	0	0	0	0	-821.92	33.343	-6.461	-13.087	25.274	345.354	-3.547	-8.106	-4.64	-44.648	-1	-53.775	1.484	0.115	26.679	proteins_0727	No	No	No	No
-498.438	31.08	0	-1.986	14.538	29.597	0	0	0	0	-821.651	33.034	-6.488	-13.275	25.395	345.49	-3.548	-8.106	-4.64	-44.648	-2	-52.282	2.266	0.515	34.188	proteins_0204	No	No	No	No
-498.438	22.242	0	-1.888	10.174	21.508	0	0	0	0	-820.553	33.053	-6.439	-12.885	25.218	344.107	-3.546	-8.106	-4.64	-44.648	-2	-57.715	2.238	0.078	24.616	proteins_0684	No	No	No	No
-498.434	29.896	0	-1.983	13.731	32.509	0	0	0	0	-820.679	33.225	-6.462	-13.323	25.188	344.559	-3.548	-8.106	-4.64	-44.648	6	-53.219	1.615	0.394	33.681	proteins_0079	No	No	No	No
-498.433	22.458	0	-2.096	10.239	21.931	0	0	0	0	-822.474	33.194	-6.396	-13.048	25.275	346.187	-3.771	-8.106	-4.647	-44.648	-4	-55.06	1.617	0.086	21.848	proteins_0892	No	No	No	No
-498.43	29.123	0	-1.869	13.804	32.758	0	0	0	0	-821.066	33.261	-6.44	-13.078	25.467	344.371	-3.546	-8.106	-4.645	-44.648	3	-54.831	0.651	0.516	35.766	proteins_0454	No	No	No	No
-498.426	32.139	0	-1.331	14.944	31.821	0	0	0	0	-821.286	32.953	-6.438	-13.02	25.289	345.035	-3.546	-8.106	-4.659	-44.648	0	-55.384	1.188	0.119	34.735	proteins_0072	No	No	No	No
-498.422	36.643	0	-1.336	17.018	32.848	0	0	0	0	-820.827	33.068	-6.419	-13.03	25.173	344.554	-3.547	-8.106	-4.64	-44.648	7	-53.29	1.914	0.026	38.114	proteins_0003	No	No	No	No
-498.422	22.437	0	-2.264	10.176	19.584	0	0	0	0	-822.732	33.56	-6.473	-12.992	25.427	345.737	-3.555	-8.106	-4.64	-44.648	-11	-54.745	4.433	0.511	25.429	proteins_0406	No	No	No	No
-498.421	26.026	0	-2.017	12.101	24.769	0	0	0	0	-822.236	33.371	-6.418	-13.13	25.111	345.852	-3.563	-8.106	-4.655	-44.648	-8	-54.111	1.762	0.267	25.86	proteins_0313	No	No	No	No
-498.42	21.242	0	-2.572	9.646	18.991	0	0	0	0	-821.031	33.273	-6.43	-12.997	25.101	344.63	-3.551	-8.106	-4.66	-44.648	-6	-54.035	1.649	0.108	22.136	proteins_0099	No	No	No	No
-498.417	27.617	0	-2.694	13.125	25.633	0	0	0	0	-823.369	33.658	-6.462	-12.89	25.857	346.103	-3.729	-8.106	-4.832	-44.648	-8	-56.645	3.595	0.112	30.228	proteins_0118	No	No	No	No
-498.417	24.136	0	-2.473	11.218	22.943	0	0	0	0	-822.915	33.633	-6.52	-13.083	25.18	346.415	-3.726	-8.106	-4.647	-44.648	-3	-57.244	2.73	0.572	25.092	proteins_0869	No	No	No	No
-498.414	37.32	0	-1.656	17.338	37.081	0	0	0	0	-820.831	33.176	-6.434	-13.046	25.212	344.449	-3.546	-8.106	-4.64	-44.648	8	-55.141	0.909	0	38.618	proteins_0577	No	No	No	No
-498.406	23.095	0	-1.615	10.493	23.964	0	0	0	0	-821.744	33.033	-6.436	-12.871	25.303	345.344	-3.606	-8.106	-4.674	-44.648	-1	-56.098	1.264	0.352	26.638	proteins_0815	No	No	No	No
-498.395	25.841	0	-1.906	11.825	23.578	0	0	0	0	-820.914	33.133	-6.42	-13.158	25.22	344.684	-3.546	-8.106	-4.64	-44.648	-5	-55.948	2.193	0.468	26.949	proteins_0587	No	No	No	No
-498.393	21.942	0	-1.861	9.967	21.135	0	0	0	0	-820.939	33.186	-6.445	-13.013	25.151	344.641	-3.546	-8.106	-4.674	-44.648	2	-54.527	0.452	0.278	23.164	proteins_0545	No	No	No	No
-498.39	32.258	0	-1.547	14.548	31.996	0	0	0	0	-821.73	33.218	-6.473	-13.014	25.407	345.324	-3.55	-8.106	-4.818	-44.648	9	-52.801	2.166	0	32.472	proteins_0762	No	No	No	No
-498.384	20.816	0	-1.833	9.465	17.606	0	0	0	0	-822.118	33.526	-6.445	-12.956	25.296	345.257	-3.546	-8.106	-4.643	-44.648	-6	-55.693	2.469	0.371	21.779	proteins_0142	No	No	No	No
-498.381	39.164	0	-1.238	18.004	38.582	0	0	0	0	-821.121	32.975	-6.472	-12.748	25.319	344.78	-3.546	-8.106	-4.813	-44.648	10	-55.431	0.63	0	37.913	proteins_0020	No	No	No	No
-498.381	25.395	0	-1.977	11.646	24.07	0	0	0	0	-821.518	33.056	-6.426	-12.976	25.437	344.991	-3.546	-8.106	-4.643	-44.648	3	-54.988	1.724	0.001	24.928	proteins_0711	No	No	No	No
-498.38	24.923	0	-2.091	11.952	24.045	0	0	0	0	-821.919	33.114	-6.424	-13.015	25.694	345.112	-3.546	-8.106	-4.64	-44.648	1	-54.184	1.786	0.913	25.49	proteins_0296	No	No	No	No
-498.379	20.719	0	-2.792	9.437	16.995	0	0	0	0	-822.178	33.403	-6.454	-13.416	25.326	345.903	-3.547	-8.106	-4.66	-44.648	-9	-54.529	1.913	0.916	22.853	proteins_0833	No	No	No	No
-498.378	32.501	0	-1.622	14.665	32.178	0	0	0	0	-820.743	33.027	-6.442	-13.093	25.29	344.526	-3.548	-8.106	-4.64	-44.648	10	-53.875	1.158	0.313	32.127	proteins_0342	No	No	No	No
-498.378	28.032	0	-1.546	12.879	29.801	0	0	0	0	-820.325	33.008	-6.438	-13.216	25.137	344.397	-3.546	-8.106	-4.64	-44.648	14	-54.451	0.312	0	27.223	proteins_0467	No	No	No	No
-498.377	23.092	0	-1.774	10.489	20.706	0	0	0	0	-821.724	33.208	-6.435	-13.117	25.073	345.564	-3.546	-8.106	-4.647	-44.648	-10	-55.255	2.078	0.221	21.71	proteins_0369	No	No	No	No
-498.377	25.368	0	-2.136	12.088	24.363	0	0	0	0	-822.139	33.215	-6.438	-12.936	25.659	345.217	-3.551	-8.106	-4.65	-44.648	-1	-55.486	0.978	0	23.528	proteins_0402	No	No	No	No
-498.376	36.17	0	-1.601	16.863	32.932	0	0	0	0	-820.639	33.078	-6.44	-13.21	25.121	344.656	-3.549	-8.106	-4.64	-44.648	7	-51.561	1.606	0.059	33.204	proteins_0422	No	No	No	No
-498.374	28.905	0	-2.379	13.376	28.472	0	0	0	0	-822.58	33.194	-6.437	-12.743	25.268	345.874	-3.556	-8.106	-4.64	-44.648	4	-53.031	2.285	0	30.085	proteins_0757	No	No	No	No
-498.369	25.963	0	-1.961	12.499	24.537	0	0	0	0	-822.429	33.346	-6.447	-12.908	25.501	345.513	-3.551	-8.106	-4.64	-44.648	0	-55.862	2.006	0.098	26.139	proteins_0266	No	No	No	No
-498.369	30.572	0	-1.705	13.813	30.832	0	0	0	0	-821.087	33.149	-6.451	-13.254	25.421	344.795	-3.548	-8.106	-4.64	-44.648	9	-54.015	1.684	0	31.427	proteins_0385	No	No	No	No
-498.368	32.233	0	-1.645	14.629	31.905	0	0	0	0	-820.632	33.209	-6.419	-13.034	25.11	344.34	-3.547	-8.106	-4.64	-44.648	7	-51.52	1.455	0.044	32.444	proteins_0340	No	No	No	No
-498.364	27.244	0	-1.692	13.028	25.263	0	0	0	0	-821.365	33.027	-6.424	-12.892	25.472	344.762	-3.551	-8.106	-4.64	-44.648	1	-56.681	0.861	0.641	24.47	proteins_0153	No	No	No	No
-498.364	27.279	0	-2.213	12.317	28.659	0	0	0	0	-821.61	33.249	-6.443	-12.947	25.235	345.096	-3.551	-8.106	-4.64	-44.648	7	-54.282	2.637	0	27.716	proteins_0779	No	No	No	No
-498.363	25.604	0	-2.725	12.055	24.557	0	0	0	0	-823.037	33.196	-6.44	-12.949	26.012	345.83	-3.565	-8.106	-4.655	-44.648	-5	-53.36	2.176	0	29.194	proteins_0129	No	No	No	No
-498.353	21.684	0	-2.105	9.85	19.351	0	0	0	0	-821.698	33.125	-6.425	-13.026	25.691	344.925	-3.551	-8.106	-4.64	-44.648	-6	-54.445	1.83	0.202	22.461	proteins_0499	No	No	No	No
-498.35	34.052	0	-1.665	15.846	31.703	0	0	0	0	-820.432	33.157	-6.428	-12.974	25.203	344.068	-3.551	-8.106	-4.64	-44.648	8	-51.919	1.776	0.287	32.796	proteins_0937	No	No	No	No
-498.345	34.815	0	-1.345	15.768	31.467	0	0	0	0	-820.723	33.089	-6.485	-12.958	25.191	344.699	-3.546	-8.106	-4.859	-44.648	4	-53.134	3.124	0.017	32.613	proteins_0475	No	No	No	No
-498.345	31.921	0	-1.609	14.405	29.211	0	0	0	0	-820.877	33.049	-6.438	-13.093	25.288	344.668	-3.548	-8.106	-4.64	-44.648	6	-53.712	2.719	0	29.695	proteins_0586	No	No	No	No
-498.343	33.735	0	-1.752	15.82	30.722	0	0	0	0	-820.869	32.879	-6.447	-13.249	25.547	344.738	-3.547	-8.106	-4.64	-44.648	-2	-54.344	0.573	0.521	35.527	proteins_0176	No	No	No	No
-498.342	24.077	0	-1.74	11.461	23.804	0	0	0	0	-821.862	33.243	-6.458	-12.952	25.59	345.055	-3.546	-8.106	-4.657	-44.648	-4	-52.683	1.702	0.815	24.406	proteins_0798	No	No	No	No
-498.341	27.984	0	-1.484	12.922	23.312	0	0	0	0	-821.162	33.16	-6.416	-13.081	25.219	344.992	-3.599	-8.106	-4.7	-44.648	-6	-54.637	2.475	0.136	25.959	proteins_0902	No	No	No	No
-498.34	27.584	0	-1.868	13.092	24.039	0	0	0	0	-822.292	33.225	-6.431	-12.895	25.701	345.419	-3.673	-8.106	-4.64	-44.648	-7	-52.591	2.247	0.501	25.206	proteins_0720	No	No	No	No
-498.33	25.61	0	-2.727	11.654	23.768	0	0	0	0	-822.844	33.752	-6.424	-12.938	25.137	345.929	-3.55	-8.106	-4.64	-44.648	-9	-54.923	2.284	0.963	29.326	proteins_0358	No	No	No	No
-498.324	24.633	0	-2.447	11.395	23.07	0	0	0	0	-823.935	33.38	-6.398	-13.164	25.825	346.952	-3.576	-8.106	-4.655	-44.648	-8	-56.802	2.33	0.292	24.596	proteins_0207	No	No	No	No
-498.323	28.035	0	-1.772	12.846	26.499	0	0	0	0	-821.449	33.082	-6.443	-13.035	25.383	345.117	-3.546	-8.106	-4.679	-44.648	4	-55.593	1.433	0.51	30.284	proteins_0527	No	No	No	No
-498.322	37.043	0	-1.41	16.742	35.461	0	0	0	0	-820.942	33.017	-6.466	-12.908	25.32	344.776	-3.546	-8.106	-4.819	-44.648	8	-53.786	1.629	0.079	36.157	proteins_0218	No	No	No	No
-498.322	25.94	0	-1.78	11.905	23.034	0	0	0	0	-822.372	33.284	-6.457	-12.944	25.386	345.887	-3.714	-8.106	-4.64	-44.648	-8	-54.365	2.963	0.542	26.467	proteins_0360	No	No	No	No
-498.315	31.524	0	-1.85	14.253	32.081	0	0	0	0	-821.132	33.192	-6.41	-12.936	25.327	344.585	-3.547	-8.106	-4.64	-44.648	11	-54.122	0.391	0.013	33.588	proteins_0280	No	No	No	No
-498.315	23.236	0	-1.868	10.732	23.321	0	0	0	0	-821.415	33.247	-6.461	-13.102	25.3	345.234	-3.724	-8.106	-4.64	-44.648	3	-53.999	1.42	0.192	27.851	proteins_0690	No	No	No	No
-498.314	23.627	0	-1.549	10.767	21.999	0	0	0	0	-821.822	33.068	-6.423	-12.833	25.244	345.419	-3.546	-8.106	-4.667	-44.648	-11	-56.311	1.349	0.185	27.768	proteins_0193	No	No	No	No
-498.312	30.046	0	-1.479	13.663	33.285	0	0	0	0	-820.068	33.008	-6.436	-13.202	25.141	344.199	-3.546	-8.106	-4.653	-44.648	9	-54.734	0.575	0	35.869	proteins_0277	No	No	No	No
-498.312	25.443	0	-2.068	11.96	22.843	0	0	0	0	-822.684	33.358	-6.469	-12.82	25.651	345.593	-3.546	-8.106	-4.64	-44.648	-5	-53.714	1.592	0.348	23.515	proteins_0289	No	No	No	No
-498.31	26.426	0	-2.381	12.204	26.236	0	0	0	0	-821.595	33.435	-6.412	-13.076	25.859	344.421	-3.548	-8.106	-4.64	-44.648	1	-52.815	0.807	0.036	27.304	proteins_0812	No	No	No	No
-498.31	37.011	0	-1.509	17.147	36.27	0	0	0	0	-820.749	32.966	-6.433	-12.99	25.254	344.583	-3.546	-8.106	-4.64	-44.648	11	-55.305	0.72	0	36.491	proteins_0851	No	No	No	No
-498.305	27.668	0	-1.379	12.942	25.701	0	0	0	0	-820.724	33.136	-6.438	-12.889	25.251	344.299	-3.546	-8.106	-4.64	-44.648	3	-55.32	1.471	0	26.554	proteins_0040	No	No	No	No
-498.301	26.888	0	-1.983	12.268	23.041	0	0	0	0	-823.288	33.244	-6.396	-12.786	25.886	346.03	-3.583	-8.106	-4.655	-44.648	-9	-54.752	3.964	0.798	26.607	proteins_0004	No	No	No	No
-498.298	32.212	0	-1.824	14.625	33.311	0	0	0	0	-820.237	33.096	-6.442	-13.202	25.14	344.287	-3.546	-8.106	-4.64	-44.648	6	-53.219	2.011	0.01	33.152	proteins_0550	No	No	No	No
-498.298	29.072	0	-1.545	13.22	28.609	0	0	0	0	-820.243	33.113	-6.457	-13.384	25.109	344.503	-3.546	-8.106	-4.64	-44.648	9	-54.98	1.142	0	29.941	proteins_0679	No	No	No	No
-498.293	32.529	0	-1.713	14.732	30.475	0	0	0	0	-821.118	33.176	-6.441	-13.026	25.403	344.662	-3.547	-8.106	-4.648	-44.648	3	-52.735	3.832	0.99	33.337	proteins_0032	No	No	No	No
-498.292	24.054	0	-2.009	10.851	24.674	0	0	0	0	-822.816	33.602	-6.442	-12.775	25.297	346.061	-3.815	-8.106	-4.65	-44.648	-6	-54.207	3.748	0.223	25.221	proteins_0257	No	No	No	No
-498.291	34.475	0	-1.667	15.841	32.877	0	0	0	0	-821.619	33.026	-6.451	-13.01	25.365	345.371	-3.557	-8.106	-4.664	-44.648	6	-54.337	-0.23	0	34.352	proteins_0304	No	No	No	No
-498.29	30.393	0	-2.146	13.837	26.536	0	0	0	0	-821.476	33.296	-6.434	-12.979	25.222	345.08	-3.557	-8.106	-4.688	-44.648	-5	-54.932	0.754	0.219	27.033	proteins_0698	No	No	No	No
-498.289	35.001	0	-1.485	15.838	34.609	0	0	0	0	-821.175	33.135	-6.472	-12.917	25.323	344.945	-3.546	-8.106	-4.827	-44.648	12	-53.782	0.839	0	33.913	proteins_0494	No	No	No	No
-498.289	24.951	0	-1.481	11.807	22.574	0	0	0	0	-820.953	33.196	-6.429	-13.191	25.241	344.786	-3.546	-8.106	-4.64	-44.648	-4	-55.771	2.109	0.071	24.055	proteins_0917	No	No	No	No
-498.288	25.224	0	-2.115	11.757	22.319	0	0	0	0	-821.322	33.033	-6.441	-12.892	25.557	344.717	-3.546	-8.106	-4.64	-44.648	-1	-56.989	0.682	0.346	24.958	proteins_0759	No	No	No	No
-498.287	28.249	0	-1.632	13.454	26.761	0	0	0	0	-821.86	33.21	-6.436	-13.082	25.419	345.423	-3.561	-8.106	-4.647	-44.648	-1	-56.107	3.203	0.324	28.008	proteins_0559	No	No	No	No
-498.287	30.078	0	-1.682	13.659	28.554	0	0	0	0	-820.974	33.203	-6.457	-13.153	25.377	344.657	-3.547	-8.106	-4.64	-44.648	7	-50.893	1.196	0	30.209	proteins_0683	No	No	No	No
-498.283	31.392	0	-1.739	14.624	30.004	0	0	0	0	-821.833	32.887	-6.451	-12.787	25.532	345.386	-3.596	-8.106	-4.668	-44.648	-1	-54.81	2.994	0.043	31.691	proteins_0376	No	No	No	No
-498.282	24.532	0	-2.236	11.64	21.395	0	0	0	0	-821.596	33.205	-6.436	-13.059	25.891	344.678	-3.546	-8.106	-4.664	-44.648	-8	-59.089	2.221	0.371	24.05	proteins_0413	No	No	No	No
-498.28	23.396	0	-1.753	10.582	21.843	0	0	0	0	-820.925	33.496	-6.419	-13.346	25.116	344.742	-3.55	-8.106	-4.64	-44.648	-5	-53.712	3.282	0.619	25.469	proteins_0750	No	No	No	No
-498.277	23.657	0	-1.881	10.708	22.938	0	0	0	0	-821.489	33.085	-6.421	-12.741	25.243	344.99	-3.547	-8.106	-4.643	-44.648	0	-55.351	3.861	0.135	24.054	proteins_0528	No	No	No	No
-498.277	24.8	0	-1.98	11.84	24.786	0	0	0	0	-821.036	33.099	-6.431	-13.059	25.185	344.767	-3.548	-8.106	-4.5	-44.648	4	-55.404	2.078	0	25.591	proteins_0799	No	No	No	No
-498.274	35.557	0	-1.479	16.318	36.368	0	0	0	0	-820.933	33.004	-6.485	-12.788	25.363	344.74	-3.546	-8.106	-4.875	-44.648	12	-54.251	0.572	0	35.68	proteins_0573	No	No	No	No
-498.274	23.841	0	-1.975	10.769	25.115	0	0	0	0	-821.508	33.553	-6.457	-13.12	25.445	344.947	-3.733	-8.106	-4.647	-44.648	-2	-54.654	3.671	0.606	29.799	proteins_0926	No	No	No	No
-498.269	30.897	0	-2.485	13.957	27.15	0	0	0	0	-822.868	32.923	-6.439	-12.61	25.555	346.016	-3.859	-8.106	-4.233	-44.648	-3	-55.437	1.349	0.116	29.591	proteins_0187	No	No	No	No
-498.269	26.442	0	-1.652	12.661	23.834	0	0	0	0	-821.221	33.274	-6.428	-12.93	25.354	344.626	-3.551	-8.106	-4.64	-44.648	-1	-55.96	1.174	0.129	25.612	proteins_0418	No	No	No	No
-498.264	25.333	0	-1.911	11.927	24.098	0	0	0	0	-820.759	33.09	-6.444	-12.966	25.224	344.548	-3.546	-8.106	-4.657	-44.648	-6	-53.99	1.224	0.278	26.05	proteins_0456	No	No	No	No
-498.264	27.709	0	-1.984	13.062	27.127	0	0	0	0	-821.268	33.129	-6.443	-12.875	25.174	344.963	-3.546	-8.106	-4.643	-44.648	-2	-54.346	2.088	0	27.678	proteins_0520	No	No	No	No
-498.263	33.914	0	-1.787	15.51	30.342	0	0	0	0	-821.148	33.218	-6.433	-12.99	25.126	344.918	-3.552	-8.106	-4.648	-44.648	7	-51.52	1.581	0.605	33.525	proteins_0275	No	No	No	No
-498.262	37.63	0	-1.634	17.287	35.627	0	0	0	0	-820.602	33.088	-6.481	-12.958	25.217	344.66	-3.546	-8.106	-4.886	-44.648	7	-54.685	2.279	0	37.394	proteins_0462	No	No	No	No
-498.258	34.018	0	-1.532	15.542	33.699	0	0	0	0	-821.289	33.032	-6.491	-13.125	25.492	345.383	-3.698	-8.106	-4.807	-44.648	8	-52.393	1.329	0.031	33.64	proteins_0241	No	No	No	No
-498.256	25.628	0	-2.357	11.653	23.506	0	0	0	0	-821.361	33.398	-6.466	-13.072	25.191	345.001	-3.552	-8.106	-4.64	-44.648	2	-54.521	2.126	0.189	23.885	proteins_0541	No	No	No	No
-498.255	24.265	0	-2.007	11.295	21.206	0	0	0	0	-821.961	33.128	-6.434	-13.023	25.462	345.525	-3.552	-8.106	-4.647	-44.648	-7	-54.151	3.374	0.672	23.888	proteins_0482	No	No	No	No
-498.254	26.596	0	-1.788	12.713	24.238	0	0	0	0	-821.619	33.093	-6.462	-13.355	25.688	345.345	-3.551	-8.106	-4.64	-44.648	-3	-54.438	1.294	0.372	26.264	proteins_0234	No	No	No	No
-498.254	26.321	0	-2.051	12.451	22.596	0	0	0	0	-822.913	33.154	-6.407	-13.076	25.606	346.329	-3.553	-8.106	-4.64	-44.648	-8	-53.633	2.406	0.263	24.989	proteins_0551	No	No	No	No
-498.253	25.593	0	-1.893	11.549	23.986	0	0	0	0	-822.353	33.402	-6.42	-12.926	25.292	345.699	-3.553	-8.106	-4.64	-44.648	1	-55.251	1.89	0.088	23.962	proteins_0224	No	No	No	No
-498.251	23.669	0	-2.999	10.898	22.786	0	0	0	0	-823.09	33.557	-6.423	-12.89	25.699	345.85	-3.559	-8.106	-4.64	-44.648	-11	-54.98	3.341	0.555	25.387	proteins_0121	No	No	No	No
-498.248	27.633	0	-1.973	12.887	25.097	0	0	0	0	-821.544	33.359	-6.437	-13.417	25.211	345.58	-3.578	-8.106	-4.668	-44.648	-11	-55.81	4.006	0.9	27.284	proteins_0076	No	No	No	No
-498.248	38.706	0	-1.202	17.916	38.282	0	0	0	0	-820.421	33.03	-6.439	-12.935	25.232	344.225	-3.546	-8.106	-4.64	-44.648	11	-54.051	1.078	0.003	39.607	proteins_0862	No	No	No	No
-498.243	32.904	0	-1.545	15.159	30.766	0	0	0	0	-820.929	33.023	-6.454	-13.343	25.671	344.731	-3.548	-8.106	-4.64	-44.648	5	-54.868	2.259	0.654	30.483	proteins_0308	No	No	No	No
-498.243	27.799	0	-1.417	12.688	26.52	0	0	0	0	-820.368	33.032	-6.43	-13.217	25.222	344.447	-3.546	-8.106	-4.628	-44.648	-5	-53.01	1.548	0.372	31.143	proteins_0423	No	No	No	No
-498.237	32.155	0	-1.444	15.025	29.999	0	0	0	0	-821.056	33.181	-6.449	-12.947	25.165	344.812	-3.55	-8.106	-4.64	-44.648	9	-52.826	0.472	0	31.198	proteins_0770	No	No	No	No
-498.234	20.076	0	-1.637	9.153	16.992	0	0	0	0	-822.246	33.017	-6.447	-12.755	25.59	345.574	-3.546	-8.106	-4.667	-44.648	-5	-57.165	2.213	0.965	22.188	proteins_0392	No	No	No	No
-498.233	22.362	0	-2.028	10.287	20.22	0	0	0	0	-821.548	33.278	-6.434	-13.013	25.425	344.903	-3.432	-8.106	-4.658	-44.648	-1	-57.201	2.248	0.179	20.419	proteins_0651	No	No	No	No
-498.233	34.384	0	-2.949	16.004	33.069	0	0	0	0	-823.343	33.328	-6.323	-12.627	25.904	345.618	-3.579	-8.3	-4.264	-44.648	-4	-54.202	3.225	0.761	38.216	proteins_0715	No	No	No	No
-498.228	39.529	0	-1.563	17.816	38.195	0	0	0	0	-821.289	33.109	-6.42	-12.98	25.308	344.956	-3.547	-8.106	-4.61	-44.648	7	-54.799	0.693	0.178	38.593	proteins_0344	No	No	No	No
-498.227	24.913	0	-2.41	11.505	23.453	0	0	0	0	-824.481	33.396	-6.468	-12.821	25.57	347.611	-3.641	-8.106	-4.64	-44.648	-2	-55.792	2.789	0	25.645	proteins_0589	No	No	No	No
-498.226	28.542	0	-2.138	13.595	25.74	0	0	0	0	-821.946	33.342	-6.435	-12.977	25.116	345.588	-3.46	-8.106	-4.7	-44.648	-7	-56.641	2.721	0.539	26.233	proteins_0816	No	No	No	No
-498.224	24.056	0	-1.799	10.863	23.26	0	0	0	0	-820.641	33.104	-6.462	-13.267	25.221	344.762	-3.547	-8.106	-4.64	-44.648	2	-55.466	1.642	0.016	24.157	proteins_0785	No	No	No	No
-498.221	24.143	0	-2.319	11.311	21.716	0	0	0	0	-822.568	33.555	-6.46	-12.879	25.208	345.864	-3.547	-8.106	-4.64	-44.648	-3	-56.292	1.861	0.154	23.485	proteins_0263	No	No	No	No
-498.219	35.273	0	-1.377	16.324	35.364	0	0	0	0	-820.799	32.818	-6.434	-12.907	25.596	344.454	-3.546	-8.106	-4.647	-44.648	4	-55.15	1.507	0.451	40.062	proteins_0147	No	No	No	No
-498.219	23.589	0	-1.327	10.716	20.399	0	0	0	0	-821.785	33.338	-6.434	-13.033	25.209	345.433	-3.553	-8.106	-4.64	-44.648	-7	-56.147	4.434	0.537	22.447	proteins_0091	No	No	No	No
-498.218	37.52	0	-1.739	17.46	31.235	0	0	0	0	-820.911	33.035	-6.469	-13.046	25.24	344.876	-3.55	-8.106	-4.64	-44.648	11	-52.434	0.011	0.17	31.705	proteins_0050	No	No	No	No
-498.217	35.966	0	-1.369	16.416	34.164	0	0	0	0	-821.26	33.15	-6.473	-12.748	25.554	344.68	-3.546	-8.106	-4.819	-44.648	8	-54.975	2.171	0	36.827	proteins_0842	No	No	No	No
-498.21	38.094	0	-1.481	17.563	36.766	0	0	0	0	-820.461	33.137	-6.422	-13.035	25.271	344.24	-3.546	-8.106	-4.64	-44.648	11	-55.179	0.79	0.019	36.249	proteins_0642	No	No	No	No
-498.208	23.86	0	-1.744	10.901	20.523	0	0	0	0	-820.496	33.122	-6.431	-12.997	25.209	344.345	-3.546	-8.106	-4.66	-44.648	-13	-55.636	1.431	0.104	22.579	proteins_0197	No	No	No	No
-498.207	33.235	0	-1.4	15.053	34.915	0	0	0	0	-820.059	32.961	-6.439	-13.015	25.218	344.068	-3.546	-8.106	-4.64	-44.648	8	-54.59	1.65	0	35.796	proteins_0595	No	No	No	No
-498.204	26.669	0	-1.589	12.016	23.541	0	0	0	0	-820.821	33.269	-6.45	-13.022	25.097	344.664	-3.546	-8.106	-4.64	-44.648	0	-56.251	2.096	0.351	27.454	proteins_0143	No	No	No	No
-498.204	23.761	0	-2.324	10.764	23.683	0	0	0	0	-821.678	33.269	-6.389	-12.603	25.113	344.924	-3.58	-8.106	-4.506	-44.648	-1	-54.299	1.42	0.099	24.642	proteins_0368	No	No	No	No
-498.204	28.942	0	-2.176	13.669	27.115	0	0	0	0	-822.606	33.434	-6.438	-12.757	25.345	345.988	-3.766	-8.106	-4.65	-44.648	2	-52.337	1.334	0	29.412	proteins_0722	No	No	No	No
-498.203	22.999	0	-1.633	10.442	20.744	0	0	0	0	-820.959	32.967	-6.433	-12.941	25.438	344.687	-3.546	-8.106	-4.662	-44.648	-14	-55.933	1.649	0.396	23.205	proteins_0196	No	No	No	No
-498.2	26.762	0	-1.174	12.598	24.951	0	0	0	0	-821.044	33.147	-6.469	-12.919	25.118	344.894	-3.546	-8.106	-4.628	-44.648	-10	-54.09	0.348	0	31.516	proteins_0117	No	No	No	No
-498.198	24.812	0	-2.702	11.444	23.022	0	0	0	0	-822.6	33.208	-6.408	-12.881	25.644	345.807	-3.566	-8.106	-4.647	-44.648	-8	-54.248	2.656	0.006	25.022	proteins_0509	No	No	No	No
-498.196	33.844	0	-1.214	15.361	33.524	0	0	0	0	-820.328	33.004	-6.482	-13.134	25.236	344.644	-3.547	-8.106	-4.836	-44.648	8	-53.75	1.292	0.266	35.057	proteins_0251	No	No	No	No
-498.192	25.97	0	-1.787	12.333	24.286	0	0	0	0	-823.841	33.433	-6.432	-12.968	26.124	346.439	-3.552	-8.106	-4.64	-44.648	-10	-52.707	2.492	0.046	25.409	proteins_0070	No	No	No	No
-498.192	24.92	0	-2.045	11.29	21.619	0	0	0	0	-820.989	33.236	-6.454	-12.911	25.143	344.985	-3.797	-8.106	-4.65	-44.648	-12	-55.305	1.973	0.719	23.183	proteins_0250	No	No	No	No
-498.192	28.836	0	-1.64	13.497	28.583	0	0	0	0	-820.843	33.023	-6.439	-13.027	25.304	344.799	-3.546	-8.106	-4.708	-44.648	7	-53.912	0.454	0.742	30.605	proteins_0774	No	No	No	No
-498.191	34.669	0	-1.727	15.789	33.747	0	0	0	0	-821.054	33.137	-6.451	-12.861	25.229	344.764	-3.546	-8.106	-4.655	-44.648	5	-54.037	1.858	0.215	32.941	proteins_0203	No	No	No	No
-498.191	27.808	0	-2.33	13.257	25.675	0	0	0	0	-821.622	33.146	-6.436	-13.169	25.672	345.159	-3.547	-8.106	-4.64	-44.648	1	-55.451	2.003	0.002	27.588	proteins_0605	No	No	No	No
-498.19	37.023	0	-1.622	16.757	37.301	0	0	0	0	-821.104	33.28	-6.469	-12.917	25.428	344.719	-3.547	-8.106	-4.825	-44.648	8	-54.072	1.255	0	40.471	proteins_0700	No	No	No	No
-498.189	25.952	0	-1.392	11.859	28.415	0	0	0	0	-820.079	32.984	-6.439	-13.146	25.282	344.178	-3.547	-8.106	-4.667	-44.648	11	-54.185	0.65	0	31.728	proteins_0322	No	No	No	No
-498.189	27.501	0	-1.56	12.724	22.506	0	0	0	0	-821.828	33.144	-6.49	-12.913	25.636	345.37	-3.573	-8.106	-4.782	-44.648	-2	-56.861	3.233	0.837	24.049	proteins_0310	No	No	No	No
-498.182	26.449	0	-1.728	12.221	25.056	0	0	0	0	-821.89	33.396	-6.427	-12.984	25.268	345.401	-3.553	-8.106	-4.64	-44.648	-3	-53.939	2.782	0.859	29.796	proteins_0107	No	No	No	No
-498.182	32.413	0	-1.405	14.65	30.313	0	0	0	0	-820.32	33.078	-6.439	-13.093	25.131	344.403	-3.547	-8.106	-4.64	-44.648	5	-52.868	2.68	0	29.767	proteins_0447	No	No	No	No
-498.181	30.786	0	-1.423	14.385	29.52	0	0	0	0	-820.646	33.096	-6.439	-13.066	25.147	344.669	-3.547	-8.106	-4.64	-44.648	3	-51.12	2.148	0	31.687	proteins_0962	No	No	No	No
-498.178	23.799	0	-2.531	10.919	22.748	0	0	0	0	-824.49	33.28	-6.439	-12.987	26.771	346.639	-3.551	-8.106	-4.647	-44.648	-7	-53.897	4.892	0.252	26.434	proteins_0172	No	No	No	No
-498.175	20.843	0	-2.022	9.471	19.054	0	0	0	0	-821.34	33.166	-6.446	-12.809	25.18	345.018	-3.546	-8.106	-4.643	-44.648	-1	-56.901	1.807	0.417	22.117	proteins_0247	No	No	No	No
-498.173	31.807	0	-1.59	14.7	32.838	0	0	0	0	-820.767	33.056	-6.457	-13.015	25.358	344.784	-3.546	-8.297	-4.64	-44.648	12	-54.286	1.127	0	32.759	proteins_0682	No	No	No	No
-498.172	38.101	0	-1.65	17.438	36.548	0	0	0	0	-821.393	32.998	-6.509	-12.975	25.606	345.492	-3.701	-8.106	-4.935	-44.648	3	-56.71	1.668	0	37.015	proteins_0017	No	No	No	No
-498.172	23.175	0	-2.764	10.491	20.73	0	0	0	0	-822.806	33.417	-6.446	-12.894	25.838	345.69	-3.57	-8.106	-4.647	-44.648	-6	-55.608	2.939	0	22.786	proteins_0301	No	No	No	No
-498.171	25.733	0	-1.583	11.769	24.49	0	0	0	0	-821.468	33.079	-6.418	-12.804	25.339	345.041	-3.546	-8.106	-4.64	-44.648	-5	-53.958	2.927	0.01	26.273	proteins_0557	No	No	No	No
-498.171	24.654	0	-2.372	11.524	21.022	0	0	0	0	-821.315	33.286	-6.445	-12.897	25.099	345.052	-3.551	-8.106	-4.647	-44.648	-10	-54.199	3.342	0.186	23.747	proteins_0537	No	No	No	No
-498.171	27.497	0	-1.876	13.133	25.154	0	0	0	0	-820.66	32.973	-6.387	-13.027	25.462	344.266	-3.547	-8.106	-4.497	-44.648	-3	-53.926	1.953	0.312	26.15	proteins_0879	No	No	No	No
-498.168	24.799	0	-1.983	11.321	24.39	0	0	0	0	-822.564	33.245	-6.439	-13.129	25.342	346.324	-3.552	-8.106	-4.64	-44.648	-3	-54.267	0.8	0.007	24.637	proteins_0408	No	No	No	No
-498.166	25.932	0	-1.708	12.155	24.825	0	0	0	0	-820.705	33.414	-6.447	-13.34	25.11	344.749	-3.55	-8.106	-4.643	-44.648	0	-54.436	0.551	0.238	27.218	proteins_0843	No	No	No	No
-498.162	22.569	0	-1.812	10.366	22.721	0	0	0	0	-820.995	33.181	-6.421	-12.987	25.235	344.765	-3.546	-8.106	-4.64	-44.648	-7	-53.656	1.367	0.497	24.854	proteins_0206	No	No	No	No
-498.161	26.341	0	-2.06	12.415	24.151	0	0	0	0	-821.486	33.094	-6.436	-13.192	25.685	345.121	-3.552	-8.106	-4.64	-44.648	-8	-54.659	2.935	0.03	26.205	proteins_0538	No	No	No	No
-498.159	25.886	0	-1.752	12.286	26.27	0	0	0	0	-821.306	33.066	-6.405	-13.022	25.331	344.988	-3.559	-8.106	-4.497	-44.648	-3	-53.104	1.368	0.026	29.386	proteins_0216	No	No	No	No
-498.159	35.438	0	-1.504	16.251	35.27	0	0	0	0	-820.526	33.124	-6.488	-12.798	25.236	344.46	-3.546	-8.106	-4.867	-44.648	10	-54.773	0.832	0	36.514	proteins_0261	No	No	No	No
-498.158	24.578	0	-1.666	11.427	25.149	0	0	0	0	-821.086	33.103	-6.435	-12.833	25.349	344.684	-3.546	-8.106	-4.64	-44.648	6	-56.635	0.994	0	25.796	proteins_0578	No	No	No	No
-498.152	34.289	0	-1.285	15.872	33.845	0	0	0	0	-820.644	32.871	-6.441	-12.82	25.413	344.41	-3.546	-8.106	-4.64	-44.648	8	-54.638	0.859	0.261	36.842	proteins_0212	No	No	No	No
-498.152	24.198	0	-1.951	11.541	23.495	0	0	0	0	-820.767	33.31	-6.432	-13.022	25.344	344.354	-3.546	-8.106	-4.64	-44.648	0	-57.377	1.735	0	24.939	proteins_0435	No	No	No	No
-498.151	29.92	0	-1.296	13.993	31.889	0	0	0	0	-820.323	32.835	-6.437	-13.258	25.651	344.316	-3.546	-8.106	-4.635	-44.648	-1	-55.14	1.711	0.115	33.405	proteins_0148	No	No	No	No
-498.149	26.479	0	-1.76	12.628	24.842	0	0	0	0	-820.896	32.988	-6.428	-13.034	25.404	344.953	-3.742	-8.106	-4.64	-44.648	0	-54.83	1.258	0.077	26.667	proteins_0518	No	No	No	No
-498.148	28.309	0	-1.306	12.886	25.827	0	0	0	0	-820.02	33.119	-6.448	-13.121	25.195	344.055	-3.546	-8.106	-4.628	-44.648	-6	-53.366	1.895	0.598	29.995	proteins_0138	No	No	No	No
-498.141	23.219	0	-1.872	10.496	21.726	0	0	0	0	-823.157	33.594	-6.435	-12.877	25.242	346.519	-3.602	-8.106	-4.67	-44.648	-9	-54.088	2.976	0.439	22.156	proteins_0697	No	No	No	No
-498.14	25.048	0	-1.477	11.579	22.382	0	0	0	0	-823.557	33.23	-6.381	-13.082	25.192	347.443	-3.576	-8.106	-4.655	-44.648	-12	-55.064	3.134	0.211	24.331	proteins_0236	No	No	No	No
-498.136	27.113	0	-1.998	12.98	25.613	0	0	0	0	-821.927	33.025	-6.484	-13.024	25.815	345.403	-3.551	-8.106	-4.64	-44.648	2	-56.292	1.799	0.154	25.327	proteins_0038	No	No	No	No
-498.128	33.215	0	-1.58	15.56	32.786	0	0	0	0	-821.198	33.057	-6.443	-12.866	25.223	345.045	-3.552	-8.106	-4.64	-44.648	7	-53.453	3.179	0.224	34.946	proteins_0424	No	No	No	No
-498.128	32.255	0	-1.563	14.607	31.877	0	0	0	0	-820.887	33.116	-6.398	-12.905	25.431	344.458	-3.55	-8.106	-4.64	-44.648	10	-52.717	0.675	0.563	32.23	proteins_0768	No	No	No	No
-498.125	23.134	0	-1.652	10.677	23.86	0	0	0	0	-820.035	33.096	-6.44	-13.012	25.184	344.022	-3.546	-8.106	-4.64	-44.648	5	-54.915	1.294	0	25.486	proteins_0562	No	No	No	No
-498.121	24.003	0	-2.383	11.034	22.908	0	0	0	0	-820.938	33.493	-6.436	-13.176	25.293	344.583	-3.546	-8.106	-4.64	-44.648	5	-55.847	0.003	0.942	23.297	proteins_0781	No	No	No	No
-498.119	22.623	0	-1.838	10.248	20.565	0	0	0	0	-822.141	33.326	-6.452	-13.219	25.475	345.848	-3.552	-8.106	-4.65	-44.648	-6	-55.404	2.643	0.021	22.758	proteins_0210	No	No	No	No
-498.118	34.922	0	-1.72	16.085	33.377	0	0	0	0	-820.979	32.936	-6.403	-13.044	25.806	344.548	-3.569	-8.106	-4.659	-44.648	1	-54.543	1.421	0.989	33.753	proteins_0202	No	No	No	No
-498.118	29.02	0	-1.655	13.062	26.884	0	0	0	0	-823.632	33.255	-6.444	-12.667	25.424	346.925	-3.568	-8.106	-4.656	-44.648	0	-55.151	5.53	0	27.853	proteins_0203	No	No	No	No
-498.115	34.931	0	-1.334	16.217	33.325	0	0	0	0	-820.45	32.879	-6.439	-13.076	25.589	344.329	-3.546	-8.106	-4.647	-44.648	2	-53.798	1.8	0.693	39.145	proteins_0464	No	No	No	No
-498.113	35.462	0	-1.527	16.037	34.747	0	0	0	0	-820.857	33.147	-6.468	-12.994	25.266	344.857	-3.547	-8.106	-4.762	-44.648	9	-54.497	1.551	0.988	40.199	proteins_0873	No	No	No	No
-498.106	21.985	0	-1.552	9.959	23.252	0	0	0	0	-819.739	33.106	-6.425	-13.144	25.119	343.924	-3.546	-8.106	-4.647	-44.648	1	-55.165	1.586	0.748	29.855	proteins_0198	No	No	No	No
-498.104	27.384	0	-1.353	12.843	25.051	0	0	0	0	-821.319	33.157	-6.432	-12.945	25.161	345.361	-3.608	-8.106	-4.727	-44.648	-7	-55.642	2.577	0.137	26.776	proteins_0612	No	No	No	No
-498.102	23.43	0	-1.711	10.638	20.583	0	0	0	0	-820.568	33.087	-6.43	-13.184	25.17	344.764	-3.546	-8.106	-4.64	-44.648	-6	-55.362	2.348	0.245	22.5	proteins_0327	No	No	No	No
-498.102	28.832	0	-1.832	13.285	27.428	0	0	0	0	-822.322	33.566	-6.437	-12.96	25.286	345.709	-3.55	-8.106	-4.64	-44.648	4	-54.747	1.527	0	29.757	proteins_0325	No	No	No	No
-498.097	28.244	0	-2.268	13.354	25.996	0	0	0	0	-821.476	33.213	-6.48	-13.225	25.721	345.094	-3.55	-8.106	-4.64	-44.648	-4	-54.906	3.215	0.91	27.214	proteins_0062	No	No	No	No
-498.097	30.895	0	-1.593	14.266	29.044	0	0	0	0	-821.148	33.179	-6.447	-13.115	25.545	344.834	-3.551	-8.106	-4.64	-44.648	2	-52.855	3.26	0.024	33.811	proteins_0431	No	No	No	No
-498.095	24.607	0	-1.809	11.645	22.507	0	0	0	0	-820.626	33.54	-6.454	-13.433	25.153	344.667	-3.547	-8.106	-4.64	-44.648	-4	-54.782	1.876	0.321	24.866	proteins_0814	No	No	No	No
-498.093	22.182	0	-2.301	10.115	21.626	0	0	0	0	-821.595	33.416	-6.43	-12.897	25.318	345.037	-3.548	-8.106	-4.64	-44.648	0	-54.173	2.108	0.185	23.495	proteins_0614	No	No	No	No
-498.093	24.588	0	-1.825	11.089	25.846	0	0	0	0	-821.213	33.293	-6.418	-12.888	25.095	344.955	-3.646	-8.106	-4.517	-44.648	4	-55.091	1.464	0.364	25.406	proteins_0631	No	No	No	No
-498.091	32.071	0	-1.611	14.501	30.156	0	0	0	0	-820.602	33.035	-6.399	-12.936	25.283	344.469	-3.547	-8.106	-4.64	-44.648	11	-54.122	0.599	0.004	28.903	proteins_0318	No	No	No	No
-498.09	32.845	0	-1.475	15.041	32.66	0	0	0	0	-820.031	33.066	-6.428	-13.065	25.123	344.186	-3.546	-8.106	-4.64	-44.648	9	-54.339	1.023	0	32.145	proteins_0517	No	No	No	No
-498.089	22.175	0	-2.001	10.042	20.449	0	0	0	0	-822.116	33.475	-6.434	-12.917	25.307	345.542	-3.553	-8.106	-4.64	-44.648	-8	-55.884	3.282	0	22.864	proteins_0265	No	No	No	No
-498.082	23.294	0	-2.069	10.734	21.744	0	0	0	0	-821.451	33.348	-6.478	-12.681	25.183	345.012	-3.622	-8.106	-4.64	-44.648	0	-55.255	1.194	0.243	22.463	proteins_0729	No	No	No	No
-498.081	31.943	0	-1.41	14.884	30.396	0	0	0	0	-820.481	33.288	-6.426	-12.983	25.458	344.005	-3.547	-8.106	-4.64	-44.648	7	-52.026	1.626	0.962	30.597	proteins_0272	No	No	No	No
-498.081	28.609	0	-1.697	13.433	26.729	0	0	0	0	-821.518	33.224	-6.48	-13.196	25.876	344.958	-3.55	-8.106	-4.64	-44.648	3	-54.565	1.216	0.05	30.475	proteins_0894	No	No	No	No
-498.078	32.919	0	-1.303	14.86	33.497	0	0	0	0	-820.174	33.078	-6.44	-13.093	25.128	344.365	-3.548	-8.106	-4.64	-44.648	10	-53.808	1.146	0	33.035	proteins_0746	No	No	No	No
-498.074	23.003	0	-1.685	10.439	21.447	0	0	0	0	-822.452	33.205	-6.43	-12.765	25.308	346.021	-3.546	-8.106	-4.662	-44.648	-3	-54.117	1.644	0.457	22.58	proteins_0471	No	No	No	No
-498.074	23.678	0	-1.941	11.067	22.38	0	0	0	0	-821.646	33.371	-6.44	-13.039	25.191	345.429	-3.547	-8.106	-4.64	-44.648	-5	-56.619	2.036	0.401	22.419	proteins_0787	No	No	No	No
-498.073	22.996	0	-1.413	10.425	23.077	0	0	0	0	-820.746	33.037	-6.45	-12.933	25.206	344.751	-3.546	-8.106	-4.64	-44.648	2	-55.566	1.531	0	27.338	proteins_0146	No	No	No	No
-498.073	22.996	0	-1.781	10.429	19.942	0	0	0	0	-823.638	33.263	-6.45	-12.823	25.457	347.059	-3.546	-8.106	-4.64	-44.648	-7	-54.242	2.978	0.478	23.141	proteins_0697	No	No	No	No
-498.07	27.669	0	-1.777	12.524	25.873	0	0	0	0	-820.928	33.189	-6.465	-13.157	25.308	344.923	-3.547	-8.106	-4.64	-44.648	-3	-55.844	3.969	0.485	29.377	proteins_0805	No	No	No	No
-498.068	22.837	0	-1.528	10.355	23.185	0	0	0	0	-821.237	33.108	-6.435	-13.183	25.257	345.363	-3.547	-8.106	-4.64	-44.648	0	-54.682	2.049	0.379	23.357	proteins_0689	No	No	No	No
-498.065	28.568	0	-2.162	12.921	29.608	0	0	0	0	-821.326	33.625	-6.455	-12.928	25.163	344.831	-3.579	-8.106	-4.64	-44.648	-1	-53.603	4.14	0.388	30.239	proteins_0284	No	No	No	No
-498.061	27.833	0	-2.297	12.933	24.192	0	0	0	0	-821.1	33.419	-6.449	-13.177	25.491	344.7	-3.547	-8.106	-4.643	-44.648	-4	-54.364	1.642	0.463	25.909	proteins_0422	No	No	No	No
-498.059	33.904	0	-1.305	15.389	32.38	0	0	0	0	-820.595	33.003	-6.47	-13.006	25.404	344.718	-3.546	-8.106	-4.813	-44.648	9	-52.405	1.768	0	34.598	proteins_0734	No	No	No	No
-498.056	33.337	0	-1.453	15.122	30.286	0	0	0	0	-820.885	33.125	-6.43	-13.022	25.31	344.778	-3.546	-8.106	-4.632	-44.648	5	-53.507	0.286	0	30.425	proteins_0219	No	No	No	No
-498.056	27.952	0	-1.659	12.839	27.218	0	0	0	0	-821.461	33.294	-6.468	-12.733	25.22	345.209	-3.561	-8.106	-4.801	-44.648	-1	-54.668	2.999	0.904	28.813	proteins_0397	No	No	No	No
-498.055	22.825	0	-1.637	10.423	20.117	0	0	0	0	-821.214	33.117	-6.466	-13.247	25.495	345.202	-3.547	-8.106	-4.64	-44.648	-6	-56.129	3.1	0	22.226	proteins_0469	No	No	No	No
-498.054	21.222	0	-1.517	9.691	18.64	0	0	0	0	-821.773	33.206	-6.431	-12.787	25.247	345.424	-3.546	-8.106	-4.64	-44.648	-4	-55.366	1.92	0.1	19.536	proteins_0479	No	No	No	No
-498.053	25.893	0	-1.494	12.141	22.859	0	0	0	0	-821.768	33.09	-6.457	-12.933	25.545	345.415	-3.546	-8.106	-4.643	-44.648	-8	-53.754	1.654	0.155	25.53	proteins_0703	No	No	No	No
-498.05	32.95	0	-1.745	15.299	29.451	0	0	0	0	-820.417	32.95	-6.411	-13.083	25.597	344.257	-3.55	-8.106	-4.64	-44.648	6	-51.284	1.762	0.014	31.952	proteins_0474	No	No	No	No
-498.049	29.646	0	-1.169	13.913	33.477	0	0	0	0	-821.026	33.06	-6.479	-13.063	25.393	345.276	-3.815	-8.106	-4.64	-44.648	8	-53.714	1.537	0.24	31.773	proteins_0281	No	No	No	No
-498.046	37.59	0	-1.149	17.116	37.271	0	0	0	0	-821.131	33.007	-6.477	-12.944	25.393	345.072	-3.546	-8.124	-4.648	-44.648	11	-53.931	0.813	0	37.262	proteins_0399	No	No	No	No
-498.046	31.639	0	-1.244	14.364	33.479	0	0	0	0	-820.764	33.073	-6.475	-13.131	25.268	345.115	-3.55	-8.106	-4.828	-44.648	6	-53.163	1.605	0.049	32.959	proteins_0670	No	No	No	No
-498.044	21.227	0	-1.418	9.595	17.859	0	0	0	0	-822.026	33.089	-6.425	-12.858	25.724	345.397	-3.551	-8.106	-4.64	-44.648	-8	-54.376	3.305	0.904	24.351	proteins_0204	No	No	No	No
-498.041	23.987	0	-1.727	10.842	21.934	0	0	0	0	-820.68	33.308	-6.455	-13.252	25.304	344.69	-3.548	-8.106	-4.653	-44.648	-11	-56.383	1.678	0.487	21.704	proteins_0031	No	No	No	No
-498.041	23.905	0	-2.035	10.882	21.943	0	0	0	0	-821.066	33.334	-6.432	-13.167	25.293	344.962	-3.546	-8.106	-4.665	-44.648	-12	-54.902	1.916	0.095	25.78	proteins_0363	No	No	No	No
-498.04	22.06	0	-1.868	10.075	21.099	0	0	0	0	-823.289	33.369	-6.459	-12.871	25.769	346.388	-3.553	-8.106	-4.64	-44.648	-8	-55.209	2.84	0.106	22.56	proteins_0145	No	No	No	No
-498.034	30.69	0	-1.591	14.021	30.286	0	0	0	0	-820.292	33.198	-6.444	-13.1	25.145	344.4	-3.548	-8.106	-4.64	-44.648	10	-54.035	1.458	0.058	34.515	proteins_0476	No	No	No	No
-498.034	36.058	0	-1.45	16.379	35.328	0	0	0	0	-820.85	33.152	-6.469	-12.908	25.308	344.896	-3.546	-8.106	-4.864	-44.648	7	-53.892	1.313	0.176	37.306	proteins_0563	No	No	No	No
-498.033	31.069	0	-1.636	14.128	31.282	0	0	0	0	-821.628	33.246	-6.427	-13.095	25.349	345.471	-3.554	-8.106	-4.64	-44.648	6	-53.697	2.891	0.57	28.237	proteins_0787	No	No	No	No
-498.031	35.137	0	-1.488	16.327	35.656	0	0	0	0	-820.339	32.884	-6.428	-12.936	25.627	344.102	-3.547	-8.106	-4.64	-44.648	7	-54.73	1.115	0.198	38.193	proteins_0113	No	No	No	No
-498.03	32.198	0	-1.876	14.975	32.072	0	0	0	0	-820.617	33.15	-6.428	-12.899	25.241	344.464	-3.547	-8.106	-4.64	-44.648	11	-53.949	1.474	0	31.021	proteins_0796	No	No	No	No
-498.029	33.415	0	-1.463	15.106	31.832	0	0	0	0	-820.548	33.116	-6.416	-12.905	25.304	344.363	-3.55	-8.106	-4.64	-44.648	10	-52.717	0.675	0.002	33.182	proteins_0287	No	No	No	No
-498.026	23.84	0	-2.37	10.942	24.372	0	0	0	0	-821.612	33.49	-6.449	-12.805	25.216	345.074	-3.546	-8.106	-4.64	-44.648	-3	-55.113	2.815	0.885	26.996	proteins_0346	No	No	No	No
-498.025	26.389	0	-1.357	12.006	26.489	0	0	0	0	-821.957	33.076	-6.451	-13.21	25.319	346.141	-3.547	-8.106	-4.64	-44.648	10	-53.436	0.059	0.668	25.894	proteins_0645	No	No	No	No
-498.025	28.315	0	-1.773	13.393	26.886	0	0	0	0	-820.583	32.935	-6.34	-12.589	25.252	343.903	-3.407	-8.106	-4.443	-44.648	1	-54.521	2.14	0.913	28.565	proteins_0874	No	No	No	No
-498.021	24.405	0	-2.241	11.331	21.479	0	0	0	0	-820.969	32.955	-6.437	-12.542	25.243	344.605	-3.613	-8.106	-4.509	-44.648	-7	-56.985	3.012	0.352	25.645	proteins_0253	No	No	No	No
-498.02	21.604	0	-2.846	9.751	19.859	0	0	0	0	-821.919	33.306	-6.43	-12.975	25.662	345.186	-3.579	-8.106	-4.517	-44.648	-7	-55.725	3.529	0.319	21.823	proteins_0743	No	No	No	No
-498.019	24.356	0	-2.016	11.643	21.715	0	0	0	0	-820.698	33.169	-6.426	-12.959	25.703	344.042	-3.546	-8.106	-4.55	-44.648	-5	-56.014	2.434	0.149	25.904	proteins_0262	No	No	No	No
-498.019	27.873	0	-1.646	13.133	25.602	0	0	0	0	-821.119	32.938	-6.429	-12.839	25.686	344.685	-3.546	-8.106	-4.64	-44.648	-2	-55.767	2.657	0.408	27.166	proteins_0264	No	No	No	No
-498.011	38.557	0	-1.834	17.842	36.469	0	0	0	0	-820.452	33.16	-6.434	-12.764	25.13	344.346	-3.541	-8.106	-4.702	-44.648	2	-56.022	1.13	0.108	39.315	proteins_0390	No	No	No	No
-498.011	28.238	0	-1.159	12.898	31.469	0	0	0	0	-820.51	33.038	-6.419	-13.005	25.089	344.739	-3.546	-8.106	-4.643	-44.648	12	-53.782	0.298	0.013	33.322	proteins_0696	No	No	No	No
-498.011	24.028	0	-1.689	10.874	24.074	0	0	0	0	-821.68	33.294	-6.424	-12.787	25.161	345.366	-3.546	-8.106	-4.64	-44.648	6	-56.539	1.188	0.437	24.339	proteins_0850	No	No	No	No
-498.009	26.84	0	-1.966	12.578	23.688	0	0	0	0	-821.953	33.389	-6.437	-12.987	25.238	345.686	-3.551	-8.106	-4.64	-44.648	-8	-55.353	1.864	0.83	26.03	proteins_0353	No	No	No	No
-498.009	30.475	0	-1.404	14.212	31.129	0	0	0	0	-820.133	33.017	-6.441	-13.245	25.258	344.56	-3.557	-8.106	-4.713	-44.648	0	-54.946	0.723	0.001	31.354	proteins_0886	No	No	No	No
-498.006	26.501	0	-1.934	11.94	24.603	0	0	0	0	-821.519	33.252	-6.433	-12.781	25.248	345.173	-3.551	-8.106	-4.64	-44.648	-3	-52.158	2.406	0.056	28.163	proteins_0111	No	No	No	No
-498.006	22.175	0	-1.532	10.025	21.429	0	0	0	0	-819.999	33.013	-6.439	-12.97	25.175	344.154	-3.546	-8.106	-4.64	-44.648	3	-55.761	0.92	0.236	22.258	proteins_0845	No	No	No	No
-498.004	27.783	0	-1.814	13.247	24.464	0	0	0	0	-822.868	33.302	-6.428	-12.86	25.582	346.218	-3.553	-8.106	-4.643	-44.648	-4	-55.423	1.063	0.045	25.922	proteins_0271	No	No	No	No
-498.004	24.595	0	-1.704	11.149	22.202	0	0	0	0	-822.412	33.507	-6.438	-12.876	25.252	345.952	-3.58	-8.106	-4.655	-44.648	-8	-55.254	2.51	0.483	22.371	proteins_0741	No	No	No	No
-498.003	34.099	0	-1.196	15.659	31.369	0	0	0	0	-819.87	32.961	-6.437	-13.015	25.23	344.068	-3.546	-8.106	-4.64	-44.648	5	-55.105	2.309	0.063	32.685	proteins_0841	No	No	No	No
-498	27.029	0	-1.831	12.821	25.751	0	0	0	0	-821.059	33.189	-6.437	-12.872	25.122	345.001	-3.546	-8.106	-4.643	-44.648	-2	-53.814	2.034	0.149	25.918	proteins_0450	No	No	No	No
-498	23.623	0	-1.202	10.68	22.407	0	0	0	0	-820.809	33.112	-6.455	-13.295	25.226	345.162	-3.546	-8.106	-4.64	-44.648	-1	-54.367	2.885	0.193	24.783	proteins_0495	No	No	No	No
-498	28.89	0	-1.77	13.131	28.492	0	0	0	0	-820.982	33.334	-6.448	-12.976	25.189	344.832	-3.554	-8.106	-4.64	-44.648	9	-54.24	1.121	0.368	30.72	proteins_0778	No	No	No	No
-498	25.388	0	-1.467	11.548	24.487	0	0	0	0	-820.59	33.088	-6.419	-12.888	25.183	344.566	-3.546	-8.106	-4.64	-44.648	-1	-56.371	1.322	0.079	25.611	proteins_0936	No	No	No	No
-497.997	29.348	0	-1.65	13.607	27.212	0	0	0	0	-821.48	33.011	-6.46	-12.907	25.633	345.151	-3.551	-8.106	-4.64	-44.648	-8	-54.467	3.254	0.002	27.543	proteins_0825	No	No	No	No
-497.995	26.54	0	-1.583	12.15	23.266	0	0	0	0	-821.74	33.307	-6.451	-12.965	25.237	345.686	-3.622	-8.106	-4.693	-44.648	-8	-56.443	2.713	0.123	25.38	proteins_0824	No	No	No	No
-497.993	31.288	0	-1.838	14.117	30.061	0	0	0	0	-821.149	33.475	-6.433	-12.76	25.336	344.483	-3.551	-8.106	-4.64	-44.648	2	-53.436	3.758	0.252	31.652	proteins_0443	No	No	No	No
-497.993	25.97	0	-1.815	12.254	24.315	0	0	0	0	-821.476	33.266	-6.43	-13.177	25.313	345.459	-3.553	-8.106	-4.64	-44.648	-5	-56.728	2.01	0	25.247	proteins_0621	No	No	No	No
-497.993	22.93	0	-1.442	10.465	22.217	0	0	0	0	-820.372	33.125	-6.442	-13.307	25.18	344.984	-3.767	-8.106	-4.64	-44.648	-6	-54.616	1.725	0.169	23.102	proteins_0708	No	No	No	No
-497.99	35.148	0	-1.289	15.868	34.189	0	0	0	0	-820.509	33.109	-6.436	-12.944	25.2	344.533	-3.547	-8.106	-4.64	-44.648	5	-53.823	1.16	0.295	36.458	proteins_0002	No	No	No	No
-497.989	22.478	0	-1.963	10.249	20.391	0	0	0	0	-821.53	33.375	-6.378	-12.585	25.409	344.54	-3.546	-8.106	-4.519	-44.648	-15	-56.04	1.522	0.121	25.298	proteins_0100	No	No	No	No
-497.985	21.524	0	-1.663	9.779	20.016	0	0	0	0	-821.928	33.211	-6.456	-12.95	25.268	345.818	-3.551	-8.106	-4.643	-44.648	-8	-56.045	3.481	0.558	22.126	proteins_0064	No	No	No	No
-497.979	35.454	0	-1.109	16.035	33.607	0	0	0	0	-820.285	33.202	-6.435	-12.714	25.058	344.289	-3.691	-8.106	-4.648	-44.648	4	-53.585	3.155	0.924	34.475	proteins_0504	No	No	No	No
-497.979	31.056	0	-1.146	14.348	29.436	0	0	0	0	-820.281	33.044	-6.453	-13.033	25.11	344.646	-3.593	-8.106	-4.664	-44.648	7	-54.622	2.318	0	32.028	proteins_0473	No	No	No	No
-497.973	30.095	0	-1.906	13.569	30.222	0	0	0	0	-821.272	33.337	-6.436	-12.803	25.148	345.002	-3.555	-8.106	-4.64	-44.648	8	-52.706	2.473	0	30.423	proteins_0792	No	No	No	No
-497.97	20.925	0	-1.936	9.53	21.792	0	0	0	0	-821.084	33.364	-6.437	-12.911	25.23	344.825	-3.546	-8.106	-4.657	-44.648	5	-55.924	0.345	0.319	22.09	proteins_0692	No	No	No	No
-497.97	21.9	0	-1.798	9.989	20.777	0	0	0	0	-820.523	33.351	-6.439	-13.272	25.04	344.993	-3.715	-8.106	-4.65	-44.648	-6	-54.197	1.733	0.026	22.351	proteins_0923	No	No	No	No
-497.966	38.207	0	-1.222	17.702	38.212	0	0	0	0	-820.622	33.021	-6.468	-12.993	25.454	344.753	-3.551	-8.106	-4.807	-44.648	10	-55.431	0.63	0	36.762	proteins_0278	No	No	No	No
-497.962	37.594	0	-0.944	17.356	34.69	0	0	0	0	-820.225	32.986	-6.431	-13.072	25.301	344.419	-3.546	-8.106	-4.64	-44.648	10	-54.553	1.664	0	35.064	proteins_0710	No	No	No	No
-497.956	26.488	0	-2.077	12.69	23.885	0	0	0	0	-821.441	33.315	-6.447	-13.079	25.214	345.456	-3.567	-8.106	-4.653	-44.648	-4	-54.557	1.725	0.443	25.141	proteins_0299	No	No	No	No
-497.955	32.834	0	-2.201	15.404	29.555	0	0	0	0	-821.842	33.18	-6.425	-12.884	25.407	345.734	-3.559	-8.106	-4.812	-44.648	5	-51.106	2.402	0.071	30.361	proteins_0653	No	No	No	No
-497.955	26.474	0	-1.625	12.038	29.171	0	0	0	0	-821.312	33.312	-6.453	-12.898	25.108	345.234	-3.551	-8.106	-4.64	-44.648	11	-51.927	0.019	0.005	31.531	proteins_0733	No	No	No	No
-497.954	31.026	0	-1.692	14.211	31.963	0	0	0	0	-820.753	33.153	-6.473	-13.072	25.299	344.979	-3.546	-8.253	-4.64	-44.648	10	-54.262	1.484	0.092	34.112	proteins_0319	No	No	No	No
-497.954	26.389	0	-1.38	11.96	29.559	0	0	0	0	-821.257	33.307	-6.461	-13.093	25.339	345.153	-3.548	-8.106	-4.64	-44.648	11	-51.421	0.233	0.016	27.653	proteins_0665	No	No	No	No
-497.952	36.686	0	-1.323	16.907	35.467	0	0	0	0	-820.422	33.078	-6.451	-13.093	25.243	344.767	-3.548	-8.237	-4.64	-44.648	10	-53.754	0.691	0	34.765	proteins_0203	No	No	No	No
-497.952	37.809	0	-1.145	17.331	37.502	0	0	0	0	-819.966	32.961	-6.435	-13.072	25.224	344.275	-3.546	-8.106	-4.64	-44.648	11	-55.19	1.133	0	37.676	proteins_0678	No	No	No	No
-497.951	36.914	0	-1.061	16.762	39.152	0	0	0	0	-820.354	33.012	-6.449	-12.989	25.311	344.739	-3.547	-8.385	-4.64	-44.648	12	-53.058	0.378	0	40.648	proteins_0048	No	No	No	No
-497.945	22.283	0	-1.728	10.239	18.173	0	0	0	0	-820.015	32.904	-6.419	-13.057	25.496	344.085	-3.546	-8.106	-4.64	-44.648	-1	-56.441	2.267	0.191	22.119	proteins_0753	No	No	No	No
-497.942	23.432	0	-1.408	10.593	21.45	0	0	0	0	-822.236	33.168	-6.438	-12.907	25.383	346.071	-3.567	-8.106	-4.662	-44.648	0	-56.454	1.092	0.425	22.69	proteins_0704	No	No	No	No
-497.941	33.916	0	-2.275	15.776	29.939	0	0	0	0	-821.69	33.182	-6.446	-12.946	25.577	345.33	-3.553	-8.106	-4.64	-44.648	6	-53.286	1.641	0	29.994	proteins_0513	No	No	No	No
-497.94	31.266	0	-1.752	14.739	30.713	0	0	0	0	-822.595	33.675	-6.434	-12.521	25.398	345.549	-3.58	-8.106	-4.677	-44.648	0	-53.579	1.342	0.19	31.83	proteins_0858	No	No	No	No
-497.939	27.726	0	-1.384	12.667	25.223	0	0	0	0	-820.917	33.075	-6.469	-12.732	25.242	345.145	-3.858	-8.106	-4.671	-44.648	3	-54.883	1.034	0	24.72	proteins_0381	No	No	No	No
-497.939	22.73	0	-1.674	10.469	22.638	0	0	0	0	-821.212	33.368	-6.469	-13.189	25.23	345.275	-3.547	-8.106	-4.64	-44.648	4	-54.547	0.78	0.086	25.013	proteins_0856	No	No	No	No
-497.936	33.137	0	-1.536	15.085	34.551	0	0	0	0	-821.667	33.096	-6.43	-13.01	25.251	345.845	-3.58	-8.106	-4.688	-44.648	7	-54.185	-0.388	0.308	39.926	proteins_0141	No	No	No	No
-497.934	32.819	0	-1.985	15.121	30.355	0	0	0	0	-821.857	33.365	-6.403	-12.699	25.623	344.726	-3.719	-8.106	-4.217	-44.648	-2	-55.148	4.053	0.29	31.731	proteins_0549	No	No	No	No
-497.93	25.877	0	-1.47	11.736	23.806	0	0	0	0	-820.683	33.139	-6.456	-13.131	25.216	344.928	-3.548	-8.106	-4.64	-44.648	2	-53.16	1.652	0.064	25.622	proteins_0182	No	No	No	No
-497.93	24.906	0	-1.674	11.864	22.672	0	0	0	0	-821.208	32.943	-6.363	-12.931	25.591	344.734	-3.546	-8.106	-4.397	-44.648	-5	-56.007	2.245	0	24.48	proteins_0415	No	No	No	No
-497.923	31.44	0	-1.164	14.208	33.842	0	0	0	0	-820.504	33.012	-6.448	-12.973	25.393	344.502	-3.548	-8.106	-4.603	-44.648	5	-52.333	1.546	0.62	33.094	proteins_0359	No	No	No	No
-497.922	28.951	0	-1.202	13.663	28.332	0	0	0	0	-820.059	33.071	-6.453	-13.542	25.222	344.78	-3.547	-8.106	-4.64	-44.648	6	-55.41	1.158	0	28.385	proteins_0487	No	No	No	No
-497.922	28.05	0	-1.451	12.813	28.659	0	0	0	0	-820.969	33.315	-6.448	-13.153	25.252	345.027	-3.552	-8.106	-4.64	-44.648	5	-52.218	2.984	0	28.899	proteins_0897	No	No	No	No
-497.921	27.256	0	-1.652	12.804	24.867	0	0	0	0	-821.799	33.196	-6.461	-12.931	25.499	345.681	-3.618	-8.106	-4.735	-44.648	-8	-54.553	2.702	0.087	25.895	proteins_0769	No	No	No	No
-497.917	35.499	0	-1.352	16.455	34.709	0	0	0	0	-820.154	33.075	-6.43	-13.057	25.463	344.128	-3.548	-8.106	-4.64	-44.648	9	-52.321	2.015	0.299	35.025	proteins_0928	No	No	No	No
-497.915	26.477	0	-1.422	12.554	23.983	0	0	0	0	-821.727	33.456	-6.428	-12.802	25.549	344.977	-3.547	-8.106	-4.64	-44.648	-9	-56.732	3.522	0.523	25.651	proteins_0071	No	No	No	No
-497.915	25.528	0.021	-1.952	12.159	21.541	0	0	0	0	-821.406	33.191	-6.436	-12.686	25.418	344.948	-3.546	-8.106	-4.643	-44.648	-6	-54.662	2.436	0	20.988	proteins_0086	No	No	No	No
-497.915	25.695	0	-1.231	11.572	22.078	0	0	0	0	-820.501	33.062	-6.43	-12.844	25.425	344.314	-3.546	-8.106	-4.64	-44.648	6	-56.288	1.918	0.01	23.405	proteins_0989	No	No	No	No
-497.914	32.212	0	-1.084	14.922	29.468	0	0	0	0	-820.565	33.053	-6.411	-13.263	25.2	345.148	-3.557	-8.106	-4.765	-44.648	0	-54.78	0.32	0.183	29.298	proteins_0829	No	No	No	No
-497.912	23.292	0	-1.14	10.753	26.047	0	0	0	0	-820.104	33.037	-6.445	-12.845	25.095	344.3	-3.546	-8.106	-4.65	-44.648	6	-55.155	-0.183	0.096	27.331	proteins_0394	No	No	No	No
-497.911	23.334	0	-2.12	10.544	20.2	0	0	0	0	-822.939	33.469	-6.436	-12.88	25.72	346.104	-3.555	-8.106	-4.64	-44.648	-6	-56.129	3.103	0	22.284	proteins_0223	No	No	No	No
-497.91	33.931	0	-1.411	15.324	32.642	0	0	0	0	-820.561	33.053	-6.407	-12.886	25.284	344.553	-3.551	-8.106	-4.64	-44.648	10	-52.717	0.675	0.448	31.865	proteins_0967	No	No	No	No
-497.909	22.632	0	-1.282	10.262	19.628	0	0	0	0	-821.402	33.212	-6.415	-12.912	25.22	345.328	-3.546	-8.106	-4.64	-44.648	-3	-56.547	2.858	0.219	21.782	proteins_0652	No	No	No	No
-497.909	26.317	0	-1.923	12.277	24.394	0	0	0	0	-820.944	33.288	-6.429	-12.801	25.397	344.519	-3.546	-8.106	-4.64	-44.648	1	-59.065	1.838	0.613	26.072	proteins_0761	No	No	No	No
-497.905	27.51	0	-2.383	13.103	25.304	0	0	0	0	-822.205	33.307	-6.45	-12.945	25.749	345.757	-3.724	-8.106	-4.64	-44.648	-9	-55.643	3.324	0.671	31.407	proteins_0102	No	No	No	No
-497.902	30.909	0	-1.234	14.074	29.411	0	0	0	0	-821.442	33.058	-6.464	-13.22	25.292	345.816	-3.548	-8.106	-4.64	-44.648	12	-52.429	-0.022	0	27.195	proteins_0105	No	No	No	No
-497.9	35.774	0	-1.311	16.173	34.881	0	0	0	0	-820.633	33.147	-6.479	-12.738	25.22	344.845	-3.666	-8.106	-4.842	-44.648	5	-53.586	1.767	0.519	35.653	proteins_0674	No	No	No	No
-497.9	29.271	0	-1.724	13.302	28.333	0	0	0	0	-821.151	32.915	-6.415	-13.017	25.551	345.24	-3.58	-8.106	-4.688	-44.648	-5	-55.054	0.24	0.671	31.836	proteins_0934	No	No	No	No
-497.892	24.894	0	-1.406	11.45	22.458	0	0	0	0	-821.279	33.324	-6.474	-13.312	25.222	345.797	-3.758	-8.106	-4.657	-44.648	-3	-54	1.644	0.86	25.791	proteins_0649	No	No	No	No
-497.892	23.568	0	-1.742	10.656	24.228	0	0	0	0	-821.679	33.397	-6.477	-13.139	25.242	345.725	-3.55	-8.106	-4.657	-44.648	-1	-55.956	2.219	0.197	26.726	proteins_0726	No	No	No	No
-497.891	29.277	0	-1.158	13.567	29.406	0	0	0	0	-820.822	33.201	-6.457	-12.782	25.174	344.874	-3.62	-8.106	-4.704	-44.648	9	-54.568	0.395	0.047	31.029	proteins_0951	No	No	No	No
-497.887	33.782	0	-1.939	15.804	33.939	0	0	0	0	-820.963	33.229	-6.345	-12.411	25.162	344.309	-3.549	-8.106	-4.566	-44.648	-2	-56.786	2.048	0.012	34.866	proteins_0737	No	No	No	No
-497.886	21.606	0	-1.894	9.768	23.427	0	0	0	0	-821.112	33.372	-6.449	-13.123	25.34	345.134	-3.546	-8.106	-4.747	-44.648	4	-57.1	0.661	0.215	23.191	proteins_0782	No	No	No	No
-497.883	34.891	0	-1.76	15.854	34.031	0	0	0	0	-821.563	33.126	-6.48	-12.858	25.482	345.554	-3.554	-8.106	-4.836	-44.648	2	-54.194	1.142	0.117	36.224	proteins_0468	No	No	No	No
-497.877	34.855	0	-																							No	No	Yes	No
-497.876	38.225	0	-1.388	17.764	37.247	0	0	0	0	-820.493	33.093	-6.448	-13.082	25.447	344.549	-3.547	-8.106	-4.64	-44.648	7	-54.048	1.18	0	37.1	proteins_0014	No	No	No	No
-497.876	36.124	0	-0.855	16.486	35.138	0	0	0	0	-819.843	32.983	-6.45	-12.989	25.271	344.091	-3.546	-8.106	-4.64	-44.648	8	-54.871	2.167	0.004	35.294	proteins_0519	No	No	No	No
-497.876	34.87	0	-1.509	16.28	34.133	0	0	0	0	-820.578	33.04	-6.427	-13.072	25.141	344.962	-3.547	-8.106	-4.64	-44.648	12	-54.439	1.708	0	33.064	proteins_0834	No	No	No	No
-497.872	27.792	0	-1.571	13.018	25.074	0	0	0	0	-820.965	33.16	-6.429	-12.862	25.453	344.715	-3.546	-8.106	-4.643	-44.648	-7	-55.299	3.602	0.376	25.779	proteins_0231	No	No	No	No
-497.871	23.05	0	-1.263	10.407	22.054	0	0	0	0	-820.454	33.093	-6.433	-12.946	25.245	344.564	-3.546	-8.106	-4.64	-44.648	3	-55.86	1.057	0.015	22.12	proteins_0412	No	No	No	No
-497.87	23.946	0	-2.136	10.841	23.122	0	0	0	0	-822.291	33.432	-6.446	-13.137	25.078	346.512	-3.595	-8.106	-4.67	-44.648	-8	-54.806	3.327	0.407	25.105	proteins_0001	No	No	No	No
-497.87	27.027	0	-1.833	12.219	26.244	0	0	0	0	-821.513	33.299	-6.42	-12.756	25.387	345.079	-3.552	-8.106	-4.64	-44.648	1	-54.124	2.049	0	27.968	proteins_0380	No	No	No	No
-497.869	25.392	0	-1.303	11.786	24.906	0	0	0	0	-820.523	32.955	-6.391	-12.653	25.249	344.291	-3.546	-8.106	-4.497	-44.648	-1	-55.887	1.473	0.122	24.305	proteins_0305	No	No	No	No
-497.866	30.356	0	-1.422	13.797	27.569	0	0	0	0	-822.038	33.323	-6.493	-12.481	25.256	345.848	-3.873	-8.106	-4.654	-44.648	7	-55.48	0.999	0	26.455	proteins_0486	No	No	No	No
-497.865	29.879	0	-1.191	13.601	29.719	0	0	0	0	-820.098	32.99	-6.43	-13.072	25.27	344.415	-3.546	-8.106	-4.64	-44.648	13	-54.259	0.238	0.68	30.064	proteins_0677	No	No	No	No
-497.864	25.854	0	-1.655	12.377	22.921	0	0	0	0	-821.386	33.215	-6.444	-13.069	25.691	345.074	-3.551	-8.106	-4.64	-44.648	-4	-52.441	1.39	0.281	24.234	proteins_0555	No	No	No	No
-497.863	29.518	0	-1.213	13.764	25.319	0	0	0	0	-821.022	32.966	-6.435	-12.903	25.535	344.94	-3.551	-8.106	-4.64	-44.648	1	-57.855	2.669	0.03	25.03	proteins_0492	No	No	No	No
-497.863	25.131	0	-1.855	11.407	23.321	0	0	0	0	-821.007	33.105	-6.398	-12.623	25.212	344.698	-3.591	-8.106	-4.505	-44.648	-1	-54.597	1.43	0.042	26.453	proteins_0567	No	No	No	No
-497.86	30.44	0	-1.406	13.991	25.918	0	0	0	0	-819.994	33.21	-6.449	-13.342	25.207	344.45	-3.548	-8.106	-4.64	-44.648	-2	-55.13	2.929	0.428	27.735	proteins_0477	No	No	No	No
-497.858	33.703	0	-1.359	15.599	35.111	0	0	0	0	-819.735	33.11	-6.437	-13.072	25.15	344.066	-3.546	-8.106	-4.64	-44.648	10	-54.538	0.832	0.027	35.378	proteins_0156	No	No	No	No
-497.857	39.629	0	-0.902	18	38.828	0	0	0	0	-820.694	32.989	-6.47	-12.954	25.329	345.068	-3.546	-8.106	-4.824	-44.648	10	-54.84	1.125	0.461	38.769	proteins_0490	No	No	No	No
-497.855	31.358	0	-1.766	14.191	22.56	0	0	0	0	-822.076	33.375	-6.431	-12.912	25.563	345.609	-3.575	-8.106	-4.655	-44.648	-1	-57.465	2.891	0.002	22.904	proteins_0817	No	No	No	No
-497.853	31.721	0	-1.13	14.663	33.967	0	0	0	0	-820.421	32.915	-6.476	-12.963	25.616	344.583	-3.546	-8.106	-4.807	-44.648	6	-55.124	1.448	0.36	35.102	proteins_0375	No	No	No	No
-497.851	29.702	0	-1.175	13.45	26.922	0	0	0	0	-820.262	33.058	-6.446	-13.22	25.253	344.706	-3.547	-8.106	-4.64	-44.648	10	-51.896	1.4	0.004	28.5	proteins_0811	No	No	No	No
-497.85	21.335	0	-1.74	9.673	23.718	0	0	0	0	-819.78	33.252	-6.407	-12.969	25.13	343.756	-3.584	-8.106	-4.493	-44.648	6	-56.491	1.112	0.018	23.99	proteins_0529	No	No	No	No
-497.845	26.582	0	-1.612	12.516	22.795	0	0	0	0	-823.261	33.364	-6.429	-13.095	25.613	347.021	-3.664	-8.106	-4.64	-44.648	-8	-53.679	2.189	0.588	25.645	proteins_0440	No	No	No	No
-497.841	32.687	0	-1.793	14.77	31.726	0	0	0	0	-821.161	33.235	-6.494	-12.656	25.188	345.135	-3.696	-8.106	-4.64	-44.648	9	-52.448	0.915	0.316	30.763	proteins_0615	No	No	No	No
-497.84	25.03	0	-1.757	11.349	23.367	0	0	0	0	-821.042	33.346	-6.446	-13.059	25.261	345.045	-3.552	-8.106	-4.64	-44.648	3	-54.874	1.297	0.049	30.862	proteins_0366	No	No	No	No
-497.84	31.799	0	-1.154	14.71	35.248	0	0	0	0	-819.712	33.079	-6.44	-13.015	25.306	343.882	-3.546	-8.106	-4.64	-44.648	10	-54.262	1.484	0.5	34.124	proteins_0669	No	No	No	No
-497.839	30.616	0	-1.735	14.247	29.856	0	0	0	0	-821.713	33.284	-6.45	-13.032	25.533	345.483	-3.551	-8.106	-4.64	-44.648	1	-53.242	1.912	0.179	30.977	proteins_0480	No	No	No	No
-497.837	23.014	0	-1.692	10.362	20.323	0	0	0	0	-821.885	33.459	-6.451	-12.852	25.249	345.804	-3.546	-8.106	-4.86	-44.648	-6	-55.062	2.765	0.324	21.464	proteins_0430	No	No	No	No
-497.834	37.984	0	-1.491	17.607	35.532	0	0	0	0	-820.786	33.267	-6.486	-12.945	25.282	344.979	-3.546	-8.106	-4.844	-44.648	1	-53.611	1.589	0.063	39.192	proteins_0279	No	No	No	No
-497.828	30.237	0	-1.525	13.668	28.1	0	0	0	0	-820.272	33.218	-6.436	-13.033	25.11	344.532	-3.552	-8.106	-4.64	-44.648	8	-53.396	1.002	0.128	28.779	proteins_0240	No	No	No	No
-497.826	25.531	0	-0.929	11.604	21.821	0	0	0	0	-820.159	33.17	-6.421	-13.333	25.966	343.896	-3.547	-8.106	-4.642	-44.648	-11	-54.678	3.526	0.285	27.651	proteins_0076	No	No	No	No
-497.826	35.199	0	-1.067	16.22	34.467	0	0	0	0	-820.071	32.991	-6.437	-12.934	25.211	344.457	-3.591	-8.106	-4.699	-44.648	6	-55.305	0.606	0.094	36.728	proteins_0163	No	No	No	No
-497.823	30.293	0	-1.154	13.968	30.343	0	0	0	0	-820.491	32.995	-6.453	-13.015	25.256	344.827	-3.547	-8.106	-4.64	-44.648	13	-52.588	-0.035	0.081	29.962	proteins_0699	No	No	No	No
-497.819	27.979	0	-1.943	12.674	26.876	0	0	0	0	-821.027	33.34	-6.416	-13.025	25.335	344.941	-3.573	-8.106	-4.641	-44.648	-1	-55.81	0.983	0.255	30.439	proteins_0041	No	No	No	No
-497.807	23.603	0	-2.037	10.869	21.264	0	0	0	0	-823.354	33.487	-6.511	-12.96	25.644	346.86	-3.579	-8.106	-4.64	-44.648	-10	-55.088	3.658	0.427	23.673	proteins_0351	No	No	No	No
-497.807	29.765	0	-1.248	13.54	29.42	0	0	0	0	-820.426	33.097	-6.468	-13.291	25.256	345.082	-3.663	-8.106	-4.64	-44.648	8	-53.131	1.79	0.165	30.654	proteins_0510	No	No	No	No
-497.804	23.947	0	-2.076	10.815	21.663	0	0	0	0	-822.014	33.423	-6.446	-13.106	25.584	345.821	-3.627	-8.106	-4.685	-44.648	-5	-54.489	1.273	0.255	23.063	proteins_0521	No	No	No	No
-497.803	22.224	0	-1.849	10.09	21.823	0	0	0	0	-823.276	33.579	-6.436	-12.898	25.386	346.787	-3.551	-8.106	-4.64	-44.648	-4	-56.191	1.369	0.311	25.36	proteins_0029	No	No	No	No
-497.798	38.149	0	-1.646	17.295	36.36	0	0	0	0	-821.371	33.232	-6.462	-12.862	25.388	345.524	-3.607	-8.106	-4.886	-44.648	3	-53.794	1.858	0.914	36.927	proteins_0331	No	No	No	No
-497.797	36.812	0	-1.153	16.68	33.6	0	0	0	0	-820.345	33.145	-6.434	-13.093	25.263	344.608	-3.547	-8.106	-4.64	-44.648	12	-53.122	0.996	0	33.101	proteins_0390	No	No	No	No
-497.797	28.373	0	-1.206	13.085	27.348	0	0	0	0	-820.352	32.981	-6.427	-13.047	25.487	344.632	-3.617	-8.106	-4.7	-44.648	-4	-53.713	2.826	0.05	28.633	proteins_0511	No	No	No	No
-497.797	37.619	0	-1.029	17.003	38.788	0	0	0	0	-820.938	33.011	-6.493	-12.789	25.367	345.281	-3.541	-8.106	-4.943	-44.648	6	-56.084	1.392	0.544	38.634	proteins_0776	No	No	No	No
-497.797	24.19	0	-1.77	10.921	21.068	0	0	0	0	-821.378	33.383	-6.465	-13.034	25.542	345.284	-3.639	-8.106	-4.736	-44.648	-10	-54.356	4.384	0.425	24.45	proteins_0950	No	No	No	No
-497.795	27.194	0	-1.192	12.37	27.535	0	0	0	0	-821.564	33.146	-6.439	-12.792	25.325	345.506	-3.546	-8.106	-4.677	-44.648	5	-53.785	0.68	0	28.707	proteins_0444	No	No	No	No
-497.794	23.716	0	-1.753	10.886	22.058	0	0	0	0	-822.15	33.342	-6.444	-13.124	25.518	346.047	-3.565	-8.106	-4.662	-44.648	-4	-54.012	1.382	0.38	24.058	proteins_0377	No	No	No	No
-497.794	31.64	0	-1.521	14.537	30.531	0	0	0	0	-820.627	33.261	-6.441	-12.897	25.153	344.817	-3.551	-8.106	-4.755	-44.648	7	-51.52	1.572	0.016	32.625	proteins_0671	No	No	No	No
-497.792	36.037	0	-0.947	16.494	35.178	0	0	0	0	-820.239	33.098	-6.433	-12.776	25.178	344.321	-3.546	-8.106	-4.64	-44.648	11	-54.524	1.759	0	32.625	proteins_0500	No	No	No	No
-497.791	31.745	0	-1.288	14.609	27.314	0	0	0	0	-820.829	33.278	-6.42	-13.115	25.192	345.079	-3.557	-8.106	-4.664	-44.648	-3	-54.516	1.534	0.061	27.849	proteins_0437	No	No	No	No
-497.79	35.079	0	-1.36	15.831	34.678	0	0	0	0	-819.995	33.157	-6.423	-13.093	25.144	344.362	-3.547	-8.106	-4.64	-44.648	9	-54.503	1.73	0	33.149	proteins_0522	No	No	No	No
-497.788	23.941	0	-1.666	10.841	22.995	0	0	0	0	-821.264	33.38	-6.437	-12.735	25.1	345.108	-3.546	-8.106	-4.64	-44.648	6	-56.072	1.5	0.216	21.785	proteins_0484	No	No	No	No
-497.786	34.071	0	-1.783	15.664	32.337	0	0	0	0	-821.661	33.148	-6.4	-12.713	25.59	344.943	-3.723	-8.106	-4.217	-44.648	-3	-56.054	3.904	0.888	33.471	proteins_0298	No	No	No	No
-497.783	24.647	0	-1.328	11.521	22.882	0	0	0	0	-821.142	33.109	-6.428	-12.784	25.527	344.874	-3.546	-8.106	-4.64	-44.648	-4	-58.43	1.837	0.531	23.669	proteins_0095	No	No	No	No
-497.783	35.702	0	-1.476	16.414	34.404	0	0	0	0	-820.341	32.898	-6.425	-13.009	25.629	344.494	-3.591	-8.106	-4.685	-44.648	2	-54.736	2.279	0.622	38.535	proteins_0192	No	No	No	No
-497.783	27.475	0	-1.195	12.835	25.499	0	0	0	0	-820.07	33.162	-6.426	-12.962	25.199	344.258	-3.546	-8.106	-4.643	-44.648	-2	-54.303	2.443	0.919	27.215	proteins_0688	No	No	No	No
-497.78	24.717	0	-1.674	11.51	21.179	0	0	0	0	-822.965	33.254	-6.445	-12.786	25.863	346.365	-3.546	-8.106	-4.766	-44.648	-11	-55.869	1.7	0.626	26.162	proteins_0530	No	No	No	No
-497.78	26.412	0	-1.563	12.626	24.89	0	0	0	0	-821.596	33.252	-6.432	-12.885	25.662	345.164	-3.551	-8.106	-4.64	-44.648	-1	-53.926	1.262	0.01	25.742	proteins_0625	No	No	No	No
-497.78	39.449	0	-1.136	17.93	37.769	0	0	0	0	-820.653	33.11	-6.48	-12.789	25.27	344.955	-3.546	-8.106	-4.894	-44.648	9	-55.011	0.844	0	38.213	proteins_0921	No	No	No	No
-497.779	34.568	0	-1.25	15.964	31.675	0	0	0	0	-820.351	33.136	-6.418	-12.957	25.305	344.451	-3.552	-8.106	-4.64	-44.648	8	-51.809	0.956	0.507	32.763	proteins_0283	No	No	No	No
-497.777	26.155	0	-1.998	12.021	24.221	0	0	0	0	-820.652	33.105	-6.369	-12.901	25.407	344.286	-3.553	-8.106	-4.346	-44.648	-6	-55.943	1.471	0.837	26.952	proteins_0800	No	No	No	No
-497.771	26.409	0	-1.671	12.452	24.613	0	0	0	0	-820.877	33.048	-6.423	-13.002	25.476	344.965	-3.546	-8.106	-4.657	-44.648	-8	-53.166	0.315	0.033	26.608	proteins_0512	No	No	No	No
-497.77	23.326	0	-1.525	10.566	21.76	0	0	0	0	-819.845	33.188	-6.424	-13.215	25.285	344.224	-3.548	-8.106	-4.681	-44.648	-13	-55.188	1.512	0.359	21.261	proteins_0695	No	No	No	No
-497.77	27.703	0	-1.506	12.807	25.968	0	0	0	0	-820.476	33.019	-6.473	-13.268	25.321	345.272	-3.671	-8.106	-4.741	-44.648	3	-54.22	1.08	0	27.946	proteins_0661	No	No	No	No
-497.769	28.449	0	-1.592	13.36	26.185	0	0	0	0	-822.386	33.414	-6.4	-12.988	25.624	345.913	-3.551	-8.106	-4.64	-44.648	-4	-57.257	3.307	0.961	26.608	proteins_0888	No	No	No	No
-497.767	27.14	0	-1.653	12.416	24.793	0	0	0	0	-822.329	33.374	-6.505	-12.729	25.382	345.987	-3.552	-8.106	-4.64	-44.648	0	-55.231	2.608	0.083	26.938	proteins_0433	No	No	No	No
-497.761	24.09	0	-1.537	10.933	23.882	0	0	0	0	-822.064	33.366	-6.5	-12.887	25.257	346.106	-3.596	-8.106	-4.69	-44.648	-5	-53.114	2.683	0.903	24.866	proteins_0383	No	No	No	No
-497.76	37.468	0	-0.976	16.93	35.903	0	0	0	0	-820.434	33.045	-6.468	-12.738	25.32	344.633	-3.546	-8.106	-4.819	-44.648	11	-53.926	1.049	0.028	36.529	proteins_0583	No	No	No	No
-497.759	39.304	0	-1.2	17.95	35.003	0	0	0	0	-820.15	33.091	-6.457	-12.99	25.282	344.408	-3.546	-8.109	-4.64	-44.648	11	-53.871	0.891	0.002	34.921	proteins_0668	No	No	No	No
-497.757	30.054	0	-1.083	13.666	35.437	0	0	0	0	-819.867	32.99	-6.441	-12.951	25.24	344.212	-3.546	-8.106	-4.64	-44.648	12	-53.118	0.867	0.188	35.247	proteins_0900	No	No	No	No
-497.756	35.737	0	-1.036	16.151	34.81	0	0	0	0	-819.781	33.127	-6.445	-12.989	25.187	344.085	-3.546	-8.106	-4.64	-44.648	11	-55.075	1.181	0.564	36.334	proteins_0227	No	No	No	No
-497.756	37.911	0	-2.157	17.114	36.934	0	0	0	0	-818.94	33.268	-6.37	-12.608	25.1	342.63	-3.541	-8.106	-4.541	-44.648	5	-56.611	1.191	0	40.31	proteins_0306	No	No	No	No
-497.754	25.135	0	-1.889	11.496	22.845	0	0	0	0	-821	33.574	-6.397	-13.09	25.209	344.864	-3.516	-8.106	-4.643	-44.648	-8	-53.516	4.436	0.24	25.87	proteins_0157	No	No	No	No
-497.753	30.335	0	-1.41	13.686	28.274	0	0	0	0	-821.807	33.371	-6.437	-12.82	25.291	345.614	-3.564	-8.106	-4.647	-44.648	7	-53.116	2.708	0	29.314	proteins_0622	No	No	No	No
-497.752	35.205	0	-1.144	16.246	33.236	0	0	0	0	-820.558	32.998	-6.44	-13.02	25.8	344.417	-3.546	-8.106	-4.649	-44.648	1	-55.08	2.056	0.725	36.86	proteins_0503	No	No	No	No
-497.75	23.134	0	-2.253	10.697	22.428	0	0	0	0	-822.733	33.653	-6.472	-13.021	25.766	346.082	-3.63	-8.106	-4.64	-44.648	-3	-57.407	1.822	0.205	22.782	proteins_0109	No	No	No	No
-497.75	26.898	0	-1.613	12.127	24.542	0	0	0	0	-822.853	33.726	-6.477	-12.71	25.293	346.417	-3.742	-8.106	-4.65	-44.648	-6	-54.613	3.748	0.208	27.016	proteins_0854	No	No	No	No
-497.748	24.771	0	-1.702	11.811	21.353	0	0	0	0	-822.913	33.319	-6.42	-12.922	26.801	345.383	-3.546	-8.106	-4.694	-44.648	-8	-58.543	1.702	0.182	24.363	proteins_0378	No	No	No	No
-497.747	24.537	0	-1.319	11.088	24.235	0	0	0	0	-821.127	33.126	-6.481	-12.734	25.302	345.301	-3.737	-8.106	-4.643	-44.648	5	-55.905	0.063	0.008	23.759	proteins_0566	No	No	No	No
-497.747	27.743	0	-1.682	13.195	26.4	0	0	0	0	-821.909	33.005	-6.442	-12.773	26.079	345.243	-3.556	-8.106	-4.64	-44.648	-2	-56.55	3.385	0.11	27.622	proteins_0908	No	No	No	No
-497.746	23.544	0	-1.468	10.65	21.312	0	0	0	0	-821.306	33.277	-6.44	-13.394	25.478	345.582	-3.548	-8.106	-4.64	-44.648	-7	-55.385	2.78	0.026	25.285	proteins_0195	No	No	No	No
-497.744	26.214	0	-1.629	11.875	24.338	0	0	0	0	-822.013	33.351	-6.46	-12.997	25.362	345.97	-3.555	-8.114	-4.64	-44.648	2	-52.983	2.089	0.02	28.069	proteins_0533	No	No	No	No
-497.739	30.081	0	-1.09	14.125	27.357	0	0	0	0	-821.182	33.544	-6.44	-12.863	25.313	344.832	-3.55	-8.106	-4.64	-44.648	-4	-52.171	1.817	0.793	28.953	proteins_0382	No	No	No	No
-497.738	25.336	0	-1.152	11.72	25.174	0	0	0	0	-819.837	33.167	-6.435	-12.847	25.181	343.977	-3.546	-8.106	-4.643	-44.648	4	-54.433	1.006	0	25.258	proteins_0497	No	No	No	No
-497.738	36.163	0	-1.059	16.623	31.678	0	0	0	0	-819.837	33.083	-6.445	-13.015	25.249	344.168	-3.547	-8.106	-4.64	-44.648	10	-53.899	1.239	0	34.707	proteins_0748	No	No	No	No
-497.738	29.184	0	-1.423	13.752	26.844	0	0	0	0	-821.858	33.369	-6.434	-12.874	25.51	345.576	-3.629	-8.106	-4.643	-44.648	3	-53.133	0.62	0.3	27.149	proteins_0808	No	No	No	No
-497.735	25.181	0	-1.391	11.832	22.753	0	0	0	0	-820.886	33.087	-6.439	-13.089	25.56	344.996	-3.546	-8.106	-4.664	-44.648	-7	-54.765	2.293	0.421	24.296	proteins_0203	No	No	No	No
-497.729	24.336	0	-1.211	11.04	23.667	0	0	0	0	-820.693	33.159	-6.431	-12.817	25.129	344.885	-3.546	-8.106	-4.66	-44.648	6	-57.012	0.48	0.081	24.12	proteins_0237	No	No	No	No
-497.729	37.682	0	-1.176	17.017	36.648	0	0	0	0	-820.15	33.014	-6.457	-12.821	25.308	344.627	-3.546	-8.416	-4.64	-44.648	13	-53.769	0.341	0	39.459	proteins_0655	No	No	No	No
-497.729	34.392	0	-0.997	15.996	33.043	0	0	0	0	-819.867	33.024	-6.433	-13.08	25.119	344.45	-3.548	-8.106	-4.64	-44.648	9	-54.806	1.732	0.457	33.128	proteins_0783	No	No	No	No
-497.726	33.348	0	-1.071	15.211	33.995	0	0	0	0	-820.704	33.061	-6.439	-12.89	25.341	344.906	-3.569	-8.106	-4.678	-44.648	10	-54.146	1.281	0	37.334	proteins_0765	No	No	No	No
-497.721	26.905	0	-1.677	12.343	24.641	0	0	0	0	-821.234	33.171	-6.424	-12.701	25.336	344.929	-3.546	-8.106	-4.497	-44.648	-5	-54.484	2.476	0.28	26.47	proteins_0165	No	No	No	No
-497.719	25.135	0	-1.4	11.561	24.016	0	0	0	0	-821.163	33.354	-6.412	-12.729	25.285	344.893	-3.546	-8.106	-4.647	-44.648	0	-55.317	2.399	0.129	26.527	proteins_0011	No	No	No	No
-497.716	26.391	0	-1.002	11.951	26.058	0	0	0	0	-820.273	33.236	-6.454	-13.331	25.254	344.794	-3.548	-8.106	-4.64	-44.648	8	-53.049	3.443	0.382	27.224	proteins_0646	No	No	No	No
-497.713	38.055	0	-1.134	17.62	36.593	0	0	0	0	-821.098	32.95	-6.415	-12.671	25.588	344.874	-3.546	-8.106	-4.64	-44.648	8	-55.105	1.626	0.539	38.935	proteins_0675	No	No	No	No
-497.71	28.351	0	-1.491	12.826	29.19	0	0	0	0	-820.508	33.432	-6.453	-12.918	25.212	344.47	-3.551	-8.106	-4.64	-44.648	8	-53.564	1.552	0.214	29.951	proteins_0717	No	No	No	No
-497.709	28.218	0	-1.101	13.301	24.933	0	0	0	0	-822.264	33.365	-6.466	-12.902	25.285	346.294	-3.627	-8.106	-4.64	-44.648	-6	-53.995	1.49	0.052	27.061	proteins_0179	No	No	No	No
-497.709	32.289	0	-1.291	15.155	26.371	0	0	0	0	-821.395	33.313	-6.435	-13.155	25.633	345.274	-3.55	-8.106	-4.64	-44.648	-7	-54.017	3.255	0.263	27.9	proteins_0797	No	No	No	No
-497.708	23.883	0	-2.057	10.92	21.931	0	0	0	0	-820.889	33.242	-6.317	-12.672	25.25	344.202	-3.261	-8.106	-4.509	-44.648	-5	-53.377	1.32	0.352	23.448	proteins_0112	No	No	No	No
-497.708	21.263	0	-1.508	9.61	21.427	0	0	0	0	-821.261	33.308	-6.45	-12.841	25.153	345.322	-3.546	-8.106	-4.64	-44.648	2	-56.207	2.601	0.202	22.365	proteins_0230	No	No	No	No
-497.707	25.975	0	-0.902	12.19	22.713	0	0	0	0	-820.783	33.113	-6.443	-12.936	25.349	344.95	-3.546	-8.106	-4.657	-44.648	-7	-54.765	1.898	0.152	23.491	proteins_0365	No	No	No	No
-497.706	33.378	0	-2.268	15.417	31.418	0	0	0	0	-821.952	33.201	-6.359	-12.829	25.712	345.133	-3.554	-8.106	-4.303	-44.648	-1	-55.177	3.924	0.36	36.377	proteins_0458	No	No	No	No
-497.705	37.773	0	-1.036	17.334	37.692	0	0	0	0	-820.245	32.995	-6.45	-12.99	25.242	344.684	-3.546	-8.106	-4.64	-44.648	10	-53.754	1.293	0.173	37.923	proteins_0429	No	No	No	No
-497.705	31.767	0	-1.036	14.624	31.12	0	0	0	0	-819.973	32.995	-6.456	-13.015	25.244	344.696	-3.546	-8.361	-4.64	-44.648	11	-53.688	0.691	0	31.488	proteins_0904	No	No	No	No
-497.696	37.6	0	-1.313	17.323	34.639	0	0	0	0	-819.896	33.034	-6.418	-12.893	25.229	344.191	-3.548	-8.106	-4.64	-44.648	9	-53.4	1.487	0.062	35.114	proteins_0328	No	No	No	No
-497.695	28.337	0	-1.682	13.198	24.013	0	0	0	0	-821.513	33.4	-6.446	-13.09	25.54	345.372	-3.558	-8.106	-4.647	-44.648	-8	-56.987	2.997	0.397	27.092	proteins_0694	No	No	No	No
-497.694	25.604	0	-1.885	11.885	20.376	0	0	0	0	-822.107	33.404	-6.522	-12.992	25.114	346.353	-3.55	-8.106	-4.64	-44.648	-10	-55.974	1.783	0.25	20.85	proteins_0203	No	No	No	No
-497.694	25.077	0	-1.314	11.461	25.426	0	0	0	0	-821.07	33.219	-6.433	-12.86	25.318	345.077	-3.551	-8.106	-4.64	-44.648	3	-54.298	3.005	0.278	30.43	proteins_0213	No	No	No	No
-497.693	32.054	0	-1.175	14.503	34.169	0	0	0	0	-819.689	33.151	-6.423	-12.924	25.12	344.011	-3.547	-8.106	-4.64	-44.648	10	-54.132	0.574	0.003	34.056	proteins_0863	No	No	No	No
-497.692	22.087	0	-1.233	10.118	23.83	0	0	0	0	-819.967	33.321	-6.458	-13.291	25.147	344.499	-3.548	-8.106	-4.64	-44.648	5	-55.171	1.547	0	25.97	proteins_0139	No	No	No	No
-497.692	25.13	0	-1.182	11.685	23.149	0	0	0	0	-821.177	32.863	-6.402	-12.997	25.597	345.406	-3.546	-8.106	-4.681	-44.648	2	-57.761	2.565	0	26.879	proteins_0343	No	No	No	No
-497.692	26.671	0	-0.929	12.037	23.922	0	0	0	0	-821.922	33.435	-6.442	-12.836	25.201	346.021	-3.548	-8.106	-4.846	-44.648	0	-55.94	2.681	0.155	25.241	proteins_0604	No	No	No	No
-497.69	34.965	0	-1.003	15.902	36.227	0	0	0	0	-820.299	33.079	-6.459	-12.821	25.287	344.53	-3.546	-8.172	-4.64	-44.648	11	-53.931	0.813	0	35.996	proteins_0090	No	No	No	No
-497.689	35.104	0	-0.976	15.847	35.186	0	0	0	0	-820.306	33.132	-6.437	-12.944	25.159	344.651	-3.548	-8.106	-4.64	-44.648	8	-53.171	2.187	0	34.469	proteins_0543	No	No	No	No
-497.688	26.491	0	-1.631	12.129	24.489	0	0	0	0	-821.073	33.47	-6.417	-13.068	25.27	345.075	-3.552	-8.106	-4.64	-44.648	-4	-53.127	5.223	0.168	27.586	proteins_0819	No	No	No	No
-497.686	23.735	0	-1.233	10.84	19.533	0	0	0	0	-820.945	33.343	-6.432	-12.831	25.22	344.935	-3.56	-8.106	-4.662	-44.648	-10	-54.931	2.313	0.276	22.963	proteins_0203	No	No	No	No
-497.686	37.553	0	-1.206	17.231	34.919	0	0	0	0	-820.847	33.04	-6.464	-12.753	25.59	344.688	-3.546	-8.106	-4.64	-44.648	8	-54.975	1.859	0	35.215	proteins_0552	No	No	No	No
-497.686	36.98	0	-1.016	16.764	36.675	0	0	0	0	-820.156	32.995	-6.448	-12.99	25.23	344.918	-3.546	-8.401	-4.64	-44.648	10	-53.754	0.691	0	35.483	proteins_0919	No	No	No	No
-497.683	28.937	0	-1.469	13.197	28.875	0	0	0	0	-820.473	33.271	-6.427	-13.203	25.256	344.836	-3.55	-8.106	-4.64	-44.648	10	-54.063	0.675	0.018	29.248	proteins_0135	No	No	No	No
-497.677	30.574	0	-1.333	14.371	30.679	0	0	0	0	-821.063	33.189	-6.424	-12.821	25.202	345.185	-3.552	-8.106	-4.64	-44.648	6	-51.963	2.607	0.032	31.706	proteins_0788	No	No	No	No
-497.673	34.426	0	-0.737	15.522	32.476	0	0	0	0	-821.628	33.043	-6.484	-12.834	25.321	346.034	-3.714	-8.106	-4.657	-44.648	-1	-55.249	2.568	0.612	32.388	proteins_0445	No	No	No	No
-497.671	27.622	0	-0.937	12.589	26.122	0	0	0	0	-819.013	32.972	-6.431	-13.279	25.234	343.786	-3.546	-8.106	-4.64	-44.648	-5	-53.667	2.548	0.306	32.253	proteins_0061	No	No	No	No
-497.671	21.698	0	-1.071	9.9	22.978	0	0	0	0	-819.348	33.125	-6.437	-12.933	25.162	343.7	-3.546	-8.106	-4.64	-44.648	3	-54.792	1.09	0.047	24.309	proteins_0291	No	No	No	No
-497.67	37.643	0	-1.086	17.479	35.148	0	0	0	0	-820.593	33.219	-6.43	-12.808	25.135	344.766	-3.548	-8.106	-4.656	-44.648	8	-54.451	2.531	0.004	40.237	proteins_0361	No	No	No	No
-497.669	27.277	0	-1.023	12.361	24.804	0	0	0	0	-820.988	33.175	-6.441	-12.865	25.246	345.146	-3.548	-8.106	-4.64	-44.648	-1	-55.731	1.879	0.221	26.831	proteins_0330	No	No	No	No
-497.668	30.159	0	-1.734	13.96	28.268	0	0	0	0	-820.705	33.055	-6.407	-13.068	25.113	345.157	-3.418	-8.106	-4.641	-44.648	1	-55.349	0.433	0.841	31.467	proteins_0442	No	No	No	No
-497.663	23.798	0	-1.616	10.784	21.858	0	0	0	0	-820.145	33.219	-6.458	-13.126	25.24	344.696	-3.678	-8.106	-4.657	-44.648	-13	-55.188	1.308	0.765	21.302	proteins_0347	No	No	No	No
-497.656	27.428	0	-1.404	12.909	26.414	0	0	0	0	-820.757	33.203	-6.446	-13.313	25.612	345.002	-3.548	-8.106	-4.654	-44.648	-6	-52.086	3.308	0.657	30.381	proteins_0269	No	No	No	No
-497.656	39.46	0	-1.13	17.966	34.562	0	0	0	0	-820.02	33.041	-6.448	-12.872	25.298	344.526	-3.771	-8.106	-4.655	-44.648	3	-55.248	0.431	0.002	32.87	proteins_0575	No	No	No	No
-497.656	26.572	0	-1.828	12.57	24.663	0	0	0	0	-820.685	33.065	-6.442	-12.826	25.515	344.656	-3.546	-8.106	-4.64	-44.648	-2	-54.542	0.868	0.134	26.569	proteins_0929	No	No	No	No
-497.655	28.105	0	-1.15	12.898	36.599	0	0	0	0	-819.666	33.085	-6.434	-13.072	25.284	344.089	-3.547	-8.106	-4.64	-44.648	10	-53.754	0.691	0	37.201	proteins_0827	No	No	No	No
-497.653	25.755	0	-1.435	11.927	24.907	0	0	0	0	-821.371	33.354	-6.422	-12.736	25.21	345.265	-3.551	-8.106	-4.647	-44.648	5	-55.39	1.003	0.07	24.991	proteins_0167	No	No	No	No
-497.652	28.217	0	-0.993	13.199	27.091	0	0	0	0	-820.005	33.048	-6.434	-13.175	25.337	344.525	-3.546	-8.106	-4.647	-44.648	3	-54.524	1.346	0.255	28.367	proteins_0836	No	No	No	No
-497.646	22.771	0	-1.301	10.422	22.22	0	0	0	0	-820.239	33.073	-6.435	-13.102	25.486	344.602	-3.638	-8.106	-4.64	-44.648	-7	-53.973	1.85	0.878	24.331	proteins_0168	No	No	No	No
-497.646	31.843	0	-1.116	14.585	31.025	0	0	0	0	-820.568	33.142	-6.474	-13.234	25.199	345.351	-3.669	-8.106	-4.64	-44.648	8	-51.997	2.285	0	30.637	proteins_0580	No	No	No	No
-497.644	28.178	0	-1.371	13.05	23.784	0	0	0	0	-819.454	33.022	-6.387	-12.902	25.153	343.714	-3.546	-8.106	-4.49	-44.648	-6	-56.313	1.758	0.524	29.052	proteins_0749	No	No	No	No
-497.641	27.473	0	-1.926	13.1	24.825	0	0	0	0	-821.038	33.143	-6.429	-12.867	25.625	344.744	-3.424	-8.106	-4.64	-44.648	-5	-57.163	2.903	0.048	27.642	proteins_0407	No	No	No	No
-497.64	25.215	0	-1.008	11.54	23.492	0	0	0	0	-821.478	33.093	-6.438	-12.869	25.466	345.545	-3.566	-8.106	-4.64	-44.648	-8	-53.003	3.517	0.519	26.034	proteins_0162	No	No	No	No
-497.637	24.526	0	-1.451	11.56	21.067	0	0	0	0	-822.141	33.098	-6.427	-12.525	25.769	345.417	-3.672	-8.106	-4.403	-44.648	-11	-57.682	2.159	0.717	26.579	proteins_0170	No	No	No	No
-497.637	25.714	0	-1.694	11.746	24.829	0	0	0	0	-820.953	32.922	-6.383	-12.751	25.671	344.568	-3.557	-8.106	-4.399	-44.648	-4	-56.984	1.18	0.227	26.081	proteins_0565	No	No	No	No
-497.637	26.167	0	-1.325	11.984	24.448	0	0	0	0	-820.59	33.231	-6.442	-12.929	25.139	344.921	-3.562	-8.106	-4.65	-44.648	-4	-54.779	1.14	0	27.846	proteins_0898	No	No	No	No
-497.636	31.217	0	-1.157	14.248	32.067	0	0	0	0	-819.855	33.035	-6.428	-12.935	25.23	344.261	-3.548	-8.106	-4.64	-44.648	13	-52.182	-0.237	0	30.29	proteins_0849	No	No	No	No
-497.635	30.89	0	-1.114	14.027	31.05	0	0	0	0	-820.377	33.122	-6.418	-13.203	25.329	344.856	-3.551	-8.106	-4.64	-44.648	8	-52.958	1.698	0.124	35.005	proteins_0292	No	No	No	No
-497.632	37.362	0	-0.76	16.91	34.685	0	0	0	0	-819.945	32.96	-6.447	-12.775	25.415	344.1	-3.546	-8.106	-4.64	-44.648	12	-54.468	0.68	0	35.971	proteins_0498	No	No	No	No
-497.63	25.77	0	-1.341	11.692	21.616	0	0	0	0	-819.688	33.122	-6.431	-12.992	25.143	344.16	-3.546	-8.106	-4.643	-44.648	-10	-55.709	1.149	0.075	21.512	proteins_0724	No	No	No	No
-497.628	35.318	0	-0.935	16.106	34.433	0	0	0	0	-819.788	33.08	-6.435	-12.99	25.229	344.216	-3.546	-8.106	-4.64	-44.648	9	-54.252	1.168	0	35.642	proteins_0124	No	No	No	No
-497.625	25.885	0	-1.344	12.236	24.65	0	0	0	0	-821.768	33.197	-6.426	-12.88	25.26	345.932	-3.546	-8.106	-4.64	-44.648	-3	-56.189	2.24	0.262	26.138	proteins_0885	No	No	No	No
-497.619	35.92	0	-0.943	16.539	31.402	0	0	0	0	-819.684	32.99	-6.442	-13.015	25.247	344.226	-3.547	-8.106	-4.64	-44.648	10	-53.899	1.378	0.048	29.802	proteins_0506	No	No	No	No
-497.616	34.119	0	-1.119	15.402	31.76	0	0	0	0	-820.629	33.274	-6.433	-12.891	25.391	344.619	-3.553	-8.106	-4.64	-44.648	8	-52.071	0.986	0	30.897	proteins_0920	No	No	No	No
-497.614	27.12	0	-1.587	12.906	24.307	0	0	0	0	-821.781	33.374	-6.446	-12.995	25.101	346.077	-3.55	-8.106	-4.64	-44.648	-6	-55.573	1.884	0.209	29.091	proteins_0516	No	No	No	No
-497.612	34.06	0	-0.917	15.646	35.318	0	0	0	0	-819.726	33.08	-6.435	-13.009	25.221	344.198	-3.546	-8.106	-4.64	-44.648	12	-53.782	0.567	0	34.474	proteins_0891	No	No	No	No
-497.61	38.842	0	-0.865	17.646	35.506	0	0	0	0	-820.084	32.967	-6.469	-12.957	25.377	344.59	-3.546	-8.106	-4.733	-44.648	8	-54.314	1.795	0.053	37.712	proteins_0895	No	No	No	No
-497.61	33.467	0	-1.719	15.708	33.845	0	0	0	0	-820.699	33.245	-6.432	-12.862	25.146	344.938	-3.551	-8.106	-4.64	-44.648	10	-55.188	1.379	0	35.932	proteins_0942	No	No	No	No
-497.609	21.963	0	-1.845	9.916	21.012	0	0	0	0	-821.585	33.333	-6.459	-12.874	25.134	345.782	-3.546	-8.106	-4.64	-44.648	-6	-54.774	2.896	0.509	23.151	proteins_0204	No	No	No	No
-497.609	31.146	0	-1.449	14.276	30.866	0	0	0	0	-821.674	33.406	-6.476	-12.749	25.571	345.347	-3.589	-8.106	-4.691	-44.648	0	-55.199	0.858	0.597	32.977	proteins_0154	No	No	No	No
-497.609	26.552	0	-1.575	12.711	24.363	0	0	0	0	-821.755	33.225	-6.431	-13.005	25.719	345.586	-3.556	-8.106	-4.64	-44.648	-3	-56.513	2.724	0.333	26.625	proteins_0405	No	No	No	No
-497.609	26.007	0	-0.99	12.215	23.883	0	0	0	0	-820.384	33.227	-6.436	-12.778	25.228	344.496	-3.546	-8.106	-4.66	-44.648	4	-53.932	1.456	0.244	25.065	proteins_0579	No	No	No	No
-497.608	38.778	0	-0.801	17.864	37.508	0	0	0	0	-820.03	32.961	-6.436	-12.776	25.215	344.398	-3.546	-8.106	-4.64	-44.648	10	-55.244	0.63	0	34.533	proteins_0063	No	No	No	No
-497.608	35.316	0	-0.802	16.189	34.045	0	0	0	0	-819.99	32.961	-6.439	-12.821	25.284	344.337	-3.546	-8.106	-4.64	-44.648	8	-55.014	1.785	0.35	36.554	proteins_0065	No	No	No	No
-497.606	33.915	0	-0.933	15.776	33.435	0	0	0	0	-819.681	33.008	-6.432	-13.016	25.262	344.194	-3.547	-8.106	-4.64	-44.648	11	-53.688	0.691	0	35.184	proteins_0044	No	No	No	No
-497.606	22.988	0	-1.103	10.631	22.764	0	0	0	0	-819.944	33.103	-6.436	-13.004	25.21	344.446	-3.546	-8.106	-4.681	-44.648	7	-56.567	0.9	0.078	22.145	proteins_0311	No	No	No	No
-497.606	32.012	0	-1.176	14.564	32.024	0	0	0	0	-820.563	33.296	-6.42	-12.896	25.35	344.573	-3.552	-8.106	-4.64	-44.648	10	-52.717	0.604	0.1	33.313	proteins_0370	No	No	No	No
-497.601	28.477	0	-1.135	13.512	25.882	0	0	0	0	-820.517	33.35	-6.413	-13.047	25.146	344.824	-3.55	-8.106	-4.64	-44.648	-8	-53.368	4.306	0.207	26.834	proteins_0103	No	No	No	No
-497.598	22.471	0	-1.772	10.194	22.246	0	0	0	0	-822.004	33.363	-6.405	-12.625	25.174	345.489	-3.49	-8.106	-4.346	-44.648	-5	-54.693	1.866	0.235	24.003	proteins_0007	No	No	No	No
-497.598	20.622	0	-1.762	9.389	17.485	0	0	0	0	-821.254	33.081	-6.411	-12.686	25.601	345.059	-3.556	-8.106	-4.678	-44.648	-9	-54.806	2.154	0.403	19.923	proteins_0794	No	No	No	No
-497.596	28.349	0	-1.346	12.833	27.029	0	0	0	0	-822.049	33.095	-6.457	-12.828	25.868	345.772	-3.556	-8.152	-4.64	-44.648	2	-51.938	1.715	0.087	27.835	proteins_0481	No	No	No	No
-497.595	32.126	0	-1.296	14.6	29.779	0	0	0	0	-820.903	33.187	-6.446	-12.794	25.254	345.057	-3.555	-8.106	-4.64	-44.648	8	-52.157	0.677	0.771	28.763	proteins_0448	No	No	No	No
-497.593	23.898	0	-1.741	10.907	20.04	0	0	0	0	-820.141	33.188	-6.457	-13.397	25.488	344.669	-3.547	-8.106	-4.643	-44.648	-7	-55.728	4.5	0.07	19.719	proteins_0654	No	No	No	No
-497.592	28.69	0	-1.084	12.918	25.56	0	0	0	0	-821.619	33.227	-6.436	-12.794	25.174	345.836	-3.563	-8.106	-4.663	-44.648	-1	-52.033	2.392	0	26.177	proteins_0903	No	No	No	No
-497.589	24.608	0	-1.255	11.637	22.716	0	0	0	0	-820.4	33.066	-6.452	-13.164	25.304	345.007	-3.546	-8.106	-4.65	-44.648	2	-54.973	0.912	0.503	24.011	proteins_0730	No	No	No	No
-497.587	24.524	0	-2.057	11.45	21.251	0	0	0	0	-822.41	33.307	-6.473	-13.09	25.884	346.147	-3.552	-8.106	-4.647	-44.648	-5	-54.282	2.815	0.563	22.498	proteins_0116	No	No	No	No
-497.587	32.982	0	-1.11	15.452	30.554	0	0	0	0	-819.917	33.103	-6.438	-12.945	25.136	344.507	-3.591	-8.106	-4.689	-44.648	-3	-55.004	1.483	0.331	29.342	proteins_0702	No	No	No	No
-497.585	38.86	0	-0.919	17.606	36.946	0	0	0	0	-820.166	32.969	-6.447	-12.788	25.3	344.484	-3.547	-8.106	-4.635	-44.648	7	-55.619	1.946	0.229	37.848	proteins_0493	No	No	No	No
-497.584	31.701	0	-1.391	14.802	31.293	0	0	0	0	-819.698	33.146	-6.441	-12.977	25.098	344.362	-3.613	-8.106	-4.706	-44.648	-2	-54.176	0.315	0.916	33.507	proteins_0110	No	No	No	No
-497.584	22.547	0	-1.238	10.261	20.523	0	0	0	0	-821.257	33.269	-6.4	-12.755	25.177	345.437	-3.632	-8.106	-4.669	-44.648	-15	-56.053	1.383	0.019	21.764	proteins_0791	No	No	No	No
-497.58	35.994	0	-1.006	16.435	35.027	0	0	0	0	-820.286	33.085	-6.462	-13.072	25.289	344.806	-3.546	-8.106	-4.64	-44.648	11	-53.871	0.891	0.003	35.237	proteins_0053	No	No	No	No
-497.576	37.62	0	-1.442	17.135	34.956	0	0	0	0	-819.327	32.946	-6.412	-12.604	25.609	343.303	-3.541	-8.106	-4.796	-44.648	4	-54.051	1.015	0	35.53	proteins_0676	No	No	No	No
-497.569	28.352	0	-1.358	12.924	27.96	0	0	0	0	-820.072	33.289	-6.434	-13.215	25.23	344.577	-3.548	-8.106	-4.64	-44.648	10	-54.468	0.725	0.099	30.486	proteins_0902	No	No	No	No
-497.568	22.23	0	-2.032	10.043	22.27	0	0	0	0	-823.695	33.334	-6.367	-12.869	25.981	346.745	-3.546	-8.106	-4.397	-44.648	-3	-57.293	0.794	0.063	25.464	proteins_0416	No	No	No	No
-497.567	35.17	0	-0.953	16.174	35.334	0	0	0	0	-819.905	32.86	-6.439	-12.776	25.538	344.095	-3.546	-8.106	-4.64	-44.648	9	-54.686	1.131	0	36.955	proteins_0818	No	No	No	No
-497.566	34.511	0	-0.673	15.88	30.249	0	0	0	0	-821.373	33.396	-6.405	-12.639	25.417	344.984	-3.551	-8.106	-4.64	-44.648	-2	-53.757	1.972	0.92	33.126	proteins_0030	No	No	No	No
-497.566	35.368	0	-1.733	15.981	34.572	0	0	0	0	-822.874	33.488	-6.468	-13.154	26.194	346.056	-3.55	-8.106	-4.504	-44.648	9	-53.602	0.623	0.603	38.441	proteins_0232	No	No	No	No
-497.563	29.986	0	-1.583	13.638	29.425	0	0	0	0	-821.778	33.369	-6.421	-12.707	25.119	345.806	-3.556	-8.106	-4.64	-44.648	5	-52.367	2.647	0.007	29.36	proteins_0709	No	No	No	No
-497.561	23.906	0	-1.141	11.037	20.966	0	0	0	0	-819.788	33.076	-6.433	-13.003	25.508	344.019	-3.546	-8.106	-4.64	-44.648	-5	-54.257	3.844	0.046	23.945	proteins_0033	No	No	No	No
-497.558	37.26	0	-0.838	17.051	36.168	0	0	0	0	-819.475	33.127	-6.444	-12.979	25.181	343.973	-3.546	-8.106	-4.64	-44.648	9	-54.174	1.595	0.004	39.413	proteins_0438	No	No	No	No
-497.556	25.655	0	-1.435	11.662	20.682	0	0	0	0	-820.039	33.341	-6.468	-13.151	25.222	344.714	-3.764	-8.106	-4.657	-44.648	-8	-54.263	2.265	0	22.155	proteins_0290	No	No	No	No
-497.554	27.751	0	-1.304	12.877	24.233	0	0	0	0	-821.047	33.335	-6.408	-12.692	25.135	345.082	-3.556	-8.106	-4.647	-44.648	-4	-52.893	2.571	0.447	26.08	proteins_0488	No	No	No	No
-497.552	32.391	0	-0.747	14.797	32.799	0	0	0	0	-821.334	33.261	-6.493	-12.673	25.167	345.695	-3.555	-8.106	-4.864	-44.648	3	-51.556	1.663	0.01	32.355	proteins_0034	No	No	No	No
-497.55	22.018	0	-1.721	9.988	19.908	0	0	0	0	-820.642	33.393	-6.483	-13.237	25.445	345.109	-3.72	-8.106	-4.66	-44.648	-10	-53.915	2.355	0.16	22.339	proteins_0097	No	No	No	No
-497.547	33.666	0	-0.957	15.564	35.744	0	0	0	0	-819.483	33.052	-6.44	-13.015	25.238	344.042	-3.546	-8.106	-4.64	-44.648	10	-53.754	0.759	0	37.475	proteins_0407	No	No	No	No
-497.543	33.539	0	-1.071	15.583	33.847	0	0	0	0	-820.365	33.123	-6.442	-12.959	25.251	344.793	-3.551	-8.106	-4.64	-44.648	12	-53.88	0.641	0.132	33.866	proteins_0013	No	No	No	No
-497.541	34.81	0	-1.03	15.73	34.791	0	0	0	0	-819.773	33.081	-6.429	-12.99	25.252	344.258	-3.546	-8.106	-4.64	-44.648	12	-54.11	-0.107	0.496	39.178	proteins_0773	No	No	No	No
-497.537	24.244	0	-1.36	10.991	21.154	0	0	0	0	-821.952	33.359	-6.476	-13.25	25.546	346.177	-3.547	-8.106	-4.64	-44.648	-10	-54.309	3.322	0.148	24.13	proteins_0465	No	No	No	No
-497.536	29.642	0	-0.856	14.008	27.864	0	0	0	0	-820.171	33.013	-6.464	-13.06	25.243	345.151	-3.826	-8.106	-4.668	-44.648	5	-54.334	0.474	0.193	30.072	proteins_0110	No	No	No	No
-497.534	37.148	0	-1.1	16.864	31.19	0	0	0	0	-820.693	33.068	-6.456	-12.841	25.283	345.091	-3.592	-8.106	-4.64	-44.648	11	-52.308	0.008	0	28.127	proteins_0052	No	No	No	No
-497.534	34.076	0	-1.166	15.4	35.872	0	0	0	0	-820.24	33.098	-6.444	-12.939	25.249	344.689	-3.553	-8.106	-4.64	-44.648	10	-52.717	1.444	0	37.755	proteins_0626	No	No	No	No
-497.532	38.79	0	-0.881	17.903	36.848	0	0	0	0	-819.667	32.943	-6.438	-12.99	25.397	344.162	-3.546	-8.106	-4.64	-44.648	12	-54.05	1.335	0	37.453	proteins_0588	No	No	No	No
-497.53	21.25	0	-1.648	9.652	20.767	0	0	0	0	-820.965	33.14	-6.424	-12.844	25.501	345.121	-3.641	-8.106	-4.664	-44.648	-5	-56.278	2.49	0.278	24.001	proteins_0316	No	No	No	No
-497.527	31.673	0	-0.842	14.476	32.578	0	0	0	0	-819.878	33.079	-6.448	-12.821	25.238	344.243	-3.546	-8.106	-4.64	-44.648	12	-53.88	1.029	0	32.997	proteins_0600	No	No	No	No
-497.526	27.174	0	-1.661	12.937	24.624	0	0	0	0	-821.889	33.284	-6.444	-12.967	25.509	345.925	-3.55	-8.106	-4.64	-44.648	-7	-55.852	2.531	0.112	26.209	proteins_0019	No	No	No	No
-497.523	29.682	0	-1.635	14.032	24.453	0	0	0	0	-822.078	33.306	-6.428	-12.786	25.715	345.688	-3.546	-8.106	-4.64	-44.648	-5	-57.786	2.901	0.49	26.886	proteins_0731	No	No	No	No
-497.518	25.75	0	-1.396	11.922	23.743	0	0	0	0	-820.464	32.986	-6.386	-12.881	25.227	344.836	-3.58	-8.106	-4.501	-44.648	-5	-55.869	2.133	0.746	25.422	proteins_0049	No	No	No	No
-497.518	36.151	0	-0.685	16.526	35.279	0	0	0	0	-819.531	33.008	-6.439	-12.951	25.13	344.212	-3.546	-8.106	-4.647	-44.648	11	-53.763	0.636	0	34.416	proteins_0925	No	No	No	No
-497.516	31.568	0	-1.044	14.558	29.343	0	0	0	0	-819.834	33.096	-6.431	-12.934	25.13	344.511	-3.591	-8.106	-4.709	-44.648	6	-53.508	0.9	0	30.794	proteins_0624	No	No	No	No
-497.515	21.605	0	-1.844	9.835	19.701	0	0	0	0	-821.647	33.38	-6.406	-13.188	25.221	346.127	-3.608	-8.106	-4.64	-44.648	-9	-55.172	3.092	0.483	23.203	proteins_0191	No	No	No	No
-497.513	27.096	0	-1.211	12.812	26.185	0	0	0	0	-819.855	32.918	-6.381	-12.771	25.186	344.204	-3.557	-8.106	-4.502	-44.648	0	-53.366	1.529	0.502	26.052	proteins_0472	No	No	No	No
-497.512	25.498	0	-2.222	11.557	21.552	0	0	0	0	-823.143	33.406	-6.449	-12.895	26.285	346.33	-3.593	-8.106	-4.7	-44.648	-8	-54.702	0.72	0.762	23.659	proteins_0233	No	No	No	No
-497.512	22.321	0	-1.651	10.197	20.016	0	0	0	0	-820.54	33.377	-6.43	-13.102	25.194	344.933	-3.551	-8.106	-4.64	-44.648	-7	-56.173	2.004	0.042	22.586	proteins_0244	No	No	No	No
-497.511	35.707	0	-1.428	16.116	34.494	0	0	0	0	-820.408	33.372	-6.43	-12.913	25.283	344.529	-3.551	-8.106	-4.64	-44.648	5	-53.442	1.692	0.436	32.398	proteins_0075	No	No	No	No
-497.509	28.402	0	-1.216	12.821	27.178	0	0	0	0	-820.714	33.071	-6.481	-12.665	25.409	344.977	-3.712	-8.106	-4.64	-44.648	9	-55.097	0.697	0.232	28.482	proteins_0494	No	No	No	No
-497.507	40.412	0	-0.692	18.58	37.767	0	0	0	0	-820.957	33.167	-6.433	-12.834	25.232	345.286	-3.547	-8.106	-4.667	-44.648	7	-54.297	0.984	0.006	41.136	proteins_0300	No	No	No	No
-497.507	27.263	0	-1.027	12.915	27.017	0	0	0	0	-821.979	33.395	-6.44	-12.832	25.3	345.997	-3.554	-8.106	-4.64	-44.648	2	-51.739	1.242	0	29.851	proteins_0618	No	No	No	No
-497.506	35.056	0	-2.158	16.323	35.204	0	0	0	0	-821.513	33.384	-6.394	-12.773	25.365	345.074	-3.554	-8.106	-4.341	-44.648	6	-53.96	1.828	0.232	37.23	proteins_0607	No	No	No	No
-497.506	28.545	0	-0.938	13.32	28.61	0	0	0	0	-819.775	33.146	-6.431	-13.02	25.121	344.397	-3.546	-8.106	-4.643	-44.648	5	-55.607	0.549	0.082	33.78	proteins_0947	No	No	No	No
-497.502	35.11	0	-1.176	16.108	32.645	0	0	0	0	-820.109	32.862	-6.436	-12.936	25.521	344.55	-3.546	-8.106	-4.653	-44.648	0	-55.07	1.316	0.215	35.739	proteins_0150	No	No	No	No
-497.502	35.299	0	-1.527	16.164	33.186	0	0	0	0	-820.492	33.142	-6.473	-13.025	25.639	344.645	-3.546	-8.106	-4.638	-44.648	5	-54.175	1.809	0.173	33.931	proteins_0268	No	No	No	No
-497.5	32.797	0	-1.149	14.79	31.853	0	0	0	0	-820.175	33.404	-6.427	-12.891	25.186	344.351	-3.554	-8.106	-4.64	-44.648	8	-52.211	0.986	0	32.315	proteins_0337	No	No	No	No
-497.5	28.533	0	-1.242	12.976	29.065	0	0	0	0	-820.114	33.352	-6.407	-12.942	25.173	344.381	-3.548	-8.106	-4.64	-44.648	9	-53.655	1.294	0.612	31.845	proteins_0839	No	No	No	No
-497.5	22.815	0	-0.764	10.332	20.743	0	0	0	0	-821.039	33.169	-6.436	-13.001	25.177	345.573	-3.55	-8.106	-4.64	-44.648	-6	-55.202	2.872	0.051	26.18	proteins_0852	No	No	No	No
-497.494	26.383	0	-1.257	12.282	22.871	0	0	0	0	-821.799	33.162	-6.479	-12.733	25.369	345.94	-3.554	-8.106	-4.646	-44.648	-8	-53.608	1.756	0.168	26.387	proteins_0116	No	No	No	No
-497.49	25.572	0	-1.813	11.931	23.708	0	0	0	0	-821.401	33.316	-6.461	-12.85	25.436	345.41	-3.546	-8.106	-4.64	-44.648	-1	-59.549	1.534	0.152	25.432	proteins_0771	No	No	No	No
-497.488	24.204	0	-1.554	11.506	22.563	0	0	0	0	-821.26	33.174	-6.365	-12.935	25.497	345.097	-3.546	-8.106	-4.397	-44.648	0	-57.443	2.649	0.133	25.871	proteins_0875	No	No	No	No
-497.484	24.239	0	-0.814	11.141	25.278	0	0	0	0	-820.293	32.995	-6.433	-12.763	25.243	344.749	-3.546	-8.106	-4.681	-44.648	14	-55.804	0.022	0	26.116	proteins_0571	No	No	No	No
-497.482	23.748	0	-1.303	10.777	21.219	0	0	0	0	-822.462	33.335	-6.464	-12.901	25.235	346.72	-3.551	-8.106	-4.64	-44.648	-5	-55.15	1.966	0	23.221	proteins_0281	No	No	No	No
-497.48	36.275	0	-0.855	16.624	35.192	0	0	0	0	-819.432	33.092	-6.488	-13.052	25.181	344.354	-3.546	-8.106	-4.836	-44.648	5	-54.344	2.095	0	36.428	proteins_0276	No	No	No	No
-497.477	37.502	0	-0.994	17.254	35.887	0	0	0	0	-819.77	33.07	-6.483	-12.958	25.318	344.517	-3.546	-8.106	-4.87	-44.648	7	-55.108	1.193	0.585	38.274	proteins_0650	No	No	No	No
-497.476	32.243	0	-1.298	14.897	30.544	0	0	0	0	-820.469	33.036	-6.505	-13.106	25.512	345.255	-3.591	-8.106	-4.854	-44.648	0	-54.587	1.004	0.114	34.128	proteins_0915	No	No	No	No
-497.475	27.856	0	-0.822	12.841	29.215	0	0	0	0	-820.326	33.161	-6.499	-12.838	25.259	345.039	-3.855	-8.106	-4.662	-44.648	5	-54.338	1.275	0.249	31.183	proteins_0681	No	No	No	No
-497.474	25.037	0	-1.056	11.297	24.19	0	0	0	0	-820.752	33.409	-6.425	-12.786	25.102	344.925	-3.553	-8.106	-4.64	-44.648	-6	-54.613	4.439	0.167	25.101	proteins_0686	No	No	No	No
-497.471	28.042	0	-0.993	12.92	32.591	0	0	0	0	-819.238	33.092	-6.441	-13.015	25.114	343.957	-3.546	-8.106	-4.64	-44.648	10	-54.262	1.484	0.008	32.405	proteins_0267	No	No	No	No
-497.466	25.005	0	-1.53	11.492	24.559	0	0	0	0	-821.045	33.501	-6.427	-12.799	25.049	345.201	-3.551	-8.106	-4.64	-44.648	1	-51.414	2.322	0.874	29.221	proteins_0254	No	No	No	No
-497.465	28.319	0	-1.353	12.929	22.096	0	0	0	0	-820.533	33.3	-6.445	-12.821	25.364	344.611	-3.546	-8.106	-4.64	-44.648	-1	-55.097	2.48	0.09	24.112	proteins_0826	No	No	No	No
-497.46	39.367	0	-0.915	18.02	38.533	0	0	0	0	-819.823	33.052	-6.453	-13.09	25.306	344.73	-3.546	-8.349	-4.64	-44.648	11	-53.946	0.763	0.042	31.558	proteins_0159	No	No	No	No
-497.458	30.462	0	-1.112	13.988	26.436	0	0	0	0	-820.93	33.223	-6.451	-12.926	25.576	344.994	-3.551	-8.106	-4.64	-44.648	-3	-54.323	2.782	0.46	30.908	proteins_0173	No	No	No	No
-497.458	34.163	0	-1.113	15.883	30.227	0	0	0	0	-820.556	33.229	-6.421	-12.912	25.534	344.616	-3.552	-8.106	-4.64	-44.648	7	-51.801	0.174	0.324	32.418	proteins_0790	No	No	No	No
-497.456	35.072	0	-1.084	16.027	36.161	0	0	0	0	-820.053	32.982	-6.452	-12.896	25.315	344.615	-3.557	-8.106	-4.655	-44.648	8	-54.67	0.829	0.185	35.783	proteins_0590	No	No	No	No
-497.456	34.283	0	-0.801	15.727	28.899	0	0	0	0	-820.64	32.996	-6.466	-12.907	25.252	345.256	-3.546	-8.106	-4.647	-44.648	13	-54.563	0.264	0.016	28.592	proteins_0948	No	No	No	No
-497.455	24.985	0	-1.326	11.57	26.513	0	0	0	0	-821.741	33.253	-6.384	-12.941	25.278	346.042	-3.56	-8.106	-4.647	-44.648	9	-52.274	-0.329	0	27.391	proteins_0764	No	No	No	No
-497.455	25.108	0	-1.165	11.696	26.212	0	0	0	0	-821.057	33.266	-6.442	-12.922	25.383	345.269	-3.551	-8.106	-4.647	-44.648	5	-55.132	1.763	0	26.713	proteins_0930	No	No	No	No
-497.452	33.592	0	-1.486	15.269	31.081	0	0	0	0	-820.979	33.358	-6.434	-12.816	25.182	345.188	-3.558	-8.106	-4.64	-44.648	5	-52.325	2.351	0.223	34.374	proteins_0228	No	No	No	No
-497.451	30.104	0	-1.418	14.201	27.059	0	0	0	0	-820.904	33.267	-6.501	-12.944	25.216	345.357	-3.48	-8.106	-4.707	-44.648	-8	-55.153	3.253	0.676	26.737	proteins_0249	No	No	No	No
-497.45	30.294	0	-1.265	13.816	28.881	0	0	0	0	-820.302	33.28	-6.403	-12.873	25.286	344.472	-3.516	-8.106	-4.64	-44.648	4	-53.43	1.613	0.903	31.535	proteins_0913	No	No	No	No
-497.449	37.642	0	-0.775	17.018	36.094	0	0	0	0	-819.612	32.99	-6.433	-13.015	25.241	344.322	-3.547	-8.106	-4.64	-44.648	12	-53.644	0.221	0.074	37.187	proteins_0404	No	No	No	No
-497.441	41.3	0	-0.766	18.939	38.952	0	0	0	0	-820.04	32.99	-6.431	-12.767	25.258	344.488	-3.546	-8.106	-4.64	-44.648	11	-53.845	1.119	0	38.735	proteins_0619	No	No	No	No
-497.441	29.867	0	-1.357	13.47	30.256	0	0	0	0	-820.414	33.305	-6.437	-12.631	25.16	344.518	-3.55	-8.106	-4.64	-44.648	2	-51.967	2.847	0.102	33.203	proteins_0666	No	No	No	No
-497.439	32.544	0	-1.075	14.797	27.122	0	0	0	0	-821.071	33.243	-6.473	-13.053	25.288	345.769	-3.748	-8.106	-4.64	-44.648	8	-54.163	0.853	0.14	26.814	proteins_0265	No	No	No	No
-497.434	32.221	0	-1.192	14.709	28.338	0	0	0	0	-820.454	33.204	-6.418	-12.885	25.237	344.827	-3.55	-8.106	-4.64	-44.648	11	-52.434	0.019	0.381	29.733	proteins_0966	No	No	No	No
-497.428	28.768	0	-1.372	13.489	24.505	0	0	0	0	-822.119	33.156	-6.473	-13.318	26.867	345.517	-3.548	-8.106	-4.754	-44.648	-6	-52.999	1.706	0.366	28.167	proteins_0203	No	No	No	No
-497.426	31.124	0	-0.706	14.669	29.283	0	0	0	0	-820.362	33.058	-6.44	-12.909	25.24	344.932	-3.551	-8.106	-4.64	-44.648	9	-55.458	0.749	0.007	30.939	proteins_0341	No	No	No	No
-497.419	32.681	0	-0.926	15.078	30.241	0	0	0	0	-819.749	33.061	-6.448	-13.069	25.226	344.626	-3.591	-8.106	-4.72	-44.648	5	-55.354	0.73	0.434	32.19	proteins_0822	No	No	No	No
-497.41	26.74	0	-1.29	12.07	23.219	0	0	0	0	-822.705	33.389	-6.405	-12.901	25.551	346.601	-3.546	-8.106	-4.64	-44.648	3	-55.707	1.087	0.177	22.661	proteins_0745	No	No	No	No
-497.408	34.768	0	-0.827	15.953	31.151	0	0	0	0	-819.891	33.059	-6.484	-13.038	25.268	344.914	-3.602	-8.106	-4.88	-44.648	-2	-54.581	0.384	0.861	32.83	proteins_0282	No	No	No	No
-497.4	25.714	0	-1.835	11.637	22.381	0	0	0	0	-821.758	33.296	-6.432	-12.689	25.925	345.135	-3.447	-8.106	-4.677	-44.648	-7	-53.153	3.043	0.872	24.159	proteins_0391	No	No	No	No
-497.4	25.007	0	-1.487	11.646	24.447	0	0	0	0	-821.441	33.206	-6.457	-13.158	25.785	345.606	-3.547	-8.106	-4.64	-44.648	-3	-54.429	1.065	0.379	26.026	proteins_0950	No	No	No	No
-497.398	37.395	0	-1.131	16.871	34.596	0	0	0	0	-819.698	33.276	-6.457	-12.9	25.162	344.317	-3.548	-8.106	-4.796	-44.648	6	-53.198	1.187	0.272	31.889	proteins_0525	No	No	No	No
-497.397	26.704	0	-1.667	12.455	26.787	0	0	0	0	-820.795	33.313	-6.438	-12.726	25.079	345.225	-3.662	-8.106	-4.64	-44.648	8	-54.436	0.803	0.037	29.591	proteins_0804	No	No	No	No
-497.395	24.27	0	-1.347	11.62	22.821	0	0	0	0	-820.222	32.89	-6.364	-12.81	25.568	344.242	-3.557	-8.106	-4.387	-44.648	-6	-56.168	2.153	0.737	25.307	proteins_0205	No	No	No	No
-497.394	34.247	0	-1.193	15.764	32.575	0	0	0	0	-820.301	33.159	-6.482	-13.008	25.273	345.104	-3.746	-8.106	-4.64	-44.648	10	-52.923	1.227	0	34.865	proteins_0561	No	No	No	No
-497.391	28.714	0	-1.16	13.374	27.081	0	0	0	0	-821.753	33.292	-6.469	-12.719	25.395	346.18	-3.559	-8.106	-5.006	-44.648	3	-52.574	2.028	0.378	27.37	proteins_0532	No	No	No	No
-497.382	31.23	0	-0.884	14.085	29.769	0	0	0	0	-819.745	33.127	-6.444	-12.943	25.254	344.313	-3.551	-8.106	-4.64	-44.648	13	-52.55	0.724	0	31.469	proteins_0535	No	No	No	No
-497.381	27.339	0	-1.179	13.012	24.867	0	0	0	0	-821.253	33.308	-6.449	-13.212	25.138	346.031	-3.55	-8.106	-4.64	-44.648	-7	-56.191	3.064	0.382	27.87	proteins_0178	No	No	No	No
-497.379	36.7	0	-0.703	16.739	33.475	0	0	0	0	-819.536	32.99	-6.439	-12.821	25.252	344.123	-3.546	-8.106	-4.648	-44.648	11	-53.638	0.428	0.072	33.612	proteins_0489	No	No	No	No
-497.378	26.605	0	-1.024	12.327	24.934	0	0	0	0	-820.225	33.152	-6.419	-12.969	25.198	344.834	-3.554	-8.106	-4.64	-44.648	0	-52.973	1.345	0.593	26.866	proteins_0803	No	No	No	No
-497.375	31.772	0	-1.621	14.86	30.503	0	0	0	0	-821.85	33.33	-6.426	-12.642	25.181	345.823	-3.689	-8.106	-4.348	-44.648	-4	-56.974	2.796	0.468	30.506	proteins_0039	No	No	No	No
-497.374	28.301	0	-1.061	12.872	26.282	0	0	0	0	-820.486	33.072	-6.436	-12.781	25.472	344.74	-3.557	-8.106	-4.643	-44.648	-1	-54.633	1.248	0.024	26.799	proteins_0601	No	No	No	No
-497.371	26.53	0	-1.19	12.319	20.609	0	0	0	0	-820.189	33.312	-6.444	-12.961	25.384	344.503	-3.56	-8.106	-4.662	-44.648	-2	-55.326	2.068	0	23.357	proteins_0374	No	No	No	No
-497.37	25.428	0	-0.776	11.49	26.774	0	0	0	0	-820.15	33.217	-6.43	-12.966	25.3	344.628	-3.546	-8.106	-4.667	-44.648	6	-53.138	0.832	0	30.762	proteins_0058	No	No	No	No
-497.37	33.166	0	-0.992	14.984	29.409	0	0	0	0	-821.642	33.215	-6.425	-12.83	25.201	346.111	-3.57	-8.106	-4.674	-44.648	0	-53.537	5.037	0.618	30.146	proteins_0425	No	No	No	No
-497.37	32.801	0	-0.536	15.212	32.812	0	0	0	0	-820.69	33.199	-6.457	-12.987	25.144	345.367	-3.551	-8.106	-4.64	-44.648	13	-54.545	1.459	0	32.278	proteins_0793	No	No	No	No
-497.369	32.407	0	-1.28	15.243	29.765	0	0	0	0	-820.716	33.191	-6.412	-12.661	25.592	344.549	-3.516	-8.106	-4.64	-44.648	-2	-51.19	3.734	0.882	32.295	proteins_0169	No	No	No	No
-497.364	28.527	0	-1.202	12.957	28.411	0	0	0	0	-820.194	33.272	-6.427	-12.823	25.121	344.633	-3.552	-8.106	-4.64	-44.648	10	-53.548	0.861	0.003	27.481	proteins_0823	No	No	No	No
-497.363	26.674	0	-1.067	12.42	24.507	0	0	0	0	-821.794	33.432	-6.446	-13.158	25.146	346.499	-3.603	-8.106	-4.685	-44.648	-5	-55.197	1.774	0.028	29.671	proteins_0548	No	No	No	No
-497.361	30.172	0	-0.838	14.286	23.147	0	0	0	0	-819.676	32.916	-6.452	-13.246	25.439	344.507	-3.546	-8.106	-4.55	-44.648	-3	-54.264	1.08	0.208	24.17	proteins_0242	No	No	No	No
-497.356	41.887	0	-0.796	19.031	34.417	0	0	0	0	-819.925	33.029	-6.454	-12.821	25.246	344.611	-3.546	-8.208	-4.64	-44.648	11	-53.871	1.238	0.144	33.857	proteins_0838	No	No	No	No
-497.339	33.724	0	-1.697	15.321	31.868	0	0	0	0	-821.997	33.493	-6.393	-12.814	25.557	345.515	-3.724	-8.106	-4.222	-44.648	-1	-55.4	3.334	0.532	28.923	proteins_0160	No	No	No	No
-497.326	31.999	0	-0.71	14.965	32.447	0	0	0	0	-820.362	33.236	-6.455	-12.704	25.155	344.746	-3.547	-8.106	-4.64	-44.648	10	-52.576	0.659	0.093	33.367	proteins_0887	No	No	No	No
-497.321	26.842	0	-1.125	12.755	22.699	0	0	0	0	-819.965	33.257	-6.446	-13.059	25.596	344.238	-3.547	-8.106	-4.64	-44.648	-7	-54.502	2.165	0.819	26.594	proteins_0104	No	No	No	No
-497.316	31.509	0	-0.621	14.855	31.355	0	0	0	0	-819.643	33.076	-6.427	-12.929	25.246	344.344	-3.575	-8.106	-4.655	-44.648	9	-54.872	0.434	0.011	31.217	proteins_0627	No	No	No	No
-497.309	26.44	0	-1.988	12.696	24.192	0	0	0	0	-821.026	33.362	-6.441	-12.975	25.263	345.503	-3.579	-8.106	-4.662	-44.648	-4	-55.793	2.103	0.265	25.999	proteins_0632	No	No	No	No
-497.309	28.588	0	-1.185	13.573	25.276	0	0	0	0	-820.966	33.088	-6.444	-12.97	25.528	345.344	-3.451	-8.106	-4.685	-44.648	-6	-56.964	3.09	0.565	25.64	proteins_0880	No	No	No	No
-497.304	21.763	0	-1.554	9.904	20.388	0	0	0	0	-819.285	33.442	-6.442	-12.888	25.104	343.717	-3.546	-8.106	-4.652	-44.648	-15	-56.04	1.681	0.385	21.558	proteins_0206	No	No	No	No
-497.303	24.49	0	-1.066	11.296	24.359	0	0	0	0	-820.002	33.252	-6.463	-13.081	25.156	344.778	-3.547	-8.106	-4.64	-44.648	-1	-55.523	1.916	0	26.689	proteins_0152	No	No	No	No
-497.302	22.67	0	-1.774	10.321	19.518	0	0	0	0	-821.082	33.522	-6.454	-12.971	25.174	345.472	-3.563	-8.106	-4.647	-44.648	-15	-54.411	4.012	0.033	24.055	proteins_0158	No	No	No	No
-497.3	23.677	0	-1.798	10.675	20.695	0	0	0	0	-822.64	33.364	-6.454	-12.698	26.666	345.473	-3.616	-8.106	-4.64	-44.648	-5	-56.13	2.72	0.277	23.832	proteins_0723	No	No	No	No
-497.296	29.661	0	-0.646	14.082	28.274	0	0	0	0	-820.09	33.07	-6.456	-13.006	25.459	344.669	-3.55	-8.106	-4.64	-44.648	4	-52.839	1.14	0.121	29.104	proteins_0755	No	No	No	No
-497.295	22.382	0	-1.234	10.123	20.761	0	0	0	0	-820.993	33.173	-6.428	-13.002	25.347	345.558	-3.556	-8.106	-4.64	-44.648	-3	-55.225	2.361	0.021	22.782	proteins_0728	No	No	No	No
-497.278	28.062	0	-1.233	13.229	23.72	0	0	0	0	-820.864	33.408	-6.447	-12.854	25.247	345.172	-3.546	-8.106	-4.64	-44.648	-1	-53.316	1.866	0	26.22	proteins_0905	No	No	No	No
-497.256	28.47	0	-0.493	13.504	24.645	0	0	0	0	-821.135	33.237	-6.457	-12.724	25.185	345.622	-3.575	-8.106	-4.655	-44.648	-11	-55.359	3.818	0.61	25.842	proteins_0767	No	No	No	No
-497.25	27.052	0	-1.054	12.72	24.521	0	0	0	0	-821.549	33.287	-6.444	-13.076	25.665	345.812	-3.552	-8.106	-4.64	-44.648	-3	-54.429	1.065	0.642	25.672	proteins_0672	No	No	No	No
-497.249	38.094	0	-0.794	17.219	35.912	0	0	0	0	-821.334	33.03	-6.478	-12.813	25.79	345.485	-3.542	-8.106	-4.634	-44.648	2	-56.051	0.653	0.128	34.04	proteins_0114	No	No	No	No
-497.238	32.147	0	-1.229	14.987	26.147	0	0	0	0	-822.156	33.254	-6.447	-12.81	26.804	345.057	-3.546	-8.106	-4.64	-44.648	-2	-55.961	2.111	0.839	27.53	proteins_0901	No	No	No	No
-497.235	23.829	0	-1.335	10.829	19.997	0	0	0	0	-820.607	33.352	-6.437	-13.213	25.17	345.44	-3.546	-8.106	-4.64	-44.648	-7	-55.223	3.606	0.235	26.685	proteins_0356	No	No	No	No
-497.229	34.914	0	-0.692	15.885	34.151	0	0	0	0	-819.759	33.049	-6.447	-12.821	25.274	344.414	-3.546	-8.106	-4.64	-44.648	11	-53.284	0.466	0.181	36.231	proteins_0641	No	No	No	No
-497.229	37.69	0	-0.776	17.079	30.237	0	0	0	0	-819.902	33.087	-6.401	-12.899	25.291	344.537	-3.547	-8.106	-4.64	-44.648	10	-52.45	1.133	0	31.371	proteins_0820	No	No	No	No
-497.226	31.188	0	-1.255	14.09	27.397	0	0	0	0	-821.681	32.974	-6.457	-12.692	25.489	345.955	-3.705	-8.106	-4.356	-44.648	-2	-55.405	0.708	0	29.329	proteins_0373	No	No	No	No
-497.208	34.399	0	-0.781	15.495	31.644	0	0	0	0	-821.508	32.996	-6.412	-12.756	25.645	345.578	-3.67	-8.106	-4.327	-44.648	4	-53.785	0.454	0.35	34.251	proteins_0398	No	No	No	No
-497.208	38.013	0	-0.522	17.355	35.254	0	0	0	0	-819.665	33.079	-6.428	-12.821	25.28	344.288	-3.546	-8.106	-4.64	-44.648	11	-53.931	0.813	0	38.157	proteins_0931	No	No	No	No
-497.204	28.887	0	-0.837	13.119	29.204	0	0	0	0	-821.396	33.217	-6.405	-12.833	25.21	346.022	-3.622	-8.106	-4.643	-44.648	8	-52.545	0.021	0.108	30.276	proteins_0924	No	No	No	No
-497.192	25.269	0	-1.631	11.485	24.95	0	0	0	0	-819.576	33.231	-6.434	-12.724	25.407	343.844	-3.546	-8.106	-4.64	-44.648	5	-55.796	1.823	0	26.486	proteins_0598	No	No	No	No
-497.192	42.571	0	-0.604	19.288	40.583	0	0	0	0	-819.882	33.051	-6.428	-12.808	25.229	344.594	-3.546	-8.106	-4.648	-44.648	15	-53.842	0.381	0	39.853	proteins_0868	No	No	No	No
-497.191	26.922	0	-1.486	12.605	22.989	0	0	0	0	-820.843	33.398	-6.437	-12.777	25.512	345.102	-3.752	-8.106	-4.64	-44.648	-8	-53.706	2.091	0.786	24.5	proteins_0909	No	No	No	No
-497.19	23.94	0	-0.957	10.962	23.498	0	0	0	0	-820.583	33.376	-6.458	-12.894	25.205	345.12	-3.556	-8.106	-4.647	-44.648	0	-53.362	1.504	0.272	24.42	proteins_0854	No	No	No	No
-497.188	30.043	0	-0.753	13.767	32.516	0	0	0	0	-819.95	33.193	-6.44	-13.067	25.394	344.625	-3.548	-8.106	-4.64	-44.648	7	-51.312	1.551	0.867	32.753	proteins_0784	No	No	No	No
-497.186	28.874	0	-0.386	13.3	24.113	0	0	0	0	-820.759	33.047	-6.418	-12.713	25.418	345.182	-3.549	-8.106	-4.64	-44.648	-10	-53.477	2.345	0.946	24.701	proteins_0357	No	No	No	No
-497.175	23.296	0	-1.245	10.604	21.789	0	0	0	0	-820.838	33.379	-6.465	-13.188	25.095	345.826	-3.576	-8.106	-4.655	-44.648	-7	-55.783	2.237	0.649	26	proteins_0640	No	No	No	No
-497.171	30.519	0	-0.654	14.216	25.55	0	0	0	0	-821.111	33.284	-6.454	-12.552	25.137	345.597	-3.671	-8.106	-4.647	-44.648	-2	-53.64	1.851	0.047	26.865	proteins_0659	No	No	No	No
-497.168	32.228	0	-0.492	14.714	34.181	0	0	0	0	-819.37	32.99	-6.448	-13.015	25.236	344.38	-3.546	-8.106	-4.64	-44.648	11	-53.871	1.238	0	35.572	proteins_0060	No	No	No	No
-497.157	40.635	0	-0.573	18.532	36.779	0	0	0	0	-819.683	33.056	-6.432	-12.821	25.22	344.443	-3.546	-8.106	-4.64	-44.648	11	-53.931	0.813	0	38.404	proteins_0970	No	No	No	No
-497.153	37.058	0	-1.627	17.225	35.312	0	0	0	0	-819.749	33.211	-6.333	-12.581	25.523	343.632	-3.872	-8.106	-4.229	-44.648	-1	-57.012	1.399	0.05	40.059	proteins_0203	No	No	No	No
-497.15	28.284	0	-0.854	13.425	25.926	0	0	0	0	-821.403	33.25	-6.434	-13.027	25.854	345.727	-3.724	-8.106	-4.64	-44.648	-8	-55.116	3.598	0.277	28.493	proteins_0367	No	No	No	No
-497.142	25.86	0	-0.803	12.019	22.422	0	0	0	0	-821.607	33.346	-6.437	-12.86	25.512	346.02	-3.713	-8.106	-4.647	-44.648	-10	-55.539	2.833	0.331	24.654	proteins_0183	No	No	No	No
-497.142	29.148	0	-1.692	13.819	27.456	0	0	0	0	-821.983	33.57	-6.414	-12.768	25.478	346.28	-3.646	-8.106	-4.905	-44.648	-4	-55.916	2.785	0.081	28.159	proteins_0738	No	No	No	No
-497.137	40.274	0	-0.81	18.179	37.451	0	0	0	0	-819.838	33.078	-6.424	-12.936	25.239	344.696	-3.551	-8.106	-4.648	-44.648	15	-53.797	0.668	0	36.296	proteins_0940	No	No	No	No
-497.136	31.444	0	-0.673	14.281	28.207	0	0	0	0	-820.445	33.083	-6.47	-13.053	25.365	345.469	-3.691	-8.106	-4.64	-44.648	9	-52.916	0.689	0	28.557	proteins_0713	No	No	No	No
-497.136	30.169	0	-0.941	14.07	31.278	0	0	0	0	-820.443	33.163	-6.424	-12.921	25.236	345.195	-3.548	-8.106	-4.64	-44.648	9	-53.669	1.775	0.366	33.16	proteins_0932	No	No	No	No
-497.129	33.332	0	-0.897	15.178	31.996	0	0	0	0	-820.497	33.211	-6.422	-12.745	25.322	344.95	-3.554	-8.106	-4.64	-44.648	3	-52.506	2.776	0.264	37.504	proteins_0410	No	No	No	No
-497.117	24.653	0	-1.115	11.594	23.83	0	0	0	0	-820.3	33.077	-6.378	-12.698	25.098	344.805	-3.557	-8.106	-4.409	-44.648	-3	-54.211	1.762	0.519	25.336	proteins_0159	No	No	No	No
-497.116	27.993	0	-1.245	13.039	23.776	0	0	0	0	-820.797	33.549	-6.446	-12.998	25.118	345.4	-3.547	-8.106	-4.64	-44.648	-7	-52.685	2.005	0.139	25.029	proteins_0132	No	No	No	No
-497.116	24.51	0	-0.971	11.389	27.023	0	0	0	0	-820.63	33.15	-6.391	-12.644	25.207	344.982	-3.546	-8.106	-4.488	-44.648	0	-55.309	0.792	0.588	28.383	proteins_0134	No	No	No	No
-497.1	32.661	0	-1.222	14.697	30.938	0	0	0	0	-820.413	33.106	-6.367	-12.694	25.369	344.58	-3.569	-8.106	-4.358	-44.648	1	-54.392	1.006	0.175	32.516	proteins_0780	No	No	No	No
-497.085	42.266	0	-0.606	19.051	38.701	0	0	0	0	-820.149	33.074	-6.481	-12.789	25.308	345.125	-3.546	-8.106	-4.874	-44.648	6	-54.014	0.49	0.6	38.928	proteins_0379	No	No	No	No
-497.084	31.16	0	-0.86	14.366	27.909	0	0	0	0	-820.445	33.406	-6.461	-12.945	25.326	344.98	-3.55	-8.106	-4.64	-44.648	5	-52.148	1.782	0.191	29.179	proteins_0732	No	No	No	No
-497.083	29.057	0	-1.001	13.512	26.836	0	0	0	0	-820.312	33.268	-6.463	-12.974	25.103	345.238	-3.55	-8.106	-4.64	-44.648	-2	-55.88	2.142	0.354	26.82	proteins_0297	No	No	No	No
-497.08	29.788	0	-0.777	13.954	25.851	0	0	0	0	-820.498	33.153	-6.421	-12.841	25.546	344.945	-3.555	-8.106	-4.655	-44.648	-5	-54.341	2.233	0.764	26.433	proteins_0946	No	No	No	No
-497.074	26.09	0	-0.704	12.049	22.434	0	0	0	0	-820.225	33.111	-6.471	-13.144	25.283	345.378	-3.613	-8.106	-4.64	-44.648	-6	-55.235	1.854	0.47	24.638	proteins_0802	No	No	No	No
-497.073	24.736	0	-1.178	11.374	21.39	0	0	0	0	-819.779	33.268	-6.443	-12.922	25.141	344.601	-3.546	-8.106	-4.64	-44.648	1	-54.519	1.682	0	23.891	proteins_0491	No	No	No	No
-497.07	25.195	0	-1.539	11.728	24.475	0	0	0	0	-821.943	33.115	-6.45	-12.699	26.354	345.494	-3.546	-8.106	-4.64	-44.648	1	-55.398	0.909	0.368	24.606	proteins_0542	No	No	No	No
-497.06	26.945	0	-1.597	12.139	19.765	0	0	0	0	-821.6	33.381	-6.414	-13.08	26.2	345.398	-3.552	-8.106	-4.64	-44.648	-9	-52.748	3.539	0.02	23.621	proteins_0348	No	No	No	No
-497.05	35.858	0	-0.382	16.348	35.294	0	0	0	0	-819.006	32.995	-6.433	-13.005	25.228	344.112	-3.546	-8.106	-4.64	-44.648	13	-53.512	1.568	0	36.787	proteins_0941	No	No	No	No
-497.044	31.151	0	-1.16	14.083	22.998	0	0	0	0	-821.128	33.6	-6.439	-12.782	25.477	345.192	-3.56	-8.106	-4.647	-44.648	-1	-57.465	2.891	0.162	24.478	proteins_0025	No	No	No	No
-497.04	25.585	0	-0.798	11.589	23.744	0	0	0	0	-820.568	33.264	-6.365	-12.995	25.37	345.194	-3.546	-8.106	-4.64	-44.648	2	-56.965	0.977	0.221	25.037	proteins_0663	No	No	No	No
-497.036	37.133	0	-0.36	17.025	37.521	0	0	0	0	-819.059	32.99	-6.435	-12.821	25.247	343.99	-3.546	-8.106	-4.648	-44.648	11	-53.931	0.813	0	38.19	proteins_0630	No	No	No	No
-497.035	22.775	0	-1.39	10.426	24.491	0	0	0	0	-820.14	33.366	-6.461	-12.844	25.572	344.43	-3.546	-8.106	-4.657	-44.648	6	-55.887	0.67	0.251	24.45	proteins_0293	No	No	No	No
-497.026	37.367	0	-0.548	17.216	35.62	0	0	0	0	-819.697	33.074	-6.486	-12.958	25.317	344.882	-3.546	-8.106	-4.859	-44.648	7	-53.832	1.662	0	35.661	proteins_0758	No	No	No	No
-497.01	28.883	0	-0.676	13.417	34.074	0	0	0	0	-819.013	33.074	-6.436	-12.937	25.216	344.026	-3.546	-8.106	-4.64	-44.648	11	-53.871	1.238	0.001	34.784	proteins_0585	No	No	No	No
-497.006	31.765	0	-1.18	14.533	32.134	0	0	0	0	-819.851	33.316	-6.428	-12.86	25.192	344.586	-3.556	-8.106	-4.652	-44.648	7	-51.424	2.109	0.025	32.255	proteins_0893	No	No	No	No
-497.005	26.663	0	-0.567	12.281	23.466	0	0	0	0	-821.568	33.205	-6.47	-12.69	25.824	345.906	-3.552	-8.106	-4.907	-44.648	-9	-54.196	2.237	0.945	26.363	proteins_0235	No	No	No	No
-497.005	38.093	0	-0.795	17.333	36.171	0	0	0	0	-820.108	33.017	-6.449	-12.801	25.632	344.619	-3.546	-8.106	-4.614	-44.648	6	-54.643	1.136	0.418	37.264	proteins_0599	No	No	No	No
-497.004	35.116	0	-0.487	16.253	36.33	0	0	0	0	-819.582	33.134	-6.419	-12.956	25.112	344.648	-3.548	-8.106	-4.64	-44.648	13	-53.888	1.204	0	37.239	proteins_0324	No	No	No	No
-496.996	27.497	0	-1.401	12.864	25.131	0	0	0	0	-821.951	33.352	-6.433	-12.747	25.908	345.831	-3.563	-8.106	-4.64	-44.648	-4	-53.932	2.658	0.118	27.321	proteins_0618	No	No	No	No
-496.993	24.026	0	-1.276	11.264	22.661	0	0	0	0	-820.242	33.17	-6.356	-12.641	25.129	344.683	-3.569	-8.106	-4.411	-44.648	-5	-56.934	2.972	0.027	25.198	proteins_0911	No	No	No	No
-496.979	42.983	0	-0.089	19.657	33.389	0	0	0	0	-819.764	33.012	-6.473	-12.81	25.3	344.695	-3.546	-8.106	-4.64	-44.648	12	-52.06	-0.161	0	28.638	proteins_0125	No	No	No	No
-496.978	42.445	0	-0.65	19.39	38.652	0	0	0	0	-818.923	33.078	-6.436	-12.981	25.226	343.997	-3.546	-8.106	-4.64	-44.648	8	-52.796	1.131	0.286	38.816	proteins_0026	No	No	No	No
-496.977	38.576	0	-0.643	17.788	38.417	0	0	0	0	-819.174	33.074	-6.44	-12.821	25.232	344.093	-3.546	-8.106	-4.64	-44.648	12	-54.768	0.888	0	35.828	proteins_0722	No	No	No	No
-496.965	31.338	0	-0.879	14.663	32.818	0	0	0	0	-820.721	33.324	-6.437	-12.995	25.277	345.535	-3.553	-8.106	-4.64	-44.648	10	-53.517	1.356	0.002	36.182	proteins_0628	No	No	No	No
-496.96	32.674	0	-1.014	14.886	27.854	0	0	0	0	-819.959	33.375	-6.449	-12.77	25.356	344.435	-3.554	-8.106	-4.64	-44.648	5	-52.314	2.176	0.672	29.508	proteins_0859	No	No	No	No
-496.958	32.412	0	-0.749	14.869	28.101	0	0	0	0	-819.359	33.177	-6.443	-13.22	25.231	344.599	-3.547	-8.106	-4.64	-44.648	5	-52.506	1.626	0.415	30.701	proteins_0633	No	No	No	No
-496.956	24.386	0	-0.784	11.029	21.876	0	0	0	0	-821.31	33.205	-6.449	-12.554	25.526	345.61	-3.546	-8.106	-4.684	-44.648	1	-56.797	0.205	0.292	27.353	proteins_0101	No	No	No	No
-496.955	35.761	0	-0.811	16.396	36.628	0	0	0	0	-819.08	33.114	-6.429	-12.739	25.201	343.919	-3.546	-8.106	-4.64	-44.648	12	-54.05	0.825	0.082	37.994	proteins_0870	No	No	No	No
-496.943	36.446	0	-0.397	16.498	31.797	0	0	0	0	-819.241	33.106	-6.429	-12.947	25.223	344.289	-3.548	-8.106	-4.64	-44.648	12	-52.06	-0.161	0	32.453	proteins_0372	No	No	No	No
-496.943	30.44	0	-0.737	13.953	30.408	0	0	0	0	-820.758	33.506	-6.444	-12.546	25.122	345.164	-3.566	-8.106	-4.666	-44.648	7	-54.872	1.908	0.211	29.792	proteins_0810	No	No	No	No
-496.94	28.165	0	-1.113	13.254	25.254	0	0	0	0	-820.785	33.23	-6.405	-12.655	25.511	345.094	-3.526	-8.106	-4.65	-44.648	-4	-52.81	2.294	0.092	28.489	proteins_0875	No	No	No	No
-496.927	25.235	0	-0.915	11.967	22.448	0	0	0	0	-819.181	33.049	-6.382	-12.607	25.075	343.91	-3.546	-8.106	-4.49	-44.648	-7	-55.464	3.41	0.689	23.387	proteins_0801	No	No	No	No
-496.905	31.47	0	-0.576	14.316	29.426	0	0	0	0	-820.682	33.057	-6.438	-12.742	25.45	345.403	-3.558	-8.106	-4.64	-44.648	2	-50.953	2.569	0.118	31.211	proteins_0243	No	No	No	No
-496.905	27.695	0	-1.076	12.67	22.573	0	0	0	0	-820.432	33.299	-6.432	-12.835	25.542	344.771	-3.549	-8.106	-4.515	-44.648	-8	-55.171	2.549	0.243	23.219	proteins_0496	No	No	No	No
-496.902	31.556	0	-0.57	14.365	30.179	0	0	0	0	-819.737	33.166	-6.436	-12.808	25.305	344.552	-3.55	-8.106	-4.64	-44.648	11	-51.927	0.094	0.009	30.3	proteins_0126	No	No	No	No
-496.901	44.613	0	-1.002	20.29	38.167	0	0	0	0	-820.187	33.274	-6.444	-12.86	25.467	344.806	-3.547	-8.106	-4.655	-44.648	7	-54.74	1.658	0.001	36.797	proteins_0673	No	No	No	No
-496.898	24.922	0	-0.57	11.701	22.441	0	0	0	0	-819.694	32.886	-6.366	-12.627	25.22	344.38	-3.546	-8.106	-4.397	-44.648	-6	-57.473	2.83	0.087	23.687	proteins_0245	No	No	No	No
-496.856	26.015	0	-0.95	11.992	20.062	0	0	0	0	-821.605	33.324	-6.418	-12.772	26.254	345.301	-3.546	-8.106	-4.64	-44.648	-9	-54.883	2.681	0.086	20.406	proteins_0775	No	No	No	No
-496.843	30.98	0	-1.645	14.159	30.924	0	0	0	0	-822.357	33.641	-6.43	-12.712	25.342	346.456	-3.694	-8.106	-4.335	-44.648	-1	-54.114	3.798	0.352	34.416	proteins_0054	No	No	No	No
-496.821	31.539	0	-0.055	14.654	26.905	0	0	0	0	-820.151	33	-6.461	-12.645	25.241	345.21	-3.621	-8.106	-4.64	-44.648	3	-54.837	1.18	0.569	28.357	proteins_0792	No	No	No	No
-496.807	24.418	0	-0.917	11.12	23.564	0	0	0	0	-818.218	33.381	-6.438	-12.801	25.037	343.171	-3.546	-8.106	-4.64	-44.648	2	-56.369	1.985	0.164	23.757	proteins_0239	No	No	No	No
-496.806	37.139	0	-1.651	16.972	34.907	0	0	0	0	-820.774	33.076	-6.39	-12.997	26.202	344.693	-3.644	-8.106	-4.217	-44.648	5	-55.141	0.954	0.874	35.153	proteins_0345	No	No	No	No
-496.802	37.965	0	-0.149	17.433	34.459	0	0	0	0	-819.282	33.053	-6.478	-12.826	25.374	344.457	-3.546	-8.106	-4.801	-44.648	12	-54.288	0.172	0	34.642	proteins_0421	No	No	No	No
-496.795	27.631	0	-0.947	13.021	24.038	0	0	0	0	-820.701	33.559	-6.453	-13.066	25.436	345.375	-3.552	-8.106	-4.64	-44.648	-7	-56.456	2.188	0.871	25.956	proteins_0881	No	No	No	No
-496.79	22.849	0	-1.902	10.403	19.557	0	0	0	0	-819.719	33.602	-6.47	-13.02	25.123	344.968	-3.551	-8.106	-4.97	-44.648	-15	-54.828	3.556	0.802	25.411	proteins_0066	No	No	No	No
-496.782	24.269	0	-0.941	10.948	22.3	0	0	0	0	-820.125	33.235	-6.407	-12.902	25.195	345.162	-3.546	-8.106	-4.64	-44.648	4	-56.238	0.661	0.007	22.207	proteins_0294	No	No	No	No
-496.78	23.784	0	-1.151	11.009	21.608	0	0	0	0	-821.094	33.265	-6.473	-13.034	25.651	345.845	-3.547	-8.106	-4.64	-44.648	-4	-55.929	1.68	0.293	23.048	proteins_0334	No	No	No	No
-496.775	23.367	0	-1.396	10.597	20.175	0	0	0	0	-821.236	33.243	-6.431	-12.82	25.967	345.447	-3.547	-8.106	-4.643	-44.648	-8	-56.939	3.14	0.706	24.167	proteins_0055	No	No	No	No
-496.761	24.336	0	-0.985	11.035	18.169	0	0	0	0	-821.347	33.403	-6.421	-12.733	25.951	345.343	-3.556	-8.106	-4.647	-44.648	-8	-55.513	2.892	0.663	20.396	proteins_0635	No	No	No	No
-496.761	32.125	0	-1.053	14.526	24.986	0	0	0	0	-821.798	33.574	-6.449	-12.589	26.881	344.77	-3.546	-8.106	-4.849	-44.648	-7	-57.24	3.064	0.073	28.006	proteins_0660	No	No	No	No
-496.756	25.975	0	-0.643	12.171	23.062	0	0	0	0	-821.847	33.16	-6.439	-12.842	26.186	345.967	-3.547	-8.106	-4.64	-44.648	-9	-56.191	2.809	0.502	24.182	proteins_0616	No	No	No	No
-496.755	39.059	0	-0.083	17.68	34.943	0	0	0	0	-819.361	33.174	-6.471	-12.824	25.352	344.471	-3.546	-8.106	-4.796	-44.648	11	-53.825	0.179	0	33.277	proteins_0517	No	No	No	No
-496.747	35.647	0	-0.778	16.467	32.3	0	0	0	0	-820.275	33.105	-6.418	-12.957	25.785	344.953	-3.546	-8.106	-4.64	-44.648	4	-55.407	3.408	0.22	34.598	proteins_0214	No	No	No	No
-496.746	39.164	0	-0.033	17.752	35.635	0	0	0	0	-819.029	33.012	-6.488	-12.873	25.331	344.421	-3.546	-8.106	-4.82	-44.648	10	-54.201	1.281	0	37.666	proteins_0718	No	No	No	No
-496.743	35.869	0	-0.799	16.229	33.168	0	0	0	0	-819.744	33.096	-6.44	-13.002	25.68	344.458	-3.548	-8.106	-4.488	-44.648	5	-53.988	1.809	0.266	34.3	proteins_0889	No	No	No	No
-496.739	29.057	0	-0.969	13.102	20.076	0	0	0	0	-821.807	33.403	-6.441	-12.761	26.285	345.548	-3.562	-8.106	-4.65	-44.648	-6	-54.647	3.912	0.248	23.045	proteins_0872	No	No	No	No
-496.738	26.197	0	-1.252	12.247	22.764	0	0	0	0	-820.596	33.19	-6.448	-12.777	26.055	344.778	-3.546	-8.106	-4.64	-44.648	-1	-55.994	0.928	0.103	25.02	proteins_0461	No	No	No	No
-496.735	30.505	0	-0.422	14.196	29.952	0	0	0	0	-821.439	33.104	-6.48	-12.929	25.387	346.614	-3.559	-8.106	-4.678	-44.648	7	-53.193	2.092	0	30.365	proteins_0830	No	No	No	No
-496.723	37.632	0	-0.309	17.293	35.12	0	0	0	0	-819.469	33.119	-6.467	-13.116	25.432	344.681	-3.546	-8.106	-4.603	-44.648	5	-54.344	2.095	0	35.884	proteins_0836	No	No	No	No
-496.703	42.787	0	-0.278	19.52	35.962	0	0	0	0	-818.579	33.006	-6.373	-12.68	25.878	342.821	-3.541	-8.106	-4.479	-44.648	3	-56.331	1.49	0.495	41.296	proteins_0144	No	No	No	No
-496.7	38.307	0	-0.415	17.446	36.526	0	0	0	0	-819.538	32.994	-6.449	-12.801	25.605	344.399	-3.546	-8.106	-4.61	-44.648	6	-53.519	1.789	0.029	37.437	proteins_0507	No	No	No	No
-496.689	31.156	0	-0.744	14.54	27.444	0	0	0	0	-821.538	33.238	-6.443	-12.751	26.068	345.689	-3.558	-8.106	-4.64	-44.648	3	-50.794	1.751	0.634	29.348	proteins_0739	No	No	No	No
-496.685	26.222	0	-0.751	12.11	23.409	0	0	0	0	-821.197	32.933	-6.471	-12.541	25.796	345.734	-3.635	-8.106	-4.55	-44.648	-1	-54.53	1.754	0	23.824	proteins_0560	No	No	No	No
-496.684	36.305	0	-0.451	16.885	33.545	0	0	0	0	-819.582	33.187	-6.405	-12.879	25.238	344.703	-3.552	-8.106	-4.64	-44.648	12	-52.61	0.562	0.226	32.374	proteins_0574	No	No	No	No
-496.668	28.797	0	-1.294	13.561	29.339	0	0	0	0	-820.983	33.183	-6.486	-13.369	26.958	345.123	-3.689	-8.106	-4.652	-44.648	2	-55.149	1.333	0.747	30.88	proteins_0725	No	No	No	No
-496.657	26.416	0	-1.551	12.376	22.135	0	0	0	0	-821.656	33.504	-6.427	-12.796	26.225	345.456	-3.562	-8.106	-4.647	-44.648	-12	-54.877	3.052	0.558	24.673	proteins_0200	No	No	No	No
-496.657	29.74	0	-0.315	13.684	25.547	0	0	0	0	-818.816	33.121	-6.441	-13.091	25.2	344.311	-3.547	-8.106	-4.64	-44.648	5	-52.549	0.69	0.559	27.717	proteins_0591	No	No	No	No
-496.591	33.57	0	-0.01	15.384	34.311	0	0	0	0	-818.612	33.057	-6.438	-12.821	25.227	343.936	-3.546	-8.106	-4.64	-44.648	11	-53.681	0.414	0.296	33.97	proteins_0978	No	No	No	No
-496.555	31.189	0	-0.652	14.441	30.423	0	0	0	0	-820.785	33.265	-6.425	-12.762	25.94	345.184	-3.566	-8.106	-4.652	-44.648	4	-54.364	1.466	0.472	31.073	proteins_0333	No	No	No	No
-496.511	28.226	0	-1.04	12.955	25.901	0	0	0	0	-820.177	33.369	-6.424	-12.92	26.087	344.571	-3.579	-8.106	-4.685	-44.648	-7	-55.104	2.892	0.456	28.399	proteins_0485	No	No	No	No
-496.492	29.044	0	-0.609	13.533	24.018	0	0	0	0	-820.175	33.612	-6.394	-12.947	25.707	344.646	-3.546	-8.106	-4.64	-44.648	-7	-55.001	2.06	0.655	26.175	proteins_0963	No	No	No	No
-496.45	37.582	0	-1.119	17.209	29.647	0	0	0	0	-820.242	33.106	-6.38	-12.598	25.956	344.546	-3.865	-8.106	-4.218	-44.648	-10	-57.223	2.787	0.523	34.717	proteins_0005	No	No	No	No
-496.44	52.191	0	0	23.532	34.767	0	0	0	0	-819.514	33.27	-6.47	-12.922	25.588	344.511	-3.546	-8.106	-4.603	-44.648	6	-53.531	1.911	0.01	36.279	proteins_0501	No	No	No	No
-496.414	35.421	0	-0.31	16.233	30.2	0	0	0	0	-818.58	33.17	-6.426	-12.831	25.167	344.048	-3.555	-8.106	-4.652	-44.648	6	-53.837	2.383	0.622	30.812	proteins_0647	No	No	No	No
-496.352	25.232	0	-0.569	11.558	20.274	0	0	0	0	-818.809	33.214	-6.48	-13.118	25.555	344.349	-3.634	-8.106	-4.674	-44.648	-4	-53.481	1.744	0.657	22.075	proteins_0593	No	No	No	No
-496.336	29.806	0	-2.162	13.66	19.985	0	0	0	0	-824.241	33.475	-6.472	-12.987	27.77	347.066	-3.546	-8.106	-4.646	-44.648	0	-55.276	1.155	0.339	21.46	proteins_0459	No	No	No	No
-496.332	27.097	0	-0.283	12.289	24.36	0	0	0	0	-818.893	33.338	-6.442	-12.977	25.09	344.492	-3.546	-8.106	-4.64	-44.648	-6	-55.011	2.177	0.75	24.938	proteins_0910	No	No	No	No
-496.317	24.111	0	-1	10.938	18.147	0	0	0	0	-820.676	33.419	-6.427	-12.813	25.64	345.524	-3.575	-8.106	-4.655	-44.648	-4	-56.387	1.918	0.266	20.552	proteins_0860	No	No	No	No
-496.283	37.659	0	-1.135	17.053	36.742	0	0	0	0	-818.402	33.325	-6.327	-12.526	25.04	343.356	-3.779	-8.106	-4.217	-44.648	5	-55.836	0.871	0.009	38.858	proteins_0505	No	No	No	No
-496.28	33.987	0	-1.213	15.718	30.612	0	0	0	0	-820.537	33.1	-6.439	-13.064	27.602	343.986	-3.546	-8.106	-4.628	-44.648	1	-52.568	1.491	0.498	31.34	proteins_0192	No	No	No	No
-496.241	40.411	0	-0.877	18.307	37.999	0	0	0	0	-818.114	33.207	-6.321	-12.357	25.127	342.976	-3.788	-8.106	-4.218	-44.648	3	-56.555	1.017	0.01	38.889	proteins_0314	No	No	No	No
-496.217	33.759	0	-0.542	15.287	31.363	0	0	0	0	-819.084	33.24	-6.4	-12.639	25.161	344.301	-3.694	-8.106	-4.347	-44.648	-1	-54.909	4.191	0.011	32.926	proteins_0252	No	No	No	No
-496.205	25.521	0	-1.156	11.608	22.216	0	0	0	0	-820.256	33.261	-6.452	-12.969	26.991	344.148	-3.546	-8.106	-4.628	-44.648	-8	-55.105	1.672	0.016	25.521	proteins_0840	No	No	No	No
-496.187	34.29	0	-1.043	15.488	34.094	0	0	0	0	-818.185	33.278	-6.314	-12.438	25.233	342.754	-3.544	-8.106	-4.217	-44.648	6	-54.378	-0.139	0	34.436	proteins_0441	No	No	No	No
-496.147	25.65	0	-1.22	11.998	22.528	0	0	0	0	-821.986	33.636	-6.445	-12.764	26.451	345.903	-3.547	-8.106	-4.64	-44.648	-10	-55.355	2.835	0.711	26.021	proteins_0045	No	No	No	No
-496.116	35.855	0	-1.37	16.734	31.051	0	0	0	0	-819.495	33.004	-6.375	-12.977	27.232	343.272	-3.548	-8.106	-4.475	-44.648	1	-55.373	1.181	0.315	33.547	proteins_0432	No	No	No	No
-496.111	27.894	0	-1.457	13.195	25.359	0	0	0	0	-820.547	33.612	-6.422	-12.702	25.881	345.034	-3.563	-8.106	-4.65	-44.648	-6	-53.213	2.556	0.702	30.02	proteins_0912	No	No	No	No
-496.073	25.556	0	-1.328	11.618	17.399	0	0	0	0	-821.406	33.238	-6.418	-13.316	27.103	345.667	-3.546	-8.106	-4.64	-44.648	-6	-55.693	2.241	0.008	21.883	proteins_0165	No	No	No	No
-496.055	29.874	0	-0.819	13.464	19.203	0	0	0	0	-820.749	33.404	-6.447	-12.767	26.938	344.828	-3.551	-8.423	-4.64	-44.648	-6	-56.665	2.712	0.972	23.174	proteins_0056	No	No	No	No
-496.039	26.798	0	-0.888	12.709	24.22	0	0	0	0	-821.138	33.32	-6.43	-12.773	26.776	345.146	-3.546	-8.106	-4.64	-44.648	-6	-55.3	1.676	0.42	27.391	proteins_0008	No	No	No	No
-496.035	38.18	0	0	17.374	27.386	0	0	0	0	-819.278	33.503	-6.474	-12.803	25.236	344.722	-3.546	-8.106	-4.64	-44.648	-4	-52.758	2.283	0.493	27.601	proteins_0627	No	No	No	No
-496.033	38.319	0	-0.506	17.303	34.959	0	0	0	0	-819	33.134	-6.43	-12.695	25.32	344.394	-3.546	-8.106	-4.456	-44.648	6	-55.333	1.201	0	35.421	proteins_0914	No	No	No	No
-496.014	30.58	0	-0.74	14.167	21.628	0	0	0	0	-820.856	33.503	-6.476	-12.624	25.85	345.659	-3.676	-8.106	-4.64	-44.648	-9	-53.684	2.509	0.186	25.795	proteins_0868	No	No	No	No
-496.008	29.712	0	-1.375	13.599	20.788	0	0	0	0	-821.072	33.7	-6.461	-13.047	26.065	345.832	-3.557	-8.106	-4.715	-44.648	-15	-56.053	1.522	0.005	25.48	proteins_0544	No	No	No	No
-495.997	26.112	0	-1.622	11.812	23.97	0	0	0	0	-821.31	33.857	-6.425	-12.891	26.671	345.044	-3.55	-8.106	-4.64	-44.648	-8	-55.023	1.309	0.572	25.031	proteins_0751	No	No	No	No
-495.995	37.604	0	0	17.016	22.415	0	0	0	0	-818.839	33.594	-6.451	-12.804	25.423	344.023	-3.546	-8.106	-4.64	-44.648	-4	-59.07	1.57	0.667	24	proteins_0371	No	No	No	No
-495.99	28.636	0	-0.102	13.579	31.006	0	0	0	0	-818.165	33.175	-6.427	-12.911	25.169	343.956	-3.546	-8.106	-4.487	-44.648	8	-54.01	0.779	0	30.92	proteins_0597	No	No	No	No
-495.896	23.212	0	-1.238	10.624	19.281	0	0	0	0	-820.715	33.506	-6.462	-12.848	26.099	345.498	-3.567	-8.106	-4.655	-44.648	-4	-55.621	2.328	0.837	21.187	proteins_0558	No	No	No	No
-495.887	29.069	0	-1.351	13.658	27.441	0	0	0	0	-819.827	33.347	-6.403	-13.016	26.827	343.966	-3.548	-8.106	-4.478	-44.648	-2	-53.856	1.911	0.282	27.048	proteins_0639	No	No	No	No
-495.783	26.056	0	-1.415	12.443	26.37	0	0	0	0	-820.691	33.231	-6.376	-12.492	26.905	344.561	-3.569	-8.106	-4.597	-44.648	-5	-51.145	2.106	0.591	28.244	proteins_0336	No	No	No	No
-495.759	29.521	0	-0.883	13.349	17.394	0	0	0	0	-820.381	33.441	-6.453	-12.968	26.82	344.722	-3.546	-8.106	-4.64	-44.648	-7	-54.735	2.027	0.188	20.627	proteins_0918	No	No	No	No
-495.736	27.31	0	-1.115	12.44	30.003	0	0	0	0	-820.538	33.358	-6.48	-12.988	27.081	344.951	-3.546	-8.106	-4.819	-44.648	-2	-54.854	0.473	0.161	31.359	proteins_0403	No	No	No	No
-495.645	25.737	0	-1.07	11.858	22.992	0	0	0	0	-820.892	33.559	-6.443	-12.596	27.185	344.507	-3.556	-8.106	-4.655	-44.648	2	-55.521	1.904	0.021	25.046	proteins_0229	No	No	No	No
-495.539	54.134	0	0	24.73	23.752	0	0	0	0	-819.402	33.784	-6.447	-12.801	26.432	343.835	-3.546	-8.106	-4.64	-44.648	-4	-59.096	0.752	0.801	26.706	proteins_0175	No	No	No	No
-495.497	31.794	0	0	14.476	22.588	0	0	0	0	-820.408	33.984	-6.401	-12.922	26.464	344.726	-3.546	-8.106	-4.64	-44.648	-4	-54.872	3.018	0.069	22.799	proteins_0539	No	No	No	No
-495.461	27.238	0	-0.255	12.441	22.455	0	0	0	0	-820.056	33.692	-6.45	-12.67	26.332	344.632	-3.546	-8.106	-4.64	-44.648	-1	-57.027	1.601	0.036	24.513	proteins_0569	No	No	No	No
-495.444	32.382	0	-0.189	15.144	25.514	0	0	0	0	-820.772	33.739	-6.444	-12.942	27.305	344.789	-3.722	-8.106	-4.643	-44.648	-9	-55.601	4.099	0.262	27.051	proteins_0164	No	No	No	No
-495.438	38.569	0	-0.172	17.706	36.371	0	0	0	0	-817.112	33.206	-6.329	-12.493	25.578	342.224	-3.541	-8.106	-4.217	-44.648	2	-55.06	1.076	0.129	39.143	proteins_0274	No	No	No	No
-495.348	24.24	0	-0.173	11.074	21.226	0	0	0	0	-819.967	33.504	-6.413	-12.884	26.16	345.205	-3.551	-8.106	-4.647	-44.648	-8	-53.423	2.822	0.047	22.169	proteins_0258	No	No	No	No
-495.342	30.987	0	-0.006	14.247	24.234	0	0	0	0	-819.671	33.508	-6.449	-12.762	25.934	345.038	-3.546	-8.106	-4.64	-44.648	1	-54.217	1.32	0.069	25.306	proteins_0938	No	No	No	No
-495.197	25.193	0	-0.614	11.337	19.853	0	0	0	0	-820.093	33.678	-6.439	-12.774	26.246	345.001	-3.423	-8.106	-4.64	-44.648	-4	-57.4	3.732	0.86	22.561	proteins_0400	No	No	No	No
-495.11	25.466	0	-0.449	11.689	23.28	0	0	0	0	-821.078	33.476	-6.427	-13.143	27.595	345.411	-3.548	-8.106	-4.64	-44.648	-5	-54.789	3.379	0.76	29.529	proteins_0215	No	No	No	No
-494.976	30.592	0	-0.408	13.89	18.375	0	0	0	0	-821.209	33.917	-6.414	-12.967	28.066	344.585	-3.553	-8.106	-4.645	-44.648	-9	-55.292	4.135	0.185	21.557	proteins_0648	No	No	No	No
-494.886	38.999	0	-0.007	17.84	26.244	0	0	0	0	-820.605	33.308	-6.43	-12.866	28.125	344.517	-3.546	-8.106	-4.635	-44.648	-5	-55.068	0.909	0.03	32.385	proteins_0981	No	No	No	No
-494.85	40.596	0	0	18.537	22.525	0	0	0	0	-819.574	33.499	-6.452	-12.813	27.358	344.072	-3.546	-8.106	-4.64	-44.648	-4	-55.212	2.025	0.789	24.644	proteins_0078	No	No	No	No
-494.803	30.946	0	-0.043	14.27	25.09	0	0	0	0	-818.515	33.707	-6.461	-12.694	26.191	343.909	-3.546	-8.106	-4.64	-44.648	-7	-54.733	2.103	0.625	28.351	proteins_0436	No	No	No	No
-494.771	26.451	0	-1.602	12.083	22.579	0	0	0	0	-821.535	33.216	-6.456	-12.851	28.584	345.217	-3.551	-8.106	-4.64	-44.648	1	-55.945	3.135	0.287	23.496	proteins_0068	No	No	No	No
-494.711	28.646	0	-0.311	13.044	24.165	0	0	0	0	-821.226	33.843	-6.416	-12.655	27.415	345.269	-3.546	-8.106	-4.64	-44.648	-9	-56.59	3.188	0.222	26.01	proteins_0189	No	No	No	No
-494.567	25.639	0	-1.445	11.636	21.256	0	0	0	0	-821.988	33.321	-6.465	-13.306	28.993	346.044	-3.551	-8.106	-4.86	-44.648	-8	-53.088	2.467	0.748	25.765	proteins_0260	No	No	No	No
-494.488	28.5	0	-0.812	13.256	24.325	0	0	0	0	-822.601	33.691	-6.438	-12.731	28.131	346.597	-3.74	-8.106	-4.643	-44.648	-6	-55.69	0.93	0.611	27.485	proteins_0131	No	No	No	No
-494.354	47.68	0	0	21.72	20.817	0	0	0	0	-821.323	34.005	-6.433	-12.84	28.115	345.063	-3.546	-8.106	-4.64	-44.648	-8	-55.394	4.552	0.53	21.268	proteins_0384	No	No	No	No
-494.087	24.268	0	-1.412	10.977	20.567	0	0	0	0	-821.256	34.189	-6.365	-12.622	27.933	344.844	-3.546	-8.106	-4.51	-44.648	-15	-56.053	1.522	0.127	26.083	proteins_0089	No	No	No	No
-492.635	28.598	0	-0.003	13.177	23.425	0	0	0	0	-820.262	33.611	-6.423	-13.164	30.574	343.958	-3.546	-8.106	-4.628	-44.648	-7	-54.177	1.455	0.508	29.847	proteins_0194	No	No	No	No
-491.443	34.166	0	-0.068	15.561	29.507	0	0	0	0	-819.627	33.489	-6.382	-12.505	29.577	344.759	-3.777	-8.106	-4.223	-44.648	0	-53.025	2.141	0.131	29.936	proteins_0766	No	No	No	No
-490.595	34.212	0	0	15.812	23.712	0	0	0	0	-820.392	33.859	-6.45	-12.823	31.78	344.371	-3.546	-8.106	-4.64	-44.648	-11	-53.503	2.565	0.566	24.689	proteins_0133	No	No	No	No
-488.577	33.805	0	-0.678	15.613	29.887	0	0	0	0	-820.855	33.47	-6.407	-12.623	33.302	345.506	-3.576	-8.106	-4.64	-44.648	5	-51.476	2.189	0.021	29.481	proteins_0835	No	No	No	No
-487.582	27.275	0	-0.647	12.347	21.512	0	0	0	0	-821.858	33.265	-6.328	-12.94	35.296	345.799	-3.423	-8.106	-4.64	-44.648	2	-56.621	2.49	0.008	22.621	proteins_0315	No	No	No	No
-487.328	33.014	0	-0.455	15.417	20.874	0	0	0	0	-820.982	33.555	-6.502	-12.632	33.823	346.626	-3.736	-8.106	-4.727	-44.648	-7	-55.503	2.663	0.186	22.188	proteins_0789	No	No	No	No
-484.812	45.676	0	0	20.754	27.777	0	0	0	0	-819.53	33.236	-6.438	-12.874	37.171	344.563	-3.546	-8.106	-4.64	-44.648	1	-55.223	3.596	0.434	28.527	proteins_0434	No	No	No	No
-473.922	36.514	0	-0.217	16.56	22.649	0	0	0	0	-820.912	33.595	-6.457	-13.067	47.916	345.96	-3.547	-8.106	-4.654	-44.648	-8	-55.576	2.549	0.419	28.493	proteins_0057	No	No	No	No
-468.911	35.034	0	-0.244	16.345	36.121	0	0	0	0	-819.712	32.753	-6.421	-12.987	54.14	344.255	-3.546	-8.106	-4.64	-44.648	8	-51.151	0.124	0.138	32.655	proteins_0128	No	No	No	No
-459.244	23.407	0	-0.836	10.708	16.691	0	0	0	0	-824.09	33.698	-6.476	-12.699	64.094	347.26	-3.599	-8.106	-4.677	-44.648	-9	-55.055	2.185	0.445	19.828	proteins_0042	No	No	No	No
-281.122	43.592	0	-0.003	19.909	34.568	0	0	0	0	-820.959	33.58	-6.277	-12.289	240.341	345.048	-3.596	-8.106	-4.217	-44.648	-2	-56.556	1.547	0.137	39.911	proteins_0204	No	No	No	No

## Sheet: W8R
total_score	rms	Fnat	I_sc	Irms	cen_rms	dslf_ca_dih	dslf_cs_ang	dslf_ss_dih	dslf_ss_dst	fa_atr	fa_dun	fa_elec	fa_pair	fa_rep	fa_sol	hbond_bb_sc	hbond_lr_bb	hbond_sc	hbond_sr_bb	interchain_contact	interchain_env	interchain_pair	interchain_vdw	st_rmsd	description	fnat > 0.1	rms < 10.0	irms < 4.0	Valid model?
-497.697	27.531	0	-3.439	12.193	25.092	0	0	0	0	-824.425	33.766	-6.473	-12.799	28.072	346.13	-4.346	-7.951	-5.733	-43.937	-10	-55.42	2.546	0.472	28.695	proteins_0005	No	No	No	No
-497.503	25.466	0	-3.277	11.691	24.909	0	0	0	0	-823.625	33.662	-6.525	-12.913	28.167	345.671	-4.346	-7.951	-5.707	-43.937	-7	-57.022	1.52	0	25.479	proteins_0155	No	No	No	No
-496.729	30.85	0	-2.33	14.015	29.761	0	0	0	0	-822.729	33.796	-6.531	-13.191	27.989	346.212	-4.68	-7.951	-5.707	-43.937	0	-54.598	2.894	0.037	29.782	proteins_0004	No	No	No	No
-496.459	23.623	0	-3.184	10.419	21.063	0	0	0	0	-823.886	33.997	-6.437	-12.944	28.39	346.528	-4.347	-7.951	-5.872	-43.937	-7	-56.422	3.735	0.84	23.359	proteins_0002	No	No	No	No
-496.45	24.814	0	-2.444	11.197	21.21	0	0	0	0	-823.422	33.828	-6.508	-12.819	28.062	346.342	-4.346	-7.951	-5.699	-43.937	-9	-57.762	1.988	0.662	23.032	proteins_0005	No	No	No	No
-496.364	25.323	0	-2.612	11.716	23.076	0	0	0	0	-822.54	33.873	-6.526	-13.273	28.003	346.039	-4.353	-7.951	-5.699	-43.937	-10	-55.973	2.676	0.053	27.476	proteins_0155	No	No	No	No
-496.189	27.579	0	-2.026	12.618	25.196	0	0	0	0	-822.173	33.918	-6.495	-12.683	28.307	345.002	-4.452	-7.951	-5.725	-43.937	-3	-60.026	0.399	0.033	25.768	proteins_0016	No	No	No	No
-496.067	26.434	0	-2.12	12.217	25.418	0	0	0	0	-824.211	33.764	-6.524	-13.375	28.363	347.917	-4.347	-7.951	-5.768	-43.937	4	-56.406	1.575	0.168	27.407	proteins_0161	No	No	No	No
-495.969	30.366	0	-1.702	13.838	30.332	0	0	0	0	-821.209	33.674	-6.465	-13.081	28.043	345.14	-4.47	-7.951	-5.715	-43.937	0	-56.638	1.217	0.559	30.5	proteins_0155	No	No	No	No
-495.864	32.532	0	-1.858	14.481	30.273	0	0	0	0	-821.807	33.532	-6.501	-12.909	28.549	345.237	-4.346	-7.951	-5.732	-43.937	7	-56.126	1.745	0.62	32.46	proteins_0156	No	No	No	No
-495.808	21.602	0	-1.792	9.536	18.08	0	0	0	0	-822.59	33.884	-6.505	-12.739	28.566	345.51	-4.346	-7.951	-5.699	-43.937	-5	-58.239	2.29	0.25	21.228	proteins_0157	No	No	No	No
-495.802	33.984	0	-1.567	15.355	33.176	0	0	0	0	-820.976	33.747	-6.472	-12.996	27.97	344.883	-4.346	-7.951	-5.724	-43.937	9	-56.526	1.582	0	32.324	proteins_0006	No	No	No	No
-495.7	34.272	0	-1.462	15.483	35.907	0	0	0	0	-821.032	33.801	-6.512	-13.106	28.058	345.033	-4.346	-7.951	-5.707	-43.937	10	-57.667	1.589	0.002	36.487	proteins_0010	No	No	No	No
-495.667	23.788	0	-2.151	10.532	20.405	0	0	0	0	-822.807	34.056	-6.519	-13.075	28.732	345.881	-4.346	-7.951	-5.699	-43.937	-12	-54.624	4.765	0.649	22.233	proteins_0001	No	No	No	No
-495.657	29.141	0	-1.222	13.238	25.859	0	0	0	0	-822.365	33.87	-6.53	-12.729	28.187	345.929	-4.431	-7.951	-5.699	-43.937	-6	-57.493	3.896	0.165	26.013	proteins_0158	No	No	No	No
-495.583	34.874	0	-1.236	15.37	33.488	0	0	0	0	-820.576	33.597	-6.48	-12.925	28.046	344.696	-4.346	-7.951	-5.707	-43.937	11	-57.652	1.274	0.842	36.956	proteins_0087	No	No	No	No
-495.449	28.021	0	-0.974	12.311	20.785	0	0	0	0	-821.031	33.864	-6.522	-12.88	27.993	345.226	-4.35	-8.114	-5.699	-43.937	-5	-55.282	3.751	0.277	21.32	proteins_0009	No	No	No	No
-495.405	40.568	0	-0.976	18.208	40.357	0	0	0	0	-820.86	33.657	-6.478	-12.658	28.076	344.574	-4.346	-7.951	-5.482	-43.937	9	-56.601	1.71	0.827	37.443	proteins_0113	No	No	No	No
-495.242	35.345	0	-1.171	15.589	33.064	0	0	0	0	-820.33	33.449	-6.489	-12.909	28.49	344.504	-4.346	-7.951	-5.724	-43.937	10	-56.359	1.83	0	33.365	proteins_0071	No	No	No	No
-495.091	35.501	0	-1.086	15.635	31.318	0	0	0	0	-820.127	33.619	-6.486	-12.67	28.222	344.506	-4.527	-7.951	-5.74	-43.937	-1	-55.204	3.918	0.384	30.769	proteins_0094	No	No	No	No
-495.035	25.424	0	-1.437	11.214	22.288	0	0	0	0	-821.323	33.908	-6.509	-12.837	28.204	345.456	-4.347	-7.951	-5.699	-43.937	-4	-56.776	2.897	0.787	25.4	proteins_0162	No	No	No	No
-495.027	29.863	0	-1.014	13.666	25.566	0	0	0	0	-820.489	33.872	-6.48	-12.895	28.014	344.972	-4.359	-7.951	-5.776	-43.937	-8	-56.593	4.354	0.984	28.438	proteins_0025	No	No	No	No
-494.78	29.585	0	-1.464	13.576	25.272	0	0	0	0	-822.257	33.958	-6.474	-12.796	29.208	345.514	-4.346	-7.951	-5.699	-43.937	-8	-56.54	4.665	0.158	32.566	proteins_0057	No	No	No	No
-494.711	24.999	0	-0.815	11.049	24.068	0	0	0	0	-821.691	33.928	-6.46	-12.774	27.855	346.365	-4.346	-7.951	-5.699	-43.937	1	-57.333	2.34	0.062	24.631	proteins_0159	No	No	No	No
-494.68	31.98	0	-1.158	14.24	35.899	0	0	0	0	-819.411	33.717	-6.445	-12.952	27.955	344.206	-4.346	-7.951	-5.515	-43.937	6	-55.635	1.414	0.203	35.414	proteins_0013	No	No	No	No
-494.64	29.276	0	-1.176	13.21	24.46	0	0	0	0	-822.661	34.18	-6.472	-12.788	28.098	346.959	-4.361	-7.951	-5.707	-43.937	-4	-56.934	3.088	0.109	26.663	proteins_0002	No	No	No	No
-494.603	34.529	0	-1.018	15.356	30.107	0	0	0	0	-820.936	33.682	-6.52	-13	28.525	345.588	-4.346	-7.951	-5.707	-43.937	9	-55.548	1.734	0.483	33.469	proteins_0108	No	No	No	No
-494.447	32.561	0	-0.598	14.695	32.712	0	0	0	0	-820.311	33.922	-6.44	-12.649	28.012	344.735	-4.347	-7.951	-5.482	-43.937	8	-53.77	1.259	0.244	31.95	proteins_0022	No	No	No	No
-494.36	33.013	0	-0.56	14.513	25.673	0	0	0	0	-819.142	33.723	-6.486	-12.801	27.978	344.321	-4.353	-7.951	-5.712	-43.937	5	-57.92	0.811	0.338	26.482	proteins_0056	No	No	No	No
-494.346	28.9	0	-0.816	13.272	25.569	0	0	0	0	-822.635	34.145	-6.496	-12.788	28.657	346.705	-4.346	-7.951	-5.699	-43.937	-10	-54.663	3.182	0.993	26.698	proteins_0005	No	No	No	No
-493.984	33.544	0	-0.92	15.151	31.369	0	0	0	0	-819.172	33.813	-6.445	-12.566	28.208	344.024	-4.346	-7.951	-5.612	-43.937	3	-57.38	0.648	0.015	33.337	proteins_0002	No	No	No	No
-493.407	24.166	0	-0.413	10.72	22.274	0	0	0	0	-819.625	33.96	-6.508	-12.945	28.702	344.975	-4.353	-7.951	-5.725	-43.937	5	-59.134	0.682	0	21.821	proteins_0027	No	No	No	No
-493.118	29.245	0	-0.753	13.286	21.424	0	0	0	0	-821.014	34.029	-6.514	-12.518	29.342	345.692	-4.535	-7.951	-5.712	-43.937	-7	-56.461	3.315	0.113	23.932	proteins_0065	No	No	No	No
-492.343	29.725	0	-0.296	13.16	29.878	0	0	0	0	-818.217	34.04	-6.475	-12.887	29.239	343.905	-4.346	-7.951	-5.714	-43.937	-2	-58.166	1.249	0.567	31.279	proteins_0160	No	No	No	No
-491.974	32.893	0	-0.433	14.545	26.377	0	0	0	0	-819.275	33.701	-6.458	-12.764	30.148	344.571	-4.346	-7.951	-5.664	-43.937	-4	-58.144	1.926	0.351	29.845	proteins_0079	No	No	No	No
-491.804	33.909	0	-0.714	15.217	31.995	0	0	0	0	-818.661	34.154	-6.357	-12.274	29.461	343.473	-4.537	-7.951	-5.175	-43							No	No	No	No
-491.742	28.304	0	-0.685	12.56	21.079	0	0	0	0	-821.094	34.155	-6.525	-12.983	30.914	345.817	-4.439	-7.951	-5.699	-43.937	-10	-55.897	2.368	0.576	27.469	proteins_0085	No	No	No	No
-476.905	34.01	0	-0.859	15.332	23.807	0	0	0	0	-822.22	33.602	-6.492	-12.741	46.849	346.1	-4.421	-7.951	-5.694	-43.937	-2	-57.722	3.151	0.984	27.049	proteins_0015	No	No	No	No
-447.281	32.655	0	-0.379	14.798	22.902	0	0	0	0	-822.761	34.289	-6.484	-12.816	76.045	346.39	-4.35	-7.951	-5.705	-43.937	-10	-54.004	2.622	0.902	26.665	proteins_0072	No	No	No	No
-443.241	27.657	0	-0.52	12.464	22.163	0	0	0	0	-822.332	34.338	-6.513	-12.596	79.743	346.131	-4.346	-7.951	-5.778	-43.937	-5	-57.378	2.789	0.422	24.673	proteins_0008	No	No	No	No

## Sheet: S15Y
total_score	rms	Fnat	I_sc	Irms	cen_rms	dslf_ca_dih	dslf_cs_ang	dslf_ss_dih	dslf_ss_dst	fa_atr	fa_dun	fa_elec	fa_pair	fa_rep	fa_sol	hbond_bb_sc	hbond_lr_bb	hbond_sc	hbond_sr_bb	interchain_contact	interchain_env	interchain_pair	interchain_vdw	st_rmsd	description	fnat > 0.1	rms < 10.0	irms < 4.0	Valid model?
-510.643	0.837	0.855	-15.464	0.412	2.604	0	0	0	0	-838.101	33.751	-6.301	-12.134	33.617	342.17	-5.335	-8.002	-4.56	-45.748	-20	-64.994	-2.849	0	2	proteins_0069	Yes	Yes	Yes	Yes
-507.293	0.669	0.892	-16.514	0.334	2.523	0	0	0	0	-835.447	34.328	-6.316	-12.054	34.923	340.916	-5.265	-8.002	-4.629	-45.748	-20	-66.26	-2.611	0.249	1.3	proteins_0220	Yes	Yes	Yes	Yes
-507.08	0.892	0.867	-14.406	0.434	1.472	0	0	0	0	-838.693	33.598	-6.398	-12.335	37.647	342.645	-5.106	-8.002	-4.689	-45.748	-20	-63.316	-2.095	0.048	1.573	proteins_0723	Yes	Yes	Yes	Yes
-500.428	22.328	0	-4.321	10.27	21.484	0	0	0	0	-817.143	32.922	-6.32	-11.549	24.048	341.243	-5.277	-8.002	-4.601	-45.748	-5	-55.362	2.608	0.072	26.832	proteins_0702	No	No	No	No
-500.358	28.712	0	-3.366	13.884	28.366	0	0	0	0	-815.417	32.806	-6.381	-12.198	24.208	340.313	-5.021	-8.002	-4.918	-45.748	-7	-55.087	1.492	0.4	29.223	proteins_0353	No	No	No	No
-500.153	22.274	0	-3.867	10.355	19.714	0	0	0	0	-814.667	32.914	-6.336	-11.775	23.993	339.112	-5.031	-8.002	-4.613	-45.748	-6	-57.256	1.34	0.078	21.591	proteins_0040	No	No	No	No
-500.002	23.908	0	-4.152	11.039	22.847	0	0	0	0	-816.412	33.178	-6.428	-12.312	24.361	341.303	-5.073	-8.002	-4.869	-45.748	-10	-56.561	2.395	0	24.909	proteins_0002	No	No	No	No
-499.915	28.134	0	-3.88	13.63	27.161	0	0	0	0	-815.292	33.083	-6.406	-11.977	24.122	340.061	-5.122	-8.002	-4.633	-45.748	-4	-55.47	2.799	0.131	29.566	proteins_0117	No	No	No	No
-499.846	30.904	0	-3.472	14.291	31.128	0	0	0	0	-813.17	32.767	-6.356	-12.29	23.995	338.853	-5.269	-8.002	-4.627	-45.748	2	-54.696	2.024	0	32.871	proteins_0369	No	No	No	No
-499.832	25.19	0	-3.32	12.047	23.523	0	0	0	0	-813.169	32.731	-6.315	-11.811	23.959	338.141	-5.014	-8.002	-4.605	-45.748	-3	-59.415	0.78	0	28.343	proteins_0609	No	No	No	No
-499.77	34.192	0	-2.557	15.805	31.602	0	0	0	0	-814.273	32.705	-6.343	-12.163	23.961	339.828	-5.011	-8.002	-4.725	-45.748	-4	-55.835	0.031	0.773	35.32	proteins_0121	No	No	No	No
-499.737	24.003	0	-3.901	11.243	24.218	0	0	0	0	-816.254	32.806	-6.379	-11.977	24.41	341.183	-4.979	-8.219	-4.58	-45.748	-1	-57.579	1.551	0.022	26.106	proteins_0483	No	No	No	No
-499.735	22.36	0	-3.533	10.293	20.415	0	0	0	0	-815.136	32.924	-6.339	-12.257	23.962	340.515	-5.046	-8.002	-4.609	-45.748	-12	-56.579	5.069	0.912	22.463	proteins_0621	No	No	No	No
-499.707	24.826	0	-3.267	12.03	23.182	0	0	0	0	-813.905	32.727	-6.326	-12.232	24.381	339.024	-5.093	-8.002	-4.533	-45.748	-6	-56.418	2.502	0.072	25.386	proteins_0850	No	No	No	No
-499.704	23.514	0	-3.261	11.066	22.367	0	0	0	0	-814.947	32.913	-6.347	-11.941	23.94	340.082	-5.089	-8.002	-4.566	-45.748	-2	-58.921	3.613	0.239	23.622	proteins_0877	No	No	No	No
-499.622	31.686	0	-3.278	14.9	31.018	0	0	0	0	-813.186	32.679	-6.328	-12.038	24.016	338.676	-5.047	-8.002	-4.644	-45.748	-2	-55.241	1.569	0.712	34.616	proteins_0816	No	No	No	No
-499.615	25.151	0	-3.85	11.704	24.542	0	0	0	0	-816.432	32.828	-6.31	-12.137	24.273	341.524	-5.004	-8.002	-4.609	-45.748	-5	-57.401	1.873	0.13	26.738	proteins_0216	No	No	No	No
-499.594	27.583	0	-3.252	13.398	24.956	0	0	0	0	-813.505	32.863	-6.399	-12.59	23.828	339.503	-5.021	-8.002	-4.525	-45.748	-6	-55.317	3.11	0.48	27.471	proteins_0102	No	No	No	No
-499.558	34.355	0	-2.327	16.046	34.357	0	0	0	0	-814.043	32.711	-6.373	-12.255	24.053	340.058	-5.056	-8.002	-4.902	-45.748	2	-56.01	0.354	0	35.965	proteins_0190	No	No	No	No
-499.51	22.333	0	-3.58	10.384	21.515	0	0	0	0	-814.154	32.745	-6.377	-12.286	24.047	340.203	-5.332	-8.002	-4.606	-45.748	0	-55.603	1.078	0.087	24.623	proteins_0652	No	No	No	No
-499.467	36.148	0	-3.602	16.903	36.202	0	0	0	0	-813.594	32.928	-6.387	-12.306	23.954	339.651	-5.056	-8.002	-4.908	-45.748	3	-56.695	0.98	0	37.361	proteins_0785	No	No	No	No
-499.456	32.352	0	-2.485	14.96	31.532	0	0	0	0	-813.489	32.742	-6.35	-12.029	23.93	339.299	-5.002	-8.002	-4.806	-45.748	-1	-56.709	0.922	0.98	33.887	proteins_0061	No	No	No	No
-499.454	25.547	0	-3.609	11.882	24.419	0	0	0	0	-814.164	32.772	-6.36	-11.937	23.822	339.958	-5.005	-8.002	-4.789	-45.748	-6	-55.325	1.784	0.572	34.302	proteins_0210	No	No	No	No
-499.389	24.72	0	-2.368	11.449	21.734	0	0	0	0	-814.16	32.645	-6.317	-12.006	24.048	339.751	-5.002	-8.002	-4.599	-45.748	-5	-53.846	3.042	0.006	22.281	proteins_0140	No	No	No	No
-499.388	24.624	0	-4.125	11.273	24.245	0	0	0	0	-815.193	33.088	-6.367	-11.901	23.947	340.418	-5.027	-8.002	-4.601	-45.748	-8	-57.166	2.426	0.53	25.067	proteins_0075	No	No	No	No
-499.371	32.284	0	-2.821	14.89	31.033	0	0	0	0	-814.379	32.789	-6.344	-11.925	24.014	340.265	-5.029	-8.002	-5.012	-45.748	-5	-55.897	0.09	0.512	36.938	proteins_0064	No	No	No	No
-499.352	23.894	0	-2.929	11.454	19.99	0	0	0	0	-813.298	32.861	-6.345	-12.041	24.421	338.454	-5.031	-8.002	-4.622	-45.748	-10	-59.261	2.451	0.57	24.744	proteins_0790	No	No	No	No
-499.348	28.358	0	-2.625	13.607	27.532	0	0	0	0	-814.618	32.765	-6.412	-12.089	24.18	340.498	-5.112	-8.002	-4.81	-45.748	-10	-55.388	2.254	0.131	34.887	proteins_0097	No	No	No	No
-499.346	28.485	0	-3.134	13.802	27.999	0	0	0	0	-814.962	33.281	-6.366	-11.903	24.264	339.809	-5.117	-8.002	-4.603	-45.748	-6	-55.02	3.866	0.244	27.91	proteins_0169	No	No	No	No
-499.345	24.476	0	-3.503	11.855	23.221	0	0	0	0	-815.512	33.187	-6.366	-12.191	23.961	340.946	-5.015	-8.002	-4.605	-45.748	-3	-55.582	3.123	0.319	24.588	proteins_0687	No	No	No	No
-499.306	23.589	0	-2.663	10.798	20.718	0	0	0	0	-814.572	32.812	-6.351	-12.074	24.127	340.331	-5.229	-8.002	-4.599	-45.748	-4	-55.35	3.251	0.044	24.19	proteins_0256	No	No	No	No
-499.306	29.661	0	-3.677	14.051	29.278	0	0	0	0	-813.826	32.925	-6.354	-12.008	23.856	339.504	-5.02	-8.002	-4.632	-45.748	-6	-54.585	1.597	0.707	31.383	proteins_0214	No	No	No	No
-499.302	27.121	0	-2.443	12.757	25.119	0	0	0	0	-814.074	32.717	-6.376	-12.48	24.005	340.443	-5.064	-8.002	-4.722	-45.748	1	-56.014	1.222	0	27.224	proteins_0769	No	No	No	No
-499.28	25.133	0	-3.245	12.092	23.334	0	0	0	0	-813.717	33.06	-6.372	-11.914	23.873	339.374	-5.23	-8.002	-4.602	-45.748	-4	-57.762	1.999	0	22.916	proteins_0126	No	No	No	No
-499.27	33.173	0	-2.693	15.646	33.509	0	0	0	0	-813.246	32.71	-6.309	-12.164	24.043	339.016	-5.02	-8.002	-4.552	-45.748	2	-56.364	0.19	0.02	36.053	proteins_0106	No	No	No	No
-499.262	27.405	0	-3.217	13.268	26.098	0	0	0	0	-813.6	32.842	-6.379	-12.193	23.834	339.624	-5.117	-8.002	-4.523	-45.748	-5	-55.54	2.552	0.652	27.206	proteins_0331	No	No	No	No
-499.241	24.235	0	-3.848	11.099	24.309	0	0	0	0	-814.71	33.093	-6.363	-11.879	23.844	340.153	-5.027	-8.002	-4.601	-45.748	-8	-57.166	2.426	0.384	31.334	proteins_0006	No	No	No	No
-499.233	26.125	0	-2.282	12.115	23.675	0	0	0	0	-814.497	32.824	-6.379	-11.763	24.086	339.898	-5.054	-8.002	-4.599	-45.748	-1	-55.938	1.36	0.63	24.94	proteins_0457	No	No	No	No
-499.225	25.402	0	-2.447	11.81	25.267	0	0	0	0	-815.399	32.843	-6.465	-12.205	24.479	340.894	-5.015	-8.002	-4.608	-45.748	-2	-54.677	1.796	0	24.359	proteins_0053	No	No	No	No
-499.218	28.182	0	-3.099	13.506	26.818	0	0	0	0	-813.574	32.813	-6.315	-11.743	24.08	338.644	-4.877	-8.002	-4.497	-45.748	-5	-52.656	1.97	0.918	29.502	proteins_0837	No	No	No	No
-499.215	21.047	0	-2.85	9.709	21.727	0	0	0	0	-813.29	32.808	-6.311	-12.098	24.011	339.032	-5.008	-8.002	-4.608	-45.748	4	-54.412	1.318	0	25.395	proteins_0085	No	No	No	No
-499.204	23.53	0	-2.179	10.779	21.657	0	0	0	0	-813.8	32.585	-6.346	-12.004	24.114	339.599	-5.002	-8.002	-4.599	-45.748	-1	-53.963	3.451	0.027	23.151	proteins_0429	No	No	No	No
-499.194	23.829	0	-2.568	10.908	22.141	0	0	0	0	-814.454	32.836	-6.361	-12.147	24.083	340.199	-5.002	-8.002	-4.599	-45.748	-3	-54.98	2.138	0.941	23.294	proteins_0448	No	No	No	No
-499.192	26.712	0	-2.567	12.592	24.966	0	0	0	0	-813.874	32.64	-6.313	-12.238	23.93	339.988	-5.07	-8.002	-4.505	-45.748	1	-56.336	1.165	0.029	26.922	proteins_0757	No	No	No	No
-499.167	24.633	0	-2.416	11.883	23.276	0	0	0	0	-813.933	32.7	-6.365	-12.306	24.312	339.839	-5.086	-8.002	-4.576	-45.748	-8	-56.608	2.254	0.212	26.024	proteins_0717	No	No	No	No
-499.159	28.38	0	-2.875	13.029	26.591	0	0	0	0	-813.421	32.901	-6.372	-12.251	23.948	339.629	-5.019	-8.002	-4.824	-45.748	-8	-56.417	1.21	0.398	32.625	proteins_0063	No	No	No	No
-499.149	23.512	0	-2.702	10.81	22.215	0	0	0	0	-814.364	32.657	-6.35	-11.895	24.164	340.376	-5.002	-8.388	-4.599	-45.748	-4	-53.747	3.321	0.055	22.6	proteins_0768	No	No	No	No
-499.139	31.823	0	-2.909	14.628	30.182	0	0	0	0	-812.227	32.663	-6.314	-11.91	23.852	338.167	-5.003	-8.002	-4.618	-45.748	5	-55.895	1.652	0.256	35.195	proteins_0376	No	No	No	No
-499.135	24.994	0	-2.625	11.403	24.495	0	0	0	0	-815.288	32.997	-6.397	-11.818	24.192	340.583	-5.055	-8.002	-4.599	-45.748	-4	-54.093	1.956	0	25.581	proteins_0830	No	No	No	No
-499.134	29.607	0	-3.389	14.011	28.274	0	0	0	0	-813.596	32.934	-6.353	-11.944	23.769	339.491	-5.02	-8.002	-4.665	-45.748	-5	-55.527	1.646	0.832	27.802	proteins_0269	No	No	No	No
-499.133	26.418	0	-2.772	12.208	26.034	0	0	0	0	-814.827	32.956	-6.315	-12.078	24.4	340.094	-5.002	-8.002	-4.612	-45.748	-4	-56.341	2.865	0.115	29.569	proteins_0813	No	No	No	No
-499.126	30.402	0	-2.928	14.436	27.828	0	0	0	0	-815.62	33.122	-6.367	-11.656	24.099	340.715	-5.036	-8.002	-4.634	-45.748	6	-58.286	0.415	0.385	30.225	proteins_0180	No	No	No	No
-499.125	31.779	0	-2.488	14.901	30.316	0	0	0	0	-813.303	32.738	-6.354	-12.362	23.953	339.627	-4.98	-8.002	-4.694	-45.748	-4	-55.579	1.9	0.827	31.315	proteins_0083	No	No	No	No
-499.118	31.701	0	-1.99	15.081	29.359	0	0	0	0	-813.189	32.69	-6.384	-12.348	24.1	339.579	-5.002	-8.002	-4.814	-45.748	-2	-56.444	1.353	0.986	29.918	proteins_0704	No	No	No	No
-499.104	30.582	0	-3.387	14.128	29	0	0	0	0	-813.514	32.709	-6.353	-12.168	23.875	339.79	-5.056	-8.002	-4.636	-45.748	-9	-56.22	0.598	0.408	35.028	proteins_0005	No	No	No	No
-499.075	20.929	0	-3.509	9.751	20.591	0	0	0	0	-814.624	33.032	-6.424	-12.002	24.31	340.087	-5.077	-8.002	-4.627	-45.748	1	-56.574	1.932	0.02	25.491	proteins_0596	No	No	No	No
-499.061	26.818	0	-2.517	12.363	25.808	0	0	0	0	-812.974	33.093	-6.367	-12.463	24.04	339.108	-5.038	-8.002	-4.71	-45.748	-10	-56.624	0.953	0.761	30.774	proteins_0273	No	No	No	No
-499.049	22.656	0	-2.722	10.587	21.632	0	0	0	0	-813.4	32.827	-6.412	-12.094	24.106	339.519	-5.014	-8.002	-4.832	-45.748	-8	-55.517	2.708	0	24.022	proteins_0519	No	No	No	No
-499.046	30.689	0	-2.664	14.54	30.16	0	0	0	0	-813.426	32.866	-6.38	-12.231	24.112	339.696	-5.029	-8.002	-4.904	-45.748	-2	-56.765	1.035	0.828	31.36	proteins_0374	No	No	No	No
-499.034	25.059	0	-3.78	11.473	23.327	0	0	0	0	-815.016	33.105	-6.373	-11.89	23.923	340.595	-5.026	-8.002	-4.601	-45.748	-7	-56.599	2.5	0.226	31.494	proteins_0015	No	No	No	No
-499.033	23.304	0	-2.883	10.664	20.042	0	0	0	0	-814.569	32.789	-6.335	-12.113	24.336	340.21	-5.002	-8.002	-4.599	-45.748	-6	-55.078	2.713	0.695	22.743	proteins_0291	No	No	No	No
-499.032	27.233	0	-2.544	12.907	26.268	0	0	0	0	-813.667	32.88	-6.386	-12.472	24.291	339.73	-5.068	-8.002	-4.591	-45.748	-4	-54.658	2.033	0.63	29.334	proteins_0856	No	No	No	No
-499.017	25.658	0	-2.375	12.428	24.708	0	0	0	0	-813.705	32.899	-6.294	-12.108	24.007	339.531	-5.014	-8.002	-4.584	-45.748	-2	-57.161	2.06	0.52	25.761	proteins_0865	No	No	No	No
-498.992	28.605	0	-2.415	13.131	28.045	0	0	0	0	-812.886	32.72	-6.363	-12.081	24.054	338.933	-5.002	-8.002	-4.618	-45.748	7	-52.665	1.383	0	27.852	proteins_0774	No	No	No	No
-498.989	30.742	0	-2.463	14.327	30.194	0	0	0	0	-813.139	32.734	-6.363	-12.172	23.958	339.426	-5.038	-8.002	-4.645	-45.748	-4	-55.38	1.843	0.275	31.831	proteins_0236	No	No	No	No
-498.971	21.57	0	-3.146	10.109	20.432	0	0	0	0	-813.064	32.846	-6.347	-12.202	23.851	339.274	-5.037	-8.002	-4.542	-45.748	-5	-57.907	2.773	0	21.961	proteins_0548	No	No	No	No
-498.97	26.334	0	-3.177	12.904	25.585	0	0	0	0	-814.414	32.993	-6.323	-12.045	24.326	339.847	-5.002	-8.002	-4.603	-45.748	-5	-55.267	3.107	0.554	27.554	proteins_0277	No	No	No	No
-498.965	31.921	0	-2.165	15.28	32.057	0	0	0	0	-813.568	32.687	-6.437	-12.371	24.143	340.172	-5.011	-8.002	-4.828	-45.748	1	-55.883	1.859	0.04	37.545	proteins_0851	No	No	No	No
-498.963	22.86	0	-3.763	10.497	20.427	0	0	0	0	-815.615	32.934	-6.325	-11.566	24.056	341.199	-5.294	-8.002	-4.601	-45.748	-9	-56.123	3.327	0.121	24.02	proteins_0337	No	No	No	No
-498.96	22.852	0	-2.938	10.529	21.625	0	0	0	0	-815.04	32.877	-6.364	-11.815	23.985	341.092	-5.002	-8.345	-4.599	-45.748	-4	-55.202	3.643	0.872	24.028	proteins_0737	No	No	No	No
-498.953	21.576	0	-2.323	10.076	20.77	0	0	0	0	-812.921	32.726	-6.325	-12.181	23.941	339.205	-5.032	-8.002	-4.616	-45.748	-5	-55.777	3.181	0.42	25.353	proteins_0036	No	No	No	No
-498.95	23.43	0	-2.723	10.784	20.498	0	0	0	0	-813.191	32.8	-6.378	-12.346	23.99	339.706	-5.009	-8.002	-4.77	-45.748	-11	-54.18	3.862	0.012	25.063	proteins_0418	No	No	No	No
-498.943	24.687	0	-2.537	11.596	23.741	0	0	0	0	-813.657	32.73	-6.29	-11.941	23.969	339.66	-5.174	-8.002	-4.49	-45.748	2	-57.804	1.39	0	25.35	proteins_0449	No	No	No	No
-498.939	25.577	0	-2.902	12.015	24.458	0	0	0	0	-814.258	32.881	-6.308	-11.854	24.019	339.938	-5.009	-8.002	-4.599	-45.748	-3	-57.028	3.045	0.136	25.967	proteins_0499	No	No	No	No
-498.936	27.259	0	-3.41	12.799	26.169	0	0	0	0	-814.612	32.957	-6.318	-12.202	24.035	340.551	-5.01	-8.002	-4.586	-45.748	-2	-58.287	0.38	0.138	29.338	proteins_0384	No	No	No	No
-498.935	24.787	0	-2.766	12.021	24.211	0	0	0	0	-813.583	32.832	-6.35	-12.128	24.28	339.385	-5.086	-8.002	-4.536	-45.748	-3	-57.056	1.78	0.002	25.983	proteins_0016	No	No	No	No
-498.932	32.369	0	-1.894	14.966	31.502	0	0	0	0	-813.272	32.714	-6.347	-11.941	23.877	339.55	-5.011	-8.002	-4.751	-45.748	-2	-55.855	0.756	0.644	32.252	proteins_0665	No	No	No	No
-498.917	21.49	0	-3.507	9.882	20.642	0	0	0	0	-816.426	33.234	-6.32	-11.519	24.46	341.025	-5.009	-8.002	-4.612	-45.748	-8	-53.856	2.533	0	22.307	proteins_0020	No	No	No	No
-498.914	24.298	0	-2.284	11.823	23.022	0	0	0	0	-814.418	32.993	-6.336	-12.007	24.387	339.821	-5.12	-8.002	-4.484	-45.748	-5	-55.567	3.161	0	24.262	proteins_0060	No	No	No	No
-498.886	25.295	0	-2.359	12.166	24.633	0	0	0	0	-812.998	32.849	-6.318	-11.967	23.935	338.981	-5.014	-8.002	-4.605	-45.748	0	-55.28	2.089	0.09	25.296	proteins_0761	No	No	No	No
-498.882	32.345	0	-2.288	15.282	28.984	0	0	0	0	-812.782	32.705	-6.369	-12.159	23.85	339.566	-5.196	-8.002	-4.748	-45.748	-3	-57.027	0.31	0.57	30.129	proteins_0112	No	No	No	No
-498.878	22.584	0	-3.283	10.398	21.164	0	0	0	0	-815.225	33.026	-6.319	-11.644	23.92	340.762	-5.046	-8.002	-4.601	-45.748	-6	-55.847	3.284	0.011	21.408	proteins_0473	No	No	No	No
-498.877	30.694	0	-2.644	14.255	28.286	0	0	0	0	-812.848	32.754	-6.326	-12.141	24.665	338.4	-5.002	-8.002	-4.627	-45.748	-2	-55.268	2.065	0.437	32.915	proteins_0513	No	No	No	No
-498.873	21.537	0	-3.171	9.916	20.905	0	0	0	0	-813.784	32.882	-6.373	-12.007	23.84	340.099	-5.245	-8.002	-4.535	-45.748	-4	-56.202	2.662	0.257	25.019	proteins_0242	No	No	No	No
-498.871	23.697	0	-2.713	10.947	21.459	0	0	0	0	-814.056	32.955	-6.358	-11.898	23.951	339.899	-5.013	-8.002	-4.603	-45.748	-10	-55.618	3.249	0.309	24.546	proteins_0037	No	No	No	No
-498.869	21.442	0	-3.041	9.965	25.112	0	0	0	0	-812.176	32.89	-6.341	-12.123	23.832	338.41	-5.008	-8.002	-4.602	-45.748	4	-54.888	0.982	0.028	25.31	proteins_0754	No	No	No	No
-498.865	34.407	0	-2.881	16.115	33.785	0	0	0	0	-812.415	32.793	-6.333	-12.284	23.824	338.939	-5.029	-8.002	-4.61	-45.748	-1	-57.021	1.389	0.993	33.572	proteins_0655	No	No	No	No
-498.86	21.888	0	-2.242	10.224	21.058	0	0	0	0	-812.284	32.786	-6.337	-12.254	24.008	338.585	-5.02	-8.002	-4.594	-45.748	-4	-55.547	2.153	0.743	23.084	proteins_0638	No	No	No	No
-498.86	25.578	0	-2.659	12.252	24.963	0	0	0	0	-812.888	33.015	-6.361	-12.242	24.28	338.762	-5.065	-8.002	-4.611	-45.748	-3	-57.354	1.832	0	25.521	proteins_0763	No	No	No	No
-498.859	29.524	0	-2.334	13.686	25.395	0	0	0	0	-813.281	32.8	-6.379	-12.381	23.921	339.902	-5.101	-8.002	-4.59	-45.748	-5	-56.138	0.996	0.372	25.857	proteins_0445	No	No	No	No
-498.858	24.03	0	-3.392	11.228	23.456	0	0	0	0	-814.72	33.35	-6.348	-11.913	23.847	340.29	-5.014	-8.002	-4.599	-45.748	-4	-56.948	2.676	0	24.939	proteins_0003	No	No	No	No
-498.853	25.966	0	-2.203	11.893	20.212	0	0	0	0	-813.604	32.765	-6.47	-12.095	24.123	340.064	-5.286	-8.002	-4.599	-45.748	-12	-55.665	4.718	0.711	22.623	proteins_0090	No	No	No	No
-498.853	34.464	0	-2.06	16.084	31.885	0	0	0	0	-812.489	32.682	-6.295	-12.219	23.869	338.946	-5.038	-8.002	-4.559	-45.748	-2	-56.404	0.517	0.059	34.868	proteins_0063	No	No	No	No
-498.842	21.712	0	-2.496	10.03	23.576	0	0	0	0	-814.329	32.785	-6.371	-12.183	23.922	340.737	-5.02	-8.002	-4.634	-45.748	6	-54.471	0.296	0.274	25.049	proteins_0678	No	No	No	No
-498.84	28.016	0	-2.526	13.514	29.854	0	0	0	0	-813.854	32.71	-6.44	-12.318	24.05	340.508	-5.035	-8.002	-4.711	-45.748	3	-55.868	1.172	0.499	29.865	proteins_0045	No	No	No	No
-498.835	23.662	0	-2.238	11.012	21.222	0	0	0	0	-812.334	32.944	-6.33	-11.745	23.896	338.086	-5.002	-8.002	-4.599	-45.748	-3	-58.682	0.775	0.171	23.182	proteins_0100	No	No	No	No
-498.833	26.299	0	-2.4	12.676	25.226	0	0	0	0	-814.411	32.826	-6.352	-12.469	24.07	340.866	-5.008	-8.002	-4.606	-45.748	-4	-56.062	3.022	0	26.614	proteins_0854	No	No	No	No
-498.83	27.46	0	-2.091	12.955	26.888	0	0	0	0	-812.954	32.717	-6.322	-11.913	23.991	339.046	-5.029	-8.002	-4.616	-45.748	-4	-54.128	2.666	0.021	28.869	proteins_0325	No	No	No	No
-498.815	30.014	0	-2.184	14.362	30.497	0	0	0	0	-813.097	32.634	-6.38	-12.25	24.103	339.661	-5.11	-8.002	-4.627	-45.748	5	-55.751	2.017	0.783	36.845	proteins_0044	No	No	No	No
-498.812	24.951	0	-2.028	11.529	23.168	0	0	0	0	-813.475	32.588	-6.32	-12.219	23.906	339.969	-4.948	-8.02	-4.544	-45.748	-5	-58.259	1.151	0.597	26.837	proteins_0048	No	No	No	No
-498.811	31.264	0	-2.55	14.703	30.034	0	0	0	0	-813.053	32.772	-6.316	-11.936	23.96	339.134	-5.009	-8.002	-4.612	-45.748	3	-56.703	2.082	0.392	29.713	proteins_0670	No	No	No	No
-498.805	30.087	0	-3.143	14.189	28.036	0	0	0	0	-813.037	32.908	-6.377	-11.876	23.787	339.248	-5.174	-8.002	-4.534	-45.748	-2	-53.846	1.821	0.034	27.951	proteins_0743	No	No	No	No
-498.804	28.848	0	-3.17	13.37	27.378	0	0	0	0	-813.531	33.005	-6.375	-11.915	23.934	339.487	-5.02	-8.002	-4.638	-45.748	-2	-56.062	1.028	0.343	31.729	proteins_0727	No	No	No	No
-498.803	22.743	0	-2.589	10.769	21.864	0	0	0	0	-812.396	32.797	-6.314	-12.185	23.887	338.774	-5.008	-8.002	-4.608	-45.748	0	-57.9	1.918	0	22.98	proteins_0903	No	No	No	No
-498.798	23.553	0	-3.384	10.97	22.005	0	0	0	0	-814.756	33.199	-6.366	-11.877	23.898	340.468	-5.01	-8.002	-4.603	-45.748	-7	-56.401	2.97	0.33	25.317	proteins_0401	No	No	No	No
-498.795	23.164	0	-2.133	10.666	20.446	0	0	0	0	-813.158	32.826	-6.379	-12.273	24.047	339.721	-5.226	-8.002	-4.603	-45.748	-5	-55.172	2.427	0.268	22.907	proteins_0245	No	No	No	No
-498.792	24.665	0	-2.683	11.374	23.812	0	0	0	0	-813.836	32.668	-6.303	-12.051	24.339	339.753	-5.002	-8.002	-4.609	-45.748	-2	-56.644	1.225	0.198	26.186	proteins_0552	No	No	No	No
-498.79	24.239	0	-2.404	11.118	22.992	0	0	0	0	-815.769	33.099	-6.428	-11.761	24.298	341.656	-5.233	-8.002	-4.902	-45.748	-3	-53.67	2.22	0.382	26.598	proteins_0430	No	No	No	No
-498.784	26.172	0	-1.922	12.544	26.042	0	0	0	0	-813.548	32.944	-6.316	-12.029	24.375	339.156	-5.008	-8.002	-4.607	-45.748	1	-56.681	1.262	0.266	25.671	proteins_0836	No	No	No	No
-498.78	39.313	0	-2.096	18.303	36.945	0	0	0	0	-812.573	32.633	-6.314	-11.79	24.056	338.586	-5.002	-8.002	-4.626	-45.748	3	-55.938	2.103	0.006	37.25	proteins_0594	No	No	No	No
-498.764	28.836	0	-2.2	13.947	27.681	0	0	0	0	-812.742	32.784	-6.408	-12.35	23.981	339.332	-5.002	-8.002	-4.609	-45.748	-1	-54.313	1.99	0.143	27.179	proteins_0432	No	No	No	No
-498.759	26.263	0	-2.301	12.753	24.651	0	0	0	0	-814.038	32.92	-6.334	-11.871	24.433	339.482	-5.002	-8.002	-4.599	-45.748	-4	-56.882	2.328	0.365	25.398	proteins_0235	No	No	No	No
-498.755	24.345	0	-1.982	11.628	23.018	0	0	0	0	-811.712	32.748	-6.307	-12.181	23.825	338.273	-5.049	-8.002	-4.602	-45.748	-1	-56.262	1.643	0.282	27.53	proteins_0767	No	No	No	No
-498.753	22.261	0	-2.564	10.269	24.417	0	0	0	0	-812.952	32.81	-6.331	-12.038	23.883	339.242	-5.002	-8.002	-4.615	-45.748	3	-55.037	0.245	0	25.505	proteins_0357	No	No	No	No
-498.748	24.905	0	-2.081	11.912	24.315	0	0	0	0	-812.382	32.667	-6.31	-12.135	23.843	338.847	-5.044	-8.002	-4.484	-45.748	-1	-58.716	2.472	0.29	24.931	proteins_0531	No	No	No	No
-498.742	26.364	0	-2.464	12.378	25.778	0	0	0	0	-812.82	32.823	-6.346	-12.185	23.944	339.204	-5.004	-8.002	-4.609	-45.748	-3	-54.819	1.893	0.465	31.205	proteins_0302	No	No	No	No
-498.728	27.665	0	-2.284	13.477	27.741	0	0	0	0	-812.893	32.769	-6.344	-12.249	23.997	339.355	-5.009	-8.002	-4.603	-45.748	3	-56.091	2.337	0	28.992	proteins_0464	No	No	No	No
-498.727	26.644	0	-2.083	12.231	26.448	0	0	0	0	-813.32	32.72	-6.304	-11.885	24.012	339.632	-5.224	-8.002	-4.608	-45.748	2	-55.306	0.734	0.462	26.417	proteins_0582	No	No	No	No
-498.723	25.689	0	-2.258	12.546	22.701	0	0	0	0	-814.072	32.793	-6.314	-12.08	24.608	339.665	-4.994	-8.002	-4.58	-45.748	-7	-57.75	2.731	0.092	24.677	proteins_0608	No	No	No	No
-498.712	23.522	0	-2.471	11.106	21.951	0	0	0	0	-812.133	32.763	-6.352	-12.18	23.775	338.953	-5.182	-8.002	-4.605	-45.748	-9	-55.364	3.424	0.391	23.57	proteins_0115	No	No	No	No
-498.705	26.551	0	-2.108	12.28	23.368	0	0	0	0	-813.951	32.812	-6.339	-11.819	23.831	340.158	-5.153	-8.002	-4.493	-45.748	-1	-59.635	0.857	0.124	25.613	proteins_0038	No	No	No	No
-498.7	28.888	0	-2.205	13.638	28.26	0	0	0	0	-812.695	32.911	-6.333	-12.247	23.941	339.068	-5.01	-8.002	-4.586	-45.748	1	-56.746	0.553	0.224	31.722	proteins_0057	No	No	No	No
-498.7	27.087	0	-1.91	12.817	26.369	0	0	0	0	-813.107	32.63	-6.371	-12.086	24.061	339.357	-4.938	-8.002	-4.497	-45.748	-7	-53.31	3.124	0.107	30.601	proteins_0713	No	No	No	No
-498.689	25.392	0	-2.767	12.14	25.107	0	0	0	0	-814.175	33.054	-6.325	-11.719	23.945	339.887	-5.006	-8.002	-4.599	-45.748	-3	-54.651	2.572	0.169	26.034	proteins_0569	No	No	No	No
-498.686	31.19	0	-2.246	14.454	30.928	0	0	0	0	-812.841	32.728	-6.401	-12.242	24.054	339.801	-5.149	-8.002	-4.887	-45.748	7	-55.831	0.149	0.338	32.122	proteins_0424	No	No	No	No
-498.684	22.35	0	-2.69	10.305	21.849	0	0	0	0	-814.097	32.787	-6.358	-12.089	24.208	340.229	-5.005	-8.002	-4.609	-45.748	-6	-56.274	1.412	0.352	25.326	proteins_0889	No	No	No	No
-498.68	25.939	0	-2.807	12.173	24.681	0	0	0	0	-813.48	33.059	-6.309	-12.061	23.963	339.533	-5.022	-8.002	-4.612	-45.748	2	-53.529	2.802	0.156	27.807	proteins_0427	No	No	No	No
-498.675	26.593	0	-2.553	12.13	27.764	0	0	0	0	-814.224	32.987	-6.346	-11.654	23.911	340.007	-5.007	-8.002	-4.599	-45.748	0	-53.792	3.629	0.329	27.739	proteins_0817	No	No	No	No
-498.659	27.616	0	-2.425	12.697	26.147	0	0	0	0	-812.319	32.771	-6.375	-11.972	23.883	338.867	-5.157	-8.002	-4.607	-45.748	-1	-56.866	0.356	0.003	29.337	proteins_0296	No	No	No	No
-498.658	22.781	0	-2.776	10.475	20.787	0	0	0	0	-814.312	32.734	-6.356	-12.389	24.858	340.169	-5.01	-8.002	-4.603	-45.748	-6	-54.167	2.713	0.52	21.836	proteins_0562	No	No	No	No
-498.649	23.634	0	-2.087	10.913	21.759	0	0	0	0	-813.814	32.833	-6.337	-11.789	24.081	339.751	-5.022	-8.002	-4.601	-45.748	-7	-56.808	2.704	0.405	25.237	proteins_0745	No	No	No	No
-498.647	22.082	0	-2.153	10.187	20.517	0	0	0	0	-813.182	32.793	-6.318	-11.93	24.009	339.332	-5.002	-8.002	-4.599	-45.748	-3	-56.214	2.88	0.908	22.472	proteins_0391	No	No	No	No
-498.639	26.581	0	-2.419	12.146	22.203	0	0	0	0	-813.462	32.818	-6.325	-12.006	23.977	339.736	-5.026	-8.002	-4.601	-45.748	-7	-56.076	2.933	0.373	25.448	proteins_0642	No	No	No	No
-498.63	24.783	0	-1.987	11.971	24.244	0	0	0	0	-812.07	32.642	-6.316	-12.082	23.885	338.647	-5.044	-8.002	-4.541	-45.748	-6	-55.48	1.599	0.632	26.658	proteins_0123	No	No	No	No
-498.626	25.916	0	-2.511	11.843	25.628	0	0	0	0	-814.686	33.14	-6.378	-11.519	24.059	340.179	-5.071	-8.002	-4.599	-45.748	-2	-54.243	2.415	0.935	29.55	proteins_0012	No	No	No	No
-498.621	36.182	0	-1.911	16.663	33.669	0	0	0	0	-811.791	32.582	-6.333	-11.771	24.011	338.093	-5.002	-8.002	-4.66	-45.748	6	-55.908	1.087	0.774	35.492	proteins_0355	No	No	No	No
-498.62	22.328	0	-2.537	10.294	21.207	0	0	0	0	-813.675	32.685	-6.381	-11.811	24.003	339.949	-5.011	-8.002	-4.63	-45.748	-4	-54.831	0.99	0.208	22.959	proteins_0437	No	No	No	No
-498.606	22.449	0	-2.881	10.373	20.287	0	0	0	0	-813.057	33.018	-6.351	-12.052	23.751	339.447	-5.008	-8.002	-4.604	-45.748	-4	-55.095	1.235	0.809	21.789	proteins_0502	No	No	No	No
-498.606	25.245	0	-2.1	12.038	23.126	0	0	0	0	-812.292	32.734	-6.395	-12.216	24.121	338.794	-5.002	-8.002	-4.599	-45.748	-4	-55.375	2.446	0.994	24.361	proteins_0657	No	No	No	No
-498.601	23.794	0	-2.643	11.06	20.934	0	0	0	0	-813.242	32.94	-6.368	-11.925	24.124	339.234	-5.011	-8.002	-4.603	-45.748	-10	-55.852	3.072	0.609	32.413	proteins_0108	No	No	No	No
-498.6	27.142	0	-2.11	13.197	24.523	0	0	0	0	-812.977	32.656	-6.377	-12.61	24.064	339.995	-5.002	-8.002	-4.599	-45.748	-10	-54.099	4.106	0.538	26.743	proteins_0551	No	No	No	No
-498.598	29.486	0	-3.052	14.207	27.967	0	0	0	0	-813.627	33.042	-6.358	-11.885	23.899	339.921	-5.241	-8.002	-4.599	-45.748	-5	-55.534	3.11	0.35	29.711	proteins_0003	No	No	No	No
-498.598	27.526	0	-1.843	13.413	25.774	0	0	0	0	-814.153	32.655	-6.327	-11.753	24.192	340.139	-5.002	-8.002	-4.599	-45.748	-3	-53.018	1.869	0	27.755	proteins_0623	No	No	No	No
-498.596	24.435	0	-2.371	11.26	22.899	0	0	0	0	-812.926	32.805	-6.345	-11.904	23.924	339.226	-5.002	-8.002	-4.624	-45.748	-9	-55.964	1.44	0.847	24.932	proteins_0342	No	No	No	No
-498.596	28.251	0	-2.946	13.757	25.5	0	0	0	0	-813.844	33.084	-6.314	-11.662	23.873	339.622	-5.005	-8.002	-4.599	-45.748	-10	-57.006	4.706	0.833	27.049	proteins_0550	No	No	No	No
-498.593	21.458	0	-2.452	10.04	20.225	0	0	0	0	-812.932	32.91	-6.37	-12.076	23.837	339.413	-5.093	-8.002	-4.533	-45.748	-5	-58.29	2.524	0.021	24.833	proteins_0671	No	No	No	No
-498.592	25.129	0	-2.356	11.612	24.709	0	0	0	0	-812.726	32.77	-6.346	-12.368	23.94	339.508	-5.012	-8.002	-4.608	-45.748	3	-56.795	0.863	0	23.972	proteins_0339	No	No	No	No
-498.59	28.228	0	-2.803	13.381	26.775	0	0	0	0	-812.118	32.955	-6.307	-11.956	23.878	338.296	-5.005	-8.002	-4.583	-45.748	-5	-55.409	2.425	0	28.479	proteins_0308	No	No	No	No
-498.588	24.611	0	-2.996	11.293	25.075	0	0	0	0	-813.292	32.871	-6.348	-12.142	23.827	339.85	-5.004	-8.002	-4.599	-45.748	2	-54.58	0.773	0.085	23.523	proteins_0413	No	No	No	No
-498.58	23.778	0	-1.995	11.552	21.758	0	0	0	0	-812.827	32.845	-6.314	-12.029	24.421	338.655	-5.004	-8.002	-4.576	-45.748	-8	-58.925	2.883	0.051	23.6	proteins_0472	No	No	No	No
-498.577	24.453	0																								No	No	Yes	No
-498.576	23.491	0	-2.416	10.795	22.513	0	0	0	0	-814.441	32.909	-6.338	-11.72	23.905	340.496	-5.036	-8.002	-4.601	-45.748	-1	-55.333	2.108	0.482	26.027	proteins_0417	No	No	No	No
-498.57	25.192	0	-3.039	12.163	24.464	0	0	0	0	-813.557	33.073	-6.327	-11.991	24.209	339.412	-5.008	-8.002	-4.629	-45.748	-3	-56.555	2.211	0	24.594	proteins_0440	No	No	No	No
-498.569	25.91	0	-2.251	12.021	23.188	0	0	0	0	-813.515	33.051	-6.385	-11.831	24.213	339.413	-5.131	-8.002	-4.635	-45.748	-10	-52.403	2.552	0.1	26.197	proteins_0037	No	No	No	No
-498.569	23.652	0	-2.05	10.852	20.358	0	0	0	0	-812.67	32.709	-6.32	-11.73	23.99	338.804	-5.002	-8.002	-4.599	-45.748	-5	-56.726	4.048	0	21.947	proteins_0661	No	No	No	No
-498.568	33.379	0	-1.874	15.528	32.854	0	0	0	0	-811.588	32.878	-6.403	-12.315	23.777	338.517	-5.038	-8.002	-4.647	-45.748	1	-56.014	0.999	0.013	30.513	proteins_0100	No	No	No	No
-498.567	26.014	0	-2.469	12.488	23.954	0	0	0	0	-812.907	32.917	-6.298	-12.16	24.252	339.002	-5.014	-8.002	-4.608	-45.748	-3	-56.575	2.009	0.865	26.272	proteins_0605	No	No	No	No
-498.566	27.787	0	-1.911	13.501	24.701	0	0	0	0	-813.966	32.652	-6.412	-11.943	24.269	340.28	-5.092	-8.002	-4.603	-45.748	-8	-56.485	3.27	0.885	27.385	proteins_0455	No	No	No	No
-498.562	23.951	0	-2.031	11.218	23.131	0	0	0	0	-813.522	32.705	-6.34	-11.928	23.967	340.03	-5.11	-8.002	-4.615	-45.748	-5	-54.586	1.688	0.155	24.42	proteins_0423	No	No	No	No
-498.56	30.19	0	-2.145	13.842	33.668	0	0	0	0	-812.012	32.718	-6.349	-12.191	24.026	338.628	-5.003	-8.002	-4.627	-45.748	13	-54.19	0.554	0	35.027	proteins_0439	No	No	No	No
-498.56	24.891	0	-2.008	12.051	23.479	0	0	0	0	-812.571	32.713	-6.398	-12.127	23.888	339.459	-5.031	-8.002	-4.743	-45.748	-1	-56.734	2.664	0	26.51	proteins_0511	No	No	No	No
-498.552	23.565	0	-3.539	10.875	22.944	0	0	0	0	-812.311	33.106	-6.323	-11.874	23.736	338.664	-5.192	-8.002	-4.606	-45.748	-7	-53.947	4.506	0.466	25.226	proteins_0428	No	No	No	No
-498.547	25.301	0	-2.566	11.843	23.1	0	0	0	0	-812.784	32.893	-6.356	-11.799	23.86	339.052	-5.126	-8.002	-4.538	-45.748	0	-58.898	1.896	0.458	27.365	proteins_0287	No	No	No	No
-498.545	25.805	0	-1.808	12.379	24.138	0	0	0	0	-814.104	32.782	-6.321	-11.713	24.027	340.135	-5.002	-8.002	-4.599	-45.748	-4	-54.95	3.789	0.161	25.792	proteins_0698	No	No	No	No
-498.543	35.38	0	-2.207	16.557	35.253	0	0	0	0	-812.041	32.811	-6.383	-12.293	23.978	339.016	-5.029	-8.002	-4.852	-45.748	3	-56.877	1.582	0.049	37.431	proteins_0002	No	No	No	No
-498.543	27.081	0	-1.438	13.114	26.567	0	0	0	0	-813.84	32.818	-6.29	-12.04	24.392	339.751	-5.002	-8.002	-4.581	-45.748	3	-56.805	1.452	0.016	26.622	proteins_0134	No	No	No	No
-498.541	37.544	0	-2.068	17.466	34.585	0	0	0	0	-812.182	32.617	-6.371	-11.95	24.007	339.037	-5.212	-8.112	-4.627	-45.748	10	-55.489	0.802	0.003	35.628	proteins_0093	No	No	No	No
-498.54	24.26	0	-2.048	11.105	24.311	0	0	0	0	-813.631	33.006	-6.346	-12.179	23.942	340.191	-5.002	-8.002	-4.771	-45.748	8	-54.65	-0.119	0	24.579	proteins_0158	No	No	No	No
-498.534	24.284	0	-1.929	11.378	21.718	0	0	0	0	-813.791	32.865	-6.335	-12.253	24.138	340.197	-5.003	-8.002	-4.603	-45.748	-1	-56.282	2.231	0.655	24.475	proteins_0673	No	No	No	No
-498.533	28.801	0	-2.228	13.33	28.235	0	0	0	0	-811.673	32.667	-6.37	-12.048	23.885	338.592	-5.224	-8.002	-4.612	-45.748	-2	-56.502	3.242	0.572	32.376	proteins_0076	No	No	No	No
-498.531	23.286	0	-1.779	10.76	22.164	0	0	0	0	-812.399	32.756	-6.329	-12.154	24.052	338.897	-5.002	-8.002	-4.603	-45.748	-1	-54.438	1.28	0.105	22.574	proteins_0771	No	No	No	No
-498.52	26.344	0	-2.502	12.691	24.95	0	0	0	0	-813.918	33.026	-6.333	-11.915	23.961	340.087	-5.079	-8.002	-4.599	-45.748	-2	-55.411	3.28	0.255	28.636	proteins_0247	No	No	No	No
-498.52	24.227	0	-1.677	11.609	22.883	0	0	0	0	-813.225	32.626	-6.283	-12.233	23.918	340.034	-5.058	-8.002	-4.55	-45.748	1	-58.767	2.977	0.051	22.504	proteins_0193	No	No	No	No
-498.517	26.309	0	-1.598	12	23.592	0	0	0	0	-813.742	32.893	-6.357	-11.733	24.049	339.728	-5.004	-8.002	-4.599	-45.748	-4	-53.689	3.46	0.621	27.544	proteins_0726	No	No	No	No
-498.517	35.033	0	-1.603	16.457	32.681	0	0	0	0	-812.363	32.632	-6.375	-12.198	24.057	339.385	-5.038	-8.002	-4.866	-45.748	1	-57.273	0.358	0.302	34.563	proteins_0882	No	No	No	No
-498.512	30.753	0	-1.663	14.696	30.457	0	0	0	0	-812.096	32.677	-6.393	-12.501	23.947	339.491	-5.029	-8.002	-4.857	-45.748	10	-54.982	0.119	0.079	32.766	proteins_0595	No	No	No	No
-498.51	23.37	0	-2.155	10.782	25.315	0	0	0	0	-814.381	32.956	-6.376	-11.983	23.831	340.892	-4.984	-8.002	-4.716	-45.748	4	-55.734	1.606	0	25.197	proteins_0800	No	No	No	No
-498.509	22.99	0	-2.435	10.687	21.187	0	0	0	0	-813.179	32.95	-6.35	-11.799	23.983	339.248	-5.008	-8.002	-4.603	-45.748	-3	-54.5	2.618	0.441	23.607	proteins_0434	No	No	No	No
-498.507	23.599	0	-1.894	10.834	23.82	0	0	0	0	-813.737	32.786	-6.302	-11.634	24.1	339.652	-5.02	-8.002	-4.601	-45.748	1	-53.297	1.588	0.282	24.576	proteins_0360	No	No	No	No
-498.506	28.296	0	-1.796	13.192	28.168	0	0	0	0	-811.925	32.748	-6.318	-12.371	23.879	338.825	-5.003	-8.002	-4.59	-45.748	1	-56.253	0.604	0	31.835	proteins_0568	No	No	No	No
-498.506	25.194	0	-3.204	12.117	23.247	0	0	0	0	-814.756	33.202	-6.359	-11.858	24.461	340.274	-5.104	-8.002	-4.615	-45.748	-7	-57.022	3.013	0.448	24.655	proteins_0777	No	No	No	No
-498.5	25.87	0	-1.215	11.924	25.651	0	0	0	0	-812.394	32.672	-6.364	-12.275	23.968	339.468	-5.011	-8.002	-4.813	-45.748	7	-55.399	0.622	0.295	25.682	proteins_0251	No	No	No	No
-498.5	24.985	0	-2.711	11.429	22.051	0	0	0	0	-813.903	32.833	-6.347	-12.118	23.814	340.584	-5.013	-8.002	-4.599	-45.748	-7	-56.089	3.116	0.304	22.897	proteins_0336	No	No	No	No
-498.499	23.299	0	-2.134	10.69	20.176	0	0	0	0	-813.513	32.856	-6.373	-12.195	24.093	339.993	-5.01	-8.002	-4.599	-45.748	-5	-56.878	4.022	0.123	21.902	proteins_0669	No	No	No	No
-498.497	23.683	0	-2.141	10.915	20.228	0	0	0	0	-813.213	32.844	-6.364	-12.379	24.007	339.97	-5.01	-8.002	-4.603	-45.748	-6	-55.365	2.757	0.172	21.559	proteins_0756	No	No	No	No
-498.494	26.931	0	-3.144	12.529	29.532	0	0	0	0	-813.007	32.942	-6.283	-11.769	23.824	338.913	-5.005	-8.002	-4.36	-45.748	5	-53.542	-0.016	0	31.569	proteins_0074	No	No	No	No
-498.493	25.802	0	-2.229	12.189	23.961	0	0	0	0	-812.085	32.598	-6.306	-11.786	23.886	338.587	-5.073	-8.002	-4.564	-45.748	7	-58.039	0.822	0.41	26.586	proteins_0779	No	No	No	No
-498.492	27.165	0	-3.144	12.461	26.957	0	0	0	0	-813.349	33.088	-6.409	-12.048	23.834	339.959	-5.203	-8.002	-4.615	-45.748	-4	-58.923	0.981	0.472	25.676	proteins_0821	No	No	No	No
-498.489	32.802	0	-2.125	15.303	32.456	0	0	0	0	-811.645	32.829	-6.321	-12.093	23.89	338.23	-5.002	-8.002	-4.627	-45.748	8	-56.467	1.767	0	34.866	proteins_0463	No	No	No	No
-498.486	23.611	0	-2.412	10.931	20.687	0	0	0	0	-812.062	32.847	-6.331	-11.875	23.766	338.546	-5.02	-8.002	-4.607	-45.748	-6	-60.061	1.022	0.047	23.296	proteins_0421	No	No	No	No
-498.48	26.121	0	-1.725	12.087	23.488	0	0	0	0	-814.003	32.718	-6.389	-11.853	24.244	340.097	-4.989	-8.002	-4.555	-45.748	-10	-52.762	3.455	0.01	26.166	proteins_0096	No	No	No	No
-498.479	26.239	0	-2.244	12.864	23.761	0	0	0	0	-814.24	32.874	-6.348	-12.267	24.369	340.485	-5.002	-8.002	-4.599	-45.748	-2	-53.943	1.91	0.028	25.576	proteins_0103	No	No	No	No
-498.479	21.781	0	-3.413	10.038	21.024	0	0	0	0	-814.148	33.086	-6.355	-11.848	23.964	340.092	-4.976	-8.002	-4.544	-45.748	-4	-55.086	3.626	0.115	23.942	proteins_0751	No	No	No	No
-498.477	25.426	0	-2.767	12.387	23.591	0	0	0	0	-813.751	33.542	-6.354	-11.84	24.567	338.742	-5.014	-8.002	-4.617	-45.748	-8	-54.683	3.201	0.206	25.61	proteins_0117	No	No	No	No
-498.475	23.797	0	-1.883	11.149	22.754	0	0	0	0	-813.125	32.722	-6.34	-11.818	23.91	339.756	-5.211	-8.002	-4.619	-45.748	-6	-54.917	2.102	0.011	24.725	proteins_0109	No	No	No	No
-498.475	33.354	0	-2.044	15.525	32.359	0	0	0	0	-811.738	32.652	-6.314	-11.948	23.974	338.203	-5.002	-8.002	-4.551	-45.748	3	-55.421	1.645	0.208	34.405	proteins_0860	No	No	No	No
-498.474	30.179	0	-2.285	14.401	30.118	0	0	0	0	-812.352	32.663	-6.377	-12.249	23.908	339.597	-5.295	-8.002	-4.618	-45.748	2	-57.163	2.194	0	31.093	proteins_0622	No	No	No	No
-498.473	36.264	0	-1.794	17.059	34.57	0	0	0	0	-811.725	32.62	-6.321	-11.958	23.965	338.272	-5.002	-8.002	-4.574	-45.748	8	-55.117	1.384	0.008	35.398	proteins_0052	No	No	No	No
-498.473	27.151	0	-1.731	12.738	25.491	0	0	0	0	-812.793	32.745	-6.408	-12.212	23.92	339.904	-5.164	-8.002	-4.715	-45.748	-2	-54.763	1.523	0.641	26.238	proteins_0547	No	No	No	No
-498.472	25.934	0	-2.484	12.522	23.635	0	0	0	0	-812.829	33.141	-6.32	-12.009	24.315	338.598	-5.009	-8.002	-4.608	-45.748	-10	-55.131	1.509	0.779	25.465	proteins_0307	No	No	No	No
-498.47	26.058	0	-2.859	12.007	24.505	0	0	0	0	-813.764	32.767	-6.344	-11.724	23.887	340.109	-5.038	-8.002	-4.615	-45.748	-9	-57.456	1.953	0.921	27.861	proteins_0092	No	No	No	No
-498.466	28.448	0	-2.095	13.757	29.306	0	0	0	0	-812.652	32.741	-6.333	-12.052	24.033	339.272	-5.123	-8.002	-4.603	-45.748	0	-55.07	2.215	0	31.325	proteins_0230	No	No	No	No
-498.463	26.513	0	-2.626	12.788	23.577	0	0	0	0	-813.568	33.142	-6.316	-12.066	24.3	339.401	-5.006	-8.002	-4.599	-45.748	-10	-55.131	1.509	0.716	24.577	proteins_0537	No	No	No	No
-498.459	29.71	0	-1.599	14.345	28.498	0	0	0	0	-813.607	33.038	-6.319	-11.784	23.985	339.562	-4.984	-8.002	-4.599	-45.748	-3	-54.743	1.968	0.186	30.256	proteins_0192	No	No	No	No
-498.456	25.332	0	-2.315	11.894	24.814	0	0	0	0	-814.118	32.955	-6.317	-11.766	23.839	340.306	-5.006	-8.002	-4.599	-45.748	0	-54.486	1.262	0	24.47	proteins_0565	No	No	No	No
-498.452	24.641	0	-2.831	11.445	22.775	0	0	0	0	-813.142	32.965	-6.337	-11.917	23.941	339.392	-5.005	-8.002	-4.599	-45.748	3	-55.657	0.975	0.481	24.743	proteins_0218	No	No	No	No
-498.449	29.163	0	-1.841	13.716	28.236	0	0	0	0	-811.725	32.789	-6.351	-12.398	23.863	338.71	-5.003	-8.002	-4.583	-45.748	1	-55.847	0.604	0	30.393	proteins_0353	No	No	No	No
-498.449	32.073	0	-2.347	14.992	30.988	0	0	0	0	-811.203	32.764	-6.333	-12.257	23.933	338.028	-5.002	-8.002	-4.63	-45.748	0	-56.287	1.77	0.018	33.629	proteins_0806	No	No	No	No
-498.445	25.211	0	-2.799	12.009	23.514	0	0	0	0	-811.793	32.896	-6.318	-11.984	23.801	338.34	-5.073	-8.002	-4.564	-45.748	2	-58.412	1.049	0.077	26.284	proteins_0221	No	No	No	No
-498.445	24.715	0	-2.449	11.333	24.718	0	0	0	0	-813.139	33.038	-6.381	-11.982	24.015	339.443	-5.086	-8.002	-4.603	-45.748	-4	-53.712	2.315	0.606	29.283	proteins_0273	No	No	No	No
-498.438	23.722	0	-2.968	10.951	23.848	0	0	0	0	-813.517	32.816	-6.323	-11.587	24.066	339.505	-5.021	-8.002	-4.626	-45.748	-4	-58.049	2.671	0.002	24.135	proteins_0098	No	No	No	No
-498.433	26.256	0	-1.925	11.973	21.457	0	0	0	0	-812.843	33.07	-6.361	-11.938	23.843	339.147	-5.002	-8.002	-4.599	-45.748	-11	-54.278	3.404	0.132	24.528	proteins_0597	No	No	No	No
-498.432	27.335	0	-2.806	13.168	26.463	0	0	0	0	-815.28	33.22	-6.332	-11.856	24.192	340.978	-5.005	-8.002	-4.599	-45.748	-5	-57.068	3.851	0.276	28.785	proteins_0458	No	No	No	No
-498.431	24.902	0	-2.091	11.47	22.713	0	0	0	0	-813.474	32.818	-6.33	-12.032	24.703	339.308	-5.075	-8.002	-4.599	-45.748	0	-53.062	2.363	0.724	25.731	proteins_0013	No	No	No	No
-498.428	28.677	0	-2.162	13.865	25.464	0	0	0	0	-811.974	32.759	-6.357	-12.038	23.766	338.984	-5.015	-8.002	-4.803	-45.748	-4	-58.091	1.816	0.019	28.495	proteins_0474	No	No	No	No
-498.427	23.361	0	-1.977	10.719	20.159	0	0	0	0	-812.742	32.828	-6.332	-12.005	23.934	339.241	-5.002	-8.002	-4.599	-45.748	-6	-55.365	2.757	0.386	23.514	proteins_0402	No	No	No	No
-498.42	21.161	0	-3.397	9.829	18.217	0	0	0	0	-813.596	32.863	-6.364	-11.996	24.235	339.779	-5.067	-8.002	-4.525	-45.748	-12	-56.957	4.439	0.149	24.129	proteins_0231	No	No	No	No
-498.417	25.17	0	-1.804	11.519	26.685	0	0	0	0	-813.393	32.955	-6.402	-12.105	24.176	339.869	-5.165	-8.002	-4.603	-45.748	8	-52.567	1.095	0	27.735	proteins_0606	No	No	No	No
-498.416	28.448	0	-2.256	13.44	27.507	0	0	0	0	-811.589	32.815	-6.336	-12.155	23.79	338.396	-5.003	-8.002	-4.583	-45.748	0	-56.489	3.042	0	29.695	proteins_0098	No	No	No	No
-498.416	32.054	0	-1.629	15.199	29.801	0	0	0	0	-811.947	32.758	-6.356	-12.335	23.893	339.063	-5.029	-8.002	-4.714	-45.748	-1	-55.083	2.545	0.926	31.574	proteins_0525	No	No	No	No
-498.416	28.28	0	-1.949	13.383	27.525	0	0	0	0	-813.612	32.876	-6.345	-11.86	23.906	339.985	-4.991	-8.002	-4.625	-45.748	-5	-53.618	2.502	0	28.083	proteins_0890	No	No	No	No
-498.414	28.605	0	-1.837	13.651	24.402	0	0	0	0	-812.166	32.782	-6.367	-12.184	24.06	338.815	-5.004	-8.002	-4.6	-45.748	-6	-57.893	1.854	0.946	25.484	proteins_0259	No	No	No	No
-498.414	24.85	0	-1.725	11.432	23.032	0	0	0	0	-812.312	32.86	-6.331	-11.94	23.919	338.766	-5.002	-8.002	-4.624	-45.748	-7	-56.131	1.573	0.453	25.701	proteins_0398	No	No	No	No
-498.412	26.253	0	-1.941	12.692	24.254	0	0	0	0	-813.271	32.889	-6.381	-12.035	23.998	339.747	-5.01	-8.002	-4.599	-45.748	0	-57.138	2.629	0.361	24.423	proteins_0395	No	No	No	No
-498.409	28.58	0	-2.899	13.828	28.301	0	0	0	0	-813.711	32.837	-6.378	-12.073	23.949	340.324	-5.005	-8.002	-4.603	-45.748	-4	-55.939	2.669	0.601	29.571	proteins_0561	No	No	No	No
-498.406	25.076	0	-2.135	11.474	24.425	0	0	0	0	-812.501	32.94	-6.368	-12.18	23.812	339.243	-5.002	-8.002	-4.599	-45.748	-1	-53.336	2.314	0	25.677	proteins_0461	No	No	No	No
-498.392	28.61	0	-1.543	13.314	25.669	0	0	0	0	-812.346	32.568	-6.302	-12.165	23.981	339.204	-5.032	-8.002	-4.55	-45.748	-4	-55.184	1.399	0.219	26.651	proteins_0146	No	No	No	No
-498.369	29.262	0	-1.616	13.809	29.822	0	0	0	0	-811.486	32.56	-6.309	-12.184	23.939	338.466	-5.002	-8.002	-4.603	-45.748	11	-55.661	0.427	0	31.325	proteins_0496	No	No	No	No
-498.365	26.76	0	-1.803	12.531	31.945	0	0	0	0	-811.807	32.772	-6.385	-12.266	23.833	338.846	-5.003	-8.002	-4.606	-45.748	11	-54.674	-0.008	0	31.301	proteins_0920	No	No	No	No
-498.361	24.439	0	-2.572	11.241	23.804	0	0	0	0	-813.673	33.072	-6.319	-11.966	23.808	340.07	-5.004	-8.002	-4.599	-45.748	-5	-57.318	2.914	0.559	24.883	proteins_0232	No	No	No	No
-498.359	29.941	0	-2.283	13.692	29.439	0	0	0	0	-812.412	32.774	-6.326	-11.772	23.871	338.879	-5.005	-8.002	-4.618	-45.748	4	-54.356	1.686	0.207	29.656	proteins_0301	No	No	No	No
-498.354	28.278	0	-1.604	13.342	25.685	0	0	0	0	-811.358	32.588	-6.306	-12.076	23.917	338.24	-5.002	-8.002	-4.606	-45.748	-8	-54.297	1.418	0.169	28.648	proteins_0100	No	No	No	No
-498.354	24.893	0	-3.161	11.817	23.064	0	0	0	0	-814.082	33.307	-6.321	-12.092	23.885	340.313	-5.01	-8.002	-4.603	-45.748	-7	-56.64	3.008	0.224	26.386	proteins_0082	No	No	No	No
-498.353	34.16	0	-1.849	16.177	33.257	0	0	0	0	-811.173	32.602	-6.271	-12.119	23.893	337.827	-5.003	-8.002	-4.36	-45.748	8	-53.239	0.944	0.183	33.176	proteins_0099	No	No	No	No
-498.344	25.679	0	-2.429	11.885	24.814	0	0	0	0	-814.024	33.23	-6.316	-11.92	24.045	340.023	-5.011	-8.023	-4.599	-45.748	2	-55.18	1.345	0.001	29.327	proteins_0487	No	No	No	No
-498.343	26.125	0	-1.661	12.497	23.167	0	0	0	0	-812.169	32.822	-6.343	-11.826	23.887	338.647	-5.008	-8.002	-4.602	-45.748	-3	-57.985	3.788	0.036	25.153	proteins_0522	No	No	No	No
-498.341	26.833	0	-1.882	12.374	28.117	0	0	0	0	-811.252	32.601	-6.318	-11.823	23.894	337.943	-5.025	-8.002	-4.61	-45.748	6	-58.502	0.045	0.45	30.448	proteins_0064	No	No	No	No
-498.33	27.079	0	-2.158	12.753	25.607	0	0	0	0	-812.679	32.632	-6.351	-11.969	23.969	339.319	-4.964	-8.002	-4.538	-45.748	-6	-55.069	3.113	0.902	26.924	proteins_0873	No	No	No	No
-498.327	23.398	0	-1.601	10.757	21.454	0	0	0	0	-812.607	32.747	-6.361	-12.284	24.046	339.489	-5.002	-8.002	-4.606	-45.748	-2	-54.613	1.433	0	22.992	proteins_0229	No	No	No	No
-498.327	27.146	0	-1.58	13.057	24.627	0	0	0	0	-813.182	32.806	-6.297	-11.99	23.906	339.761	-5.002	-8.002	-4.579	-45.748	-6	-56.304	2.121	0.604	26.4	proteins_0363	No	No	No	No
-498.324	27.542	0	-2.365	12.609	27.698	0	0	0	0	-812.991	33.034	-6.327	-11.796	23.946	339.295	-5.126	-8.002	-4.609	-45.748	3	-52.293	1.185	0.313	30.349	proteins_0303	No	No	No	No
-498.321	29.671	0	-1.922	13.959	26.777	0	0	0	0	-811.657	32.932	-6.33	-12.045	23.885	338.256	-5.01	-8.002	-4.603	-45.748	-6	-53.574	3.505	0.572	28.599	proteins_0709	No	No	No	No
-498.319	25.364	0	-2.627	12.291	23.148	0	0	0	0	-813.399	33.153	-6.333	-11.844	24.188	339.284	-5.014	-8.002	-4.605	-45.748	-3	-55.642	3.123	0.34	24.391	proteins_0841	No	No	No	No
-498.316	29.28	0	-1.48	13.426	28.054	0	0	0	0	-812.242	32.608	-6.334	-12.153	24.052	339.115	-5.002	-8.002	-4.609	-45.748	7	-52.543	1.216	0.036	27.889	proteins_0470	No	No	No	No
-498.315	24.778	0	-2.069	11.848	22.382	0	0	0	0	-811.259	32.726	-6.296	-11.849	23.844	337.868	-5.014	-8.002	-4.584	-45.748	-6	-57.877	1.169	0.001	24.56	proteins_0692	No	No	No	No
-498.313	28.128	0	-2.011	13.587	25.819	0	0	0	0	-812.824	32.758	-6.394	-12.214	24.035	339.686	-5.01	-8.002	-4.599	-45.748	-4	-55.733	2.393	0	25.793	proteins_0724	No	No	No	No
-498.311	24.325	0	-1.499	11.615	23.444	0	0	0	0	-812.196	32.644	-6.277	-11.679	23.95	338.494	-4.921	-8.002	-4.577	-45.748	1	-54.978	1.527	0.087	24.212	proteins_0818	No	No	No	No
-498.311	24.474	0	-1.526	11.194	24.513	0	0	0	0	-812.891	32.778	-6.33	-12.16	23.947	339.791	-5.002	-8.097	-4.599	-45.748	3	-54.814	0.112	0	24.651	proteins_0869	No	No	No	No
-498.308	32.318	0	-2.118	15.212	31.501	0	0	0	0	-811.428	32.713	-6.326	-12.119	23.967	338.242	-5.003	-8.002	-4.603	-45.748	0	-56.191	2.473	0.004	31.995	proteins_0009	No	No	No	No
-498.303	32.494	0	-2.121	15.133	34.199	0	0	0	0	-811.677	32.617	-6.337	-12.083	23.871	339.096	-5.412	-8.002	-4.628	-45.748	6	-56.2	0.473	0.165	34.409	proteins_0840	No	No	No	No
-498.302	27.353	0	-2.088	12.475	25.834	0	0	0	0	-812.984	32.748	-6.357	-11.624	24.027	339.425	-5.189	-8.002	-4.599	-45.748	0	-54.582	3.039	0.001	26.919	proteins_0152	No	No	No	No
-498.302	26.632	0	-2.404	12.162	25.27	0	0	0	0	-813.058	32.837	-6.343	-11.787	23.922	339.505	-5.027	-8.002	-4.601	-45.748	-1	-56.027	1.952	0.006	24.845	proteins_0410	No	No	No	No
-498.301	26.291	0	-2.211	12.663	25.079	0	0	0	0	-811.66	33.021	-6.334	-12.024	23.822	338.251	-5.02	-8.002	-4.607	-45.748	-2	-57.432	0.961	0.001	27.777	proteins_0628	No	No	No	No
-498.301	28.601	0	-1.816	13.514	26.664	0	0	0	0	-812.403	32.712	-6.315	-11.697	23.969	338.785	-5.002	-8.002	-4.599	-45.748	4	-56.907	2.296	0	28.383	proteins_0660	No	No	No	No
-498.301	31.088	0	-2.304	14.82	29.92	0	0	0	0	-813.051	33.038	-6.327	-11.809	24.034	339.176	-5.012	-8.002	-4.599	-45.748	2	-54.978	3.604	0	30.115	proteins_0839	No	No	No	No
-498.296	24.58	0	-2.796	11.53	23.537	0	0	0	0	-813.653	33.076	-6.314	-11.862	23.829	339.981	-5.002	-8.002	-4.599	-45.748	-6	-56.582	4.144	0	26.35	proteins_0523	No	No	No	No
-498.295	29.926	0	-1.791	14.463	28.295	0	0	0	0	-811.782	32.583	-6.337	-12.259	23.903	338.884	-5.029	-8.002	-4.508	-45.748	-1	-55.341	1.712	0.667	29.566	proteins_0553	No	No	No	No
-498.291	29.412	0	-1.777	13.896	28.66	0	0	0	0	-811.465	32.814	-6.337	-12.294	23.851	338.477	-5.003	-8.002	-4.583	-45.748	1	-56.341	0.743	0	29.696	proteins_0056	No	No	No	No
-498.287	27.609	0	-1.419	12.6	26.565	0	0	0	0	-813.067	32.79	-6.309	-11.564	24.098	339.098	-4.984	-8.002	-4.599	-45.748	-1	-54.445	2.195	0.654	27.876	proteins_0774	No	No	No	No
-498.285	23.028	0	-1.992	10.776	22.458	0	0	0	0	-811.694	32.667	-6.331	-11.964	23.895	338.521	-5.02	-8.002	-4.611	-45.748	2	-57.995	1.112	0	22.136	proteins_0225	No	No	No	No
-498.278	27.879	0	-1.673	12.78	27.627	0	0	0	0	-812.133	32.688	-6.296	-11.797	23.946	338.668	-5.005	-8.002	-4.599	-45.748	4	-52.766	1.631	0.019	27.406	proteins_0617	No	No	No	No
-498.27	28.132	0	-1.877	13.637	25.819	0	0	0	0	-811.888	32.874	-6.345	-12.168	23.925	338.685	-5.002	-8.002	-4.599	-45.748	-4	-56.931	2.654	0.331	27.583	proteins_0125	No	No	No	No
-498.268	23.168	0	-2.94	11.17	22.562	0	0	0	0	-812.44	32.717	-6.24	-12.348	24.138	339.062	-4.986	-8.002	-4.421	-45.748	-7	-57.664	3.621	0.055	26.143	proteins_0098	No	No	No	No
-498.265	29.313	0	-2.491	13.891	26.54	0	0	0	0	-812.81	33.025	-6.329	-11.985	24.249	338.949	-5.01	-8.002	-4.602	-45.748	-8	-52.929	3.963	0.347	29.932	proteins_0059	No	No	No	No
-498.263	25.254	0	-2.491	11.883	23.889	0	0	0	0	-814.654	32.973	-6.304	-11.789	23.941	340.923	-5.002	-8.002	-4.599	-45.748	-4	-55.846	4.23	0.215	25.51	proteins_0759	No	No	No	No
-498.261	25.233	0	-1.426	12.194	23.851	0	0	0	0	-811.86	32.635	-6.296	-12.051	23.983	338.692	-5.037	-8.002	-4.576	-45.748	-1	-57.6	2.272	0.358	23.988	proteins_0453	No	No	No	No
-498.259	23.148	0	-2.259	10.669	20.589	0	0	0	0	-813.62	32.749	-6.381	-12.57	24.232	340.824	-5.143	-8.002	-4.599	-45.748	-6	-54.857	2.836	0.37	22.386	proteins_0875	No	No	No	No
-498.255	29.798	0	-1.675	13.743	29.923	0	0	0	0	-811.318	32.649	-6.335	-11.993	23.946	338.166	-5.002	-8.002	-4.618	-45.748	8	-55.383	1.426	0.265	31.001	proteins_0711	No	No	No	No
-498.254	35.772	0	-2.169	16.982	35.246	0	0	0	0	-812.027	32.736	-6.308	-11.805	23.97	338.479	-5.005	-8.002	-4.545	-45.748	9	-54.672	2.478	0.109	38.658	proteins_0664	No	No	No	No
-498.253	28.434	0	-1.669	13.835	26.173	0	0	0	0	-812.53	32.71	-6.317	-11.819	23.995	339.058	-5.002	-8.002	-4.599	-45.748	-12	-55.345	4.502	0	27.61	proteins_0168	No	No	No	No
-498.242	23.903	0	-2.076	10.995	21.491	0	0	0	0	-813.482	32.966	-6.323	-11.748	24.117	339.584	-5.006	-8.002	-4.599	-45.748	-8	-55.844	3.878	0.354	21.722	proteins_0801	No	No	No	No
-498.238	29.467	0	-1.488	13.929	26.334	0	0	0	0	-811.487	32.603	-6.314	-12.246	23.861	338.678	-5.004	-8.002	-4.579	-45.748	-1	-58.133	1.464	0.025	29.065	proteins_0098	No	No	No	No
-498.236	21.403	0	-1.635	10.019	19.511	0	0	0	0	-812.92	32.843	-6.306	-12.084	24.23	339.375	-5.136	-8.002	-4.487	-45.748	0	-57.344	1.712	0.563	25.464	proteins_0589	No	No	No	No
-498.235	27.577	0	-2.405	13.401	26.3	0	0	0	0	-813.183	33.001	-6.292	-11.888	23.994	339.49	-5.005	-8.002	-4.603	-45.748	-7	-54.038	3.135	0.861	31.584	proteins_0199	No	No	No	No
-498.235	32.521	0	-1.765	15.16	34.877	0	0	0	0	-811.362	32.674	-6.391	-12.293	23.914	339.242	-5.413	-8.002	-4.857	-45.748	7	-56.104	0.74	0	35.387	proteins_0477	No	No	No	No
-498.235	28.295	0	-1.975	13.431	25.48	0	0	0	0	-811.865	32.732	-6.351	-12.375	23.852	339.131	-5.01	-8.002	-4.599	-45.748	-3	-56.391	2.48	0.013	26.514	proteins_0501	No	No	No	No
-498.231	23.661	0	-1.984	10.827	22.914	0	0	0	0	-812.902	32.905	-6.336	-11.977	23.974	339.59	-4.986	-8.002	-4.749	-45.748	-7	-52.098	3.758	0.105	25.73	proteins_0577	No	No	No	No
-498.231	36.936	0	-1.905	17.233	35.927	0	0	0	0	-811.575	32.61	-6.39	-12.069	23.939	338.867	-5.011	-8.002	-4.853	-45.748	6	-55.632	1.693	0.373	40.29	proteins_0627	No	No	No	No
-498.224	24.703	0	-1.61	11.382	22.891	0	0	0	0	-812.993	32.825	-6.354	-11.799	23.85	339.599	-5.002	-8.002	-4.599	-45.748	-8	-56.578	2.012	0.053	26.452	proteins_0261	No	No	No	No
-498.222	35.356	0	-1.803	16.31	34.712	0	0	0	0	-811.22	32.658	-6.32	-11.692	23.879	337.886	-5.002	-8.002	-4.66	-45.748	9	-55.232	0.777	0	38.188	proteins_0264	No	No	No	No
-498.221	30.398	0	-1.356	14.518	27.128	0	0	0	0	-812.719	32.599	-6.323	-11.48	23.993	339.144	-5.052	-8.002	-4.632	-45.748	-3	-57.992	2.991	0.067	28.573	proteins_0026	No	No	No	No
-498.221	22.36	0	-1.855	10.25	23.699	0	0	0	0	-812.088	32.686	-6.284	-12.065	23.853	339.028	-5.002	-8.002	-4.599	-45.748	7	-55.277	0.246	0	23.782	proteins_0611	No	No	No	No
-498.22	37.63	0	-1.738	17.48	36.982	0	0	0	0	-811.348	32.611	-6.356	-11.95	23.876	338.692	-5.368	-8.002	-4.627	-45.748	11	-55.182	0.552	0	39.267	proteins_0093	No	No	No	No
-498.22	24.146	0	-2.257	11.29	23.779	0	0	0	0	-814.773	32.933	-6.33	-11.646	24.029	340.991	-5.037	-8.002	-4.637	-45.748	-7	-57.526	1.868	0.825	25.724	proteins_0135	No	No	No	No
-498.22	33.46	0	-2.462	15.979	31.648	0	0	0	0	-813.467	33.17	-6.285	-11.748	24.141	339.086	-5.008	-8.002	-4.36	-45.748	1	-55.181	4.716	0	32.517	proteins_0330	No	No	No	No
-498.218	25.289	0	-1.705	11.605	25.278	0	0	0	0	-812.057	32.642	-6.318	-11.959	23.889	338.937	-5.002	-8.002	-4.599	-45.748	2	-54.803	0.641	0.537	28.093	proteins_0905	No	No	No	No
-498.217	31.93	0	-1.783	14.987	30.724	0	0	0	0	-812.281	32.64	-6.33	-12.182	23.86	339.456	-5.038	-8.002	-4.593	-45.748	0	-56.044	1.271	0.408	32.305	proteins_0431	No	No	No	No
-498.215	27.341	0	-1.944	12.863	23.556	0	0	0	0	-812.364	32.723	-6.34	-12.197	24.49	339.032	-5.002	-8.21	-4.599	-45.748	-10	-55.131	1.509	0.771	24.149	proteins_0733	No	No	No	No
-498.214	26.655	0	-1.918	12.592	24.466	0	0	0	0	-812.291	32.662	-6.335	-12.093	24.135	339.089	-5.014	-8.002	-4.617	-45.748	-5	-58.517	1.509	0.328	28.269	proteins_0111	No	No	No	No
-498.214	23.134	0	-2.048	10.643	23.313	0	0	0	0	-813.723	33.02	-6.356	-11.853	23.939	340.118	-5.1	-8.002	-4.508	-45.748	-5	-50.898	2.397	0.325	26.068	proteins_0183	No	No	No	No
-498.214	26.523	0	-1.885	12.13	21.901	0	0	0	0	-812.691	32.826	-6.417	-12.18	23.963	339.824	-5.012	-8.002	-4.778	-45.748	-6	-54.563	2.609	0.076	25.401	proteins_0226	No	No	No	No
-498.214	28.131	0	-1.802	13.34	26.193	0	0	0	0	-812.401	32.836	-6.342	-11.94	23.856	339.138	-5.003	-8.002	-4.607	-45.748	-3	-53.169	2.216	0	25.744	proteins_0324	No	No	No	No
-498.212	26.528	0	-2.043	12.784	24.383	0	0	0	0	-811.897	32.883	-6.328	-12.184	24.005	338.663	-5.004	-8.002	-4.599	-45.748	-5	-53.148	1.76	0.001	26.846	proteins_0314	No	No	No	No
-498.207	26.44	0	-1.29	12.191	26.813	0	0	0	0	-812.657	32.558	-6.376	-11.995	24.241	339.394	-5.015	-8.002	-4.608	-45.748	8	-51.269	0.844	0.31	27.482	proteins_0409	No	No	No	No
-498.207	30.715	0	-1.952	14.343	28.425	0	0	0	0	-813.005	32.721	-6.346	-11.945	23.906	340.235	-5.413	-8.002	-4.609	-45.748	5	-55.422	1.221	0.014	27.953	proteins_0893	No	No	No	No
-498.206	22.87	0	-2.257	10.548	20.023	0	0	0	0	-814.747	32.93	-6.365	-12.472	24.258	341.48	-4.985	-8.002	-4.555	-45.748	-10	-55.426	5.825	0.999	24.345	proteins_0590	No	No	No	No
-498.204	24.777	0	-1.889	11.896	24.627	0	0	0	0	-811.75	32.943	-6.403	-12.196	23.819	338.735	-5.002	-8.002	-4.599	-45.748	3	-53.34	2.374	0.335	26.98	proteins_0359	No	No	No	No
-498.203	30.149	0	-2.316	13.788	30.367	0	0	0	0	-813.23	32.856	-6.322	-11.925	23.899	339.873	-5.005	-8.002	-4.599	-45.748	3	-54.191	0.485	0.736	31.995	proteins_0739	No	No	No	No
-498.197	29.717	0	-1.776	14.204	29.862	0	0	0	0	-811.715	32.695	-6.331	-11.912	23.971	338.455	-5.002	-8.002	-4.609	-45.748	0	-55.775	2.823	0.968	33.441	proteins_0246	No	No	No	No
-498.193	36.523	0	-2.043	16.784	34.216	0	0	0	0	-811.768	32.738	-6.324	-11.758	23.94	338.405	-5.072	-8.002	-4.603	-45.748	3	-54.467	1.795	0.184	35.333	proteins_0481	No	No	No	No
-498.191	36.789	0	-1.477	16.973	36.46	0	0	0	0	-811.051	32.582	-6.328	-11.824	23.974	337.868	-5.002	-8.002	-4.66	-45.748	10	-56.666	1.396	0	35.975	proteins_0957	No	No	No	No
-498.188	22.153	0	-1.941	10.166	21.517	0	0	0	0	-812.603	32.781	-6.295	-11.796	24.007	339.069	-5.002	-8.002	-4.599	-45.748	4	-55.211	1.065	0	23.643	proteins_0147	No	No	No	No
-498.187	39.327	0	-1.759	18.365	36.615	0	0	0	0	-812.138	32.616	-6.259	-11.673	23.984	338.654	-5.002	-8.002	-4.618	-45.748	2	-55.181	2.359	0.212	37.957	proteins_0080	No	No	No	No
-498.187	28.798	0	-1.786	13.618	28.105	0	0	0	0	-811.798	32.672	-6.353	-12.058	23.868	339.193	-5.35	-8.002	-4.609	-45.748	6	-55.749	1.055	0.108	30.221	proteins_0456	No	No	No	No
-498.187	24.697	0	-2.347	11.557	25.384	0	0	0	0	-812.972	32.851	-6.322	-12.103	23.871	339.833	-5.009	-8.002	-4.586	-45.748	-2	-55.492	1.748	0.108	29.225	proteins_0826	No	No	No	No
-498.185	35.194	0	-2.042	16.735	34.448	0	0	0	0	-811.605	32.705	-6.311	-11.784	23.877	338.305	-5.005	-8.002	-4.618	-45.748	8	-55.384	3.269	0	38.573	proteins_0879	No	No	No	No
-498.183	22.608	0	-3.585	11.05	20.793	0	0	0	0	-815.141	32.979	-6.393	-11.775	23.75	341.554	-5.041	-8.002	-4.366	-45.748	-12	-57.49	2.676	0.64	22.781	proteins_0510	No	No	No	No
-498.181	22.563	0	-2.452	10.364	20.113	0	0	0	0	-813.972	33.138	-6.34	-11.881	24.237	339.99	-5.005	-8.002	-4.599	-45.748	-13	-54.331	4.627	0.656	22.478	proteins_0351	No	No	No	No
-498.18	37.978	0	-1.774	17.843	36.277	0	0	0	0	-812.093	32.697	-6.316	-11.729	23.969	338.636	-5.002	-8.002	-4.592	-45.748	4	-55.746	2.978	0.689	38.104	proteins_0075	No	No	No	No
-498.179	31.587	0	-1.976	14.578	28.159	0	0	0	0	-811.899	32.723	-6.33	-11.736	23.93	338.524	-5.002	-8.002	-4.639	-45.748	-6	-55.582	0.623	0.032	31.706	proteins_0904	No	No	No	No
-498.178	26.157	0	-1.854	12.555	24.931	0	0	0	0	-812.402	32.955	-6.314	-11.841	23.903	338.894	-5.015	-8.002	-4.608	-45.748	-2	-55.177	1.912	0.167	26.409	proteins_0497	No	No	No	No
-498.176	31.425	0	-2.028	14.948	31.262	0	0	0	0	-811.832	32.713	-6.383	-12.087	23.843	339.275	-5.327	-8.002	-4.627	-45.748	0	-56.412	2.735	0.238	32.061	proteins_0721	No	No	No	No
-498.176	25.856	0	-1.57	12.613	24.321	0	0	0	0	-812.749	32.879	-6.311	-12.073	24.444	338.994	-5.008	-8.002	-4.602	-45.748	-3	-55.143	2.499	0.425	25.182	proteins_0810	No	No	No	No
-498.172	23.212	0	-2.755	11.27	21.03	0	0	0	0	-814.785	32.786	-6.288	-11.889	25.026	340.344	-5.123	-8.002	-4.493	-45.748	-10	-58.215	3.722	0.436	22.691	proteins_0346	No	No	No	No
-498.171	24.402	0	-1.942	11.254	23.214	0	0	0	0	-812.577	32.727	-6.369	-12.139	23.957	339.592	-5.008	-8.002	-4.603	-45.748	-9	-54.075	5.027	0.441	24.272	proteins_0479	No	No	No	No
-498.171	25.375	0	-2.577	12.285	23.39	0	0	0	0	-813.375	33.011	-6.333	-11.952	24.361	339.528	-5.037	-8.002	-4.625	-45.748	-6	-57.778	3.117	0.251	26.348	proteins_0706	No	No	No	No
-498.166	23.604	0	-2.341	10.884	20.562	0	0	0	0	-813.15	32.878	-6.336	-11.895	23.986	339.722	-5.02	-8.002	-4.601	-45.748	-9	-54.158	2.613	0.323	22.947	proteins_0117	No	No	No	No
-498.166	29.825	0	-1.858	13.902	29.242	0	0	0	0	-811.479	32.799	-6.34	-12.203	24.138	338.291	-5.004	-8.002	-4.618	-45.748	-1	-52.991	3.823	0.07	32.482	proteins_0354	No	No	No	No
-498.162	22.752	0	-2.057	10.552	21.619	0	0	0	0	-811.495	32.678	-6.312	-12.098	23.833	338.596	-5.043	-8.002	-4.57	-45.748	-1	-59.231	1.48	0.002	23.075	proteins_0276	No	No	No	No
-498.161	29.822	0	-1.361	13.993	29.763	0	0	0	0	-812.064	32.763	-6.353	-11.587	24.001	338.84	-5.035	-8.002	-4.975	-45.748	-3	-56.588	3.106	1	36.691	proteins_0098	No	No	No	No
-498.157	33.861	0	-1.537	15.812	32.554	0	0	0	0	-810.944	32.611	-6.336	-12.052	23.918	338.022	-5.002	-8.002	-4.624	-45.748	4	-55.603	1.268	0.139	33.151	proteins_0730	No	No	No	No
-498.155	28.482	0	-1.533	13.23	28.51	0	0	0	0	-811.229	32.697	-6.329	-12.039	23.826	338.275	-5.008	-8.002	-4.597	-45.748	-3	-55.771	0.501	0.029	31.429	proteins_0781	No	No	No	No
-498.154	25.98	0	-2.009	12.534	23.262	0	0	0	0	-811.911	32.791	-6.311	-12.027	23.951	338.704	-5.002	-8.002	-4.599	-45.748	-3	-57.034	2.38	0.012	26.148	proteins_0041	No	No	No	No
-498.154	29.016	0	-1.83	13.961	26.224	0	0	0	0	-813.636	32.957	-6.346	-11.775	24.304	339.694	-5.002	-8.002	-4.599	-45.748	-1	-54.351	3.19	0	27.12	proteins_0206	No	No	No	No
-498.153	31.338	0	-1.86	14.596	30.582	0	0	0	0	-810.968	32.677	-6.307	-12.199	23.845	338.159	-5.002	-8.002	-4.608	-45.748	1	-55.99	1.854	0.152	33.123	proteins_0639	No	No	No	No
-498.15	24.809	0	-2.065	11.547	22.651	0	0	0	0	-813.134	32.889	-6.393	-12.129	23.843	340.271	-5.148	-8.002	-4.599	-45.748	-5	-54.204	2.532	0.073	27.415	proteins_0689	No	No	No	No
-498.149	36.35	0	-2.51	16.78	33.809	0	0	0	0	-813.12	32.897	-6.273	-11.733	24.055	339.235	-5.022	-8.002	-4.438	-45.748	-3	-57.135	2.654	0.112	37.377	proteins_0530	No	No	No	No
-498.148	24.039	0	-1.427	11.054	22.62	0	0	0	0	-811.887	32.646	-6.311	-12.172	24.069	338.863	-5.002	-8.002	-4.603	-45.748	-7	-55.209	1.749	0.127	25.213	proteins_0298	No	No	No	No
-498.148	30.481	0	-1.438	14.525	28.806	0	0	0	0	-811.075	32.624	-6.338	-12.278	23.942	338.334	-5.002	-8.002	-4.606	-45.748	5	-57.105	1.015	0.052	29.3	proteins_0387	No	No	No	No
-498.148	32.58	0	-1.931	15.046	32.868	0	0	0	0	-811.565	32.64	-6.306	-11.893	24.06	338.212	-5.002	-8.002	-4.545	-45.748	9	-55.368	1.273	0.054	34.179	proteins_0730	No	No	No	No
-498.145	21.442	0	-1.731	9.96	20.076	0	0	0	0	-812.606	32.944	-6.284	-11.911	24.335	338.731	-5.014	-8.002	-4.591	-45.748	-8	-56.616	2.737	0.865	23.591	proteins_0691	No	No	No	No
-498.143	27.886	0	-1.417	12.828	25.876	0	0	0	0	-812.196	32.612	-6.388	-11.912	23.987	339.184	-5.04	-8.002	-4.641	-45.748	1	-54.66	1.255	0.239	27.149	proteins_0008	No	No	No	No
-498.141	28.269	0	-1.877	13.158	29.916	0	0	0	0	-811.754	32.737	-6.365	-12.315	23.851	339.24	-5.056	-8.002	-4.73	-45.748	5	-55.792	0.548	0.092	34.628	proteins_0260	No	No	No	No
-498.141	25.993	0	-1.908	12.247	23.506	0	0	0	0	-811.048	32.933	-6.343	-11.786	23.834	337.621	-5.002	-8.002	-4.599	-45.748	-2	-55.378	2.266	0.107	25.19	proteins_0311	No	No	No	No
-498.14	28.771	0	-2.295	13.584	26.001	0	0	0	0	-812.647	32.928	-6.374	-12.169	23.864	339.824	-5.005	-8.002	-4.812	-45.748	-5	-56.838	0.723	0.309	27.118	proteins_0116	No	No	No	No
-498.139	29.525	0	-2.275	13.991	29.299	0	0	0	0	-813.175	32.776	-6.359	-12.074	25.07	339.089	-5.077	-8.002	-4.637	-45.748	-2	-53.48	1.145	0.161	30.172	proteins_0580	No	No	No	No
-498.138	25.869	0	-2.244	12.021	23.695	0	0	0	0	-813.517	33.099	-6.348	-11.857	23.852	339.998	-5.014	-8.002	-4.599	-45.748	-1	-55.403	2.042	0	24.895	proteins_0382	No	No	No	No
-498.134	24.439	0	-1.817	11.167	22	0	0	0	0	-813.97	32.984	-6.393	-11.676	24.09	340.183	-5.003	-8.002	-4.599	-45.748	-8	-54.592	2.805	0.508	25.188	proteins_0093	No	No	No	No
-498.13	25.303	0	-2.203	11.8	22.53	0	0	0	0	-815.105	32.895	-6.313	-11.683	24.549	340.769	-4.958	-8.002	-4.534	-45.748	-7	-53.914	3.157	0.063	24.848	proteins_0467	No	No	No	No
-498.13	26.85	0	-1.693	12.958	25.026	0	0	0	0	-813.072	32.861	-6.31	-12.112	24.489	339.365	-5.002	-8.002	-4.599	-45.748	-1	-55.773	3.043	0.442	27.788	proteins_0633	No	No	No	No
-498.123	31.027	0	-1.932	14.288	33.324	0	0	0	0	-811.048	32.658	-6.266	-11.968	23.823	337.792	-5.004	-8.002	-4.36	-45.748	7	-53.115	0.948	0	32.425	proteins_0460	No	No	No	No
-498.119	25.327	0	-1.936	12.038	23.676	0	0	0	0	-813.742	32.874	-6.338	-12.244	24.015	340.687	-5.017	-8.002	-4.603	-45.748	-4	-56.442	3.001	0	26.069	proteins_0114	No	No	No	No
-498.119	21.321	0	-1.848	9.829	19.296	0	0	0	0	-812.196	32.734	-6.353	-11.927	23.818	339.194	-5.119	-8.002	-4.52	-45.748	-3	-55.971	1.422	0.551	21.291	proteins_0798	No	No	No	No
-498.117	26.618	0	-1.947	12.772	24.031	0	0	0	0	-814.353	33.118	-6.363	-11.916	24.305	340.582	-5.14	-8.002	-4.599	-45.748	-10	-55.885	3.189	0.371	25.29	proteins_0797	No	No	No	No
-498.117	23.652	0	-1.709	10.841	24.382	0	0	0	0	-812.077	32.801	-6.355	-12.317	23.971	339.225	-5.01	-8.002	-4.603	-45.748	9	-53.617	1.343	0	27.381	proteins_0824	No	No	No	No
-498.115	28.233	0	-2.001	13.113	23.079	0	0	0	0	-811.768	32.778	-6.328	-12.003	23.962	338.626	-5.008	-8.002	-4.624	-45.748	-9	-57.787	2.481	0.525	26.018	proteins_0392	No	No	No	No
-498.112	26.234	0	-1.901	12.344	24.863	0	0	0	0	-813.532	32.848	-6.508	-11.937	24.055	340.546	-5.231	-8.002	-4.603	-45.748	-7	-52.399	3.237	0.232	23.108	proteins_0124	No	No	No	No
-498.111	26.225	0	-1.341	12.521	24.638	0	0	0	0	-812.632	32.667	-6.308	-11.889	24.053	339.366	-5.014	-8.002	-4.605	-45.748	-1	-56.293	2.187	0.11	25.006	proteins_0849	No	No	No	No
-498.109	23.742	0	-2.017	11.17	26.595	0	0	0	0	-811.794	32.73	-6.341	-12.116	23.828	338.953	-5.009	-8.002	-4.609	-45.748	4	-54.503	0.204	0.045	26.496	proteins_0189	No	No	No	No
-498.109	24.166	0	-1.469	11.073	20.992	0	0	0	0	-812.863	33.052	-6.317	-11.834	23.894	339.314	-5.005	-8.002	-4.599	-45.748	-8	-56.249	3.624	0.84	23.432	proteins_0630	No	No	No	No
-498.109	30.015	0	-1.496	14.077	27.357	0	0	0	0	-811.816	32.685	-6.382	-11.691	23.869	338.844	-5.234	-8.002	-4.636	-45.748	1	-54.386	1.135	0	27.616	proteins_0833	No	No	No	No
-498.108	33.406	0	-1.745	15.308	32.776	0	0	0	0	-811.2	32.676	-6.318	-12.016	23.925	338.196	-5.003	-8.002	-4.618	-45.748	9	-54.216	-0.03	0.024	32.923	proteins_0563	No	No	No	No
-498.105	27.864	0	-1.408	12.858	26.04	0	0	0	0	-811.471	32.696	-6.328	-11.988	23.862	338.493	-5.002	-8.002	-4.618	-45.748	-3	-57.083	2.216	0	27.414	proteins_0327	No	No	No	No
-498.101	32.536	0	-1.965	15.138	34.702	0	0	0	0	-811.402	32.762	-6.329	-12.135	23.882	338.492	-5.003	-8.002	-4.618	-45.748	12	-54.688	0.977	0	35.553	proteins_0876	No	No	No	No
-498.094	28.446	0	-2.435	13.328	27.124	0	0	0	0	-812.714	33.127	-6.326	-11.759	24.058	338.731	-4.963	-8.002	-4.497	-45.748	0	-56.253	1.842	0.52	28.577	proteins_0527	No	No	No	No
-498.089	27.166	0	-1.76	13.076	24.2	0	0	0	0	-813.506	32.936	-6.318	-12.182	24.28	340.034	-5.003	-8.002	-4.579	-45.748	-10	-54.955	3.084	0.454	25.165	proteins_0035	No	No	No	No
-498.089	31.684	0	-1.782	14.529	25.749	0	0	0	0	-812.853	32.792	-6.335	-11.767	24.073	339.368	-5.005	-8.015	-4.599	-45.748	4	-54.03	3.032	0.298	27.516	proteins_0578	No	No	No	No
-498.087	35.858	0	-1.715	16.479	34.663	0	0	0	0	-811.32	32.665	-6.329	-11.964	24.006	338.155	-5.003	-8.002	-4.546	-45.748	7	-54.663	0.891	0.136	34.138	proteins_0576	No	No	No	No
-498.086	28.779	0	-2.192	13.504	26.06	0	0	0	0	-811.685	32.988	-6.306	-11.871	24.164	337.98	-5.003	-8.002	-4.603	-45.748	-4	-54.896	1.972	0.017	28.697	proteins_0124	No	No	No	No
-498.086	25.586	0	-1.904	11.805	24.408	0	0	0	0	-813.825	32.921	-6.342	-11.624	24.031	340.125	-5.02	-8.002	-4.601	-45.748	3	-53.212	0.819	0.387	25.84	proteins_0620	No	No	No	No
-498.085	32.818	0	-1.546	15.434	29.861	0	0	0	0	-811.065	32.518	-6.331	-12.065	23.927	338.291	-5.002	-8.002	-4.609	-45.748	-2	-56.552	2.034	0.659	29.881	proteins_0271	No	No	No	No
-498.084	22.536	0	-1.906	10.451	24.959	0	0	0	0	-811.824	32.655	-6.312	-11.742	23.84	338.678	-5.02	-8.002	-4.61	-45.748	6	-57.892	0.339	0.499	25.546	proteins_0172	No	No	No	No
-498.084	29.377	0	-1.259	14.067	27.865	0	0	0	0	-812.09	32.727	-6.331	-12.12	24.378	338.703	-5.002	-8.002	-4.599	-45.748	5	-55.115	1.339	0.03	28.536	proteins_0755	No	No	No	No
-498.079	21.536	0	-1.756	9.981	21.113	0	0	0	0	-811.625	32.876	-6.301	-12.018	23.857	338.499	-5.014	-8.002	-4.605	-45.748	4	-56.233	1.599	0.373	24.62	proteins_0466	No	No	No	No
-498.073	22.986	0	-2.067	10.554	20.06	0	0	0	0	-812.849	33.084	-6.287	-11.709	23.834	339.211	-5.007	-8.002	-4.599	-45.748	-10	-54.615	3.2	0.406	23.285	proteins_0042	No	No	No	No
-498.063	23.84	0	-2.01	11.311	21.417	0	0	0	0	-812.067	32.858	-6.339	-11.75	23.854	338.742	-5.008	-8.002	-4.602	-45.748	-8	-57.257	2.127	0.002	22.935	proteins_0341	No	No	No	No
-498.06	26.639	0	-1.626	12.797	24.945	0	0	0	0	-812.183	32.708	-6.336	-11.985	24.064	339.135	-5.136	-8.002	-4.576	-45.748	-2	-58.035	1.259	0.015	26.075	proteins_0795	No	No	No	No
-498.058	32.622	0	-1.305	15.552	28.621	0	0	0	0	-811.352	32.676	-6.388	-12.253	23.944	338.853	-5.002	-8.002	-4.786	-45.748	-1	-55.738	1.124	0.247	28.904	proteins_0508	No	No	No	No
-498.055	27.565	0	-1.887	13.221	28.429	0	0	0	0	-813.051	32.671	-6.345	-12.002	23.934	340.109	-5.009	-8.002	-4.612	-45.748	5	-56.526	1.609	0	28.794	proteins_0414	No	No	No	No
-498.055	24.684	0	-3.901	11.399	23.785	0	0	0	0	-814.001	32.738	-6.356	-12.066	25.064	339.971	-5.02	-8.002	-4.635	-45.748	-6	-54.503	1.488	0.281	25.787	proteins_0837	No	No	No	No
-498.053	23.408	0	-2.392	10.778	21.089	0	0	0	0	-813.495	32.976	-6.407	-11.974	23.864	340.277	-5.036	-8.002	-4.508	-45.748	-4	-53.563	3.084	0.322	24.473	proteins_0738	No	No	No	No
-498.05	28.29	0	-2.087	13.598	27.759	0	0	0	0	-812.767	32.9	-6.338	-12.347	24.463	339.401	-5.01	-8.002	-4.603	-45.748	1	-56.783	3.193	0.476	31.026	proteins_0121	No	No	No	No
-498.041	28.728	0	-1.377	13.658	23.143	0	0	0	0	-812.716	32.726	-6.39	-11.939	23.891	339.758	-5.014	-8.002	-4.609	-45.748	-7	-55.76	2.838	0.76	25.5	proteins_0098	No	No	No	No
-498.038	28.491	0	-1.847	13.759	27.611	0	0	0	0	-812.463	32.691	-6.371	-12.03	23.884	339.609	-5.004	-8.002	-4.606	-45.748	-4	-55.183	2.185	0.005	28.486	proteins_0383	No	No	No	No
-498.037	33.624	0	-1.641	15.417	32.742	0	0	0	0	-810.786	32.604	-6.319	-11.902	23.871	337.857	-5.004	-8.002	-4.609	-45.748	5	-53.461	1.91	0	35.265	proteins_0047	No	No	No	No
-498.036	22.083	0	-3.386	10.641	20.782	0	0	0	0	-814.775	33.079	-6.261	-12.16	24.344	341.115	-5.264	-8.002	-4.364	-45.748	-7	-58.977	1.37	0.494	24.313	proteins_0406	No	No	No	No
-498.034	26.367	0	-1.791	12.135	27.149	0	0	0	0	-813.335	32.857	-6.334	-11.792	24.035	339.93	-5.036	-8.002	-4.608	-45.748	6	-55.219	1.343	0	26.516	proteins_0178	No	No	No	No
-498.033	32.762	0	-1.508	15.295	33.391	0	0	0	0	-811.715	32.713	-6.402	-12.187	23.968	339.416	-5.222	-8.002	-4.853	-45.748	6	-56.076	0.473	0.035	38.591	proteins_0055	No	No	No	No
-498.033	22.161	0	-1.865	10.328	21.043	0	0	0	0	-812.973	32.865	-6.426	-11.729	23.972	339.841	-5.101	-8.002	-4.731	-45.748	-9	-57.08	3.417	0.303	22.079	proteins_0313	No	No	No	No
-498.032	27.391	0	-1.187	12.703	26.025	0	0	0	0	-812.527	32.753	-6.361	-11.685	24.02	339.227	-5.142	-8.002	-4.568	-45.748	-2	-53.69	2.056	0.18	27.3	proteins_0154	No	No	No	No
-498.03	23.806	0	-1.463	11.028	23.733	0	0	0	0	-812.291	32.595	-6.308	-11.794	24.038	339.114	-5.002	-8.002	-4.633	-45.748	-3	-55.63	1.495	0.073	25.476	proteins_0685	No	No	No	No
-498.027	23.211	0	-2.192	10.674	22.482	0	0	0	0	-812.322	32.872	-6.341	-11.801	23.875	339.051	-5.012	-8.002	-4.599	-45.748	-1	-55.656	2.07	0.2	23.271	proteins_0832	No	No	No	No
-498.026	31.991	0	-1.744	15.033	30.941	0	0	0	0	-811.19	32.56	-6.316	-12.002	23.915	338.372	-5.008	-8.002	-4.606	-45.748	0	-55.015	2.706	0.717	36.149	proteins_0741	No	No	No	No
-498.025	27.691	0	-2.237	13.425	25.688	0	0	0	0	-812.41	32.754	-6.373	-12.004	24.105	339.355	-5.012	-8.002	-4.689	-45.748	-1	-56.413	2.919	0.078	27.138	proteins_0208	No	No	No	No
-498.021	27.592	0	-1.959	13.396	27.436	0	0	0	0	-811.698	32.799	-6.308	-12.114	23.785	338.876	-5.008	-8.002	-4.603	-45.748	2	-55.085	1.79	0.415	28.455	proteins_0485	No	No	No	No
-498.018	24.25	0	-1.854	11.646	23.232	0	0	0	0	-812.164	32.706	-6.254	-11.801	23.737	339.061	-5.068	-8.002	-4.484	-45.748	-1	-54.623	2.819	0.291	24.518	proteins_0352	No	No	No	No
-498.018	21.332	0	-2.163	9.844	19.722	0	0	0	0	-812.632	33.072	-6.401	-12.04	24.253	339.312	-5.103	-8.002	-4.73	-45.748	1	-54.456	1.093	0.994	23.506	proteins_0750	No	No	No	No
-498.016	37.224	0	-1.805	17.33	34.059	0	0	0	0	-811.498	32.659	-6.378	-12.022	23.961	338.855	-5.159	-8.059	-4.627	-45.748	10	-55.489	0.802	0.784	34.385	proteins_0091	No	No	No	No
-498.015	27.623	0	-2.126	13.392	25.57	0	0	0	0	-812.879	32.795	-6.374	-11.829	24.04	339.744	-5.162	-8.002	-4.599	-45.748	-2	-54.627	4.03	0.346	25.971	proteins_0775	No	No	No	No
-498.014	25.61	0	-1.877	12.077	23.048	0	0	0	0	-813.598	33.019	-6.332	-11.837	24.476	339.609	-5.002	-8.002	-4.599	-45.748	-4	-55.216	1.992	0.621	23.788	proteins_0142	No	No	No	No
-498.008	24.556	0	-2.515	11.446	23.534	0	0	0	0	-813.126	33.225	-6.28	-12.046	24.088	339.469	-5.007	-8.002	-4.581	-45.748	-7	-54.478	2.759	0.427	31.886	proteins_0100	No	No	No	No
-498.005	28.423	0	-1.904	13.841	24.648	0	0	0	0	-813.795	32.713	-6.354	-12.074	24.697	340.16	-5.002	-8.002	-4.599	-45.748	-8	-58.051	2.412	0	26.678	proteins_0084	No	No	No	No
-498.003	24.332	0	-1.576	11.19	25.312	0	0	0	0	-811.8	32.744	-6.33	-11.864	23.887	338.781	-5.073	-8.002	-4.599	-45.748	8	-55.999	0.355	0	25.365	proteins_0486	No	No	No	No
-497.999	24.658	0	-1.934	11.893	21.667	0	0	0	0	-811.455	32.789	-6.319	-12.015	24.1	338.204	-4.974	-8.002	-4.579	-45.748	-8	-59.331	2.805	0.294	24.615	proteins_0287	No	No	No	No
-497.998	26.441	0	-1.279	12.364	23.255	0	0	0	0	-811.404	32.552	-6.254	-12.232	23.899	338.698	-5.014	-8.002	-4.493	-45.748	-6	-58.438	2.097	0.333	26.308	proteins_0471	No	No	No	No
-497.996	24.81	0	-1.751	11.34	23.818	0	0	0	0	-812.91	32.648	-6.319	-11.869	23.937	340.209	-5.002	-8.343	-4.599	-45.748	5	-54.863	0.784	0.251	25.228	proteins_0506	No	No	No	No
-497.996	27.335	0	-1.646	12.767	26.357	0	0	0	0	-812.709	32.848	-6.34	-12.144	23.897	339.99	-5.188	-8.002	-4.599	-45.748	1	-53.328	0.499	0.769	27.571	proteins_0624	No	No	No	No
-497.995	35.323	0	-1.848	16.76	35.177	0	0	0	0	-811.488	32.647	-6.312	-11.824	23.979	338.308	-5.002	-8.002	-4.551	-45.748	9	-55.366	2.211	0.252	36.673	proteins_0679	No	No	No	No
-497.993	30.552	0	-1.9	13.994	29.48	0	0	0	0	-814.297	33.017	-6.332	-11.434	24.071	340.356	-5.081	-8.002	-4.544	-45.748	-2	-56.944	2.412	0.015	30.553	proteins_0102	No	No	No	No
-497.992	26.659	0	-1.985	12.825	25.69	0	0	0	0	-811.319	32.695	-6.275	-12.047	23.873	338.384	-5.026	-8.002	-4.527	-45.748	-7	-55.254	2.349	0.233	26.078	proteins_0141	No	No	No	No
-497.992	29.708	0	-1.796	13.633	27.442	0	0	0	0	-811.069	32.716	-6.335	-11.897	23.812	338.16	-5.002	-8.002	-4.627	-45.748	7	-55.317	3.352	0.171	27.841	proteins_0171	No	No	No	No
-497.986	29.422	0	-1.318	13.428	27.912	0	0	0	0	-812.771	32.754	-6.331	-11.649	24.104	339.272	-5.006	-8.002	-4.609	-45.748	4	-54.493	1.963	0.013	29.542	proteins_0288	No	No	No	No
-497.986	29.067	0	-1.46	13.637	27.793	0	0	0	0	-810.818	32.82	-6.325	-12.022	23.804	337.916	-5.002	-8.002	-4.609	-45.748	1	-54.953	1.435	0.64	31.05	proteins_0707	No	No	No	No
-497.986	31.052	0	-1.556	14.985	33.14	0	0	0	0	-812.649	32.744	-6.313	-11.718	23.895	339.411	-5.005	-8.002	-4.599	-45.748	9	-53.476	0.597	0.029	32.812	proteins_0895	No	No	No	No
-497.985	26.472	0	-1.592	12.171	25.003	0	0	0	0	-812.438	32.762	-6.385	-11.722	24.087	339.099	-5.011	-8.002	-4.626	-45.748	-4	-54.622	0.53	0.35	28.451	proteins_0732	No	No	No	No
-497.984	22.318	0	-1.933	10.342	20.723	0	0	0	0	-811.675	32.889	-6.295	-11.985	23.763	338.684	-5.008	-8.002	-4.607	-45.748	-6	-55.217	2.212	0.993	24.227	proteins_0940	No	No	No	No
-497.982	26.1	0	-2.149	12.091	24.25	0	0	0	0	-812.202	32.641	-6.304	-11.872	23.78	339.289	-5.031	-8.002	-4.533	-45.748	-8	-57.928	1.749	0.973	28.017	proteins_0683	No	No	No	No
-497.981	31.96	0	-1.582	14.712	33.078	0	0	0	0	-810.892	32.64	-6.327	-11.958	23.818	338.109	-5.011	-8.002	-4.61	-45.748	8	-55.791	0.154	0.083	37.29	proteins_0179	No	No	No	No
-497.981	40.132	0	-1.591	18.582	38.54	0	0	0	0	-811.183	32.616	-6.325	-11.61	23.881	338.028	-5.002	-8.002	-4.636	-45.748	7	-55.884	1.383	0.463	38.953	proteins_0880	No	No	No	No
-497.978	27.393	0	-1.745	12.621	26.715	0	0	0	0	-811.741	32.708	-6.345	-11.932	24.183	338.803	-5.002	-8.002	-4.903	-45.748	0	-55.142	1.367	0.005	33.397	proteins_0062	No	No	No	No
-497.977	33.824	0	-1.578	15.66	35.252	0	0	0	0	-810.572	32.64	-6.34	-11.99	23.823	337.84	-5.002	-8.002	-4.627	-45.748	11	-55.592	0.458	0	38.147	proteins_0153	No	No	No	No
-497.976	28.522	0	-1.482	13.8	27.518	0	0	0	0	-811.401	32.811	-6.323	-12.17	23.844	338.614	-5.002	-8.002	-4.599	-45.748	3	-54.961	2.153	0.057	28.92	proteins_0703	No	No	No	No
-497.975	30.662	0	-1.267	14.319	35.743	0	0	0	0	-811.159	32.588	-6.315	-11.957	23.891	338.339	-5.002	-8.002	-4.612	-45.748	13	-54.294	0.087	0	37.337	proteins_0249	No	No	No	No
-497.972	39.796	0	-1.741	18.524	38.213	0	0	0	0	-811.582	32.683	-6.318	-11.689	23.842	338.486	-5.029	-8.002	-4.614	-45.748	3	-56.98	1.312	0	40.335	proteins_0032	No	No	No	No
-497.971	24.351	0	-1.509	11.456	24.15	0	0	0	0	-811.102	32.567	-6.326	-12.295	23.892	338.654	-5.008	-8.002	-4.602	-45.748	3	-56.907	1.32	0.04	27.415	proteins_0212	No	No	No	No
-497.971	29.121	0	-1.496	13.336	28.67	0	0	0	0	-811.629	32.669	-6.316	-11.795	23.997	338.475	-5.005	-8.002	-4.618	-45.748	6	-54.785	3.17	0	28.672	proteins_0695	No	No	No	No
-497.969	25.129	0	-1.455	11.629	25.189	0	0	0	0	-812.733	32.869	-6.337	-11.991	23.878	339.921	-5.227	-8.002	-4.599	-45.748	4	-52.361	1.57	0	26.484	proteins_0799	No	No	No	No
-497.963	32.169	0	-1.503	14.858	37.844	0	0	0	0	-812.307	32.631	-6.382	-12.3	23.995	340.015	-5.02	-8.002	-4.846	-45.748	9	-54.662	0.456	0.367	39.931	proteins_0181	No	No	No	No
-497.963	28.386	0	-1.562	13.153	25.902	0	0	0	0	-811.826	32.621	-6.318	-11.59	23.829	338.756	-5.016	-8.063	-4.608	-45.748	-1	-55.875	2.007	0.195	30.022	proteins_0064	No	No	No	No
-497.962	28.733	0	-2.367	13.133	27.979	0	0	0	0	-814.244	33.133	-6.297	-11.397	23.946	340.119	-5.183	-8.002	-4.288	-45.748	-1	-57.335	2.272	0.364	33.022	proteins_0265	No	No	No	No
-497.961	26.056	0	-2.068	12.456	24.09	0	0	0	0	-812.032	32.923	-6.293	-11.998	24.048	338.691	-5.02	-8.002	-4.528	-45.748	-4	-58.45	1.764	0.275	24.642	proteins_0088	No	No	No	No
-497.961	31.288	0	-1.439	14.966	31.11	0	0	0	0	-812.709	32.798	-6.306	-11.635	23.917	339.332	-5.008	-8.002	-4.599	-45.748	3	-57.017	0.996	0.197	31.002	proteins_0155	No	No	No	No
-497.96	29.644	0	-1.522	13.581	26.2	0	0	0	0	-811.938	32.723	-6.301	-11.511	23.921	338.893	-5.067	-8.002	-4.929	-45.748	-4	-56.661	2.937	0.372	29.784	proteins_0736	No	No	No	No
-497.959	31.212	0	-1.556	14.279	31.887	0	0	0	0	-811.376	32.816	-6.331	-11.944	23.936	338.312	-5.005	-8.002	-4.618	-45.748	8	-54.652	2.391	0	27.399	proteins_0111	No	No	No	No
-497.959	26.094	0	-1.833	12.148	23.614	0	0	0	0	-813.67	32.781	-6.381	-12.055	24.001	340.931	-5.015	-8.002	-4.801	-45.748	-8	-55.127	4.068	0.267	26.825	proteins_0126	No	No	No	No
-497.959	25.577	0	-2.093	12.191	24.376	0	0	0	0	-814.475	33.143	-6.334	-11.858	23.91	341.24	-5.235	-8.002	-4.599	-45.748	-3	-54.868	2.283	0	26.57	proteins_0541	No	No	No	No
-497.957	35.587	0	-1.719	16.552	32.572	0	0	0	0	-812.794	33.067	-6.258	-11.654	24.023	339.043	-5.245	-8.002	-4.388	-45.748	-5	-58.288	0.397	0.383	35.629	proteins_0087	No	No	No	No
-497.956	26.087	0	-1.926	12.717	22.602	0	0	0	0	-811.513	32.882	-6.292	-12.045	23.799	338.499	-5.014	-8.002	-4.522	-45.748	-8	-58.293	3.203	0.254	23.793	proteins_0378	No	No	No	No
-497.954	22.419	0	-1.693	10.382	22.054	0	0	0	0	-810.696	32.722	-6.321	-12.264	23.763	338.192	-5.008	-8.002	-4.591	-45.748	8	-55.844	0.914	0	21.983	proteins_0843	No	No	No	No
-497.953	22.91	0	-1.935	10.529	21.552	0	0	0	0	-812.799	32.922	-6.354	-12.115	24.418	339.336	-5.009	-8.002	-4.603	-45.748	-2	-55.165	2.404	0.13	27.638	proteins_0333	No	No	No	No
-497.952	29.091	0	-2.509	13.758	26.872	0	0	0	0	-813.295	33.021	-6.308	-11.981	23.972	339.981	-5.012	-8.002	-4.581	-45.748	-5	-55.409	2.425	0	28.316	proteins_0124	No	No	No	No
-497.938	27.026	0	-1.921	12.517	25.111	0	0	0	0	-812.033	32.989	-6.328	-12.156	23.815	339.134	-5.01	-8.002	-4.599	-45.748	4	-54.888	0.982	0.112	26.599	proteins_0316	No	No	No	No
-497.937	27.036	0	-1.282	13.156	27.193	0	0	0	0	-811.832	32.566	-6.337	-12.129	24.011	339.139	-5.002	-8.002	-4.603	-45.748	4	-54.859	2.044	0.017	28.14	proteins_0526	No	No	No	No
-497.936	29.601	0	-2.105	13.53	30.212	0	0	0	0	-811.446	32.832	-6.32	-11.743	23.844	338.253	-5.006	-8.002	-4.599	-45.748	4	-53.987	2.094	0	29.295	proteins_0173	No	No	No	No
-497.934	26.857	0	-1.767	12.986	24.659	0	0	0	0	-811.692	32.773	-6.328	-12.182	23.869	338.962	-5.002	-8.002	-4.583	-45.748	-4	-56	2.697	0.012	25.031	proteins_0086	No	No	No	No
-497.934	28.146	0	-1.775	13.657	26.072	0	0	0	0	-811.681	32.787	-6.345	-12.269	23.867	339.067	-5.004	-8.002	-4.606	-45.748	-8	-55.852	3.796	0.17	27.351	proteins_0907	No	No	No	No
-497.931	21.961	0	-2.832	10.11	20.64	0	0	0	0	-812.729	33.005	-6.359	-11.885	23.935	339.459	-5.002	-8.002	-4.606	-45.748	2	-54.743	1.805	0	24.868	proteins_0559	No	No	No	No
-497.93	21.588	0	-2.082	9.958	21.686	0	0	0	0	-812.752	32.97	-6.353	-11.892	23.803	339.665	-5.008	-8.002	-4.613	-45.748	1	-54.928	1.472	0.866	24.785	proteins_0267	No	No	No	No
-497.919	22.509	0	-2.075	10.378	22.813	0	0	0	0	-811.854	32.964	-6.339	-11.756	23.801	338.655	-5.027	-8.002	-4.613	-45.748	6	-57.998	1.175	0.626	24.043	proteins_0770	No	No	No	No
-497.919	39.808	0	-1.732	18.73	38.326	0	0	0	0	-811.308	32.707	-6.344	-11.652	23.945	338.166	-5.002	-8.002	-4.682	-45.748	4	-57.469	0.3	0.014	38.756	proteins_0788	No	No	No	No
-497.918	27.81	0	-1.537	12.843	25.986	0	0	0	0	-811.777	32.692	-6.307	-12.398	23.926	339.307	-5.002	-8.002	-4.609	-45.748	-7	-53.905	1.518	0.569	30.162	proteins_0253	No	No	No	No
-497.915	21.363	0	-1.988	9.882	17.84	0	0	0	0	-811.5	32.993	-6.293	-12.01	24.168	337.998	-5.002	-8.002	-4.52	-45.748	-11	-57.205	3.54	0.624	20.342	proteins_0118	No	No	No	No
-497.913	30.11	0	-1.478	14.248	33.036	0	0	0	0	-811.097	32.607	-6.33	-12.047	23.898	338.416	-5.002	-8.002	-4.609	-45.748	12	-54.632	-0.058	0.019	29.573	proteins_0675	No	No	No	No
-497.909	22.867	0	-1.503	10.56	21.339	0	0	0	0	-811.03	32.886	-6.322	-11.741	23.781	337.886	-5.014	-8.002	-4.605	-45.748	6	-58.415	0.367	0	24.827	proteins_0184	No	No	No	No
-497.908	29.016	0	-1.697	14.039	24.938	0	0	0	0	-812.427	32.636	-6.417	-12.04	24.131	339.711	-5.202	-8.002	-4.55	-45.748	-12	-55.68	3.506	0.242	25.683	proteins_0058	No	No	No	No
-497.906	24.13	0	-2.431	11.053	20.39	0	0	0	0	-813.551	33.112	-6.333	-11.883	23.886	340.438	-5.223	-8.002	-4.601	-45.748	-10	-55.311	3.161	0.415	25.337	proteins_0063	No	No	No	No
-497.904	27.852	0	-2.21	13.494	27.937	0	0	0	0	-812.235	32.772	-6.363	-12.025	23.91	339.417	-5.002	-8.002	-4.627	-45.748	-5	-55.587	2.93	0.364	28.81	proteins_0454	No	No	No	No
-497.904	33.249	0	-1.532	15.251	26.524	0	0	0	0	-811.219	32.617	-6.322	-11.878	23.858	338.404	-5.008	-8.002	-4.606	-45.748	4	-54.382	-0.071	0.134	27.249	proteins_0579	No	No	No	No
-497.903	26.078	0	-1.479	12.209	25.75	0	0	0	0	-812.137	32.628	-6.326	-11.864	23.907	339.258	-5.009	-8.002	-4.609	-45.748	3	-55.216	0.66	0.078	29.091	proteins_0263	No	No	No	No
-497.899	30.044	0	-2.851	14.498	28.193	0	0	0	0	-814.026	32.886	-6.418	-12.203	25.081	340.361	-5.018	-8.002	-4.813	-45.748	-12	-55.191	1.903	0.513	30.329	proteins_0127	No	No	No	No
-497.899	31.033	0	-1.699	14.662	30.542	0	0	0	0	-812.209	32.73	-6.397	-12.137	23.919	339.562	-5.008	-8.002	-4.609	-45.748	4	-54.712	2.144	0.053	31.066	proteins_0407	No	No	No	No
-497.893	28.632	0	-1.753	13.79	28.169	0	0	0	0	-812.33	32.969	-6.332	-11.799	23.881	339.074	-5.006	-8.002	-4.6	-45.748	1	-55.38	1.124	0.088	28.269	proteins_0878	No	No	No	No
-497.891	23.158	0	-1.294	10.63	19.992	0	0	0	0	-811.828	32.744	-6.339	-12.008	23.891	339.011	-5.008	-8.002	-4.603	-45.748	-6	-55.366	2.265	0.497	21.442	proteins_0793	No	No	No	No
-497.89	29.542	0	-1.864	13.637	26.329	0	0	0	0	-815.178	32.866	-6.345	-11.994	24.831	341.293	-5.009	-8.002	-4.603	-45.748	-1	-54.94	2.951	0.23	27.192	proteins_0647	No	No	No	No
-497.889	24.032	0	-1.817	11.014	20.58	0	0	0	0	-812.972	32.668	-6.357	-11.802	23.964	340.186	-4.95	-8.002	-4.876	-45.748	-5	-54.596	3.129	0.217	24.71	proteins_0438	No	No	No	No
-497.883	28.629	0	-1.494	13.446	30.843	0	0	0	0	-811.923	32.647	-6.3	-11.651	23.914	338.782	-5.002	-8.002	-4.599	-45.748	8	-57.319	0.181	0	29.601	proteins_0375	No	No	No	No
-497.881	29.726	0	-1.343	14.175	29.603	0	0	0	0	-812.457	32.673	-6.319	-11.738	23.822	339.493	-5.007	-8.002	-4.599	-45.748	1	-55.034	1.506	0.387	32.191	proteins_0847	No	No	No	No
-497.879	23.615	0	-1.98	10.787	20.524	0	0	0	0	-812.303	32.992	-6.332	-11.967	23.958	339.123	-5.002	-8.002	-4.599	-45.748	-7	-54.428	2.924	0.021	23.298	proteins_0283	No	No	No	No
-497.878	32.474	0	-1.335	15.583	31.981	0	0	0	0	-811.811	32.736	-6.369	-12.006	23.969	338.955	-5.004	-8.002	-4.599	-45.748	6	-55.685	2.715	0.002	37.952	proteins_0124	No	No	No	No
-497.878	28.572	0	-1.524	13.763	26.968	0	0	0	0	-811.224	32.846	-6.355	-12.352	23.854	338.714	-5.008	-8.002	-4.603	-45.748	1	-55.239	1.55	0.384	29.162	proteins_0213	No	No	No	No
-497.875	24.97	0	-1.55	11.648	24.265	0	0	0	0	-813.153	32.663	-6.314	-11.695	23.956	340.064	-5.014	-8.002	-4.632	-45.748	-5	-57.996	1.902	0.68	28.681	proteins_0498	No	No	No	No
-497.873	25.838	0	-3.086	12.481	24.241	0	0	0	0	-813.935	33.265	-6.397	-12.394	23.818	341.455	-5.334	-8.002	-4.599	-45.748	-9	-54.257	3.259	0.492	25.806	proteins_0029	No	No	No	No
-497.873	28.476	0	-1.224	13.398	30.022	0	0	0	0	-811.099	32.66	-6.323	-12.096	23.884	338.444	-5.003	-8.002	-4.59	-45.748	10	-54.117	0.721	0.314	29.346	proteins_0334	No	No	No	No
-497.865	30.701	0	-1.446	14.392	30.733	0	0	0	0	-811.809	32.712	-6.357	-12.202	23.869	339.285	-5.004	-8.002	-4.609	-45.748	12	-54.054	0.699	0	29.447	proteins_0701	No	No	No	No
-497.861	22.754	0	-1.988	10.554	21.631	0	0	0	0	-812.233	32.974	-6.383	-12.184	23.721	339.558	-5.029	-8.002	-4.535	-45.748	-1	-55.54	2.23	0.185	25.729	proteins_0480	No	No	No	No
-497.86	23.039	0	-1.596	10.735	22.426	0	0	0	0	-810.408	32.672	-6.28	-11.892	23.797	337.556	-5.026	-8.002	-4.528	-45.748	-6	-56.421	1.767	0.612	24.443	proteins_0223	No	No	No	No
-497.86	39.039	0	-1.396	18.097	39.001	0	0	0	0	-810.866	32.577	-6.319	-11.604	23.866	337.892	-5.002	-8.002	-4.654	-45.748	10	-56.08	1.036	0.064	40.745	proteins_0888	No	No	No	No
-497.859	33.384	0	-1.775	15.844	28.026	0	0	0	0	-810.957	32.859	-6.323	-12.03	23.908	338.047	-5.005	-8.002	-4.609	-45.748	2	-54.432	1.308	0	31.185	proteins_0891	No	No	No	No
-497.856	26.382	0	-1.583	12.895	23.776	0	0	0	0	-812.035	32.847	-6.311	-12.171	23.877	339.278	-5.008	-8.002	-4.583	-45.748	-4	-54.166	2.062	0.218	26.665	proteins_0441	No	No	No	No
-497.847	37.122	0	-1.528	17.561	36.594	0	0	0	0	-810.739	32.692	-6.314	-11.953	23.867	337.97	-5.002	-8.002	-4.618	-45.748	11	-54.487	1.803	0.016	38.042	proteins_0447	No	No	No	No
-497.846	28.516	0	-1.093	13.344	28.596	0	0	0	0	-811.341	32.56	-6.315	-11.784	23.983	338.426	-5.002	-8.002	-4.624	-45.748	4	-55.953	0.834	0.001	28.795	proteins_0885	No	No	No	No
-497.843	27.436	0	-1.566	13.384	25.894	0	0	0	0	-812.397	32.923	-6.32	-11.812	24.01	339.115	-5.008	-8.002	-4.603	-45.748	-6	-55.203	3.45	0.978	27.292	proteins_0050	No	No	No	No
-497.843	32.561	0	-1.612	15.247	29.117	0	0	0	0	-811.331	32.599	-6.362	-11.949	23.912	338.833	-5.195	-8.002	-4.599	-45.748	2	-55.54	1.188	0.003	30.17	proteins_0295	No	No	No	No
-497.843	32.636	0	-1.374	15.395	33.929	0	0	0	0	-811.385	32.663	-6.362	-11.926	23.908	338.818	-5.204	-8.002	-4.606	-45.748	5	-55.73	1.301	0.054	35.637	proteins_0564	No	No	No	No
-497.839	23.024	0	-1.717	10.528	21.066	0	0	0	0	-813.708	32.833	-6.33	-11.779	24.697	339.798	-5.002	-8.002	-4.599	-45.748	-1	-54.53	3.411	0.096	22.736	proteins_0268	No	No	No	No
-497.839	40.794	0	-1.447	19.087	39.902	0	0	0	0	-810.853	32.61	-6.325	-11.889	23.868	338.143	-5.002	-8.002	-4.642	-45.748	12	-54.463	0.776	0	40.93	proteins_0518	No	No	No	No
-497.838	21.848	0	-1.836	9.989	21.616	0	0	0	0	-814.547	32.712	-6.334	-11.76	24.259	341.319	-5.022	-8.105	-4.612	-45.748	4	-54.602	1.765	0	23.017	proteins_0808	No	No	No	No
-497.835	24.804	0	-1.803	11.664	24.446	0	0	0	0	-812.292	32.73	-6.329	-11.934	23.843	339.515	-5.009	-8.002	-4.609	-45.748	-1	-54.908	1.382	0	29.218	proteins_0787	No	No	No	No
-497.83	35.509	0	-1.887	16.823	34.779	0	0	0	0	-811.156	32.934	-6.306	-11.99	23.983	338.025	-5.003	-8.002	-4.567	-45.748	4	-54.767	2.878	0.463	40.705	proteins_0289	No	No	No	No
-497.822	28.6	0	-1.76	13.082	30.191	0	0	0	0	-811.612	32.871	-6.392	-11.98	23.754	339.037	-5.151	-8.002	-4.599	-45.748	12	-54.79	0.663	0.003	31.988	proteins_0294	No	No	No	No
-497.821	21.171	0	-1.547	9.797	25.271	0	0	0	0	-810.715	32.697	-6.345	-11.985	23.805	338.287	-5.202	-8.002	-4.614	-45.748	9	-55.628	0.457	0.031	30.134	proteins_0028	No	No	No	No
-497.815	25.793	0	-1.53	12.111	27.476	0	0	0	0	-812.004	32.646	-6.336	-11.983	23.863	339.367	-5.009	-8.002	-4.609	-45.748	4	-55.729	1.813	0.054	29.045	proteins_0257	No	No	No	No
-497.814	25.744	0	-1.244	12.404	23.064	0	0	0	0	-812.014	32.846	-6.327	-11.808	23.938	338.92	-5.014	-8.002	-4.605	-45.748	-6	-56.051	2.806	0.658	24.752	proteins_0381	No	No	No	No
-497.814	24.108	0	-1.341	11.22	21.687	0	0	0	0	-813.445	32.95	-6.376	-11.907	23.999	340.319	-5.004	-8.002	-4.599	-45.748	-8	-56.155	3.874	0	23.772	proteins_0404	No	No	No	No
-497.812	31.438	0	-0.952	15.135	30.249	0	0	0	0	-812.263	32.695	-6.329	-11.57	24.04	338.966	-5.003	-8.002	-4.599	-45.748	2	-54.239	1.946	0.056	31.511	proteins_0043	No	No	No	No
-497.811	30.242	0	-1.207	14.383	32.153	0	0	0	0	-811.389	32.631	-6.402	-12.166	23.942	339.295	-5.159	-8.002	-4.814	-45.748	1	-56.706	1.678	0.197	39.106	proteins_0022	No	No	No	No
-497.808	23.727	0	-1.788	10.891	19.897	0	0	0	0	-812.883	32.988	-6.339	-11.95	23.847	339.883	-5.005	-8.002	-4.599	-45.748	-5	-56.239	4.022	0.33	22.6	proteins_0305	No	No	No	No
-497.806	32.721	0	-1.38	15.202	29.088	0	0	0	0	-811.826	32.647	-6.319	-12.037	23.882	339.205	-5.01	-8.002	-4.599	-45.748	5	-57.079	0.797	0.236	30.353	proteins_0425	No	No	No	No
-497.805	37.806	0	-1.658	17.647	36.559	0	0	0	0	-810.794	32.64	-6.322	-12.016	23.803	338.256	-5.004	-8.002	-4.618	-45.748	9	-55.367	0.876	0	35.307	proteins_0280	No	No	No	No
-497.804	34.587	0	-1.662	16.096	31.797	0	0	0	0	-810.989	32.595	-6.337	-11.877	23.89	338.281	-5.002	-8.002	-4.615	-45.748	-3	-57.05	2.392	0.503	31.59	proteins_0079	No	No	No	No
-497.799	23.966	0	-2.15	11.032	21.462	0	0	0	0	-814.705	32.965	-6.36	-11.601	24.666	340.677	-5.044	-8.002	-4.646	-45.748	-8	-54.749	2.945	0.055	22.798	proteins_0320	No	No	No	No
-497.798	27.915	0	-1.485	13.519	25.363	0	0	0	0	-813.322	32.638	-6.396	-12.196	24.329	340.412	-4.968	-8.002	-4.546	-45.748	-12	-56.643	3.513	0.552	28.151	proteins_0619	No	No	No	No
-497.796	28.297	0	-1.303	13.462	25.033	0	0	0	0	-813.366	32.973	-6.332	-11.99	24.205	340.101	-5.025	-8.002	-4.612	-45.748	-2	-54.627	3.865	0.235	25.801	proteins_0819	No	No	No	No
-497.795	24.225	0	-2.106	11.717	23.184	0	0	0	0	-812.45	32.778	-6.325	-11.565	23.884	339.276	-5.061	-8.002	-4.583	-45.748	1	-56.842	1.131	0.017	25.07	proteins_0659	No	No	No	No
-497.795	37.329	0	-1.33	17.583	36.977	0	0	0	0	-810.669	32.577	-6.325	-11.889	23.869	338.003	-5.002	-8.002	-4.609	-45.748	11	-55.396	1.42	0.037	38.13	proteins_0791	No	No	No	No
-497.794	29.823	0	-1.985	13.723	28.489	0	0	0	0	-811.014	32.715	-6.315	-11.787	23.795	338.247	-5.02	-8.002	-4.665	-45.748	-3	-56.821	1.619	0	33.47	proteins_0064	No	No	No	No
-497.793	28.665	0	-1.767	13.678	26.416	0	0	0	0	-811.189	32.802	-6.363	-12.396	23.82	338.9	-5.017	-8.002	-4.599	-45.748	-1	-55.18	2.366	0	26.884	proteins_0919	No	No	No	No
-497.789	21.454	0	-1.488	9.862	23.583	0	0	0	0	-812.32	32.794	-6.306	-11.896	23.832	339.458	-5.002	-8.002	-4.599	-45.748	9	-54.986	0.131	0	23.31	proteins_0372	No	No	No	No
-497.787	28.531	0	-1.721	13.311	20.304	0	0	0	0	-811.518	33.023	-6.341	-11.794	24.19	338.004	-5.002	-8.002	-4.599	-45.748	1	-57.881	0.223	0.108	23.438	proteins_0765	No	No	No	No
-497.784	32.664	0	-1.717	15.014	33.776	0	0	0	0	-811.705	32.825	-6.298	-11.818	23.914	338.415	-5.007	-8.002	-4.36	-45.748	7	-53.717	1.295	0	33.084	proteins_0105	No	No	No	No
-497.784	23.917	0	-1.72	11.656	21.227	0	0	0	0	-813.239	33.154	-6.378	-11.802	24.233	339.718	-5.138	-8.002	-4.583	-45.748	-9	-57.26	2.395	0.853	22.892	proteins_0243	No	No	No	No
-497.776	25.894	0	-1.063	12.009	27.096	0	0	0	0	-811.46	32.582	-6.32	-11.753	23.897	338.654	-5.002	-8.002	-4.624	-45.748	9	-55.374	0.795	0.06	27.625	proteins_0319	No	No	No	No
-497.776	33.968	0	-1.171	15.839	36.45	0	0	0	0	-811.347	32.612	-6.377	-12.137	24	339.118	-5.056	-8.002	-4.84	-45.748	8	-56.132	0.826	0.022	35.387	proteins_0482	No	No	No	No
-497.775	26.964	0	-1.652	12.69	26.733	0	0	0	0	-813.292	32.793	-6.355	-11.799	23.955	340.28	-5.007	-8.002	-4.599	-45.748	1	-52.548	0.251	0.08	26.305	proteins_0681	No	No	No	No
-497.774	36.299	0	-1.308	16.945	34.457	0	0	0	0	-811.109	32.568	-6.308	-11.796	24.026	338.148	-5.002	-8.002	-4.551	-45.748	7	-55.169	1.354	0.055	37.118	proteins_0516	No	No	No	No
-497.773	27.405	0	-1.37	12.586	25.515	0	0	0	0	-812.879	32.787	-6.325	-11.556	23.963	339.595	-5.009	-8.002	-4.599	-45.748	-5	-53.084	3.4	0.191	27.729	proteins_0380	No	No	No	No
-497.769	30.915	0	-1.349	14.343	31.416	0	0	0	0	-811.352	32.712	-6.343	-12.121	23.903	338.795	-5.004	-8.002	-4.609	-45.748	13	-53.747	0.304	0	33.404	proteins_0258	No	No	No	No
-497.767	30.979	0	-1.319	14.256	31.794	0	0	0	0	-811.296	32.702	-6.333	-11.922	23.97	338.474	-5.004	-8.002	-4.609	-45.748	8	-55.158	2.391	0	31.752	proteins_0310	No	No	No	No
-497.764	25.248	0	-2.573	12.374	22.199	0	0	0	0	-813.469	33.146	-6.399	-12.195	24.556	340.045	-5.089	-8.002	-4.608	-45.748	-11	-57.297	2.747	0.624	25.573	proteins_0098	No	No	No	No
-497.762	27.487	0	-2.735	13.291	26.362	0	0	0	0	-813.222	33.055	-6.336	-11.642	23.947	339.792	-5.006	-8.002	-4.599	-45.748	-8	-56.308	4.571	0.909	27.354	proteins_0943	No	No	No	No
-497.761	33.292	0	-1.694	15.291	32.208	0	0	0	0	-812.002	32.825	-6.298	-11.818	23.98	338.669	-5.007	-8.002	-4.36	-45.748	7	-52.528	1.481	0.034	34.821	proteins_0412	No	No	No	No
-497.761	26.892	0	-1.456	12.807	24.369	0	0	0	0	-812.891	32.953	-6.306	-11.705	24.147	339.394	-5.004	-8.002	-4.599	-45.748	-6	-55.155	1.826	0.454	28.595	proteins_0599	No	No	No	No
-497.756	28.859	0	-1.84	13.216	26.02	0	0	0	0	-812.19	32.904	-6.346	-12.023	23.883	339.375	-5.01	-8.002	-4.599	-45.748	4	-55.971	0.363	0.013	28.996	proteins_0255	No	No	No	No
-497.756	23.656	0	-1.181	10.858	21.857	0	0	0	0	-811.581	32.637	-6.312	-11.765	23.946	338.671	-5.002	-8.002	-4.599	-45.748	-4	-55.018	2.243	0.025	22.972	proteins_0350	No	No	No	No
-497.749	31.145	0	-1.576	14.266	29.816	0	0	0	0	-811.965	32.798	-6.329	-11.893	23.912	339.087	-5.009	-8.002	-4.599	-45.748	0	-56.149	1.928	0.098	29.659	proteins_0118	No	No	No	No
-497.747	24.043	0	-1.46	11.194	23.464	0	0	0	0	-812.562	32.829	-6.363	-11.842	24.08	339.505	-5.045	-8.002	-4.599	-45.748	-1	-53.754	1.123	0.011	28.539	proteins_0373	No	No	No	No
-497.746	32.916	0	-1.242	15.202	31.707	0	0	0	0	-811.357	32.612	-6.357	-11.752	23.817	338.83	-5.164	-8.002	-4.626	-45.748	7	-55.653	1.123	0.327	34.251	proteins_0067	No	No	No	No
-497.744	32.287	0	-1.532	15.203	30.986	0	0	0	0	-811.149	32.685	-6.322	-11.922	23.885	338.439	-5.01	-8.002	-4.599	-45.748	2	-55.234	4.164	0.007	31.605	proteins_0857	No	No	No	No
-497.741	31.136	0	-1.276	14.293	32.313	0	0	0	0	-811.281	32.577	-6.308	-12.066	24.025	338.683	-5.002	-8.002	-4.618	-45.748	12	-54.194	0.633	0.086	33.313	proteins_0560	No	No	No	No
-497.737	22.987	0	-2.018	10.585	20.858	0	0	0	0	-811.106	32.837	-6.36	-12.024	23.689	338.54	-5.029	-8.002	-4.535	-45.748	-4	-56.021	2.785	0.25	22.009	proteins_0115	No	No	No	No
-497.735	29.985	0	-2.085	13.799	29.846	0	0	0	0	-811.734	32.846	-6.295	-11.752	23.842	338.747	-5.004	-8.002	-4.636	-45.748	7	-55.831	0.398	0	31.558	proteins_0690	No	No	No	No
-497.733	29.165	0	-1.343	13.758	29.124	0	0	0	0	-810.681	32.638	-6.334	-12.214	23.841	338.375	-5.009	-8.002	-4.599	-45.748	7	-56.042	0.954	0.014	30.056	proteins_0714	No	No	No	No
-497.731	24.526	0	-2.476	11.381	23.333	0	0	0	0	-813.298	33.032	-6.314	-12.152	24.323	339.982	-5.043	-8.002	-4.509	-45.748	-2	-53.602	3.608	0.071	23.981	proteins_0546	No	No	No	No
-497.73	24.11	0	-1.714	11.327	22.131	0	0	0	0	-811.96	32.781	-6.371	-11.931	23.856	339.245	-5.002	-8.002	-4.599	-45.748	0	-55.546	2.369	0.358	23.99	proteins_0834	No	No	No	No
-497.729	33.227	0	-1.475	15.21	29.797	0	0	0	0	-810.733	32.621	-6.297	-11.732	23.906	337.859	-5.005	-8.002	-4.599	-45.748	10	-53.876	-0.016	0	29.96	proteins_0347	No	No	No	No
-497.728	32.604	0	-1.503	15.493	33.311	0	0	0	0	-811.443	32.72	-6.353	-11.96	24.037	338.817	-5.186	-8.002	-4.609	-45.748	11	-54.332	0.808	0.212	31.944	proteins_0272	No	No	No	No
-497.723	24.618	0	-1.985	11.748	22.637	0	0	0	0	-811.177	32.921	-6.428	-11.872	23.715	338.545	-5.078	-8.002	-4.599	-45.748	-6	-55.264	2.873	0.674	24.973	proteins_0161	No	No	No	No
-497.723	40.491	0	-1.716	18.595	37.511	0	0	0	0	-810.701	32.628	-6.321	-11.826	23.915	337.943	-5.002	-8.002	-4.609	-45.748	11	-54.949	0.552	0	36.866	proteins_0959	No	No	No	No
-497.72	25.141	0	-2.91	12.233	22.266	0	0	0	0	-812.623	33.15	-6.321	-11.909	24.731	338.652	-5.119	-8.002	-4.533	-45.748	-11	-57.236	2.776	0.563	25.712	proteins_0065	No	No	No	No
-497.715	26.924	0	-2.171	12.389	26.194	0	0	0	0	-813.087	33.198	-6.299	-11.745	23.863	339.718	-5.004	-8.002	-4.609	-45.748	0	-53.505	1.083	0.02	28.164	proteins_0759	No	No	No	No
-497.715	25.432	0	-1.528	11.675	20.196	0	0	0	0	-813.401	33.208	-6.422	-11.829	23.988	340.095	-5.005	-8.002	-4.599	-45.748	-13	-55.392	4.296	0.556	25.163	proteins_0735	No	No	No	No
-497.713	32.618	0	-1.457	15.171	32.765	0	0	0	0	-810.847	32.621	-6.324	-11.826	23.894	338.312	-5.002	-8.167	-4.627	-45.748	11	-55.203	0.73	0	32.571	proteins_0626	No	No	No	No
-497.713	25.614	0	-3.437	12.521	24.316	0	0	0	0	-815.087	33.385	-6.37	-11.996	25.082	340.637	-5.079	-8.002	-4.535	-45.748	-5	-58.193	3.193	0.195	26.43	proteins_0686	No	No	No	No
-497.711	22.307	0	-1.643	10.297	19.679	0	0	0	0	-812.385	32.929	-6.38	-11.864	24.036	339.304	-5.002	-8.002	-4.6	-45.748	-9	-54.762	4.259	0.288	22.717	proteins_0807	No	No	No	No
-497.705	35.655	0	-1.459	16.633	34.139	0	0	0	0	-811.314	32.766	-6.368	-12.252	23.996	339.148	-5.038	-8.002	-4.893	-45.748	2	-56.062	1.528	0.023	36.683	proteins_0124	No	No	No	No
-497.705	34.552	0	-1.377	15.902	37	0	0	0	0	-810.832	32.61	-6.378	-12.293	23.931	338.918	-5.047	-8.002	-4.865	-45.748	9	-54.94	0.095	0.029	42.493	proteins_0059	No	No	No	No
-497.702	37.236	0	-1.067	17.291	34.123	0	0	0	0	-811.08	32.604	-6.309	-11.606	24.095	337.94	-5.002	-8.002	-4.594	-45.748	5	-55.87	1.778	0.061	38.985	proteins_0241	No	No	No	No
-497.701	27.754	0	-1.179	12.986	28.758	0	0	0	0	-810.728	32.624	-6.289	-12.123	23.828	338.326	-5.002	-8.002	-4.587	-45.748	0	-55.365	1.337	0.549	28.069	proteins_0640	No	No	No	No
-497.7	30.136	0	-1.539	14.058	27.703	0	0	0	0	-812.344	33.055	-6.334	-11.853	23.877	339.523	-5.05	-8.002	-4.825	-45.748	-2	-56.022	4.834	0	28.918	proteins_0433	No	No	No	No
-497.692	23.582	0	-1.367	10.778	20.398	0	0	0	0	-812.923	32.748	-6.324	-11.758	24.748	339.168	-5.002	-8.002	-4.599	-45.748	-4	-56.143	2.76	0.196	22.241	proteins_0075	No	No	No	No
-497.688	28.355	0	-1.438	13.058	28.718	0	0	0	0	-811.865	32.732	-6.298	-11.978	23.911	339.169	-5.009	-8.002	-4.599	-45.748	9	-54.973	0.413	0.446	28.799	proteins_0149	No	No	No	No
-497.688	30.271	0	-1.145	14.508	27.728	0	0	0	0	-810.428	32.695	-6.351	-12.319	23.766	338.408	-5.002	-8.002	-4.708	-45.748	7	-54.251	1.432	0.248	27.355	proteins_0696	No	No	No	No
-497.685	32.111	0	-1.264	14.854	31.851	0	0	0	0	-811.643	32.655	-6.379	-12.3	23.934	339.663	-5.02	-8.002	-4.845	-45.748	5	-56.438	0.278	0	32.062	proteins_0104	No	No	No	No
-497.684	31.886	0	-0.972	14.612	30.218	0	0	0	0	-812.099	32.835	-6.37	-11.967	23.786	339.621	-5.008	-8.002	-4.73	-45.748	-2	-57.286	0.585	0.154	35.994	proteins_0014	No	No	No	No
-497.679	23.024	0	-1.046	10.574	21.425	0	0	0	0	-811.743	32.619	-6.309	-11.933	23.98	339.058	-5.002	-8.002	-4.599	-45.748	4	-55.835	2.755	0.018	22.548	proteins_0419	No	No	No	No
-497.675	25.717	0	-2.368	11.892	23.7	0	0	0	0	-812.592	32.935	-6.368	-11.806	24.069	339.746	-5.3	-8.002	-4.609	-45.748	-2	-56.644	1.015	0.532	26.884	proteins_0269	No	No	No	No
-497.674	31.716	0	-1.491	14.982	29.109	0	0	0	0	-810.839	32.719	-6.326	-12.065	23.873	338.321	-5.002	-8.002	-4.606	-45.748	4	-56.497	1.817	0.445	33.054	proteins_0095	No	No	No	No
-497.67	25.99	0	-1.398	12.563	28.325	0	0	0	0	-810.978	32.663	-6.327	-11.793	23.847	338.296	-5.002	-8.002	-4.626	-45.748	10	-54.712	0.934	0	29.386	proteins_0747	No	No	No	No
-497.658	24.879	0	-1.007	11.491	26.2	0	0	0	0	-812.012	32.603	-6.288	-11.767	23.958	339.201	-5.003	-8.002	-4.599	-45.748	3	-53.499	2.048	0	26.087	proteins_0051	No	No	No	No
-497.658	23.984	0	-1.414	11.071	25.187	0	0	0	0	-812.037	32.847	-6.338	-11.908	23.925	339.317	-5.114	-8.002	-4.599	-45.748	4	-54.486	1.402	0	24.753	proteins_0744	No	No	No	No
-497.656	22.749	0	-2.375	10.501	20.871	0	0	0	0	-813.474	33.237	-6.37	-11.958	24.008	340.263	-5.009	-8.002	-4.603	-45.748	-8	-54.057	2.563	0.5	25.34	proteins_0332	No	No	No	No
-497.654	26.253	0	-0.715	12.071	23.264	0	0	0	0	-811.181	32.743	-6.317	-11.867	23.902	338.418	-5.002	-8.002	-4.599	-45.748	2	-55.454	0.981	0.094	24.728	proteins_0782	No	No	No	No
-497.653	23.837	0	-1.248	11.106	24.074	0	0	0	0	-810.701	32.674	-6.325	-12.399	23.889	338.56	-5.002	-8.002	-4.599	-45.748	1	-55.063	1.216	0.828	29.806	proteins_0098	No	No	No	No
-497.653	23.046	0	-1.825	10.574	20.542	0	0	0	0	-812.192	33.006	-6.351	-12.026	23.946	339.252	-4.954	-8.002	-4.584	-45.748	-5	-54.596	3.524	0.061	21.673	proteins_0165	No	No	No	No
-497.648	38.144	0	-0.842	17.576	36.409	0	0	0	0	-811.573	32.641	-6.318	-11.652	23.935	338.658	-5.002	-8.002	-4.587	-45.748	7	-55.523	1.245	0	38.488	proteins_0248	No	No	No	No
-497.646	25.736	0	-1.046	12.337	25.225	0	0	0	0	-811.389	32.626	-6.306	-12.223	23.861	339.079	-5.017	-8.002	-4.526	-45.748	3	-55.602	1.278	0	26.547	proteins_0681	No	No	No	No
-497.645	24.268	0	-1.263	11.125	23.959	0	0	0	0	-812.97	32.797	-6.375	-11.664	24.22	339.877	-5.123	-8.057	-4.603	-45.748	6	-55.488	1.079	0.105	24.882	proteins_0405	No	No	No	No
-497.645	25.479	0	-2.303	11.657	21.395	0	0	0	0	-811.823	32.856	-6.314	-11.613	23.811	338.794	-5.006	-8.002	-4.599	-45.748	-8	-55.399	3.804	0.316	25.106	proteins_0677	No	No	No	No
-497.644	27.625	0	-1.588	12.704	25.901	0	0	0	0	-811.54	32.894	-6.334	-12.12	23.828	338.986	-5.01	-8.002	-4.599	-45.748	6	-55.96	0.104	0	26.126	proteins_0758	No	No	No	No
-497.64	35.443	0	-1.326	16.399	31.741	0	0	0	0	-812.984	32.839	-6.243	-11.599	23.974	339.468	-5.207	-8.002	-4.138	-45.748	2	-55.249	2.633	0	34.868	proteins_0446	No	No	No	No
-497.638	36.372	0	-1.297	16.643	34.579	0	0	0	0	-811.222	32.65	-6.27	-11.849	23.815	338.628	-5.003	-8.002	-4.636	-45.748	6	-55.086	0.528	0.001	34.05	proteins_0710	No	No	No	No
-497.637	37.588	0	-1.511	17.66	35.879	0	0	0	0	-810.496	32.674	-6.315	-11.957	23.885	337.944	-5.004	-8.002	-4.618	-45.748	10	-55.06	0.333	0.221	35.862	proteins_0196	No	No	No	No
-497.637	24.35	0	-1.668	11.18	22.378	0	0	0	0	-811.908	32.789	-6.337	-11.826	23.958	339.053	-5.012	-8.002	-4.603	-45.748	-5	-54.895	2.487	0.269	26.655	proteins_0575	No	No	No	No
-497.632	32.615	0	-1.209	15.4	35.161	0	0	0	0	-810.682	32.64	-6.34	-12.057	23.901	338.258	-5.002	-8.002	-4.599	-45.748	12	-54.877	0.296	0.002	34.246	proteins_0040	No	No	No	No
-497.631	40.497	0	-1.427	18.745	37.296	0	0	0	0	-811.758	32.591	-6.381	-11.712	23.958	339.033	-5.002	-8.002	-4.61	-45.748	10	-54.832	0.789	0	35.631	proteins_0221	No	No	No	No
-497.63	25.443	0	-1.684	12.189	23.223	0	0	0	0	-812.947	32.83	-6.348	-12.187	25.134	339.249	-5.009	-8.002	-4.602	-45.748	-6	-55.367	2.202	0.204	24.353	proteins_0667	No	No	No	No
-497.629	33.471	0	-1.437	15.313	31.343	0	0	0	0	-812.482	32.86	-6.317	-11.834	24.064	339.415	-5.005	-8.002	-4.581	-45.748	1	-55.411	3.341	0	32.131	proteins_0071	No	No	No	No
-497.627	34.347	0	-1.162	15.928	33.413	0	0	0	0	-810.988	32.577	-6.342	-11.95	23.916	338.681	-5.002	-8.144	-4.627	-45.748	12	-55.138	0.157	0.334	32.024	proteins_0073	No	No	No	No
-497.627	29.167	0	-0.901	13.528	31.467	0	0	0	0	-811.005	32.626	-6.321	-11.837	23.931	338.332	-5.003	-8.002	-4.599	-45.748	11	-54.222	0.602	0	31.771	proteins_0493	No	No	No	No
-497.627	26.695	0	-1.204	12.235	28.155	0	0	0	0	-811.217	32.779	-6.31	-11.878	23.952	338.408	-5.003	-8.002	-4.609	-45.748	11	-55.167	1.341	0	34.135	proteins_0688	No	No	No	No
-497.624	33.283	0	-1.223	15.325	30.079	0	0	0	0	-810.918	32.596	-6.331	-11.876	23.889	338.368	-5.003	-8.002	-4.599	-45.748	9	-55.368	2.237	0	32.364	proteins_0528	No	No	No	No
-497.621	25.404	0	-1.877	12.193	21.958	0	0	0	0	-811.673	33.211	-6.407	-12.332	24.135	338.845	-5.045	-8.002	-4.605	-45.748	-9	-55.364	3.435	0.968	25.524	proteins_0128	No	No	No	No
-497.62	25.138	0	-1.461	11.827	23.889	0	0	0	0	-811.182	32.527	-6.27	-11.846	23.8	338.88	-5.295	-8.002	-4.484	-45.748	4	-54.911	1.36	0	25.644	proteins_0604	No	No	No	No
-497.62	33.295	0	-1.32	15.459	34.306	0	0	0	0	-810.701	32.695	-6.333	-11.871	23.873	338.031	-5.002	-8.002	-4.562	-45.748	6	-55.374	1.832	0	34.614	proteins_0828	No	No	No	No
-497.618	26.778	0	-2.739	12.972	24.677	0	0	0	0	-811.946	33.141	-6.355	-11.948	23.799	339.097	-5.036	-8.002	-4.62	-45.748	-4	-56.761	3.497	0.967	25.59	proteins_0286	No	No	No	No
-497.617	28.586	0	-1.01	13.197	28.886	0	0	0	0	-810.615	32.642	-6.336	-11.914	23.886	338.089	-5.002	-8.002	-4.618	-45.748	11	-54.673	1.234	0	30.332	proteins_0340	No	No	No	No
-497.617	27.287	0	-1.678	12.897	24.984	0	0	0	0	-813.372	32.848	-6.347	-11.6	24.566	339.641	-5.002	-8.002	-4.599	-45.748	-3	-53.863	2.442	0.09	26.172	proteins_0728	No	No	No	No
-497.614	31.003	0	-1.256	14.842	32.612	0	0	0	0	-811.517	32.694	-6.395	-12.148	23.902	339.212	-5.002	-8.002	-4.609	-45.748	12	-54.632	-0.058	0	32.857	proteins_0645	No	No	No	No
-497.61	24.705	0	-1.33	11.347	21.442	0	0	0	0	-811.187	32.65	-6.317	-11.914	23.812	338.687	-5.071	-8.002	-4.52	-45.748	-6	-56.093	2.747	0.332	21.593	proteins_0379	No	No	No	No
-497.609	25.682	0	-1.324	12.116	22.181	0	0	0	0	-813.205	32.848	-6.325	-11.727	23.969	340.182	-5.002	-8.002	-4.599	-45.748	-6	-53.952	3.692	0.095	22.689	proteins_0025	No	No	No	No
-497.608	22.189	0	-1.802	10.261	23.286	0	0	0	0	-812.187	32.94	-6.367	-11.747	23.733	339.44	-5.061	-8.002	-4.61	-45.748	6	-55.612	0.353	0.711	23.972	proteins_0098	No	No	No	No
-497.604	25.384	0	-1.808	11.83	23.804	0	0	0	0	-813.149	33.129	-6.364	-12.15	23.933	340.38	-5.022	-8.002	-4.612	-45.748	-3	-53.048	3.023	0.146	23.928	proteins_0760	No	No	No	No
-497.601	24.324	0	-2.027	11.338	24.479	0	0	0	0	-811.947	33.026	-6.383	-11.598	23.713	338.944	-5.005	-8.002	-4.599	-45.748	-5	-53.911	2.687	0.183	25.956	proteins_0191	No	No	No	No
-497.6	30.127	0	-1.289	14.143	30.5	0	0	0	0	-811.31	32.65	-6.367	-11.682	23.765	338.801	-5.183	-8.002	-4.523	-45.748	10	-54.41	0.821	0	33.022	proteins_0725	No	No	No	No
-497.595	31.432	0	-1.376	14.442	29.757	0	0	0	0	-810.628	32.706	-6.295	-11.826	23.791	338.037	-5.004	-8.002	-4.627	-45.748	7	-55.831	0.794	0	31.552	proteins_0175	No	No	No	No
-497.592	31.276	0	-1.365	14.391	30.738	0	0	0	0	-810.22	32.588	-6.269	-11.972	23.819	337.576	-5.004	-8.002	-4.36	-45.748	5	-53.901	1.902	0.784	33.288	proteins_0411	No	No	No	No
-497.59	26.681	0	-1.431	12.464	28.798	0	0	0	0	-811.803	32.611	-6.316	-11.877	23.879	339.283	-5.009	-8.002	-4.606	-45.748	4	-55.246	0.815	0.33	30.267	proteins_0188	No	No	No	No
-497.59	26.314	0	-1.684	12.724	24.796	0	0	0	0	-811.707	32.833	-6.282	-11.828	23.806	338.837	-4.99	-8.002	-4.509	-45.748	-11	-56.821	3.589	0.968	27.31	proteins_0468	No	No	No	No
-497.589	34.595	0	-0.823	16.482	34.376	0	0	0	0	-810.649	32.658	-6.322	-11.906	23.969	338.014	-5.002	-8.002	-4.599	-45.748	9	-55.163	0.747	0	34.861	proteins_0366	No	No	No	No
-497.589	28.543	0	-1.146	13.611	31.263	0	0	0	0	-810.543	32.761	-6.36	-12.286	23.845	338.485	-5.029	-8.002	-4.712	-45.748	10	-55.235	0.6	0	30.881	proteins_0789	No	No	No	No
-497.586	25.108	0	-0.93	11.541	24.574	0	0	0	0	-811.179	32.712	-6.317	-11.637	23.777	338.453	-5.031	-8.002	-4.613	-45.748	8	-57.059	-0.028	0.012	26.599	proteins_0364	No	No	No	No
-497.583	27.624	0	-1.692	12.611	25.389	0	0	0	0	-812.603	33.022	-6.36	-11.614	23.797	339.53	-5.005	-8.002	-4.599	-45.748	-3	-55.696	3.337	0.172	25.243	proteins_0309	No	No	No	No
-497.579	25.442	0	-1.107	11.616	19.788	0	0	0	0	-811.87	32.645	-6.339	-11.87	24.052	339.398	-5.002	-8.245	-4.6	-45.748	1	-55.684	1.872	0.138	25.935	proteins_0170	No	No	No	No
-497.577	24.781	0	-1.356	11.473	18.642	0	0	0	0	-812.934	33.082	-6.366	-12.53	24.628	339.97	-5.07	-8.002	-4.606	-45.748	-5	-55.561	3.439	0.451	21.556	proteins_0533	No	No	No	No
-497.571	25.606	0	-1.43	11.832	24.672	0	0	0	0	-811.777	32.619	-6.275	-11.596	23.909	338.829	-5.008	-8.002	-4.522	-45.748	-2	-56.008	1.239	0.397	29.373	proteins_0328	No	No	No	No
-497.571	27.703	0	-1.403	12.738	25.168	0	0	0	0	-812.089	32.813	-6.285	-11.543	23.881	339.009	-5.003	-8.002	-4.605	-45.748	-1	-57.293	2.194	0.095	27.997	proteins_0623	No	No	No	No
-497.568	28.811	0	-1.397	13.857	27.179	0	0	0	0	-810.459	32.818	-6.346	-12.373	23.741	338.413	-5.008	-8.002	-4.603	-45.748	2	-55.872	1.625	0.127	27.876	proteins_0646	No	No	No	No
-497.565	24.97	0	-1.752	11.804	24.508	0	0	0	0	-811.804	33.163	-6.357	-11.989	23.785	338.989	-5.002	-8.002	-4.599	-45.748	4	-53.566	1.586	0	27.188	proteins_0886	No	No	No	No
-497.563	38.474	0	-1.166	17.735	38.471	0	0	0	0	-810.641	32.604	-6.302	-11.604	23.863	337.938	-5.002	-8.002	-4.669	-45.748	14	-54.559	0.267	0.023	41.285	proteins_0700	No	No	No	No
-497.556	34.24	0	-1.007	16.115	36.403	0	0	0	0	-810.462	32.646	-6.384	-12.255	23.954	338.54	-5.002	-8.002	-4.843	-45.748	12	-54.85	0.051	0.082	35.475	proteins_0114	No	No	No	No
-497.556	23.539	0	-1.514	10.856	20.428	0	0	0	0	-811.546	32.876	-6.353	-12.245	23.918	339.154	-5.009	-8.002	-4.603	-45.748	-7	-54.934	3.052	0.003	21.424	proteins_0252	No	No	No	No
-497.554	34.493	0	-1.136	16.294	33.794	0	0	0	0	-810.497	32.699	-6.361	-12.05	23.91	338.342	-5.239	-8.002	-4.609	-45.748	12	-54.79	1.03	0	33.713	proteins_0745	No	No	No	No
-497.552	33.793	0	-1.465	15.93	33.031	0	0	0	0	-810.794	32.654	-6.318	-12.11	23.91	338.412	-5.003	-8.002	-4.551	-45.748	6	-53.684	2.378	0	31.847	proteins_0118	No	No	No	No
-497.551	24.803	0	-1.143	11.412	21.462	0	0	0	0	-812.363	32.986	-6.339	-11.708	23.907	339.317	-5.002	-8.002	-4.599	-45.748	-7	-56.911	4.248	0.351	25.638	proteins_0114	No	No	No	No
-497.548	35.359	0	-1.061	16.14	32.823	0	0	0	0	-813.141	32.795	-6.228	-11.659	24.318	339.403	-5.136	-8.002	-4.151	-45.748	-1	-56.94	2.053	0.059	33.857	proteins_0019	No	No	No	No
-497.543	28.537	0	-1.519	13.05	23.261	0	0	0	0	-812.742	32.849	-6.326	-12.101	23.863	340.267	-5.005	-8.002	-4.599	-45.748	-1	-56.315	3.027	0.528	24.529	proteins_0080	No	No	No	No
-497.543	35.808	0	-1.426	16.46	33.975	0	0	0	0	-810.703	32.679	-6.331	-11.614	23.899	337.929	-5.002	-8.002	-4.651	-45.748	4	-55.664	1.734	0	33.423	proteins_0040	No	No	No	No
-497.543	29.825	0	-1.816	13.647	28.531	0	0	0	0	-812.623	33.059	-6.263	-11.446	23.986	338.888	-4.947	-8.002	-4.446	-45.748	0	-58.005	0.556	0	32.269	proteins_0070	No	No	No	No
-497.542	30.114	0	-1.398	14.398	28.502	0	0	0	0	-810.706	32.674	-6.339	-12.377	23.848	338.718	-5.003	-8.002	-4.606	-45.748	0	-55.885	2.862	0.645	28.239	proteins_0114	No	No	No	No
-497.542	40.342	0	-1.242	18.586	39.952	0	0	0	0	-811.48	32.596	-6.293	-11.763	23.878	338.921	-5.002	-8.002	-4.648	-45.748	12	-54.959	0.597	0.109	42.283	proteins_0037	No	No	No	No
-497.542	24.378	0	-1.614	11.286	21.069	0	0	0	0	-811.368	32.703	-6.323	-11.713	23.928	338.603	-5.015	-8.002	-4.608	-45.748	-3	-55.93	2.4	0.517	23.549	proteins_0365	No	No	No	No
-497.54	35.115	0	-1.328	16.269	35.438	0	0	0	0	-810.876	32.589	-6.35	-11.997	23.888	338.808	-5.244	-8.002	-4.609	-45.748	12	-54.877	-0.039	0.03	34.797	proteins_0618	No	No	No	No
-497.531	23.744	0	-1.396	10.907	21.784	0	0	0	0	-810.189	32.681	-6.255	-11.684	23.832	337.545	-4.921	-8.226	-4.564	-45.748	-1	-55.043	1.649	0.151	21.987	proteins_0570	No	No	No	No
-497.531	32.908	0	-1.536	15.75	31.983	0	0	0	0	-810.566	32.763	-6.328	-11.8	23.815	337.955	-5.003	-8.002	-4.618	-45.748	8	-54.176	1.652	0	33.632	proteins_0752	No	No	No	No
-497.528	36.337	0	-1.155	16.691	39.91	0	0	0	0	-810.736	32.662	-6.325	-12.024	23.949	338.244	-5.002	-8.002	-4.545	-45.748	11	-54.435	0.129	0	37.644	proteins_0322	No	No	No	No
-497.527	21.923	0	-1.707	10.038	21.11	0	0	0	0	-812.459	33.017	-6.336	-11.786	23.905	339.4	-4.947	-8.002	-4.572	-45.748	0	-55.196	2.244	0	23.124	proteins_0601	No	No	No	No
-497.526	29.064	0	-1.664	13.865	28.197	0	0	0	0	-811.338	32.793	-6.337	-12.134	23.92	338.952	-4.98	-8.002	-4.652	-45.748	0	-54.902	1.02	0	28.987	proteins_0122	No	No	No	No
-497.523	26.432	0	-1.625	12.359	28.805	0	0	0	0	-812.063	32.819	-6.329	-11.852	23.878	339.38	-5.005	-8.002	-4.599	-45.748	5	-51.898	1.824	0	30.894	proteins_0613	No	No	No	No
-497.523	22.316	0	-1.383	10.213	20.976	0	0	0	0	-812.304	32.822	-6.264	-11.727	23.859	339.475	-5.022	-8.002	-4.612	-45.748	-1	-55.013	2.32	0.023	21.237	proteins_0873	No	No	No	No
-497.522	32.035	0	-1.366	14.989	29.734	0	0	0	0	-811.368	32.844	-6.385	-11.531	23.739	338.734	-5.161	-8.002	-4.643	-45.748	-3	-54.975	2.128	0.311	30.788	proteins_0100	No	No	No	No
-497.519	36.136	0	-1.179	16.669	36.065	0	0	0	0	-809.983	32.65	-6.329	-11.788	23.791	337.527	-5.002	-8.002	-4.636	-45.748	12	-55.108	0.421	0	34.411	proteins_0131	No	No	No	No
-497.519	24.921	0	-1.618	11.867	26.86	0	0	0	0	-810.849	32.642	-6.303	-11.962	23.81	338.484	-5.053	-8.002	-4.539	-45.748	8	-54.957	0.755	0.161	27.382	proteins_0521	No	No	No	No
-497.514	23.976	0	-1.248	11.021	22.419	0	0	0	0	-812.082	32.868	-6.373	-12.132	24.234	339.33	-5.006	-8.002	-4.603	-45.748	-1	-56.212	0.827	0.099	23.131	proteins_0505	No	No	No	No
-497.514	34.96	0	-1.118	16.234	37.892	0	0	0	0	-810.287	32.604	-6.329	-11.788	23.83	337.842	-5.002	-8.002	-4.636	-45.748	13	-54.294	-0.016	0	36.826	proteins_0858	No	No	No	No
-497.513	32.202	0	-1.866	14.842	29.517	0	0	0	0	-810.971	32.813	-6.337	-11.88	23.697	338.542	-5.011	-8.002	-4.617	-45.748	-6	-56.321	0.749	0.324	33.237	proteins_0114	No	No	No	No
-497.513	34.093	0	-1.24	16.148	32.198	0	0	0	0	-810.647	32.639	-6.302	-11.898	23.856	338.201	-5.004	-8.002	-4.609	-45.748	13	-53.849	0.45	0	32.02	proteins_0766	No	No	No	No
-497.512	38.662	0	-1.275	17.988	34.443	0	0	0	0	-810.611	32.582	-6.284	-11.761	23.841	337.865	-5.002	-8.002	-4.394	-45.748	5	-55.045	2.111	0.119	35.65	proteins_0205	No	No	No	No
-497.512	27.091	0	-1.35	12.547	25.265	0	0	0	0	-812.361	32.872	-6.327	-11.834	24.037	339.476	-4.991	-8.002	-4.634	-45.748	-3	-54.625	4.686	0.015	26.564	proteins_0842	No	No	No	No
-497.511	28.773	0	-1.316	13.231	25.245	0	0	0	0	-810.938	32.836	-6.388	-11.853	23.848	338.621	-5.287	-8.002	-4.599	-45.748	6	-55.089	0.474	0.015	30.135	proteins_0240	No	No	No	No
-497.51	30.06	0	-1.342	13.724	29.144	0	0	0	0	-811.46	32.886	-6.377	-11.796	23.825	338.875	-5.006	-8.101	-4.609	-45.748	9	-53.622	1.812	0	28.298	proteins_0804	No	No	No	No
-497.509	31.506	0	-1.544	15.028	33.729	0	0	0	0	-810.533	32.599	-6.316	-12.144	23.794	338.504	-5.002	-8.002	-4.661	-45.748	6	-55.714	1.212	0.097	39.682	proteins_0362	No	No	No	No
-497.508	26.766	0	-1.832	13.067	24.316	0	0	0	0	-813.19	32.943	-6.343	-11.992	24.97	339.456	-5.002	-8.002	-4.599	-45.748	-1	-56.909	2.362	0.121	24.78	proteins_0144	No	No	No	No
-497.507	28.397	0	-1.699	13.627	26.658	0	0	0	0	-812.054	32.942	-6.318	-11.801	23.782	339.295	-5.005	-8.002	-4.599	-45.748	-6	-55.71	3.796	0.013	28.123	proteins_0827	No	No	No	No
-497.505	24.345	0	-1.276	11.253	24.629	0	0	0	0	-811.437	32.696	-6.327	-11.932	23.876	339.151	-5.183	-8.002	-4.599	-45.748	6	-55.728	0.286	0.232	24.248	proteins_0484	No	No	No	No
-497.504	27.262	0	-1.498	13.032	30.036	0	0	0	0	-813.001	32.958	-6.331	-11.838	23.886	340.256	-5.084	-8.002	-4.599	-45.748	11	-54.006	0.52	0	29.201	proteins_0126	No	No	No	No
-497.503	26.783	0	-0.75	12.412	29.284	0	0	0	0	-811.026	32.56	-6.306	-11.992	23.938	338.673	-5.002	-8.002	-4.599	-45.748	14	-54.994	0.342	0	30.468	proteins_0571	No	No	No	No
-497.501	29.971	0	-1.184	14.338	32.953	0	0	0	0	-811.273	32.635	-6.316	-11.966	23.893	338.902	-5.02	-8.002	-4.608	-45.748	6	-55.977	0.933	0.002	34.292	proteins_0238	No	No	No	No
-497.5	27.946	0	-1.96	13.521	25.294	0	0	0	0	-812.448	32.893	-6.35	-11.867	23.847	339.681	-4.965	-8.002	-4.54	-45.748	-11	-56.229	3.158	0.174	28.1	proteins_0275	No	No	No	No
-497.494	33.945	0	-1.716	15.777	33.268	0	0	0	0	-810.405	32.748	-6.335	-12.016	23.82	338.074	-5.002	-8.002	-4.627	-45.748	12	-55.695	1.297	0	32.853	proteins_0137	No	No	No	No
-497.493	28.141	0	-1.83	13.662	24.731	0	0	0	0	-811.859	32.876	-6.367	-12.048	24.02	339.157	-4.95	-8.002	-4.572	-45.748	-12	-56.188	3.506	0.717	27.333	proteins_0820	No	No	No	No
-497.491	25.363	0	-1.237	11.928	22.181	0	0	0	0	-813.233	32.992	-6.302	-11.693	23.822	340.287	-5.011	-8.002	-4.603	-45.748	-6	-54.902	4.329	0.197	24.569	proteins_0040	No	No	No	No
-497.485	26.093	0	-2.425	12.755	24.328	0	0	0	0	-814.383	33.142	-6.385	-11.844	25.481	340.1	-5.051	-8.002	-4.795	-45.748	-3	-54.765	1.946	0.133	25.306	proteins_0469	No	No	No	No
-497.484	24.474	0	-1.499	11.61	24.442	0	0	0	0	-810.843	32.75	-6.354	-11.882	23.855	338.358	-5.014	-8.002	-4.605	-45.748	-1	-55.957	1.432	0.005	27.69	proteins_0120	No	No	No	No
-497.484	26.388	0	-1.651	12.717	23.585	0	0	0	0	-811.301	32.726	-6.309	-11.963	23.922	338.792	-5.002	-8.002	-4.599	-45.748	0	-56.571	1.047	0.859	25.135	proteins_0884	No	No	No	No
-497.482	24.933	0	-1.444	11.378	22.232	0	0	0	0	-812.41	32.783	-6.317	-11.74	23.875	339.71	-5.022	-8.002	-4.612	-45.748	4	-54.392	1.071	0	21.621	proteins_0462	No	No	No	No
-497.481	23.413	0	-1.4	10.73	21.763	0	0	0	0	-812.005	32.906	-6.365	-11.9	23.907	339.243	-4.974	-8.002	-4.542	-45.748	-3	-52.646	1.15	0.032	24.153	proteins_0177	No	No	No	No
-497.481	27.762	0	-1.447	13.021	25.076	0	0	0	0	-812.326	32.92	-6.312	-11.732	24.053	339.267	-5.002	-8.002	-4.599	-45.748	3	-57.603	0.294	0.088	25.47	proteins_0822	No	No	No	No
-497.477	28.934	0	-1.725	14.039	26.022	0	0	0	0	-812.689	32.999	-6.279	-11.75	23.833	339.762	-5.004	-8.002	-4.6	-45.748	-13	-54.329	4.029	0.99	26.37	proteins_0119	No	No	No	No
-497.476	33.22	0	-1.163	15.284	32.526	0	0	0	0	-810.325	32.671	-6.327	-11.895	23.806	337.973	-5.002	-8.002	-4.627	-45.748	13	-54.19	0.554	0	31.597	proteins_0672	No	No	No	No
-497.475	25.321	0	-1.604	11.727	22.509	0	0	0	0	-812.864	33.015	-6.392	-11.733	23.81	340.028	-4.987	-8.002	-4.601	-45.748	-8	-53.896	3.875	0.077	24.577	proteins_0095	No	No	No	No
-497.473	27.96	0	-1.197	13.501	26.139	0	0	0	0	-812.166	32.87	-6.325	-11.661	24.011	339.15	-5.003	-8.002	-4.599	-45.748	-4	-56.475	2.327	0.002	29.098	proteins_0644	No	No	No	No
-497.47	26.775	0	-0.995	12.636	32.545	0	0	0	0	-810.813	32.601	-6.326	-12.002	23.87	338.565	-5.009	-8.002	-4.606	-45.748	5	-54.959	0.2	0.584	33.322	proteins_0197	No	No	No	No
-497.469	24.16	0	-1.512	11.399	22.57	0	0	0	0	-812.777	33.076	-6.33	-11.881	24.574	339.221	-5.002	-8.002	-4.599	-45.748	-7	-58.74	2.246	0.48	25.123	proteins_0451	No	No	No	No
-497.464	23.344	0	-1.453	11.306	20.721	0	0	0	0	-811.536	32.778	-6.293	-11.972	23.839	339.09	-5.072	-8.002	-4.548	-45.748	-10	-56.999	3.111	0.613	21.702	proteins_0643	No	No	No	No
-497.458	27.537	0	-1.945	13.263	25.867	0	0	0	0	-813.367	33.057	-6.344	-11.589	24.165	339.941	-4.972	-8.002	-4.599	-45.748	-10	-55.856	3.307	0.972	29.301	proteins_0110	No	No	No	No
-497.458	35.913	0	-1.304	16.716	34.714	0	0	0	0	-810.791	32.639	-6.339	-11.826	23.921	338.538	-5.002	-8.223	-4.627	-45.748	12	-54.904	0.16	0.006	34.983	proteins_0198	No	No	No	No
-497.449	30.365	0	-0.945	14.207	35.169	0	0	0	0	-810.474	32.602	-6.285	-11.972	23.915	337.875	-5.002	-8.002	-4.36	-45.748	11	-54.971	0.188	0	34.889	proteins_0043	No	No	No	No
-497.448	23.766	0	-2.05	10.948	20.204	0	0	0	0	-811.816	33.17	-6.357	-12.186	23.732	339.382	-5.02	-8.002	-4.603	-45.748	-6	-56.042	3.463	0.868	22.611	proteins_0444	No	No	No	No
-497.448	35.905	0	-1.192	16.793	35.146	0	0	0	0	-810.165	32.717	-6.306	-11.99	23.883	337.731	-5.002	-8.002	-4.567	-45.748	6	-56.087	1.596	0.121	37.242	proteins_0540	No	No	No	No
-497.447	22.52	0	-0.948	10.319	22.293	0	0	0	0	-811.839	32.791	-6.306	-11.78	23.814	339.225	-5.002	-8.002	-4.599	-45.748	5	-54.684	1.084	0	22.785	proteins_0285	No	No	No	No
-497.444	32.425	0	-1.494	15.018	31.985	0	0	0	0	-811.209	32.758	-6.269	-11.895	23.82	338.438	-5.005	-8.002	-4.332	-45.748	-1	-55.568	5.44	0.102	32.729	proteins_0290	No	No	No	No
-497.444	33.555	0	-1.193	15.438	36.087	0	0	0	0	-810.74	32.764	-6.335	-11.877	23.801	338.321	-5.002	-8.002	-4.627	-45.748	14	-54.208	-0.168	0.065	37.402	proteins_0814	No	No	No	No
-497.444	28.641	0	-1.792	13.453	27.356	0	0	0	0	-812.802	32.947	-6.316	-11.664	23.889	339.86	-5.007	-8.002	-4.599	-45.748	-5	-53.86	4.259	0.431	28.83	proteins_0853	No	No	No	No
-497.443	23.078	0	-1.432	10.634	19.929	0	0	0	0	-811.826	32.777	-6.363	-12.063	23.942	339.332	-4.959	-8.002	-4.534	-45.748	-6	-55.223	4.794	0	22.873	proteins_0740	No	No	No	No
-497.442	39.354	0	-0.977	18.361	33.99	0	0	0	0	-810.495	32.577	-6.325	-11.715	23.91	337.985	-5.002	-8.002	-4.627	-45.748	10	-55.702	0.974	0.055	38.908	proteins_0803	No	No	No	No
-497.441	23.496	0	-1.277	10.902	24.357	0	0	0	0	-810.716	32.779	-6.337	-11.914	23.797	338.304	-5.002	-8.002	-4.603	-45.748	7	-55.161	1.596	0.684	24.416	proteins_0490	No	No	No	No
-497.439	31.459	0	-0.867	14.457	28.186	0	0	0	0	-810.497	32.652	-6.32	-12.075	24.114	338.067	-5.002	-8.002	-4.627	-45.748	0	-54.245	1.598	0.248	30.534	proteins_0557	No	No	No	No
-497.437	37.033	0	-2.796	17.547	36.341	0	0	0	0	-813.388	32.868	-6.197	-11.778	25.061	338.784	-4.889	-8.002	-4.147	-45.748	-1	-56.741	1.799	0.391	40.491	proteins_0054	No	No	No	No
-497.431	38.911	0	-1.287	18.057	38.878	0	0	0	0	-810.334	32.648	-6.324	-11.701	23.853	337.794	-5.002	-8.002	-4.615	-45.748	6	-56.272	0.587	0.278	39.212	proteins_0254	No	No	No	No
-497.43	33.223	0	-0.965	15.259	32.113	0	0	0	0	-810.579	32.577	-6.327	-11.905	23.866	338.316	-5.002	-8.002	-4.627	-45.748	11	-54.907	0.904	0	29.165	proteins_0284	No	No	No	No
-497.427	34.75	0	-1.257	15.908	31.301	0	0	0	0	-810.315	32.633	-6.239	-11.924	23.772	337.759	-5.003	-8.002	-4.36	-45.748	8	-55.31	0.516	0.393	31.364	proteins_0321	No	No	No	No
-497.425	29.138	0	-1.51	13.644	25.518	0	0	0	0	-810.294	32.721	-6.304	-12.195	23.73	338.25	-5.003	-8.002	-4.579	-45.748	-8	-54.297	1.541	0.291	28.603	proteins_0174	No	No	No	No
-497.424	30.36	0	-1.196	14.277	34.06	0	0	0	0	-810.518	32.547	-6.309	-11.761	23.901	338.092	-5.002	-8.002	-4.624	-45.748	6	-55.166	0.754	0.031	37.162	proteins_0942	No	No	No	No
-497.423	39.508	0	-1.001	18.162	36.086	0	0	0	0	-811.042	32.63	-6.303	-11.58	23.887	338.364	-5.018	-8.002	-4.611	-45.748	4	-57.525	1.572	0.467	39.457	proteins_0010	No	No	No	No
-497.419	30.591	0	-1.739	14.017	23.772	0	0	0	0	-811.94	32.734	-6.373	-11.702	23.973	339.626	-5.148	-8.238	-4.603	-45.748	7	-56.191	0.194	0.567	23.772	proteins_0811	No	No	No	No
-497.418	28.531	0	-1.098	13.433	24.712	0	0	0	0	-812.028	32.674	-6.354	-12.014	24.004	339.731	-5.014	-8.061	-4.608	-45.748	-5	-55.796	2.795	0.989	26.315	proteins_0897	No	No	No	No
-497.416	24.18	0	-2.003	11.153	22.913	0	0	0	0	-812.91	32.872	-6.336	-11.864	25.366	338.875	-5.002	-8.002	-4.666	-45.748	-10	-56.548	2.575	0.07	23.318	proteins_0084	No	No	No	No
-497.416	28.288	0	-2.111	13.728	24.654	0	0	0	0	-813.937	32.858	-6.317	-11.8	25.195	339.985	-5.049	-8.002	-4.599	-45.748	-6	-56.316	2.189	0.607	26.068	proteins_0415	No	No	No	No
-497.413	31.671	0	-1.052	14.542	26.939	0	0	0	0	-811.15	32.645	-6.354	-11.88	24.084	338.604	-5.003	-8.002	-4.609	-45.748	3	-55.537	3.091	0.002	26.809	proteins_0293	No	No	No	No
-497.411	28.215	0	-1.419	13.356	24.544	0	0	0	0	-812.676	33.038	-6.367	-11.621	23.949	339.861	-5.246	-8.002	-4.599	-45.748	-3	-55.79	2.698	0.22	27.988	proteins_0805	No	No	No	No
-497.408	27.445	0	-1.513	13.337	26.12	0	0	0	0	-812.114	32.945	-6.327	-11.87	23.688	339.654	-5.022	-8.002	-4.612	-45.748	-2	-57.396	3.158	0.764	26.715	proteins_0377	No	No	No	No
-497.4	27.312	0	-1.292	12.688	28.188	0	0	0	0	-811.333	32.608	-6.333	-11.989	23.878	339.133	-5.008	-8.002	-4.606	-45.748	5	-55.738	0.734	0.359	27.466	proteins_0034	No	No	No	No
-497.399	36.423	0	-1.405	16.703	33.572	0	0	0	0	-811.049	32.677	-6.294	-11.812	23.869	338.364	-5.002	-8.002	-4.401	-45.748	1	-56.75	2.252	0.901	35.269	proteins_0478	No	No	No	No
-497.395	27.908	0	-0.856	13.019	30.086	0	0	0	0	-811.037	32.676	-6.343	-12.301	23.871	339.103	-5.002	-8.002	-4.612	-45.748	3	-55.555	0.964	0.755	36.258	proteins_0831	No	No	No	No
-497.393	27.707	0	-0.782	13.029	23.927	0	0	0	0	-810.383	32.672	-6.323	-11.978	23.885	338.14	-5.037	-8.002	-4.618	-45.748	-2	-56.159	2.671	0.144	26.811	proteins_0136	No	No	No	No
-497.39	32.324	0	-0.985	14.9	28.881	0	0	0	0	-809.896	32.746	-6.301	-12.075	23.816	337.431	-5.002	-8.002	-4.36	-45.748	3	-54.38	2.004	0.92	33.569	proteins_0164	No	No	No	No
-497.39	38.515	0	-1.203	18.036	33.916	0	0	0	0	-811.042	32.673	-6.292	-11.714	23.795	338.358	-5.002	-8.002	-4.416	-45.748	1	-56.108	2.494	0.357	38.633	proteins_0254	No	No	No	No
-497.389	22.74	0	-1.119	10.44	25.019	0	0	0	0	-810.817	32.599	-6.296	-12.073	23.917	338.636	-5.002	-8.002	-4.603	-45.748	7	-54.446	0.067	0.685	24.817	proteins_0195	No	No	No	No
-497.388	24.381	0	-1.386	11.203	22.515	0	0	0	0	-811.941	32.996	-6.33	-11.627	23.879	338.991	-5.006	-8.002	-4.599	-45.748	-7	-54.667	3.835	0	22.424	proteins_0612	No	No	No	No
-497.382	27.186	0	-1.146	12.84	25.827	0	0	0	0	-812.673	32.804	-6.277	-11.763	23.987	339.905	-5.011	-8.002	-4.603	-45.748	-2	-56.547	2.971	0	27.323	proteins_0399	No	No	No	No
-497.381	22.129	0	-2.297	10.261	20.243	0	0	0	0	-812.887	33.014	-6.336	-11.724	24.942	338.964	-5.002	-8.002	-4.603	-45.748	-5	-55.155	2.427	0.129	22.449	proteins_0067	No	No	No	No
-497.379	35.783	0	-1.135	16.505	38.789	0	0	0	0	-810.241	32.547	-6.348	-11.889	23.829	338.274	-5.002	-8.176	-4.627	-45.748	11	-54.435	0.296	0	39.225	proteins_0066	No	No	No	No
-497.378	35.58	0	-1.039	16.915	39.781	0	0	0	0	-809.754	32.65	-6.328	-12.035	23.786	337.663	-5.002	-8.002	-4.609	-45.748	16	-53.959	-0.066	0	40.247	proteins_0542	No	No	No	No
-497.377	38.795	0	-0.913	18.188	36.765	0	0	0	0	-810.169	32.577	-6.323	-11.604	23.867	337.678	-5.002	-8.002	-4.651	-45.748	9	-55.881	1.478	0.652	40.668	proteins_0625	No	No	No	No
-497.376	22.658	0	-2.266	10.709	20.915	0	0	0	0	-813.822	32.917	-6.203	-12.091	24.133	340.912	-5.109	-8.002	-4.363	-45.748	-5	-60.653	2.73	0.036	24.22	proteins_0371	No	No	No	No
-497.375	34.94	0	-1.431	16.185	34.753	0	0	0	0	-811.789	32.804	-6.273	-11.572	23.902	338.94	-5.057	-8.002	-4.582	-45.748	5	-55.046	2.479	0.082	34.892	proteins_0348	No	No	No	No
-497.374	37.682	0	-0.915	17.526	37.111	0	0	0	0	-810.395	32.55	-6.321	-11.732	23.961	337.874	-5.002	-8.002	-4.559	-45.748	11	-55.652	0.704	0	41.931	proteins_0227	No	No	No	No
-497.373	26.939	0	-1.264	12.943	23.858	0	0	0	0	-811.512	32.96	-6.322	-12.045	23.983	338.926	-5.008	-8.002	-4.605	-45.748	-11	-55.296	2.127	0.579	26.343	proteins_0098	No	No	No	No
-497.373	32.868	0	-2.077	15.776	31.796	0	0	0	0	-813.463	33.427	-6.266	-11.497	23.999	339.689	-4.984	-8.002	-4.529	-45.748	-1	-55.228	4.926	0.121	33.329	proteins_0239	No	No	No	No
-497.372	29.792	0	-1.449	13.661	30.123	0	0	0	0	-811.09	32.976	-6.301	-11.698	23.839	338.018	-5.007	-8.002	-4.36	-45.748	6	-53.581	2.313	0.911	28.903	proteins_0224	No	No	No	No
-497.37	41.035	0	-0.973	19.222	39.714	0	0	0	0	-810.033	32.604	-6.331	-11.889	23.839	337.834	-5.002	-8.002	-4.642	-45.748	13	-54.699	0.094	0.021	38.498	proteins_0634	No	No	No	No
-497.37	25.469	0	-1.333	11.777	24.525	0	0	0	0	-812.012	32.715	-6.286	-11.739	23.852	339.517	-5.043	-8.002	-4.624	-45.748	4	-53.071	2.187	0.023	25.911	proteins_0753	No	No	No	No
-497.367	34.5	0	-1.236	16.418	34.528	0	0	0	0	-810.374	32.786	-6.32	-11.975	23.834	338.053	-5.003	-8.002	-4.618	-45.748	10	-55.196	1.17	0	37.016	proteins_0292	No	No	No	No
-497.366	35.52	0	-1.139	16.763	35.031	0	0	0	0	-810.262	32.72	-6.35	-11.911	23.866	338.192	-5.263	-8.002	-4.609	-45.748	12	-55.124	1.03	0	36.613	proteins_0139	No	No	No	No
-497.363	33.465	0	-0.968	15.463	33.602	0	0	0	0	-810.85	32.601	-6.337	-11.948	23.824	338.7	-5.002	-8.002	-4.599	-45.748	7	-55.069	0.605	0	35.023	proteins_0419	No	No	No	No
-497.36	29.829	0	-1.369	13.639	28.584	0	0	0	0	-811.348	32.952	-6.328	-11.891	23.864	339.181	-5.006	-8.437	-4.599	-45.748	-4	-55.924	5.407	0.089	29.559	proteins_0117	No	No	No	No
-497.357	39.329	0	-0.924	18.181	37.1	0	0	0	0	-810.53	32.643	-6.304	-11.746	23.847	338.069	-5.002	-8.002	-4.585	-45.748	10	-54.754	1.105	0.179	38.151	proteins_0138	No	No	No	No
-497.357	35.512	0	-2.328	16.798	34.591	0	0	0	0	-812.311	32.907	-6.209	-11.367	23.793	338.888	-5.171	-8.002	-4.137	-45.748	-5	-57.739	1.978	0.007	38.248	proteins_0494	No	No	No	No
-497.354	29.029	0	-1.74	13.732	27.253	0	0	0	0	-813.113	33.088	-6.329	-11.566	24.669	339.541	-5.008	-8.002	-4.886	-45.748	-2	-56.075	2.924	0.894	28.187	proteins_0278	No	No	No	No
-497.353	20.962	0	-1.541	9.673	20.873	0	0	0	0	-812.61	32.889	-6.258	-12.045	24.922	339.021	-5.002	-8.002	-4.52	-45.748	3	-55.435	0.614	0.511	21.478	proteins_0465	No	No	No	No
-497.35	29.575	0	-1.138	13.647	29.753	0	0	0	0	-811.061	32.685	-6.328	-11.91	23.9	338.716	-5.002	-8.002	-4.599	-45.748	12	-53.76	0.605	0	29.324	proteins_0222	No	No	No	No
-497.35	30.276	0	-1.133	14.368	30.737	0	0	0	0	-810.482	32.627	-6.376	-12.111	23.811	338.838	-5.199	-8.002	-4.708	-45.748	-2	-57.003	2.117	0.377	32.706	proteins_0209	No	No	No	No
-497.347	28.345	0	-1.541	13.058	27.546	0	0	0	0	-810.25	32.847	-6.318	-11.859	23.8	337.787	-5.005	-8.002	-4.599	-45.748	3	-54.24	3.365	0.691	28.226	proteins_0600	No	No	No	No
-497.344	24.022	0	-1.836	11.524	21.484	0	0	0	0	-812.513	32.715	-6.27	-11.713	24.243	339.503	-5.058	-8.002	-4.499	-45.748	-12	-58.215	2.834	0.385	24.038	proteins_0163	No	No	No	No
-497.344	32.585	0	-1.556	15.478	32.361	0	0	0	0	-811.574	32.954	-6.341	-11.875	23.885	339.126	-5.159	-8.002	-4.609	-45.748	10	-54.374	1.197	0.03	32.99	proteins_0396	No	No	No	No
-497.343	28.677	0	-1.353	13.571	30.569	0	0	0	0	-810.841	32.612	-6.357	-12.12	23.843	339.024	-5.094	-8.002	-4.658	-45.748	7	-56.069	0.944	0.175	31.05	proteins_0514	No	No	No	No
-497.343	36.944	0	-0.878	17.2	36.475	0	0	0	0	-810.107	32.577	-6.322	-11.705	23.863	337.737	-5.002	-8.002	-4.633	-45.748	11	-55.146	0.704	0.436	38.346	proteins_0870	No	No	No	No
-497.341	29.729	0	-2.326	14.295	28.948	0	0	0	0	-811.339	32.975	-6.33	-11.722	23.74	338.717	-5.015	-8.002	-4.617	-45.748	0	-55.993	1.926	0.223	29.81	proteins_0151	No	No	No	No
-497.341	28.477	0	-1.026	13.028	26.082	0	0	0	0	-811.452	32.723	-6.326	-11.711	24.035	338.753	-5.005	-8.002	-4.609	-45.748	1	-53.833	3.022	0.297	26.517	proteins_0532	No	No	No	No
-497.34	35.005	0	-1.194	16.01	34.931	0	0	0	0	-810.572	32.684	-6.322	-11.861	23.867	338.228	-5.005	-8.002	-4.609	-45.748	11	-54.446	-0.214	0	34.238	proteins_0400	No	No	No	No
-497.332	31.916	0	-0.897	15.084	31.74	0	0	0	0	-810.549	32.681	-6.379	-12.05	23.876	338.754	-5.316	-8.002	-4.599	-45.748	14	-54.411	0.092	0.026	31.319	proteins_0712	No	No	No	No
-497.33	35.691	0	-0.939	16.388	36.036	0	0	0	0	-809.9	32.61	-6.321	-11.95	23.807	337.794	-5.002	-8.002	-4.618	-45.748	14	-54.228	-0.04	0	36.164	proteins_0544	No	No	No	No
-497.33	39.55	0	-1.058	18.492	38.041	0	0	0	0	-810.442	32.607	-6.32	-11.588	23.897	337.914	-5.011	-8.002	-4.638	-45.748	3	-56.174	0.953	0.232	39.108	proteins_0554	No	No	No	No
-497.33	30.42	0	-1.113	14.529	29.084	0	0	0	0	-810.305	32.566	-6.345	-12.085	23.837	338.492	-5.139	-8.002	-4.603	-45.748	9	-55.128	0.983	0.042	30.812	proteins_0662	No	No	No	No
-497.327	24.047	0	-1.302	11.201	23.707	0	0	0	0	-811.981	32.9	-6.312	-11.747	23.805	339.36	-5.002	-8.002	-4.599	-45.748	-4	-57.335	2.676	0.03	23.414	proteins_0593	No	No	No	No
-497.322	24.112	0	-1.486	11.444	19.562	0	0	0	0	-810.695	32.798	-6.366	-11.959	23.879	338.383	-5.008	-8.002	-4.603	-45.748	-8	-57.621	3.581	0.366	22.189	proteins_0113	No	No	No	No
-497.321	25.67	0	-1.789	12.468	24.066	0	0	0	0	-812.541	33.009	-6.366	-12.072	24.847	339.176	-5.014	-8.002	-4.611	-45.748	1	-57.324	2.088	0.049	25	proteins_0297	No	No	No	No
-497.317	30.798	0	-1.298	14.383	29.255	0	0	0	0	-811.253	32.851	-6.313	-11.641	23.957	338.457	-5.007	-8.002	-4.618	-45.748	4	-53.933	2.145	0.431	31.849	proteins_0386	No	No	No	No
-497.315	28.64	0	-1.342	13.089	28.029	0	0	0	0	-811.658	33.002	-6.321	-11.73	23.872	339.018	-5.008	-8.002	-4.74	-45.748	5	-55.914	3	0.075	26.859	proteins_0114	No	No	No	No
-497.315	36.087	0	-0.995	16.998	32.15	0	0	0	0	-810.37	32.692	-6.331	-11.953	23.854	338.261	-5.003	-8.089	-4.627	-45.748	9	-53.953	0.314	0.104	35.391	proteins_0059	No	No	No	No
-497.31	27	0	-0.954	12.4	27.681	0	0	0	0	-810.203	32.697	-6.349	-12.143	23.844	338.197	-5.002	-8.002	-4.599	-45.748	10	-53.879	-0.092	0.002	28.459	proteins_0219	No	No	No	No
-497.31	27.929	0	-1.434	13.375	25.241	0	0	0	0	-811.351	32.96	-6.324	-11.866	23.954	338.695	-5.02	-8.002	-4.607	-45.748	-3	-57.28	2.887	0.669	25.408	proteins_0722	No	No	No	No
-497.31	39.85	0	-0.855	18.497	39.798	0	0	0	0	-810.45	32.594	-6.322	-11.748	23.857	338.237	-5.095	-8.002	-4.633	-45.748	12	-55.172	0.502	0	39.518	proteins_0877	No	No	No	No
-497.309	34.057	0	-0.917	15.984	35.997	0	0	0	0	-810.044	32.61	-6.328	-11.95	23.847	337.925	-5.002	-8.002	-4.618	-45.748	10	-55.489	0.948	0.006	34.775	proteins_0534	No	No	No	No
-497.305	29.909	0	-1.359	13.69	28.774	0	0	0	0	-811.187	32.861	-6.335	-11.859	23.877	338.702	-5.005	-8.002	-4.609	-45.748	3	-55.598	2.679	0	32.293	proteins_0610	No	No	No	No
-497.304	31.508	0	-0.908	14.936	32.72	0	0	0	0	-810.003	32.604	-6.329	-11.96	23.82	337.933	-5.002	-8.002	-4.618	-45.748	12	-54.399	0.16	0.01	33.572	proteins_0393	No	No	No	No
-497.301	29.026	0	-1.691	13.283	30.157	0	0	0	0	-811.382	32.854	-6.326	-11.991	23.847	339.062	-5.005	-8.002	-4.609	-45.748	10	-53.945	1.076	0.029	29.077	proteins_0018	No	No	No	No
-497.297	24.091	0	-1.57	11.184	21.421	0	0	0	0	-813.122	32.82	-6.292	-11.868	24.279	340.237	-5.002	-8.002	-4.599	-45.748	-4	-54.619	3.826	0.166	24.52	proteins_0719	No	No	No	No
-497.284	39.844	0	-1.045	18.604	36.666	0	0	0	0	-810.634	32.676	-6.318	-11.689	23.867	338.204	-5.02	-8.002	-4.621	-45.748	3	-56.563	1.275	0.013	39.549	proteins_0758	No	No	No	No
-497.282	35.618	0	-1.142	16.301	31.66	0	0	0	0	-810.791	32.724	-6.278	-11.805	23.885	338.097	-5.004	-8.002	-4.36	-45.748	11	-55.08	0.27	0	31.702	proteins_0443	No	No	No	No
-497.279	42.144	0	-0.992	19.295	41.784	0	0	0	0	-810.743	32.566	-6.336	-11.813	23.858	338.643	-5.002	-8.345	-4.36	-45.748	12	-54.552	0.435	0	38.818	proteins_0397	No	No	No	No
-497.278	30.164	0	-1.102	14.129	24.182	0	0	0	0	-811.485	32.754	-6.353	-11.732	23.783	339.297	-5.184	-8.002	-4.608	-45.748	-4	-54.741	2.388	0.154	27.042	proteins_0086	No	No	No	No
-497.273	27.718	0	-1.027	12.971	27.03	0	0	0	0	-812.035	32.679	-6.355	-11.882	24.185	339.58	-5.091	-8.002	-4.603	-45.748	5	-57.054	1.644	0.69	28.167	proteins_0402	No	No	No	No
-497.272	31.456	0	-0.895	14.57	27.967	0	0	0	0	-810.904	32.619	-6.335	-12.134	23.834	339.009	-5.009	-8.002	-4.603	-45.748	5	-54.581	-0.466	0.469	29.598	proteins_0581	No	No	No	No
-497.271	33.528	0	-1.59	15.973	34.373	0	0	0	0	-810.432	32.705	-6.318	-11.822	23.957	337.99	-5.002	-8.002	-4.599	-45.748	2	-55.572	1.513	0.085	35.597	proteins_0361	No	No	No	No
-497.27	28.726	0	-0.929	13.356	28.86	0	0	0	0	-811.255	32.669	-6.358	-12.063	24.181	338.92	-5.004	-8.002	-4.609	-45.748	8	-54.54	1.798	0.115	30.309	proteins_0491	No	No	No	No
-497.262	24.825	0	-1.486	11.692	22.77	0	0	0	0	-812.928	33.022	-6.294	-11.813	23.811	340.293	-5.004	-8.002	-4.599	-45.748	-8	-52.707	3.763	0.35	25.118	proteins_0326	No	No	No	No
-497.261	28.17	0	-0.739	13.034	25.625	0	0	0	0	-811.945	32.792	-6.332	-11.795	23.967	339.391	-4.984	-8.002	-4.605	-45.748	-3	-55.696	3.269	0.594	29.924	proteins_0909	No	No	No	No
-497.259	32.001	0	-1.749	15.048	30.307	0	0	0	0	-811.856	32.985	-6.312	-11.555	23.854	339.042	-5.036	-8.002	-4.629	-45.748	-1	-53.933	5.085	0.703	32.837	proteins_0107	No	No	No	No
-497.257	24.492	0	-1.157	11.298	23.922	0	0	0	0	-811.555	32.851	-6.39	-11.827	23.837	339.332	-5.156	-8.002	-4.599	-45.748	4	-51.712	1.582	0.043	28.861	proteins_0868	No	No	No	No
-497.254	28.697	0	-1.267	13.536	28.735	0	0	0	0	-810.43	32.577	-6.347	-12.144	23.795	338.798	-5.096	-8.002	-4.658	-45.748	3	-55.654	1.123	0.163	29.582	proteins_0628	No	No	No	No
-497.249	23.004	0	-1.114	10.787	22.376	0	0	0	0	-812.323	32.925	-6.315	-11.855	24.417	339.262	-5.008	-8.002	-4.602	-45.748	-6	-57.924	1.912	0	24.359	proteins_0159	No	No	No	No
-497.246	29.401	0	-1.347	13.546	30.541	0	0	0	0	-810.564	32.824	-6.343	-11.861	23.771	338.297	-5.011	-8.002	-4.609	-45.748	7	-52.84	0.878	0.499	32.031	proteins_0562	No	No	No	No
-497.245	33.971	0	-1.595	15.706	33.754	0	0	0	0	-811.911	32.747	-6.304	-11.608	23.945	339.196	-5.008	-8.002	-4.551	-45.748	8	-52.221	1.311	0.01	33.592	proteins_0482	No	No	No	No
-497.244	30.183	0	-1.252	14.022	31.447	0	0	0	0	-811.704	32.72	-6.331	-11.877	23.903	339.688	-5.242	-8.043	-4.609	-45.748	5	-54.959	0.25	0.38	33.67	proteins_0436	No	No	No	No
-497.241	32.452	0	-0.993	15.279	35.613	0	0	0	0	-810.078	32.541	-6.33	-11.902	23.839	338.167	-5.002	-8.119	-4.609	-45.748	13	-54.992	0.1	0.429	35.43	proteins_0939	No	No	No	No
-497.24	36.82	0	-0.906	17.376	34.449	0	0	0	0	-810.303	32.624	-6.324	-11.901	23.943	338.012	-5.002	-8.002	-4.538	-45.748	9	-54.454	1.961	0.466	37.449	proteins_0317	No	No	No	No
-497.239	28.345	0	-1.078	13.213	26.16	0	0	0	0	-811.966	32.952	-6.337	-11.764	23.86	339.517	-5.152	-8.002	-4.599	-45.748	-5	-52.47	4.973	0.375	28.658	proteins_0023	No	No	No	No
-497.231	28.676	0	-1.018	13.341	21.151	0	0	0	0	-811.922	32.939	-6.41	-12.234	24.285	339.507	-5.002	-8.002	-4.644	-45.748	-6	-54.523	3.625	0.633	22.659	proteins_0587	No	No	No	No
-497.229	27.762	0	-1.514	13.216	24.11	0	0	0	0	-812.431	33.095	-6.367	-11.92	24.356	339.265	-4.98	-8.002	-4.497	-45.748	-9	-54.622	5.1	0.903	26.007	proteins_0746	No	No	No	No
-497.223	24.358	0	-0.961	11.463	24.498	0	0	0	0	-810.248	32.646	-6.343	-11.931	23.892	338.119	-5.008	-8.002	-4.599	-45.748	4	-57.042	0.977	0.011	26.03	proteins_0160	No	No	No	No
-497.223	28.659	0	-1.05	13.585	33.994	0	0	0	0	-810.176	32.819	-6.347	-12.233	23.776	338.312	-5.002	-8.002	-4.621	-45.748	13	-54.385	-0.453	0	34.844	proteins_0194	No	No	No	No
-497.222	28.132	0	-0.519	12.894	26.636	0	0	0	0	-810.612	32.714	-6.317	-11.971	23.773	338.526	-5.002	-8.002	-4.583	-45.748	9	-55.731	0.652	0.022	28.765	proteins_0475	No	No	No	No
-497.222	38.804	0	-1.127	18.081	36.543	0	0	0	0	-810.475	32.673	-6.311	-11.87	23.778	338.221	-5.002	-8.002	-4.487	-45.748	6	-56.962	2.328	0.161	40.348	proteins_0653	No	No	No	No
-497.22	28.176	0	-0.844	12.944	28.423	0	0	0	0	-810.564	32.715	-6.321	-12.004	23.887	338.42	-5.002	-8.002	-4.599	-45.748	12	-53.629	1.028	0	26.991	proteins_0720	No	No	No	No
-497.214	31.967	0	-1.597	14.98	30.399	0	0	0	0	-812.298	32.865	-6.306	-11.587	23.767	339.68	-4.944	-8.002	-4.641	-45.748	-6	-54.762	4.876	0.005	35.199	proteins_0167	No	No	No	No
-497.209	34.112	0	-1.287	16.241	34.037	0	0	0	0	-810.076	32.757	-6.303	-11.783	23.84	337.719	-5.005	-8.002	-4.609	-45.748	11	-54.332	0.808	0	34.02	proteins_0299	No	No	No	No
-497.206	25.193	0	-1.801	11.675	22.633	0	0	0	0	-811.479	32.866	-6.36	-11.885	23.841	339.517	-5.034	-8.298	-4.627	-45.748	-5	-58.246	1.768	0.764	25.625	proteins_0204	No	No	No	No
-497.204	24.979	0	-1.063	11.47	25.115	0	0	0	0	-810.913	32.832	-6.331	-11.83	23.753	338.641	-5.005	-8.002	-4.599	-45.748	-1	-56.249	1.8	0.356	28.974	proteins_0100	No	No	No	No
-497.2	26.742	0	-1.061	12.341	25.321	0	0	0	0	-811.36	32.797	-6.334	-11.88	23.828	339.272	-5.079	-8.002	-4.694	-45.748	0	-55.004	1.496	0.002	28.087	proteins_0573	No	No	No	No
-497.193	26.046	0	-1.224	11.935	25.716	0	0	0	0	-813.301	32.82	-6.319	-11.845	24.897	339.907	-5.002	-8.002	-4.599	-45.748	5	-56.651	0.906	0.669	26.874	proteins_0370	No	No	No	No
-497.188	25.478	0	-1.223	11.681	23.167	0	0	0	0	-812.302	33.105	-6.365	-11.71	23.787	339.776	-5.007	-8.002	-4.723	-45.748	-5	-56.111	2.638	0.059	25.011	proteins_0658	No	No	No	No
-497.185	33.826	0	-0.934	15.452	32.989	0	0	0	0	-810.799	32.805	-6.323	-11.811	23.893	338.358	-5.006	-8.002	-4.553	-45.748	7	-54.906	2.45	0	32.485	proteins_0892	No	No	No	No
-497.182	29.56	0	-1.113	13.594	24.704	0	0	0	0	-810.843	32.829	-6.339	-11.603	23.839	338.287	-5.002	-8.002	-4.599	-45.748	5	-54.352	0.447	0.624	23.139	proteins_0543	No	No	No	No
-497.181	35.061	0	-0.995	16.354	34.647	0	0	0	0	-810.262	32.649	-6.338	-11.826	23.805	338.325	-5.002	-8.157	-4.627	-45.748	11	-54.911	0.188	0	35.582	proteins_0598	No	No	No	No
-497.181	34.569	0	-1.275	15.85	29.643	0	0	0	0	-810.553	32.763	-6.322	-11.703	23.855	338.151	-5.005	-8.002	-4.618	-45.748	3	-53.974	2.004	0.783	31.776	proteins_0748	No	No	No	No
-497.18	25.544	0	-2.086	11.976	22.361	0	0	0	0	-811.986	33.085	-6.325	-11.978	23.695	339.688	-5.01	-8.002	-4.599	-45.748	-9	-57.103	3.312	0.797	24.456	proteins_0084	No	No	No	No
-497.178	23.014	0	-1.772	10.586	20.204	0	0	0	0	-811.408	33.199	-6.333	-11.886	23.852	338.792	-5.029	-8.002	-4.616	-45.748	-6	-57.373	3.295	0.093	25.544	proteins_0126	No	No	No	No
-497.178	29.325	0	-1.011	13.498	33.578	0	0	0	0	-810.423	32.756	-6.319	-11.751	23.873	338.039	-5.004	-8.002	-4.599	-45.748	12	-54.169	0.151	0.718	34.305	proteins_0668	No	No	No	No
-497.176	25.77	0	-1.608	12.285	22.584	0	0	0	0	-812.143	33.182	-6.336	-11.912	23.876	339.51	-5.003	-8.002	-4.599	-45.748	-6	-52.838	2.038	0.894	25.007	proteins_0648	No	No	No	No
-497.174	27.048	0	-1.82	12.561	25.771	0	0	0	0	-810.903	32.876	-6.344	-11.95	23.721	338.788	-5.003	-8.002	-4.609	-45.748	-8	-54.297	1.679	0.164	27.947	proteins_0262	No	No	No	No
-497.172	36.609	0	-0.924	17.014	36.52	0	0	0	0	-810.207	32.541	-6.332	-11.902	23.87	338.391	-5.002	-8.176	-4.609	-45.748	13	-54.721	0.1	0	36.437	proteins_0602	No	No	No	No
-497.172	40.544	0	-0.712	18.92	36.417	0	0	0	0	-810.051	32.583	-6.322	-11.604	23.863	337.762	-5.002	-8.002	-4.651	-45.748	7	-55.942	2.25	0.376	37.712	proteins_0749	No	No	No	No
-497.166	31.139	0	-1.109	14.662	34.393	0	0	0	0	-810.3	32.754	-6.306	-11.905	23.81	338.08	-5.002	-8.002	-4.545	-45.748	10	-55.196	1.089	0	35.59	proteins_0024	No	No	No	No
-497.166	42.307	0	-0.846	19.409	37.949	0	0	0	0	-810.216	32.692	-6.285	-11.828	23.839	337.984	-5.002	-8.002	-4.599	-45.748	12	-54.707	0.099	0	39.747	proteins_0762	No	No	No	No
-497.164	25.61	0	-1.79	12.4	24.472	0	0	0	0	-811.247	32.974	-6.361	-11.962	24.807	338.075	-5.08	-8.002	-4.619	-45.748	-3	-57.482	1.69	0.08	28.248	proteins_0315	No	No	No	No
-497.16	27.644	0	-1.06	12.696	25.392	0	0	0	0	-811.263	32.907	-6.34	-11.672	23.945	338.619	-5.006	-8.002	-4.599	-45.748	-2	-57.041	1.61	0.059	26.742	proteins_0874	No	No	No	No
-497.159	23.547	0	-1.251	10.861	25.571	0	0	0	0	-810.486	32.696	-6.32	-11.792	23.782	338.465	-5.025	-8.12	-4.61	-45.748	9	-57.019	0.223	0.252	27.91	proteins_0335	No	No	No	No
-497.158	22.287	0	-2.169	10.349	19.792	0	0	0	0	-813.98	33.065	-6.322	-11.603	24.667	340.368	-5.002	-8.002	-4.599	-45.748	-7	-55.943	3.351	0.592	21.434	proteins_0143	No	No	No	No
-497.155	23.817	0	-0.905	11.011	20.919	0	0	0	0	-811.31	32.758	-6.378	-12.064	24.327	338.915	-5.048	-8.002	-4.606	-45.748	-4	-56.428	0.958	0.872	25.141	proteins_0588	No	No	No	No
-497.154	21.585	0	-1.592	9.986	23.423	0	0	0	0	-810.908	32.709	-6.305	-11.853	24.012	338.497	-5.025	-8.002	-4.53	-45.748	5	-54.874	0.808	0.271	23.869	proteins_0185	No	No	No	No
-497.154	25.764	0	-0.903	11.836	20.432	0	0	0	0	-812.753	32.926	-6.359	-11.901	25.076	339.339	-5.108	-8.002	-4.624	-45.748	-5	-56.371	2.701	0.202	22.985	proteins_0705	No	No	No	No
-497.152	31.629	0	-0.909	14.95	28.4	0	0	0	0	-809.981	32.547	-6.327	-11.933	23.822	338.084	-5.002	-8.002	-4.612	-45.748	1	-55.859	2.034	0	28.341	proteins_0450	No	No	No	No
-497.147	30.478	0	-1.338	13.963	29.917	0	0	0	0	-809.796	32.83	-6.341	-11.923	23.764	337.68	-5.003	-8.002	-4.609	-45.748	11	-55.308	0.997	0	30.73	proteins_0786	No	No	No	No
-497.142	36.28	0	-0.977	17.237	35.272	0	0	0	0	-810.549	32.798	-6.271	-11.851	23.878	337.967	-5.003	-8.002	-4.36	-45.748	7	-55.045	2.696	0.037	38.331	proteins_0162	No	No	No	No
-497.14	28.66	0	-1.353	13.74	24.668	0	0	0	0	-811.898	32.79	-6.335	-11.802	24.528	338.816	-4.993	-8.002	-4.497	-45.748	-6	-54.616	2.887	0.778	26.587	proteins_0089	No	No	No	No
-497.14	29.792	0	-0.964	13.878	28.518	0	0	0	0	-810.356	32.629	-6.276	-11.894	23.848	338.167	-4.931	-8.002	-4.577	-45.748	6	-55.371	1.289	0.068	28.877	proteins_0825	No	No	No	No
-497.139	40.23	0	-0.839	18.601	36.827	0	0	0	0	-810.458	32.601	-6.313	-11.924	23.866	338.283	-5.002	-8.084	-4.36	-45.748	7	-53.795	0.458	0.293	38.874	proteins_0651	No	No	No	No
-497.135	24.608	0	-1.201	11.388	21.33	0	0	0	0	-811.841	33.03	-6.341	-11.686	23.753	339.427	-5.128	-8.002	-4.599	-45.748	-6	-56.835	3	0.852	25.012	proteins_0281	No	No	No	No
-497.135	27.405	0	-1.56	12.596	23.919	0	0	0	0	-811.073	32.952	-6.319	-11.81	23.795	338.673	-5.003	-8.002	-4.599	-45.748	7	-54.897	1.241	0.124	26.061	proteins_0796	No	No	No	No
-497.134	27.824	0	-1.687	13.516	26.027	0	0	0	0	-812.499	33.148	-6.355	-11.817	23.766	339.877	-4.966	-8.002	-4.538	-45.748	-5	-55.469	2.026	0.168	26.666	proteins_0080	No	No	No	No
-497.134	28.192	0	-0.644	13.25	26.521	0	0	0	0	-810.73	32.635	-6.324	-11.738	24.033	338.383	-5.02	-8.002	-4.623	-45.748	4	-54.717	0.77	0.179	28.39	proteins_0215	No	No	No	No
-497.128	40.333	0	-0.726	18.898	36.756	0	0	0	0	-809.953	32.597	-6.318	-11.901	23.918	337.827	-5.002	-8.002	-4.545	-45.748	8	-55.757	2.061	0.006	36.776	proteins_0088	No	No	No	No
-497.127	26.353	0	-1.417	12.163	25.852	0	0	0	0	-811.738	32.663	-6.304	-11.834	23.976	339.639	-5.043	-8.199	-4.538	-45.748	6	-57.96	1.31	0	31.277	proteins_0338	No	No	No	No
-497.126	28.818	0	-0.602	13.538	31.037	0	0	0	0	-810.486	32.774	-6.329	-12.192	23.819	338.621	-5.017	-8.002	-4.566	-45.748	7	-55.583	0.811	0.781	33.02	proteins_0545	No	No	No	No
-497.124	35.378	0	-1.264	16.397	32.525	0	0	0	0	-810.296	32.656	-6.338	-11.878	23.796	338.3	-5.002	-8.002	-4.612	-45.748	-1	-56.651	1.787	0.14	34.713	proteins_0663	No	No	No	No
-497.122	28.046	0	-0.663	12.965	33.249	0	0	0	0	-809.756	32.583	-6.306	-12.03	23.846	337.893	-5.002	-8.002	-4.599	-45.748	14	-53.984	-0.319	0	30.79	proteins_0201	No	No	No	No
-497.111	39.768	0	-0.835	18.627	36.738	0	0	0	0	-810.319	32.776	-6.338	-11.701	23.923	337.926	-5.002	-8.002	-4.627	-45.748	4	-56.472	1.778	0.202	37.721	proteins_0773	No	No	No	No
-497.104	39.147	0	-0.897	18.017	38.347	0	0	0	0	-810.622	32.595	-6.339	-11.715	23.876	338.478	-5.002	-8.002	-4.627	-45.748	12	-54.369	-0.039	0	40.045	proteins_0816	No	No	No	No
-497.1	31.448	0	-0.572	14.383	32.549	0	0	0	0	-811.925	32.711	-6.318	-11.666	23.949	339.438	-5.154	-8.002	-4.385	-45.748	11	-55.261	1.46	0	33.121	proteins_0476	No	No	No	No
-497.095	29.843	0	-0.872	13.85	30.537	0	0	0	0	-810.555	32.631	-6.348	-11.93	23.813	338.718	-5.015	-8.002	-4.66	-45.748	2	-55.438	0.825	0.799	31.796	proteins_0049	No	No	No	No
-497.09	33.509	0	-1.079	15.549	32.207	0	0	0	0	-810.217	32.768	-6.294	-11.784	23.779	338.022	-5.005	-8.002	-4.609	-45.748	11	-55.536	2.22	0	31.593	proteins_0823	No	No	No	No
-497.088	40.657	0	-0.726	19.051	37.021	0	0	0	0	-810.01	32.642	-6.314	-11.895	23.832	337.975	-5.002	-8.002	-4.567	-45.748	12	-55.006	0.718	0	37.325	proteins_0105	No	No	No	No
-497.087	30.591	0	-1.503	14.521	29.609	0	0	0	0	-810.893	32.709	-6.363	-12.277	23.96	339.137	-5.008	-8.002	-4.603	-45.748	3	-56.659	2.295	0.239	32.09	proteins_0101	No	No	No	No
-497.087	25.382	0	-1.048	11.823	28.392	0	0	0	0	-811.341	32.72	-6.41	-11.758	23.817	339.413	-5.099	-8.002	-4.679	-45.748	12	-54.091	0.305	0	30.32	proteins_0694	No	No	No	No
-497.086	32.404	0	-1.22	15.227	30.758	0	0	0	0	-812.08	32.792	-6.322	-11.597	23.837	339.809	-5.159	-8.002	-4.615	-45.748	0	-54.693	3.51	0.05	32.473	proteins_0838	No	No	No	No
-497.083	26.098	0	-1.023	11.899	23.008	0	0	0	0	-811.131	32.701	-6.349	-11.949	23.875	339.282	-5.026	-8.109	-4.629	-45.748	1	-54.038	2.938	0.039	24.583	proteins_0792	No	No	No	No
-497.081	36.411	0	-0.685	16.763	35.428	0	0	0	0	-809.793	32.604	-6.327	-11.701	23.839	337.667	-5.002	-8.002	-4.618	-45.748	10	-55.433	0.642	0.087	36.91	proteins_0282	No	No	No	No
-497.078	27.161	0	-0.851	13.027	24.867	0	0	0	0	-810.932	32.767	-6.338	-11.951	24.094	338.635	-5.003	-8.002	-4.599	-45.748	-2	-54.706	1.435	0.785	27.842	proteins_0926	No	No	No	No
-497.077	32.589	0	-1.055	15.094	34.841	0	0	0	0	-811.495	32.575	-6.317	-12.004	23.826	339.735	-5.011	-8.002	-4.635	-45.748	7	-55.341	0.756	0	37.738	proteins_0323	No	No	No	No
-497.074	43.588	0	-0.678	20.275	43.533	0	0	0	0	-809.852	32.604	-6.323	-11.604	23.821	337.682	-5.002	-8.002	-4.651	-45.748	14	-54.559	0.187	0	43.652	proteins_0435	No	No	No	No
-497.069	35.189	0	-1.151	16.49	33.009	0	0	0	0	-809.609	32.59	-6.327	-11.842	23.773	337.735	-5.002	-8.002	-4.639	-45.748	6	-55.338	1.297	0.667	35.434	proteins_0318	No	No	No	No
-497.068	31.442	0	-0.823	14.618	31.447	0	0	0	0	-810.755	32.765	-6.347	-12.047	23.908	338.761	-5.003	-8.002	-4.599	-45.748	12	-54.054	0.304	0	33.274	proteins_0304	No	No	No	No
-497.067	26.564	0	-1.46	12.553	24.754	0	0	0	0	-811.03	32.808	-6.316	-11.686	23.909	338.6	-5.003	-8.002	-4.599	-45.748	-5	-54.421	1.207	0.434	30.527	proteins_0708	No	No	No	No
-497.064	36.831	0	-1.069	16.925	34.276	0	0	0	0	-811.225	32.71	-6.22	-11.819	23.991	338.378	-4.995	-8.002	-4.134	-45.748	-2	-56.247	1.875	0.472	35.675	proteins_0358	No	No	No	No
-497.063	35.006	0	-1.703	16.304	34.604	0	0	0	0	-811.808	32.644	-6.201	-11.561	24.222	338.656	-4.889	-8.002	-4.375	-45.748	2	-56.272	2.964	0.019	33.381	proteins_0616	No	No	No	No
-497.054	34.028	0	-0.637	15.682	30.086	0	0	0	0	-810.701	32.647	-6.342	-11.761	23.859	338.601	-5.006	-8.002	-4.599	-45.748	5	-55.575	0.282	0	31.882	proteins_0585	No	No	No	No
-497.052	37.697	0	-0.688	17.63	37.014	0	0	0	0	-810.003	32.676	-6.326	-12.016	23.811	338.169	-5.004	-8.002	-4.609	-45.748	11	-54.496	1.368	0	36.119	proteins_0517	No	No	No	No
-497.052	37.146	0	-1.123	17.506	37.424	0	0	0	0	-810.804	32.623	-6.314	-11.842	24.465	338.145	-5.002	-8.002	-4.574	-45.748	7	-56.129	2.182	0	40.503	proteins_0495	No	No	No	No
-497.049	37.753	0	-1.376	17.387	35.629	0	0	0	0	-811.81	32.975	-6.241	-11.692	23.927	338.674	-5.001	-8.002	-4.132	-45.748	3	-56.636	1.821	0.006	37.245	proteins_0033	No	No	No	No
-497.04	28.128	0	-0.82	12.898	26.72	0	0	0	0	-810.464	32.729	-6.314	-12.15	23.821	338.699	-5.009	-8.002	-4.603	-45.748	8	-54.671	0.545	0.145	26.624	proteins_0776	No	No	No	No
-497.037	27.002	0	-0.619	12.669	26.443	0	0	0	0	-810.167	32.622	-6.292	-11.657	23.761	338.063	-5.055	-8.002	-4.564	-45.748	11	-56.568	0.01	0	27.878	proteins_0345	No	No	No	No
-497.035	31.803	0	-0.786	14.641	28.287	0	0	0	0	-810.44	32.565	-6.338	-11.878	23.849	338.576	-5.002	-8.002	-4.618	-45.748	2	-55.54	1.38	0.152	28.107	proteins_0654	No	No	No	No
-497.032	30.819	0	-0.567	14.202	29.224	0	0	0	0	-809.913	32.577	-6.33	-11.943	23.857	338.08	-5.002	-8.002	-4.609	-45.748	12	-54.873	0.696	0.402	32.221	proteins_0607	No	No	No	No
-497.032	40.043	0	-0.82	18.439	37.65	0	0	0	0	-809.914	32.589	-6.324	-11.715	23.845	337.847	-5.002	-8.002	-4.609	-45.748	11	-54.384	-0.164	0	38.167	proteins_0556	No	No	No	No
-497.031	32.352	0	-0.672	14.982	32.483	0	0	0	0	-810.467	32.601	-6.325	-11.731	23.897	338.373	-5.002	-8.002	-4.627	-45.748	13	-54.311	0.541	0	30.184	proteins_0509	No	No	No	No
-497.026	25.288	0	-1.768	12.121	21.639	0	0	0	0	-813.191	33.055	-6.342	-12.373	25.852	339.346	-5.088	-8.002	-4.536	-45.748	-7	-57.76	2.409	0.104	23.56	proteins_0682	No	No	No	No
-497.025	30.543	0	-0.551	14.134	28.482	0	0	0	0	-810.896	32.645	-6.34	-12.102	23.949	339.081	-5.008	-8.002	-4.603	-45.748	5	-56.144	0.734	0.039	28.099	proteins_0426	No	No	No	No
-497.005	32.057	0	-0.953	14.825	32.146	0	0	0	0	-811.065	32.721	-6.295	-11.748	23.874	338.862	-5.005	-8.002	-4.599	-45.748	12	-53.209	0.304	0.011	29.214	proteins_0420	No	No	No	No
-497.001	43.42	0	-0.49	20.171	37.154	0	0	0	0	-809.624	32.62	-6.276	-11.901	23.862	337.43	-5.002	-8.002	-4.36	-45.748	9	-55.428	1.023	0	36.078	proteins_0207	No	No	No	No
-497	26.646	0	-0.829	12.333	25.915	0	0	0	0	-811.036	32.589	-6.241	-11.992	23.803	339.182	-5.025	-8.002	-4.53	-45.748	9	-56.169	0.755	0.215	27.028	proteins_0742	No	No	No	No
-496.999	21.998	0	-1.634	10.191	20.403	0	0	0	0	-812.069	32.917	-6.318	-12.094	24.801	339.315	-5.194	-8.002	-4.607	-45.748	-6	-54.94	2.526	0.364	27.112	proteins_0117	No	No	No	No
-496.996	27.621	0	-1.006	12.605	26.143	0	0	0	0	-812.302	32.939	-6.337	-11.589	23.856	339.801	-5.006	-8.002	-4.609	-45.748	-2	-52.94	2.99	0.055	26.996	proteins_0356	No	No	No	No
-496.996	21.714	0	-2.285	9.947	18.685	0	0	0	0	-812.567	33.116	-6.34	-11.624	24.519	339.15	-4.964	-8.002	-4.536	-45.748	-7	-55.805	3.578	0.143	21.61	proteins_0567	No	No	No	No
-496.995	29.293	0	-0.86	13.395	29.215	0	0	0	0	-810.669	32.688	-6.314	-11.82	23.885	338.588	-5.004	-8.002	-4.599	-45.748	12	-54.371	0.521	0	29.836	proteins_0629	No	No	No	No
-496.994	27.616	0	-0.855	12.705	29.391	0	0	0	0	-811.614	32.769	-6.306	-11.776	23.93	339.499	-5.006	-8.002	-4.74	-45.748	6	-55.459	0.986	0	28.167	proteins_0924	No	No	No	No
-496.986	26.137	0	-1.524	12.06	22.905	0	0	0	0	-811.22	33.008	-6.334	-11.667	23.839	338.75	-5.008	-8.002	-4.603	-45.748	-1	-55.951	2.995	0.028	25.886	proteins_0507	No	No	No	No
-496.986	35.076	0	-1.015	16.637	31.114	0	0	0	0	-810.181	32.723	-6.292	-11.694	23.868	337.955	-5.006	-8.002	-4.609	-45.748	12	-53.526	0.38	0.036	30.262	proteins_0844	No	No	No	No
-496.985	23.931	0	-0.631	10.973	20.314	0	0	0	0	-812.524	33.19	-6.334	-11.65	24.502	339.164	-5.064	-8.002	-4.52	-45.748	-9	-55.048	2.159	0.803	22.837	proteins_0099	No	No	No	No
-496.981	24.359	0	-0.837	11.189	21.499	0	0	0	0	-810.425	32.804	-6.34	-11.894	23.754	338.471	-5.002	-8.002	-4.6	-45.748	6	-56.155	0.223	0	22.913	proteins_0329	No	No	No	No
-496.975	29.53	0	-0.5	13.711	27.873	0	0	0	0	-809.747	32.645	-6.335	-12.102	23.83	338.09	-5.002	-8.002	-4.603	-45.748	5	-56.407	1.222	0.966	28.262	proteins_0187	No	No	No	No
-496.97	25.959	0	-0.669	12.11	27.877	0	0	0	0	-811.511	33.084	-6.307	-12.022	24.212	338.925	-5.002	-8.002	-4.599	-45.748	-4	-55.924	4.743	0.716	24.784	proteins_0098	No	No	No	No
-496.967	27.4	0	-1.304	13.285	22.342	0	0	0	0	-811.186	32.975	-6.359	-11.783	23.704	339.044	-5.008	-8.002	-4.603	-45.748	-9	-52.904	3.44	0.434	23.716	proteins_0829	No	No	No	No
-496.966	24.009	0	-0.61	11.079	21.218	0	0	0	0	-810.767	32.851	-6.318	-11.89	23.728	338.783	-5.002	-8.002	-4.6	-45.748	-5	-54.64	3.23	0.165	25.029	proteins_0631	No	No	No	No
-496.964	37.103	0	-0.873	17.171	37.678	0	0	0	0	-811.759	32.833	-6.25	-11.629	23.828	339.136	-5.007	-8.002	-4.366	-45.748	9	-53.558	0.864	0	34.508	proteins_0129	No	No	No	No
-496.956	32.246	0	-0.905	14.76	31.529	0	0	0	0	-809.313	32.847	-6.308	-11.953	23.731	337.41	-5.003	-8.002	-4.618	-45.748	8	-55.586	2.47	0.267	33.695	proteins_0416	No	No	No	No
-496.948	26.236	0	-0.991	12.259	21.007	0	0	0	0	-813.029	33.099	-6.314	-11.799	25.188	339.272	-5.008	-8.002	-4.608	-45.748	-14	-56.516	1.984	0.854	25.066	proteins_0100	No	No	No	No
-496.948	33.464	0	-0.853	15.969	30.947	0	0	0	0	-810.158	32.679	-6.325	-11.862	23.847	338.224	-5.005	-8.002	-4.599	-45.748	7	-54.976	1.875	0.038	30.948	proteins_0574	No	No	No	No
-496.945	34.078	0	-0.86	15.623	33.467	0	0	0	0	-810.024	32.739	-6.305	-11.779	23.843	337.952	-5.004	-8.002	-4.618	-45.748	11	-54.446	-0.068	0.019	33.946	proteins_0894	No	No	No	No
-496.944	25.657	0	-1.494	12.174	23.78	0	0	0	0	-813.434	33.193	-6.309	-12.041	23.753	341.265	-5.017	-8.002	-4.603	-45.748	-5	-56.268	2.19	0.229	27.074	proteins_0715	No	No	No	No
-496.943	39.084	0	-1.075	17.875	36.962	0	0	0	0	-810.137	32.632	-6.303	-11.776	23.792	338.22	-5.002	-8.002	-4.618	-45.748	12	-54.369	0.225	0	36.218	proteins_0279	No	No	No	No
-496.94	31.629	0	-0.589	14.723	31.377	0	0	0	0	-810.766	32.739	-6.329	-12.062	23.847	338.985	-5.004	-8.002	-4.599	-45.748	9	-54.012	1.192	0	30.822	proteins_0512	No	No	No	No
-496.935	34.902	0	-0.6	16.12	34.825	0	0	0	0	-809.579	32.656	-6.329	-11.705	23.788	337.603	-5.002	-8.002	-4.618	-45.748	12	-54.571	0.046	0.049	35.362	proteins_0900	No	No	No	No
-496.933	44.979	0	-0.906	20.592	42.67	0	0	0	0	-810.039	32.639	-6.314	-11.691	23.858	338.029	-5.002	-8.002	-4.664	-45.748	8	-55.763	0.921	0.072	41.351	proteins_0039	No	No	No	No
-496.932	33.868	0	-1.133	15.65	33.03	0	0	0	0	-809.417	32.645	-6.321	-11.921	23.738	337.702	-5.008	-8.002	-4.6	-45.748	0	-56.991	2.576	0.018	37.837	proteins_0095	No	No	No	No
-496.931	42.959	0	-0.534	19.69	43.284	0	0	0	0	-809.844	32.604	-6.317	-11.701	23.822	337.899	-5.002	-8.002	-4.642	-45.748	11	-55.19	0.594	0	42.63	proteins_0535	No	No	No	No
-496.922	34.003	0	-0.489	15.582	31.598	0	0	0	0	-810.229	32.648	-6.329	-11.834	23.86	338.324	-5.003	-8.002	-4.609	-45.748	13	-54.087	0.535	0	30.774	proteins_0115	No	No	No	No
-496.919	36.147	0	-0.768	16.909	34.627	0	0	0	0	-811.752	32.654	-6.319	-11.485	23.882	339.545	-5.069	-8.002	-4.625	-45.748	8	-53.986	0.933	0.021	36.603	proteins_0632	No	No	No	No
-496.915	33.142	0	-0.666	15.501	33.834	0	0	0	0	-809.595	32.541	-6.318	-11.769	23.835	337.768	-5.002	-8.002	-4.624	-45.748	8	-55.034	0.483	0	34.535	proteins_0614	No	No	No	No
-496.912	32.545	0	-0.915	14.905	29.054	0	0	0	0	-812.09	32.78	-6.245	-11.554	24.02	339.259	-5.148	-8.002	-4.185	-45.748	-7	-57.807	2.034	0.08	30.908	proteins_0118	No	No	No	No
-496.911	24.967	0	-0.757	11.702	30.559	0	0	0	0	-811.442	32.624	-6.337	-11.699	23.89	339.5	-5.067	-8.002	-4.631	-45.748	4	-55.882	0.556	0.004	31.254	proteins_0118	No	No	No	No
-496.91	26.934	0	-1.18	13.022	22.683	0	0	0	0	-812.3	33.04	-6.321	-11.546	24.451	339.138	-5.015	-8.002	-4.607	-45.748	-8	-57.252	2.532	0.491	28.445	proteins_0060	No	No	No	No
-496.907	38.502	0	-0.695	17.716	34.75	0	0	0	0	-809.929	32.589	-6.342	-11.902	23.828	338.2	-5.002	-8.002	-4.599	-45.748	12	-54.877	0.296	0	35.761	proteins_0539	No	No	No	No
-496.906	33.796	0	-0.981	15.988	30.078	0	0	0	0	-812.005	32.73	-6.2	-11.578	23.861	339.465	-5.013	-8.002	-4.416	-45.748	-5	-56.322	2.626	0.027	31.399	proteins_0783	No	No	No	No
-496.901	25.111	0	-0.638	11.831	22.966	0	0	0	0	-811.085	32.823	-6.32	-11.734	23.98	338.795	-5.008	-8.002	-4.602	-45.748	0	-55.07	1.827	0.133	27.409	proteins_0237	No	No	No	No
-496.901	31.351	0	-0.657	14.699	35.195	0	0	0	0	-809.528	32.547	-6.327	-11.902	23.82	337.851	-5.002	-8.002	-4.609	-45.748	12	-54.877	0.296	0	35.447	proteins_0772	No	No	No	No
-496.897	35.135	0	-0.437	16.107	35.45	0	0	0	0	-810.256	32.583	-6.327	-11.902	23.851	338.657	-5.002	-8.134	-4.618	-45.748	13	-54.091	0.043	0.08	35.139	proteins_0902	No	No	No	No
-496.881	31.472	0	-0.603	15.141	34.072	0	0	0	0	-810.293	32.758	-6.357	-12.155	23.796	338.721	-5.002	-8.002	-4.599	-45.748	12	-54.632	-0.058	0	35.503	proteins_0408	No	No	No	No
-496.877	29.496	0	-0.738	13.702	29.676	0	0	0	0	-809.567	32.623	-6.328	-11.902	23.785	337.863	-5.002	-8.002	-4.599	-45.748	13	-54.463	0.076	0	29.839	proteins_0650	No	No	No	No
-496.874	26.188	0	-1.306	12.422	20.823	0	0	0	0	-811.754	32.742	-6.378	-12.441	25.344	338.973	-5.008	-8.002	-4.602	-45.748	-9	-56.288	3.091	0.932	24.235	proteins_0394	No	No	No	No
-496.873	24.923	0	-0.933	11.433	23.3	0	0	0	0	-810.276	32.888	-6.337	-12.04	23.971	338.273	-5.002	-8.002	-4.599	-45.748	-3	-53.116	1.947	0.103	26.967	proteins_0228	No	No	No	No
-496.872	29.494	0	-0.641	13.604	27.749	0	0	0	0	-811.066	32.766	-6.321	-11.954	23.858	339.235	-5.008	-8.002	-4.63	-45.748	3	-56.573	1.927	0.518	30.977	proteins_0697	No	No	No	No
-496.869	40.751	0	-0.851	18.928	35.234	0	0	0	0	-810.554	32.697	-6.33	-11.956	24.278	338.296	-5.002	-8.002	-4.546	-45.748	8	-54.78	0.496	0.177	34.723	proteins_0274	No	No	No	No
-496.867	30.116	0	-0.498	13.846	28.304	0	0	0	0	-809.67	32.75	-6.323	-12.016	23.776	337.969	-5.004	-8.002	-4.599	-45.748	10	-54.816	-0.016	0	30.585	proteins_0584	No	No	No	No
-496.864	29.003	0	-0.395	14.042	23.657	0	0	0	0	-811.081	32.728	-6.334	-11.821	24.258	338.737	-5.002	-8.002	-4.599	-45.748	-3	-56.998	1.68	0.797	26.084	proteins_0656	No	No	No	No
-496.864	32.633	0	-0.919	15.094	30.183	0	0	0	0	-810.655	32.762	-6.364	-11.744	23.84	338.746	-5.099	-8.002	-4.599	-45.748	10	-53.199	0.371	0.045	30.47	proteins_0872	No	No	No	No
-496.862	27.833	0	-1.211	13.223	24.747	0	0	0	0	-810.717	32.863	-6.326	-11.8	23.75	338.727	-5.008	-8.002	-4.602	-45.748	-3	-58.151	2.579	0.192	23.684	proteins_0100	No	No	No	No
-496.859	40.658	0	-0.399	18.603	35.523	0	0	0	0	-809.863	32.583	-6.325	-11.715	23.854	337.968	-5.002	-8.002	-4.609	-45.748	14	-54.442	0.252	0.011	38.003	proteins_0609	No	No	No	No
-496.858	24.257	0	-1.281	11.469	20.926	0	0	0	0	-810.514	33.005	-6.351	-12.156	24.749	337.787	-5.02	-8.002	-4.607	-45.748	-4	-57.153	3.109	0.344	22.726	proteins_0615	No	No	No	No
-496.854	24.112	0	-1.153	11.099	21.332	0	0	0	0	-810.505	32.878	-6.359	-11.931	23.808	338.607	-5.002	-8.002	-4.599	-45.748	-12	-54.613	2.488	0.213	21.714	proteins_0778	No	No	No	No
-496.853	29.04	0	-1.157	13.789	26.536	0	0	0	0	-812.495	32.889	-6.341	-12.132	25.611	339.024	-5.047	-8.002	-4.612	-45.748	-4	-55.302	1.973	0.058	29.025	proteins_0716	No	No	No	No
-496.852	34.246	0	-0.394	15.809	32.521	0	0	0	0	-809.795	32.685	-6.27	-11.992	23.878	337.754	-5.002	-8.002	-4.36	-45.748	7	-53.073	0.9	0.117	31.33	proteins_0344	No	No	No	No
-496.851	33.038	0	-0.865	15.475	31.977	0	0	0	0	-810.314	32.828	-6.322	-11.777	23.824	338.274	-5.005	-8.002	-4.609	-45.748	12	-54.054	0.304	0	32.22	proteins_0312	No	No	No	No
-496.851	32.56	0	-1.02	15.534	29.981	0	0	0	0	-811.587	32.657	-6.324	-11.632	23.856	339.393	-4.887	-8.002	-4.576	-45.748	-5	-55.167	4.743	0.215	31.286	proteins_0403	No	No	No	No
-496.85	38.936	0	-0.592	18.092	37.585	0	0	0	0	-810.856	32.654	-6.241	-11.574	23.885	338.4	-5.008	-8.002	-4.36	-45.748	9	-54.827	0.679	0.151	35.408	proteins_0078	No	No	No	No
-496.847	45.088	0	-0.705	20.652	38.446	0	0	0	0	-810.124	32.566	-6.347	-11.705	23.871	338.43	-5.002	-8.179	-4.609	-45.748	11	-54.435	0.347	0	38.397	proteins_0492	No	No	No	No
-496.841	25.986	0	-1.193	12.664	24.297	0	0	0	0	-812.267	32.909	-6.352	-11.812	24.789	339.25	-5.008	-8.002	-4.602	-45.748	-1	-56.909	2.501	0.097	26.468	proteins_0489	No	No	No	No
-496.84	32.83	0	-0.84	15.455	32.943	0	0	0	0	-810.696	32.749	-6.344	-11.841	23.845	338.801	-5.004	-8.002	-4.599	-45.748	4	-54.222	1.856	0.802	30.997	proteins_0007	No	No	No	No
-496.84	29.413	0	-2.035	14.171	25.982	0	0	0	0	-813.29	33.315	-6.456	-11.84	24.272	340.932	-5.309	-8.002	-4.713	-45.748	-9	-56.05	4.734	0.927	27.825	proteins_0202	No	No	No	No
-496.837	30.354	0	-0.983	13.961	34.237	0	0	0	0	-810.657	32.82	-6.324	-11.751	23.835	338.594	-5.005	-8.002	-4.599	-45.748	12	-54.24	0.096	0	32.358	proteins_0520	No	No	No	No
-496.835	26.502	0	-1.282	12.685	24.418	0	0	0	0	-813.075	32.864	-6.352	-11.873	25.204	339.641	-4.941	-8.002	-4.554	-45.748	-5	-56.583	2.647	0.362	25.211	proteins_0500	No	No	No	No
-496.826	35.09	0	-0.506	16.324	30.934	0	0	0	0	-810.048	32.692	-6.375	-11.93	23.84	338.349	-5.004	-8.002	-4.599	-45.748	11	-53.81	0.216	0.079	31.545	proteins_0780	No	No	No	No
-496.815	27.367	0	-0.466	12.864	30.059	0	0	0	0	-809.889	32.674	-6.376	-11.939	23.735	338.436	-5.107	-8.002	-4.599	-45.748	11	-54.847	-0.008	0	30.563	proteins_0306	No	No	No	No
-496.808	30.93	0	-1.076	14.546	31.329	0	0	0	0	-810.822	32.787	-6.345	-11.743	23.781	338.886	-5.003	-8.002	-4.599	-45.748	4	-54.981	2.331	0.566	34.648	proteins_0148	No	No	No	No
-496.794	27.804	0	-1.279	13.278	24.36	0	0	0	0	-813.112	33.076	-6.336	-11.694	24.482	340.215	-5.072	-8.002	-4.603	-45.748	-7	-55.587	3.366	0.387	25.705	proteins_0637	No	No	No	No
-496.788	35.765	0	-0.987	16.418	32.762	0	0	0	0	-810.949	32.985	-6.303	-11.707	23.813	338.733	-5.018	-8.002	-4.594	-45.748	2	-56.665	3.106	0	33.999	proteins_0368	No	No	No	No
-496.781	29.927	0	-0.627	13.958	27.844	0	0	0	0	-810.588	32.758	-6.337	-11.728	23.753	338.713	-5.002	-8.002	-4.599	-45.748	4	-56.319	1.651	0.266	29.767	proteins_0150	No	No	No	No
-496.777	35.026	0	-0.312	16.12	39.575	0	0	0	0	-809.648	32.577	-6.333	-11.715	23.858	337.854	-5.002	-8.002	-4.618	-45.748	17	-54.757	0.064	0	39.874	proteins_0549	No	No	No	No
-496.773	34.632	0	-0.617	15.904	37.349	0	0	0	0	-809.842	32.559	-6.315	-11.715	23.838	338.062	-5.002	-8.002	-4.609	-45.748	14	-54.208	0.252	0	39.256	proteins_0963	No	No	No	No
-496.769	36.98	0	-0.69	16.947	32.172	0	0	0	0	-810.54	32.546	-6.292	-11.698	23.766	338.666	-5.06	-8.002	-4.406	-45.748	1	-57.391	3.342	0.105	34.016	proteins_0001	No	No	No	No
-496.762	23.18	0	-1.898	10.774	20.991	0	0	0	0	-811.4	32.717	-6.371	-12.054	24.879	339.035	-5.212	-8.002	-4.606	-45.748	-9	-55.291	2.212	0.217	23.563	proteins_0186	No	No	No	No
-496.758	33.869	0	-1.249	15.618	31.643	0	0	0	0	-810.62	32.88	-6.301	-11.962	23.816	338.606	-5.004	-8.002	-4.423	-45.748	3	-55.397	3.226	0	32.357	proteins_0385	No	No	No	No
-496.752	27.447	0	-0.803	13.207	31.147	0	0	0	0	-810.838	32.73	-6.345	-11.939	23.765	339.245	-5.002	-8.002	-4.618	-45.748	-2	-57.003	1.902	0.026	32.833	proteins_0021	No	No	No	No
-496.751	24.865	0	-1.254	11.5	20.035	0	0	0	0	-810.78	32.726	-6.352	-12.322	24.206	339.129	-5.002	-8.002	-4.606	-45.748	-6	-54.572	2.676	0.463	22.783	proteins_0635	No	No	No	No
-496.742	27.566	0	-1.548	13.472	23.037	0	0	0	0	-812.685	33.093	-6.419	-11.963	24.977	339.607	-5.002	-8.002	-4.599	-45.748	-6	-58.21	2.042	0.987	24.838	proteins_0731	No	No	No	No
-496.733	33.939	0	-1.006	15.736	31.398	0	0	0	0	-810.352	32.66	-6.317	-11.657	23.854	338.432	-5.004	-8.002	-4.599	-45.748	11	-54.188	0.514	0.157	30.499	proteins_0488	No	No	No	No
-496.713	26.726	0	-1.057	13.03	24.255	0	0	0	0	-811.841	32.841	-6.35	-11.758	23.835	339.896	-5.039	-8.002	-4.547	-45.748	-8	-54.39	3.034	0.828	28.769	proteins_0524	No	No	No	No
-496.71	27.915	0	-0.806	12.887	26.655	0	0	0	0	-811.315	32.902	-6.379	-11.947	23.86	339.52	-5.003	-8.002	-4.599	-45.748	9	-53.457	1.126	0.032	27.054	proteins_0005	No	No	No	No
-496.706	38.669	0	-0.91	18.276	36.793	0	0	0	0	-810.311	32.866	-6.325	-11.713	23.915	338.172	-5.002	-8.002	-4.558	-45.748	6	-55.769	0.993	0.082	38.721	proteins_0459	No	No	No	No
-496.705	36.993	0	-0.789	17.052	35.9	0	0	0	0	-809.311	32.618	-6.33	-11.997	23.807	337.859	-5.002	-8.002	-4.599	-45.748	8	-56.592	1.482	0.55	35.411	proteins_0217	No	No	No	No
-496.689	27.838	0	-1.172	13.409	26.399	0	0	0	0	-810.162	32.914	-6.326	-11.841	23.655	338.435	-5.009	-8.002	-4.604	-45.748	-1	-56.113	2.181	0.442	27.509	proteins_0442	No	No	No	No
-496.682	27.176	0	-0.729	12.812	25.916	0	0	0	0	-810.144	32.83	-6.34	-12.204	24.556	337.984	-5.008	-8.002	-4.605	-45.748	-5	-56.948	0.887	0.315	29.484	proteins_0017	No	No	No	No
-496.675	35.988	0	-0.758	17.078	34.803	0	0	0	0	-809.789	32.687	-6.305	-11.782	23.825	338.054	-5.006	-8.002	-4.609	-45.748	10	-53.675	0.563	0.001	34.386	proteins_0030	No	No	No	No
-496.671	33.514	0	-0.744	15.348	33.93	0	0	0	0	-811.502	32.686	-6.232	-11.723	24.286	338.803	-5.106	-8.002	-4.133	-45.748	5	-55.335	1.95	0.006	35.235	proteins_0529	No	No	No	No
-496.649	26.8	0	-0.992	12.822	23.96	0	0	0	0	-810.697	32.932	-6.352	-11.775	23.726	338.869	-5.002	-8.002	-4.599	-45.748	-4	-57.335	2.676	0	25.926	proteins_0081	No	No	No	No
-496.641	27.209	0	-1.01	13.127	23.941	0	0	0	0	-810.23	32.912	-6.343	-11.962	23.732	338.601	-5.002	-8.002	-4.599	-45.748	1	-56.773	2.628	0.233	24.619	proteins_0693	No	No	No	No
-496.629	24.358	0	-1.761	11.298	20.434	0	0	0	0	-812.278	32.766	-6.36	-12.094	25.925	338.892	-5.125	-8.002	-4.606	-45.748	-12	-55.51	2.301	0.631	25.072	proteins_0538	No	No	No	No
-496.615	25.882	0	-1.376	12.477	20.267	0	0	0	0	-811.618	33.147	-6.328	-11.714	24.668	338.591	-5.008	-8.002	-4.602	-45.748	-10	-59.248	2.087	0.891	24.725	proteins_0031	No	No	No	No
-496.615	31.487	0	-1.259	14.693	22.53	0	0	0	0	-813.691	33.163	-6.407	-12.007	25.248	340.566	-5.042	-8.002	-4.696	-45.748	-9	-57.53	3.038	0.417	25.665	proteins_0862	No	No	No	No
-496.615	40.384	0	-0.295	18.777	35.552	0	0	0	0	-810.455	32.692	-6.282	-11.759	23.873	338.671	-5.005	-8.002	-4.599	-45.748	11	-54.279	0.298	0.034	37.1	proteins_0916	No	No	No	No
-496.614	27.237	0	-1.688	12.527	26.781	0	0	0	0	-812.283	32.773	-6.346	-11.991	25.989	338.604	-5.008	-8.002	-4.603	-45.748	1	-55.561	0.866	0	26.756	proteins_0586	No	No	No	No
-496.613	33.324	0	-0.426	15.392	32.171	0	0	0	0	-809.611	32.649	-6.306	-11.776	23.815	337.978	-5.003	-8.002	-4.609	-45.748	13	-54.291	0.076	0.015	32.431	proteins_0572	No	No	No	No
-496.604	31.645	0	-0.698	14.75	30.453	0	0	0	0	-810.069	32.763	-6.299	-11.632	23.845	338.143	-5.004	-8.002	-4.599	-45.748	12	-53.482	0.38	0.488	30.398	proteins_0566	No	No	No	No
-496.593	27.541	0	-0.541	12.628	23.949	0	0	0	0	-809.47	32.925	-6.342	-11.596	23.655	337.699	-5.056	-8.002	-4.658	-45.748	0	-52.602	1.934	0.034	25.302	proteins_0452	No	No	No	No
-496.558	26.652	0	-0.566	12.711	24.776	0	0	0	0	-811.842	32.734	-6.331	-11.715	24.381	339.574	-5.008	-8.002	-4.602	-45.748	-1	-56.233	2.334	0.053	24.577	proteins_0259	No	No	No	No
-496.55	23.795	0	-1.684	11.026	22.185	0	0	0	0	-811.513	33.077	-6.323	-11.843	24.93	338.473	-5.002	-8.002	-4.599	-45.748	-4	-57.771	2.366	0.049	23.376	proteins_0729	No	No	No	No
-496.544	44.472	0	0	20.635	35.13	0	0	0	0	-810.026	32.609	-6.307	-11.797	23.95	338.177	-5.002	-8.002	-4.399	-45.748	10	-55.34	1.614	0.03	38.758	proteins_0665	No	No	No	No
-496.516	24.409	0	-0.893	11.216	20.193	0	0	0	0	-810.652	32.815	-6.347	-11.765	23.797	338.999	-5.008	-8.002	-4.603	-45.748	-7	-57.564	3.872	0.5	26.073	proteins_0068	No	No	No	No
-496.509	37.813	0	-0.584	17.455	37.616	0	0	0	0	-810.444	32.754	-6.258	-11.62	23.913	338.26	-5.005	-8.002	-4.36	-45.748	8	-54.813	0.642	0.015	40.473	proteins_0583	No	No	No	No
-496.489	23.86	0	-0.665	10.924	19.164	0	0	0	0	-811.77	32.689	-6.313	-11.937	24.509	339.619	-5.029	-8.002	-4.508	-45.748	-5	-55.018	2.988	0.869	24.037	proteins_0866	No	No	No	No
-496.487	36.591	0	-0.994	16.811	31.069	0	0	0	0	-809.487	32.935	-6.4	-12.243	23.66	338.682	-5.038	-8.002	-4.846	-45.748	-7	-56.414	2.639	0.792	34.745	proteins_0558	No	No	No	No
-496.47	32.88	0	-0.009	15.101	32.697	0	0	0	0	-809.159	32.583	-6.324	-11.715	23.845	337.651	-5.002	-8.002	-4.599	-45.748	12	-54.632	-0.065	0	34.629	proteins_0812	No	No	No	No
-496.438	27.888	0	-1.402	12.989	26.239	0	0	0	0	-813.327	33.249	-6.279	-11.854	24.909	340.218	-5.005	-8.002	-4.599	-45.748	-9	-55.963	4.44	0.297	27.871	proteins_0094	No	No	No	No
-496.431	34.804	0	-0.29	15.954	31.306	0	0	0	0	-811.44	32.855	-6.283	-11.418	23.914	339.207	-4.984	-8.002	-4.532	-45.748	8	-56.349	2.353	0	32.213	proteins_0699	No	No	No	No
-496.417	21.9	0	-1.537	10.114	24.63	0	0	0	0	-812.352	32.859	-6.29	-11.892	25.142	339.2	-4.732	-8.002	-4.602	-45.748	-2	-55.799	2.406	0.323	26.157	proteins_0883	No	No	No	No
-496.403	41.462	0	0	19.41	39.22	0	0	0	0	-809.396	32.597	-6.319	-11.718	23.915	337.802	-5.002	-8.002	-4.532	-45.748	11	-54.435	0.129	0	36.547	proteins_0390	No	No	No	No
-496.383	30.819	0	-0.58	14.22	30.673	0	0	0	0	-810.174	32.677	-6.325	-11.867	23.696	338.968	-5.009	-8.002	-4.599	-45.748	4	-54.108	2.698	0.039	32.67	proteins_0270	No	No	No	No
-496.372	35.3	0	-0.183	16.431	34.096	0	0	0	0	-809.304	32.658	-6.306	-11.717	23.814	337.845	-5.004	-8.002	-4.609	-45.748	12	-54.24	0.096	0	34.16	proteins_0636	No	No	No	No
-496.364	24.425	0	-1.863	11.189	16.877	0	0	0	0	-812.657	33.102	-6.407	-11.668	24.76	340.036	-5.03	-8.002	-4.75	-45.748	-13	-57.216	5.221	0.434	20.962	proteins_0093	No	No	No	No
-496.362	29.878	0	-0.508	14.157	29.776	0	0	0	0	-811.082	32.794	-6.291	-11.572	23.779	339.395	-5.015	-8.002	-4.62	-45.748	3	-55.025	2.639	0.637	32.911	proteins_0815	No	No	No	No
-496.36	23.038	0	-1.311	10.595	20.594	0	0	0	0	-811.667	33.156	-6.332	-11.962	24.345	339.351	-4.963	-8.002	-4.538	-45.748	-3	-55.222	2.98	0.637	21.896	proteins_0072	No	No	No	No
-496.358	26.583	0	-1.196	12.371	22.21	0	0	0	0	-811.524	33.257	-6.417	-12.091	24.32	339.731	-5.26	-8.002	-4.624	-45.748	-7	-54.78	4.71	0.256	22.413	proteins_0077	No	No	No	No
-496.323	29.392	0	-0.071	13.51	25.889	0	0	0	0	-809.584	32.679	-6.319	-11.705	24.248	337.735	-5.02	-8.002	-4.607	-45.748	7	-54.819	0.108	0	26.236	proteins_0592	No	No	No	No
-496.322	27.836	0	-0.787	13.175	24.043	0	0	0	0	-811.659	33.028	-6.3	-11.855	24.414	339.461	-5.143	-8.002	-4.52	-45.748	-7	-55.704	1.75	0.663	30.612	proteins_0118	No	No	No	No
-496.317	22.719	0	-1.242	10.46	17.618	0	0	0	0	-811.992	33.056	-6.369	-11.611	24.508	339.341	-4.976	-8.002	-4.523	-45.748	-11	-55.025	4.524	0.233	22.053	proteins_0852	No	No	No	No
-496.314	38.774	0	-0.491	17.854	40.837	0	0	0	0	-809.465	32.691	-6.303	-11.767	23.813	338.077	-5.002	-8.002	-4.609	-45.748	11	-54.435	0.347	0	40.759	proteins_0867	No	No	No	No
-496.293	43.838	0	-0.015	20.275	40.91	0	0	0	0	-809.461	32.618	-6.313	-11.794	23.82	338.009	-5.002	-8.002	-4.421	-45.748	13	-54.691	0.28	0.215	42.257	proteins_0011	No	No	No	No
-496.282	32.741	0	-0.708	15.334	30.518	0	0	0	0	-809.237	32.671	-6.339	-12.077	23.84	338.212	-5.002	-8.002	-4.6	-45.748	-1	-56.883	2.337	0.177	30.564	proteins_0157	No	No	No	No
-496.265	28.903	0	-0.321	13.705	23.614	0	0	0	0	-810.429	32.769	-6.311	-12.121	24.192	338.987	-5.002	-8.002	-4.599	-45.748	-3	-56.998	2.123	0.911	26.289	proteins_0211	No	No	No	No
-496.261	26.6	0	-1.52	12.918	22.112	0	0	0	0	-811.576	32.752	-6.279	-11.84	25.769	338.195	-5.008	-8.002	-4.522	-45.748	-11	-57.532	2.747	0.362	27.462	proteins_0122	No	No	No	No
-496.248	24.705	0	-1.939	11.406	19.937	0	0	0	0	-812.421	32.907	-6.32	-11.761	25.216	339.462	-5.002	-8.002	-4.579	-45.748	-10	-55.977	2.177	0.291	23.517	proteins_0091	No	No	No	No
-496.242	22.264	0	-2.035	10.327	20.769	0	0	0	0	-812.613	32.966	-6.35	-12.08	25.846	339.479	-5.134	-8.002	-4.606	-45.748	-11	-56.567	2.101	0.431	24.89	proteins_0132	No	No	No	No
-496.229	32.126	0	-0.345	14.867	28.456	0	0	0	0	-810.266	32.802	-6.327	-11.822	24.417	338.32	-5.003	-8.002	-4.599	-45.748	-6	-55.609	2.595	0.772	28.555	proteins_0060	No	No	No	No
-496.204	23.077	0	-1.504	10.686	19.855	0	0	0	0	-811.704	33.159	-6.313	-11.858	25.108	338.756	-5.002	-8.002	-4.599	-45.748	-8	-57.621	3.415	0.721	21.582	proteins_0855	No	No	No	No
-496.195	26.033	0	-1.51	12.014	21.163	0	0	0	0	-810.943	32.698	-6.369	-12.117	24.923	339.202	-5.239	-8.002	-4.599	-45.748	-9	-55.291	2.212	0.027	22.143	proteins_0182	No	No	No	No
-496.193	26.183	0	-0.921	12.586	24.623	0	0	0	0	-809.264	32.962	-6.363	-11.748	23.665	337.922	-5.014	-8.002	-4.605	-45.748	-2	-57.838	0.826	0.142	27.855	proteins_0004	No	No	No	No
-496.176	22.505	0	-1.83	10.34	21.895	0	0	0	0	-810.964	32.764	-6.351	-11.564	24.937	338.232	-4.948	-8.002	-4.532	-45.748	-8	-52.268	3.81	0.193	21.627	proteins_0085	No	No	No	No
-496.155	26.119	0	-0.373	11.921	22.203	0	0	0	0	-811.501	32.98	-6.325	-11.665	24.607	339.1	-5.002	-8.002	-4.599	-45.748	-6	-53.898	2.452	0.24	23.336	proteins_0734	No	No	No	No
-496.147	25.056	0	-1.108	11.705	23.238	0	0	0	0	-810.449	32.705	-6.322	-12.179	24.812	338.64	-5.003	-8.002	-4.599	-45.748	-1	-54.998	1.987	0	24.502	proteins_0266	No	No	No	No
-496.141	36.239	0	-1.109	16.538	33.47	0	0	0	0	-811.113	32.876	-6.225	-11.555	24.413	338.485	-5.124	-8.002	-4.147	-45.748	-3	-58.221	1.917	0.753	34.775	proteins_0450	No	No	No	No
-496.095	37.133	0	-0.567	17.527	35.514	0	0	0	0	-809.1	32.729	-6.312	-11.641	23.818	337.708	-5.002	-8.002	-4.545	-45.748	7	-55.635	2.776	0	37.086	proteins_0060	No	No	No	No
-496.045	39.773	0	-0.21	18.633	32.932	0	0	0	0	-809.292	33.099	-6.328	-11.611	23.83	337.609	-5.002	-8.002	-4.599	-45.748	6	-54.278	1.716	0.554	35.384	proteins_0718	No	No	No	No
-496.031	24.309	0	-0.792	11.352	18.937	0	0	0	0	-811.427	32.618	-6.33	-11.939	25.326	339.009	-5.014	-8.002	-4.525	-45.748	-8	-54.868	3.245	0.6	21.351	proteins_0343	No	No	No	No
-495.947	21.577	0	-1.298	9.998	18.774	0	0	0	0	-810.45	33.038	-6.365	-12.083	24.908	338.343	-5.063	-8.002	-4.524	-45.748	-2	-55.103	2.113	0.295	23.469	proteins_0536	No	No	No	No
-495.906	41.831	0	-0.086	19.5	32.898	0	0	0	0	-808.931	32.781	-6.279	-11.634	23.808	337.46	-5.002	-8.002	-4.36	-45.748	10	-54.145	0.263	0.002	34.086	proteins_0515	No	No	No	No
-495.873	38.289	0	0	17.828	34.964	0	0	0	0	-808.704	32.742	-6.314	-11.603	23.818	337.54	-5.002	-8.002	-4.599	-45.748	11	-54.971	0.188	0	37.655	proteins_0233	No	No	No	No
-495.857	24.46	0	-1.192	11.356	17.17	0	0	0	0	-811.205	33.175	-6.377	-12.018	24.334	339.505	-5.002	-8.002	-4.52	-45.748	-13	-55.496	4.442	0.354	18.905	proteins_0388	No	No	No	No
-495.804	25.751	0	-1.057	11.879	21.991	0	0	0	0	-810.084	32.82	-6.34	-11.808	23.974	338.994	-5.002	-8.002	-4.61	-45.748	-7	-56.076	3.185	0.561	24.04	proteins_0422	No	No	No	No
-495.793	28.82	0	-0.07	13.42	21.419	0	0	0	0	-810.507	32.849	-6.383	-11.891	23.806	339.798	-5.117	-8.002	-4.599	-45.748	-8	-57.515	3.305	0.898	26.3	proteins_0676	No	No	No	No
-495.771	38.619	0	0	17.944	36.119	0	0	0	0	-808.617	32.76	-6.316	-11.603	23.847	337.509	-5.002	-8.002	-4.599	-45.748	11	-54.67	0.053	0.842	37.261	proteins_0674	No	No	No	No
-495.74	45.976	0	0	21.221	37.234	0	0	0	0	-810.112	32.94	-6.248	-11.651	24.403	338.04	-5.002	-8.002	-4.36	-45.748	10	-54.849	0.263	0	38.729	proteins_0234	No	No	No	No
-495.502	29.738	0	-0.018	13.91	21.697	0	0	0	0	-809.042	33.168	-6.33	-11.773	24.208	337.619	-5.002	-8.002	-4.599	-45.748	4	-55.85	2.018	0.164	22.508	proteins_0751	No	No	No	No
-495.498	31.039	0	-1.147	14.364	20.158	0	0	0	0	-812.128	33.753	-6.375	-11.967	24.899	339.868	-5.068	-8.002	-4.73	-45.748	-14	-54.727	5.314	0.422	21.261	proteins_0130	No	No	No	No
-495.412	29.63	0	-0.807	13.766	21.863	0	0	0	0	-812.327	33.406	-6.407	-11.915	25.939	339.483	-5.23	-8.002	-4.609	-45.748	-6	-55.792	1.698	0.084	24.751	proteins_0784	No	No	No	No
-495.394	27.015	0	-0.627	12.491	21.295	0	0	0	0	-812.049	32.967	-6.302	-11.838	25.083	340.016	-4.971	-8.002	-4.551	-45.748	-5	-55.644	3.758	0.421	21.733	proteins_0555	No	No	No	No
-495.255	24.375	0	-0.541	11.159	20.144	0	0	0	0	-810.566	33.192	-6.426	-11.696	24.864	338.827	-5.048	-8.002	-4.652	-45.748	-5	-56.655	3.882	0.135	24.103	proteins_0630	No	No	No	No
-495.221	25.312	0	-0.524	11.666	20.049	0	0	0	0	-812.009	33.257	-6.335	-11.686	24.619	340.341	-5.024	-8.002	-4.635	-45.748	-12	-55.547	5.411	0.803	21.628	proteins_0680	No	No	No	No
-495.218	38.88	0	0	18.367	22.435	0	0	0	0	-811.374	33.102	-6.325	-11.452	24.955	339.228	-5.002	-8.002	-4.599	-45.748	-5	-57.006	2.804	0.046	26.18	proteins_0166	No	No	No	No
-495.197	27.469	0	-0.586	13.206	22.436	0	0	0	0	-811.088	33.132	-6.296	-11.699	24.875	339.23	-5.002	-8.002	-4.599	-45.748	-8	-56.619	3.185	0.19	25.059	proteins_0591	No	No	No	No
-495.16	28.632	0	-0.901	13.059	18.744	0	0	0	0	-812.128	32.888	-6.38	-11.94	26.596	339.446	-5.029	-8.248	-4.619	-45.748	-10	-54.454	4.08	0.273	21.357	proteins_0027	No	No	No	No
-495.085	32.334	0	-0.161	15.271	24.945	0	0	0	0	-810.018	32.795	-6.313	-11.785	25.408	338.178	-5.002	-8.002	-4.599	-45.748	-4	-56.09	2.689	0.071	28.251	proteins_0389	No	No	No	No
-494.827	28.466	0	-0.456	13.542	26.404	0	0	0	0	-809.44	32.923	-6.331	-11.819	24.4	338.609	-4.915	-8.002	-4.504	-45.748	-8	-55.444	2.499	0.765	26.915	proteins_0244	No	No	No	No
-494.775	26.478	0.012	-1.168	12.498	19.831	0	0	0	0	-813.03	33.232	-6.334	-11.789	26.528	339.959	-5.062	-8.002	-4.53	-45.748	-7	-55.793	2.521	0.673	23.308	proteins_0684	No	No	No	No
-494.771	29.081	0	-2.163	14.065	24.096	0	0	0	0	-814.324	33.415	-6.4	-12.05	26.725	341.27	-4.932	-8.002	-4.724	-45.748	-12	-56.527	4.072	0.647	25.596	proteins_0088	No	No	No	No
-494.668	35.728	0	0	16.515	25.767	0	0	0	0	-809.794	33.11	-6.317	-11.806	25.09	338.4	-5.002	-8.002	-4.599	-45.748	-5	-56.649	3.598	0.093	27.704	proteins_0367	No	No	No	No
-494.552	29.662	0	-0.338	14.035	23.561	0	0	0	0	-810.247	33.204	-6.325	-11.586	25.472	338.283	-5.003	-8.002	-4.599	-45.748	-6	-55.182	2.503	0.355	24.218	proteins_0176	No	No	No	No
-494.55	39.137	0	0	18.296	28.65	0	0	0	0	-810.936	33.152	-6.329	-11.855	25.993	338.856	-5.002	-8.002	-4.679	-45.748	-5	-56.774	1.139	0.333	31.894	proteins_0764	No	No	No	No
-494.229	27.279	0	-0.823	12.618	21.297	0	0	0	0	-810.856	33.132	-6.368	-12.302	26.749	338.769	-5.002	-8.002	-4.603	-45.748	-11	-54.73	1.681	0.453	22.904	proteins_0503	No	No	No	No
-494.147	32.862	0	-1.048	15.065	31.275	0	0	0	0	-812.783	32.927	-6.221	-11.487	26.624	340.032	-4.887	-8.002	-4.602	-45.748	-4	-54.921	4	0.085	32.228	proteins_0504	No	No	No	No
-494.119	30.488	0	-0.544	14.439	22.839	0	0	0	0	-814.447	33.3	-6.369	-12.083	28.031	340.803	-5.004	-8.002	-4.599	-45.748	-9	-54.869	2.117	0.448	25.143	proteins_0666	No	No	No	No
-494.044	29.709	0	-0.581	14.079	24.33	0	0	0	0	-812.176	33.154	-6.36	-11.807	26.228	340.168	-4.935	-8.002	-4.564	-45.748	-6	-56.828	2.676	0.113	27.667	proteins_0627	No	No	No	No
-494.041	23.453	0	-2.376	11.266	20.667	0	0	0	0	-813.452	32.788	-6.245	-12.144	28.462	339.766	-4.969	-8.002	-4.496	-45.748	-10	-56.62	3.732	0.781	23.038	proteins_0156	No	No	No	No
-493.984	32.691	0	-0.251	15.278	25.422	0	0	0	0	-811.949	33.293	-6.317	-12.059	25.84	340.39	-4.936	-8.002	-4.497	-45.748	-12	-56.643	3.652	0.04	28.486	proteins_0928	No	No	No	No
-493.911	37.89	0	-0.579	17.693	33.906	0	0	0	0	-810.957	32.979	-6.19	-11.913	26.214	338.72	-4.882	-8.002	-4.132	-45.748	5	-55.674	1.953	0.286	33.91	proteins_0200	No	No	No	No
-493.899	27.121	0	-0.588	12.632	17.592	0	0	0	0	-811.035	33.406	-6.39	-12.037	25.992	339.437	-5.002	-8.002	-4.52	-45.748	-12	-55.613	4.505	0.399	20.48	proteins_0051	No	No	No	No
-493.715	36.275	0	-0.078	16.893	24.21	0	0	0	0	-812.692	33.091	-6.331	-12.111	28.069	339.69	-5.002	-8.002	-4.679	-45.748	-4	-56.425	1.951	0.683	25.126	proteins_0145	No	No	No	No
-493.122	30.119	0	-0.574	14.528	24.838	0	0	0	0	-813.197	33.246	-6.358	-12.134	29.025	339.709	-5.064	-8.002	-4.599	-45.748	-6	-56.181	2.684	0.336	26.718	proteins_0603	No	No	No	No
-493.021	41.113	0	0	18.903	32.095	0	0	0	0	-808.878	33.276	-6.182	-11.631	25.453	337.894	-5.071	-8.002	-4.132	-45.748	-1	-57.393	2.201	0.008	34.734	proteins_0933	No	No	No	No
-492.567	21.753	0	-1.12	9.973	17.564	0	0	0	0	-813.137	33.131	-6.366	-11.816	28.567	340.411	-5.08	-8.002	-4.528	-45.748	-12	-55.208	3.986	0.52	22.323	proteins_0121	No	No	No	No
-492.127	30.195	0	0	13.986	20.9	0	0	0	0	-811.392	33.397	-6.328	-11.795	27.28	339.947	-5.002	-8.002	-4.484	-45.748	-12	-57.097	2.591	0.401	23.953	proteins_0133	No	No	No	No
-491.892	25.113	0	-0.767	11.653	18.031	0	0	0	0	-811.326	33.424	-6.307	-11.951	27.76	339.779	-5.002	-8.002	-4.52	-45.748	-6	-56.004	2.089	0.395	22.799	proteins_0641	No	No	No	No
-491.284	28.701	0	-0.888	13.352	21.452	0	0	0	0	-811.404	33.277	-6.345	-11.903	29.479	339.029	-5.009	-8.002	-4.659	-45.748	-4	-55.926	3.568	0.506	22.763	proteins_0349	No	No	No	No
-490.845	37.057	0	-0.222	17.369	35.394	0	0	0	0	-811.124	32.823	-6.382	-12.045	30.204	339.26	-5.02	-8.002	-4.812	-45.748	8	-54.274	0.236	0.117	37.633	proteins_0176	No	No	No	No
-490.693	34.924	0	-0.157	16.088	27.248	0	0	0	0	-811.163	33.327	-6.19	-11.625	29.364	338.625	-5.022	-8.002	-4.26	-45.748	-5	-57.413	1.816	0.237	28.641	proteins_0300	No	No	No	No
-480.402	27.065	0	-0.756	12.928	22.099	0	0	0	0	-814.107	33.03	-6.274	-11.95	41.437	340.753	-5.058	-8.002	-4.484	-45.748	-11	-57.18	2.574	0.388	25.607	proteins_0250	No	No	No	No
-466.064	39.901	0	-0.009	18.56	28.429	0	0	0	0	-811.196	33.162	-6.336	-11.874	54.707	338.824	-5.002	-8.002	-4.599	-45.748	-2	-54.374	2.74	0.071	30.083	proteins_0203	No	No	No	No
-458.992	59.994	0	0	27.555	27.706	0	0	0	0	-811.923	33.541	-6.334	-11.816	61.184	339.708	-5.002	-8.002	-4.599	-45.748	-12	-56.316	2.123	0.476	31.086	proteins_0046	No	No	No	No
-411.032	25.853	0	-1.621	11.861	17.905	0	0	0	0	-813.378	33.399	-6.402	-11.463	109.781	340.346	-4.996	-8.002	-4.568	-45.748	-11	-56.102	4.321	0.45	22.459	proteins_0088	No	No	No	No
