# Supplementary material for: Pathogenic signal peptide variants in the human genome
Source: NAR Genom Bioinform. 2023 Oct 18;5(4):lqad093. doi: 10.1093/nargab/lqad093 (PMC10583284; doi:10.1093/nargab/lqad093)
Supplement: lqad093_Supplemental_Files [file lqad093_supplemental_files.zip › SupplementaryFileS5.xlsx]

## Sheet: ALK
Uploaded_variation	SYMBOL	ENSP	SWISSPROT	UniProt_seq	Mutant_UniProt_seq	UniProtsignalseq_end	HGVSc	HGVSp	cDNA_position	CDS_position	Protein_position	Amino_acids	Reference	Alternative	Codons	STRAND	CLIN_SIG	Protein_length	peptide	CS.Position	n_region_Start	n_region_End	h_region_Start	h_region_End	c_region_Start	c_region_End	Affected_region	Reference_Hphob	Alternative_Hphob	Delta_Hphob	Numeric_hydrophobicity_effect	Variant_hydrophobicity_effect	Affected_hydrophobicity	boman_WT	boman_MUT	hydrophobicity_WT	hydrophobicity_MUT	HB	boman	Protein_binding	keypos	keyposclass	SRP_interaction	Affected_SignalP_cleavage	SP_cleavage	Polar_charge_WT	Polar_charge_MUT	N_region_negative_charge	Potentially_pathogenic_variant
rs1057384991	ALK	ENSP00000373700	Q9UM73.211	MGAIGLLWLLPLLLSTAAV	MGAIGLLWLLPLLLSTAAM	18	ENST00000389048.8:c.55G>A	ENSP00000373700.3:p.Val19Met	982	55	19	V/M	V	M	Gtg/Atg	-1	-	1620	MGAIGLLWLLPLLLSTAAVGSGMGTGQRAGSPAAGPPLQPREPLSYSRLQRKSLAVDFVVPSLFRVYARDLLLPPSSSELKAGRPEARGSLALDCAPLLRLLGPAPGVSWTAGSPAPAEARTLSRVLKGGSVRKLRRAKQLVLELGEEAILEGCVGPPGEAAVGLLQFNLSELFSWWIRQGEGRLRIRLMPEKKASEVGREGRLSAAIRASQPRLLFQIFGTGHSSLESPTNMPSPSPDYFTWNLTWIMKDSFPFLSHRSRYGLECSFDFPCELEYSPPLHDLRNQSWSWRRIPSEEASQMDLLDGPGAERSKEMPRGSFLLLNTSADSKHTILSPWMRSSSEHCTLAVSVHRHLQPSGRYIAQLLPHNEAAREILLMPTPGKHGWTVLQGRIGRPDNP…	CS pos: 22-23. Pr: 0.9460	1	3	4	18	19	22	c-region	4.2	1.9	2.3	low decrease in hydrophobicity	Other	No	-2.60105	-2.51211	1.98947	1.86842	12.1053	-8.89474	Other	0	p+1	Other	YES	Other	Non-polar	Non-polar	No	Other
rs1203105916	ALK	ENSP00000373700	Q9UM73.211	MGAIGLLWLLPLLLSTAAV	MGAIGLLWLLPLLLSTAPV	18	ENST00000389048.8:c.52G>C	ENSP00000373700.3:p.Ala18Pro	979	52	18	A/P	A	P	Gct/Cct	-1	uncertain_significance	1620	MGAIGLLWLLPLLLSTAAVGSGMGTGQRAGSPAAGPPLQPREPLSYSRLQRKSLAVDFVVPSLFRVYARDLLLPPSSSELKAGRPEARGSLALDCAPLLRLLGPAPGVSWTAGSPAPAEARTLSRVLKGGSVRKLRRAKQLVLELGEEAILEGCVGPPGEAAVGLLQFNLSELFSWWIRQGEGRLRIRLMPEKKASEVGREGRLSAAIRASQPRLLFQIFGTGHSSLESPTNMPSPSPDYFTWNLTWIMKDSFPFLSHRSRYGLECSFDFPCELEYSPPLHDLRNQSWSWRRIPSEEASQMDLLDGPGAERSKEMPRGSFLLLNTSADSKHTILSPWMRSSSEHCTLAVSVHRHLQPSGRYIAQLLPHNEAAREILLMPTPGKHGWTVLQGRIGRPDNP…	CS pos: 22-23. Pr: 0.9460	1	3	4	18	19	22	h-region	1.8	-1.6	3.4	Moderate decrease in hydrophobicity	Moderate decrease in hydrophobicity	Yes	-2.60105	-2.50579	1.98947	1.81053	17.8947	-9.52632	Other	-1	p-1	Other	YES	Other	Non-polar	Non-polar	No	Other
rs369196372	ALK	ENSP00000373700	Q9UM73.211	MGAIGLLWLLPLLLSTAAV	MGAIGLLWLLPLLLSTTAV	18	ENST00000389048.8:c.49G>A	ENSP00000373700.3:p.Ala17Thr	976	49	17	A/T	A	T	Gca/Aca	-1	uncertain_significance	1620	MGAIGLLWLLPLLLSTAAVGSGMGTGQRAGSPAAGPPLQPREPLSYSRLQRKSLAVDFVVPSLFRVYARDLLLPPSSSELKAGRPEARGSLALDCAPLLRLLGPAPGVSWTAGSPAPAEARTLSRVLKGGSVRKLRRAKQLVLELGEEAILEGCVGPPGEAAVGLLQFNLSELFSWWIRQGEGRLRIRLMPEKKASEVGREGRLSAAIRASQPRLLFQIFGTGHSSLESPTNMPSPSPDYFTWNLTWIMKDSFPFLSHRSRYGLECSFDFPCELEYSPPLHDLRNQSWSWRRIPSEEASQMDLLDGPGAERSKEMPRGSFLLLNTSADSKHTILSPWMRSSSEHCTLAVSVHRHLQPSGRYIAQLLPHNEAAREILLMPTPGKHGWTVLQGRIGRPDNP…	CS pos: 22-23. Pr: 0.9460	1	3	4	18	19	22	h-region	1.8	-0.7	2.5	low decrease in hydrophobicity	Moderate decrease in hydrophobicity	Yes	-2.60105	-2.37053	1.98947	1.8579	13.1579	-23.0526	Decreased protein binding	-2	Any other position	Predicted reduced SRP interaction	NO	Other	Non-polar	Polar	No	Yes
rs542229113	ALK	ENSP00000373700	Q9UM73.211	MGAIGLLWLLPLLLSTAAV	MGAIGLLWLLPLLLSMAAV	18	ENST00000389048.8:c.47C>T	ENSP00000373700.3:p.Thr16Met	974	47	16	T/M	T	M	aCg/aTg	-1	-	1620	MGAIGLLWLLPLLLSTAAVGSGMGTGQRAGSPAAGPPLQPREPLSYSRLQRKSLAVDFVVPSLFRVYARDLLLPPSSSELKAGRPEARGSLALDCAPLLRLLGPAPGVSWTAGSPAPAEARTLSRVLKGGSVRKLRRAKQLVLELGEEAILEGCVGPPGEAAVGLLQFNLSELFSWWIRQGEGRLRIRLMPEKKASEVGREGRLSAAIRASQPRLLFQIFGTGHSSLESPTNMPSPSPDYFTWNLTWIMKDSFPFLSHRSRYGLECSFDFPCELEYSPPLHDLRNQSWSWRRIPSEEASQMDLLDGPGAERSKEMPRGSFLLLNTSADSKHTILSPWMRSSSEHCTLAVSVHRHLQPSGRYIAQLLPHNEAAREILLMPTPGKHGWTVLQGRIGRPDNP…	CS pos: 22-23. Pr: 0.9460	1	3	4	18	19	22	h-region	-0.7	1.9	-2.6	low increse in hydrophobicity	Other	No	-2.60105	-2.86	1.98947	2.12632	-13.6842	25.8947	Other	-3	p-3	Other	YES	Possibly affected	Polar	Non-polar	No	Yes
rs542229113	ALK	ENSP00000373700	Q9UM73.211	MGAIGLLWLLPLLLSTAAV	MGAIGLLWLLPLLLSKAAV	18	ENST00000389048.8:c.47C>A	ENSP00000373700.3:p.Thr16Lys	974	47	16	T/K	T	K	aCg/aAg	-1	-	1620	MGAIGLLWLLPLLLSTAAVGSGMGTGQRAGSPAAGPPLQPREPLSYSRLQRKSLAVDFVVPSLFRVYARDLLLPPSSSELKAGRPEARGSLALDCAPLLRLLGPAPGVSWTAGSPAPAEARTLSRVLKGGSVRKLRRAKQLVLELGEEAILEGCVGPPGEAAVGLLQFNLSELFSWWIRQGEGRLRIRLMPEKKASEVGREGRLSAAIRASQPRLLFQIFGTGHSSLESPTNMPSPSPDYFTWNLTWIMKDSFPFLSHRSRYGLECSFDFPCELEYSPPLHDLRNQSWSWRRIPSEEASQMDLLDGPGAERSKEMPRGSFLLLNTSADSKHTILSPWMRSSSEHCTLAVSVHRHLQPSGRYIAQLLPHNEAAREILLMPTPGKHGWTVLQGRIGRPDNP…	CS pos: 22-23. Pr: 0.9460	1	3	4	18	19	22	h-region	-0.7	-3.9	3.2	Moderate decrease in hydrophobicity	Moderate decrease in hydrophobicity	Yes	-2.60105	-2.44421	1.98947	1.82105	16.8421	-15.6842	Other	-3	p-3	Other	YES	Possibly affected	Polar	Positive_charge	No	Yes
rs770134645	ALK	ENSP00000373700	Q9UM73.211	MGAIGLLWLLPLLLSTAAV	MGAIGLLWLLPLLLFTAAV	18	ENST00000389048.8:c.44C>T	ENSP00000373700.3:p.Ser15Phe	971	44	15	S/F	S	F	tCc/tTc	-1	uncertain_significance	1620	MGAIGLLWLLPLLLSTAAVGSGMGTGQRAGSPAAGPPLQPREPLSYSRLQRKSLAVDFVVPSLFRVYARDLLLPPSSSELKAGRPEARGSLALDCAPLLRLLGPAPGVSWTAGSPAPAEARTLSRVLKGGSVRKLRRAKQLVLELGEEAILEGCVGPPGEAAVGLLQFNLSELFSWWIRQGEGRLRIRLMPEKKASEVGREGRLSAAIRASQPRLLFQIFGTGHSSLESPTNMPSPSPDYFTWNLTWIMKDSFPFLSHRSRYGLECSFDFPCELEYSPPLHDLRNQSWSWRRIPSEEASQMDLLDGPGAERSKEMPRGSFLLLNTSADSKHTILSPWMRSSSEHCTLAVSVHRHLQPSGRYIAQLLPHNEAAREILLMPTPGKHGWTVLQGRIGRPDNP…	CS pos: 22-23. Pr: 0.9460	1	3	4	18	19	22	h-region	-0.8	2.8	-3.6	Moderate increase in hydrophobicity	Other	No	-2.60105	-2.93684	1.98947	2.17895	-18.9474	33.5789	Other	-4	Any other position	Other	NO	Other	Polar	Non-polar	No	Other
rs770134645	ALK	ENSP00000373700	Q9UM73.211	MGAIGLLWLLPLLLSTAAV	MGAIGLLWLLPLLLYTAAV	18	ENST00000389048.8:c.44C>A	ENSP00000373700.3:p.Ser15Tyr	971	44	15	S/Y	S	Y	tCc/tAc	-1	uncertain_significance	1620	MGAIGLLWLLPLLLSTAAVGSGMGTGQRAGSPAAGPPLQPREPLSYSRLQRKSLAVDFVVPSLFRVYARDLLLPPSSSELKAGRPEARGSLALDCAPLLRLLGPAPGVSWTAGSPAPAEARTLSRVLKGGSVRKLRRAKQLVLELGEEAILEGCVGPPGEAAVGLLQFNLSELFSWWIRQGEGRLRIRLMPEKKASEVGREGRLSAAIRASQPRLLFQIFGTGHSSLESPTNMPSPSPDYFTWNLTWIMKDSFPFLSHRSRYGLECSFDFPCELEYSPPLHDLRNQSWSWRRIPSEEASQMDLLDGPGAERSKEMPRGSFLLLNTSADSKHTILSPWMRSSSEHCTLAVSVHRHLQPSGRYIAQLLPHNEAAREILLMPTPGKHGWTVLQGRIGRPDNP…	CS pos: 22-23. Pr: 0.9460	1	3	4	18	19	22	h-region	-0.8	-1.3	0.5	no significant effect	Other	No	-2.60105	-2.77263	1.98947	1.96316	2.63158	17.1579	Other	-4	Any other position	Other	NO	Other	Polar	Polar	No	Other
rs749730757	ALK	ENSP00000373700	Q9UM73.211	MGAIGLLWLLPLLLSTAAV	MGAIGLLWLLPLMLSTAAV	18	ENST00000389048.8:c.37C>A	ENSP00000373700.3:p.Leu13Met	964	37	13	L/M	L	M	Ctg/Atg	-1	-	1620	MGAIGLLWLLPLLLSTAAVGSGMGTGQRAGSPAAGPPLQPREPLSYSRLQRKSLAVDFVVPSLFRVYARDLLLPPSSSELKAGRPEARGSLALDCAPLLRLLGPAPGVSWTAGSPAPAEARTLSRVLKGGSVRKLRRAKQLVLELGEEAILEGCVGPPGEAAVGLLQFNLSELFSWWIRQGEGRLRIRLMPEKKASEVGREGRLSAAIRASQPRLLFQIFGTGHSSLESPTNMPSPSPDYFTWNLTWIMKDSFPFLSHRSRYGLECSFDFPCELEYSPPLHDLRNQSWSWRRIPSEEASQMDLLDGPGAERSKEMPRGSFLLLNTSADSKHTILSPWMRSSSEHCTLAVSVHRHLQPSGRYIAQLLPHNEAAREILLMPTPGKHGWTVLQGRIGRPDNP…	CS pos: 22-23. Pr: 0.9460	1	3	4	18	19	22	h-region	3.8	1.9	1.9	low decrease in hydrophobicity	Other	No	-2.60105	-2.46579	1.98947	1.88947	10	-13.5263	Other	-6	Any other position	Other	NO	Other	Non-polar	Non-polar	No	Other
rs1165737526	ALK	ENSP00000373700	Q9UM73.211	MGAIGLLWLLPLLLSTAAV	MGAIGLLWLLPPLLSTAAV	18	ENST00000389048.8:c.35T>C	ENSP00000373700.3:p.Leu12Pro	962	35	12	L/P	L	P	cTg/cCg	-1	uncertain_significance	1620	MGAIGLLWLLPLLLSTAAVGSGMGTGQRAGSPAAGPPLQPREPLSYSRLQRKSLAVDFVVPSLFRVYARDLLLPPSSSELKAGRPEARGSLALDCAPLLRLLGPAPGVSWTAGSPAPAEARTLSRVLKGGSVRKLRRAKQLVLELGEEAILEGCVGPPGEAAVGLLQFNLSELFSWWIRQGEGRLRIRLMPEKKASEVGREGRLSAAIRASQPRLLFQIFGTGHSSLESPTNMPSPSPDYFTWNLTWIMKDSFPFLSHRSRYGLECSFDFPCELEYSPPLHDLRNQSWSWRRIPSEEASQMDLLDGPGAERSKEMPRGSFLLLNTSADSKHTILSPWMRSSSEHCTLAVSVHRHLQPSGRYIAQLLPHNEAAREILLMPTPGKHGWTVLQGRIGRPDNP…	CS pos: 22-23. Pr: 0.9460	1	3	4	18	19	22	h-region	3.8	-1.6	5.4	Moderate decrease in hydrophobicity	Moderate decrease in hydrophobicity	Yes	-2.60105	-2.34211	1.98947	1.70526	28.4211	-25.8947	Decreased protein binding	-7	Any other position	Predicted reduced SRP interaction	NO	Other	Non-polar	Non-polar	No	Yes
rs767822322	ALK	ENSP00000373700	Q9UM73.211	MGAIGLLWLLPLLLSTAAV	MGAIGLLWLLLLLLSTAAV	18	ENST00000389048.8:c.32C>T	ENSP00000373700.3:p.Pro11Leu	959	32	11	P/L	P	L	cCg/cTg	-1	uncertain_significance	1620	MGAIGLLWLLPLLLSTAAVGSGMGTGQRAGSPAAGPPLQPREPLSYSRLQRKSLAVDFVVPSLFRVYARDLLLPPSSSELKAGRPEARGSLALDCAPLLRLLGPAPGVSWTAGSPAPAEARTLSRVLKGGSVRKLRRAKQLVLELGEEAILEGCVGPPGEAAVGLLQFNLSELFSWWIRQGEGRLRIRLMPEKKASEVGREGRLSAAIRASQPRLLFQIFGTGHSSLESPTNMPSPSPDYFTWNLTWIMKDSFPFLSHRSRYGLECSFDFPCELEYSPPLHDLRNQSWSWRRIPSEEASQMDLLDGPGAERSKEMPRGSFLLLNTSADSKHTILSPWMRSSSEHCTLAVSVHRHLQPSGRYIAQLLPHNEAAREILLMPTPGKHGWTVLQGRIGRPDNP…	CS pos: 22-23. Pr: 0.9460	1	3	4	18	19	22	h-region	-1.6	3.8	-5.4	Moderate increase in hydrophobicity	Other	No	-2.60105	-2.86	1.98947	2.27368	-28.4211	25.8947	Other	-8	Any other position	Other	NO	Other	Non-polar	Non-polar	No	Other
rs775832910	ALK	ENSP00000373700	Q9UM73.211	MGAIGLLWLLPLLLSTAAV	MGAIGLLWLLSLLLSTAAV	18	ENST00000389048.8:c.31C>T	ENSP00000373700.3:p.Pro11Ser	958	31	11	P/S	P	S	Ccg/Tcg	-1	-	1620	MGAIGLLWLLPLLLSTAAVGSGMGTGQRAGSPAAGPPLQPREPLSYSRLQRKSLAVDFVVPSLFRVYARDLLLPPSSSELKAGRPEARGSLALDCAPLLRLLGPAPGVSWTAGSPAPAEARTLSRVLKGGSVRKLRRAKQLVLELGEEAILEGCVGPPGEAAVGLLQFNLSELFSWWIRQGEGRLRIRLMPEKKASEVGREGRLSAAIRASQPRLLFQIFGTGHSSLESPTNMPSPSPDYFTWNLTWIMKDSFPFLSHRSRYGLECSFDFPCELEYSPPLHDLRNQSWSWRRIPSEEASQMDLLDGPGAERSKEMPRGSFLLLNTSADSKHTILSPWMRSSSEHCTLAVSVHRHLQPSGRYIAQLLPHNEAAREILLMPTPGKHGWTVLQGRIGRPDNP…	CS pos: 22-23. Pr: 0.9460	1	3	4	18	19	22	h-region	-1.6	-0.8	-0.8	no significant effect	Other	No	-2.60105	-2.42211	1.98947	2.03158	-4.21053	-17.8947	Other	-8	Any other position	Other	NO	Other	Non-polar	Polar	No	Other
rs775832910	ALK	ENSP00000373700	Q9UM73.211	MGAIGLLWLLPLLLSTAAV	MGAIGLLWLLTLLLSTAAV	18	ENST00000389048.8:c.31C>A	ENSP00000373700.3:p.Pro11Thr	958	31	11	P/T	P	T	Ccg/Acg	-1	-	1620	MGAIGLLWLLPLLLSTAAVGSGMGTGQRAGSPAAGPPLQPREPLSYSRLQRKSLAVDFVVPSLFRVYARDLLLPPSSSELKAGRPEARGSLALDCAPLLRLLGPAPGVSWTAGSPAPAEARTLSRVLKGGSVRKLRRAKQLVLELGEEAILEGCVGPPGEAAVGLLQFNLSELFSWWIRQGEGRLRIRLMPEKKASEVGREGRLSAAIRASQPRLLFQIFGTGHSSLESPTNMPSPSPDYFTWNLTWIMKDSFPFLSHRSRYGLECSFDFPCELEYSPPLHDLRNQSWSWRRIPSEEASQMDLLDGPGAERSKEMPRGSFLLLNTSADSKHTILSPWMRSSSEHCTLAVSVHRHLQPSGRYIAQLLPHNEAAREILLMPTPGKHGWTVLQGRIGRPDNP…	CS pos: 22-23. Pr: 0.9460	1	3	4	18	19	22	h-region	-1.6	-0.7	-0.9	no significant effect	Other	No	-2.60105	-2.46579	1.98947	2.03684	-4.73684	-13.5263	Other	-8	Any other position	Other	NO	Other	Non-polar	Polar	No	Other
rs764671855	ALK	ENSP00000373700	Q9UM73.211	MGAIGLLWLLPLLLSTAAV	MGAIGLLWPLPLLLSTAAV	18	ENST00000389048.8:c.26T>C	ENSP00000373700.3:p.Leu9Pro	953	26	9	L/P	L	P	cTc/cCc	-1	-	1620	MGAIGLLWLLPLLLSTAAVGSGMGTGQRAGSPAAGPPLQPREPLSYSRLQRKSLAVDFVVPSLFRVYARDLLLPPSSSELKAGRPEARGSLALDCAPLLRLLGPAPGVSWTAGSPAPAEARTLSRVLKGGSVRKLRRAKQLVLELGEEAILEGCVGPPGEAAVGLLQFNLSELFSWWIRQGEGRLRIRLMPEKKASEVGREGRLSAAIRASQPRLLFQIFGTGHSSLESPTNMPSPSPDYFTWNLTWIMKDSFPFLSHRSRYGLECSFDFPCELEYSPPLHDLRNQSWSWRRIPSEEASQMDLLDGPGAERSKEMPRGSFLLLNTSADSKHTILSPWMRSSSEHCTLAVSVHRHLQPSGRYIAQLLPHNEAAREILLMPTPGKHGWTVLQGRIGRPDNP…	CS pos: 22-23. Pr: 0.9460	1	3	4	18	19	22	h-region	3.8	-1.6	5.4	Moderate decrease in hydrophobicity	Moderate decrease in hydrophobicity	Yes	-2.60105	-2.34211	1.98947	1.70526	28.4211	-25.8947	Decreased protein binding	-10	Any other position	Predicted reduced SRP interaction	NO	Other	Non-polar	Non-polar	No	Yes
rs1335279051	ALK	ENSP00000373700	Q9UM73.211	MGAIGLLWLLPLLLSTAAV	MGAIGLLWVLPLLLSTAAV	18	ENST00000389048.8:c.25C>G	ENSP00000373700.3:p.Leu9Val	952	25	9	L/V	L	V	Ctc/Gtc	-1	-	1620	MGAIGLLWLLPLLLSTAAVGSGMGTGQRAGSPAAGPPLQPREPLSYSRLQRKSLAVDFVVPSLFRVYARDLLLPPSSSELKAGRPEARGSLALDCAPLLRLLGPAPGVSWTAGSPAPAEARTLSRVLKGGSVRKLRRAKQLVLELGEEAILEGCVGPPGEAAVGLLQFNLSELFSWWIRQGEGRLRIRLMPEKKASEVGREGRLSAAIRASQPRLLFQIFGTGHSSLESPTNMPSPSPDYFTWNLTWIMKDSFPFLSHRSRYGLECSFDFPCELEYSPPLHDLRNQSWSWRRIPSEEASQMDLLDGPGAERSKEMPRGSFLLLNTSADSKHTILSPWMRSSSEHCTLAVSVHRHLQPSGRYIAQLLPHNEAAREILLMPTPGKHGWTVLQGRIGRPDNP…	CS pos: 22-23. Pr: 0.9460	1	3	4	18	19	22	h-region	3.8	4.2	-0.4	no significant effect	Other	No	-2.60105	-2.55474	1.98947	2.01053	-2.10526	-4.63158	Other	-10	Any other position	Other	NO	Other	Non-polar	Non-polar	No	Other
rs749905243	ALK	ENSP00000373700	Q9UM73.211	MGAIGLLWLLPLLLSTAAV	MGAIGLLCLLPLLLSTAAV	18	ENST00000389048.8:c.24G>T	ENSP00000373700.3:p.Trp8Cys	951	24	8	W/C	W	C	tgG/tgT	-1	uncertain_significance	1620	MGAIGLLWLLPLLLSTAAVGSGMGTGQRAGSPAAGPPLQPREPLSYSRLQRKSLAVDFVVPSLFRVYARDLLLPPSSSELKAGRPEARGSLALDCAPLLRLLGPAPGVSWTAGSPAPAEARTLSRVLKGGSVRKLRRAKQLVLELGEEAILEGCVGPPGEAAVGLLQFNLSELFSWWIRQGEGRLRIRLMPEKKASEVGREGRLSAAIRASQPRLLFQIFGTGHSSLESPTNMPSPSPDYFTWNLTWIMKDSFPFLSHRSRYGLECSFDFPCELEYSPPLHDLRNQSWSWRRIPSEEASQMDLLDGPGAERSKEMPRGSFLLLNTSADSKHTILSPWMRSSSEHCTLAVSVHRHLQPSGRYIAQLLPHNEAAREILLMPTPGKHGWTVLQGRIGRPDNP…	CS pos: 22-23. Pr: 0.9460	1	3	4	18	19	22	h-region	-0.9	2.5	-3.4	Moderate increase in hydrophobicity	Other	No	-2.60105	-2.54579	1.98947	2.16842	-17.8947	-5.52632	Other	-11	Any other position	Other	NO	Other	Non-polar	Non-polar	No	Other
rs1222954765	ALK	ENSP00000373700	Q9UM73.211	MGAIGLLWLLPLLLSTAAV	MGAIGLLRLLPLLLSTAAV	18	ENST00000389048.8:c.22T>C	ENSP00000373700.3:p.Trp8Arg	949	22	8	W/R	W	R	Tgg/Cgg	-1	uncertain_significance	1620	MGAIGLLWLLPLLLSTAAVGSGMGTGQRAGSPAAGPPLQPREPLSYSRLQRKSLAVDFVVPSLFRVYARDLLLPPSSSELKAGRPEARGSLALDCAPLLRLLGPAPGVSWTAGSPAPAEARTLSRVLKGGSVRKLRRAKQLVLELGEEAILEGCVGPPGEAAVGLLQFNLSELFSWWIRQGEGRLRIRLMPEKKASEVGREGRLSAAIRASQPRLLFQIFGTGHSSLESPTNMPSPSPDYFTWNLTWIMKDSFPFLSHRSRYGLECSFDFPCELEYSPPLHDLRNQSWSWRRIPSEEASQMDLLDGPGAERSKEMPRGSFLLLNTSADSKHTILSPWMRSSSEHCTLAVSVHRHLQPSGRYIAQLLPHNEAAREILLMPTPGKHGWTVLQGRIGRPDNP…	CS pos: 22-23. Pr: 0.9460	1	3	4	18	19	22	h-region	-0.9	-4.5	3.6	Moderate decrease in hydrophobicity	Moderate decrease in hydrophobicity	Yes	-2.60105	-1.69316	1.98947	1.8	18.9474	-90.7895	Decreased protein binding	-11	Any other position	Predicted reduced SRP interaction	NO	Other	Non-polar	Positive_charge	No	Yes
rs1351584977	ALK	ENSP00000373700	Q9UM73.211	MGAIGLLWLLPLLLSTAAV	MGAIGLRWLLPLLLSTAAV	18	ENST00000389048.8:c.20T>G	ENSP00000373700.3:p.Leu7Arg	947	20	7	L/R	L	R	cTg/cGg	-1	-	1620	MGAIGLLWLLPLLLSTAAVGSGMGTGQRAGSPAAGPPLQPREPLSYSRLQRKSLAVDFVVPSLFRVYARDLLLPPSSSELKAGRPEARGSLALDCAPLLRLLGPAPGVSWTAGSPAPAEARTLSRVLKGGSVRKLRRAKQLVLELGEEAILEGCVGPPGEAAVGLLQFNLSELFSWWIRQGEGRLRIRLMPEKKASEVGREGRLSAAIRASQPRLLFQIFGTGHSSLESPTNMPSPSPDYFTWNLTWIMKDSFPFLSHRSRYGLECSFDFPCELEYSPPLHDLRNQSWSWRRIPSEEASQMDLLDGPGAERSKEMPRGSFLLLNTSADSKHTILSPWMRSSSEHCTLAVSVHRHLQPSGRYIAQLLPHNEAAREILLMPTPGKHGWTVLQGRIGRPDNP…	CS pos: 22-23. Pr: 0.9460	1	3	4	18	19	22	h-region	3.8	-4.5	8.3	significant decrease in hydrophobicity	High decrease in hydrophobicity	Yes	-2.60105	-1.55684	1.98947	1.55263	43.6842	-104.421	Decreased protein binding	-12	Any other position	Predicted reduced SRP interaction	NO	Other	Non-polar	Positive_charge	No	Yes
rs757811844	ALK	ENSP00000373700	Q9UM73.211	MGAIGLLWLLPLLLSTAAV	MGAIGLMWLLPLLLSTAAV	18	ENST00000389048.8:c.19C>A	ENSP00000373700.3:p.Leu7Met	946	19	7	L/M	L	M	Ctg/Atg	-1	-	1620	MGAIGLLWLLPLLLSTAAVGSGMGTGQRAGSPAAGPPLQPREPLSYSRLQRKSLAVDFVVPSLFRVYARDLLLPPSSSELKAGRPEARGSLALDCAPLLRLLGPAPGVSWTAGSPAPAEARTLSRVLKGGSVRKLRRAKQLVLELGEEAILEGCVGPPGEAAVGLLQFNLSELFSWWIRQGEGRLRIRLMPEKKASEVGREGRLSAAIRASQPRLLFQIFGTGHSSLESPTNMPSPSPDYFTWNLTWIMKDSFPFLSHRSRYGLECSFDFPCELEYSPPLHDLRNQSWSWRRIPSEEASQMDLLDGPGAERSKEMPRGSFLLLNTSADSKHTILSPWMRSSSEHCTLAVSVHRHLQPSGRYIAQLLPHNEAAREILLMPTPGKHGWTVLQGRIGRPDNP…	CS pos: 22-23. Pr: 0.9460	1	3	4	18	19	22	h-region	3.8	1.9	1.9	low decrease in hydrophobicity	Other	No	-2.60105	-2.46579	1.98947	1.88947	10	-13.5263	Other	-12	Any other position	Other	NO	Other	Non-polar	Non-polar	No	Other
rs1272214012	ALK	ENSP00000373700	Q9UM73.211	MGAIGLLWLLPLLLSTAAV	MGAIWLLWLLPLLLSTAAV	18	ENST00000389048.8:c.13G>T	ENSP00000373700.3:p.Gly5Trp	940	13	5	G/W	G	W	Ggg/Tgg	-1	-	1620	MGAIGLLWLLPLLLSTAAVGSGMGTGQRAGSPAAGPPLQPREPLSYSRLQRKSLAVDFVVPSLFRVYARDLLLPPSSSELKAGRPEARGSLALDCAPLLRLLGPAPGVSWTAGSPAPAEARTLSRVLKGGSVRKLRRAKQLVLELGEEAILEGCVGPPGEAAVGLLQFNLSELFSWWIRQGEGRLRIRLMPEKKASEVGREGRLSAAIRASQPRLLFQIFGTGHSSLESPTNMPSPSPDYFTWNLTWIMKDSFPFLSHRSRYGLECSFDFPCELEYSPPLHDLRNQSWSWRRIPSEEASQMDLLDGPGAERSKEMPRGSFLLLNTSADSKHTILSPWMRSSSEHCTLAVSVHRHLQPSGRYIAQLLPHNEAAREILLMPTPGKHGWTVLQGRIGRPDNP…	CS pos: 22-23. Pr: 0.9460	1	3	4	18	19	22	h-region	-0.4	-0.9	0.5	no significant effect	Other	No	-2.60105	-2.67421	1.98947	1.96316	2.63158	7.31579	Other	-14	Any other position	Other	NO	Other	Non-polar	Non-polar	No	Other
rs1272214012	ALK	ENSP00000373700	Q9UM73.211	MGAIGLLWLLPLLLSTAAV	MGAIRLLWLLPLLLSTAAV	18	ENST00000389048.8:c.13G>A	ENSP00000373700.3:p.Gly5Arg	940	13	5	G/R	G	R	Ggg/Agg	-1	uncertain_significance	1620	MGAIGLLWLLPLLLSTAAVGSGMGTGQRAGSPAAGPPLQPREPLSYSRLQRKSLAVDFVVPSLFRVYARDLLLPPSSSELKAGRPEARGSLALDCAPLLRLLGPAPGVSWTAGSPAPAEARTLSRVLKGGSVRKLRRAKQLVLELGEEAILEGCVGPPGEAAVGLLQFNLSELFSWWIRQGEGRLRIRLMPEKKASEVGREGRLSAAIRASQPRLLFQIFGTGHSSLESPTNMPSPSPDYFTWNLTWIMKDSFPFLSHRSRYGLECSFDFPCELEYSPPLHDLRNQSWSWRRIPSEEASQMDLLDGPGAERSKEMPRGSFLLLNTSADSKHTILSPWMRSSSEHCTLAVSVHRHLQPSGRYIAQLLPHNEAAREILLMPTPGKHGWTVLQGRIGRPDNP…	CS pos: 22-23. Pr: 0.9460	1	3	4	18	19	22	h-region	-0.4	-4.5	4.1	Moderate decrease in hydrophobicity	Moderate decrease in hydrophobicity	Yes	-2.60105	-1.76632	1.98947	1.77368	21.5789	-83.4737	Decreased protein binding	-14	Any other position	Predicted reduced SRP interaction	NO	Other	Non-polar	Positive_charge	No	Yes
rs1223034189	ALK	ENSP00000373700	Q9UM73.211	MGAIGLLWLLPLLLSTAAV	MGAVGLLWLLPLLLSTAAV	18	ENST00000389048.8:c.10A>G	ENSP00000373700.3:p.Ile4Val	937	10	4	I/V	I	V	Atc/Gtc	-1	-	1620	MGAIGLLWLLPLLLSTAAVGSGMGTGQRAGSPAAGPPLQPREPLSYSRLQRKSLAVDFVVPSLFRVYARDLLLPPSSSELKAGRPEARGSLALDCAPLLRLLGPAPGVSWTAGSPAPAEARTLSRVLKGGSVRKLRRAKQLVLELGEEAILEGCVGPPGEAAVGLLQFNLSELFSWWIRQGEGRLRIRLMPEKKASEVGREGRLSAAIRASQPRLLFQIFGTGHSSLESPTNMPSPSPDYFTWNLTWIMKDSFPFLSHRSRYGLECSFDFPCELEYSPPLHDLRNQSWSWRRIPSEEASQMDLLDGPGAERSKEMPRGSFLLLNTSADSKHTILSPWMRSSSEHCTLAVSVHRHLQPSGRYIAQLLPHNEAAREILLMPTPGKHGWTVLQGRIGRPDNP…	CS pos: 22-23. Pr: 0.9460	1	3	4	18	19	22	h-region	4.5	4.2	0.3	no significant effect	Other	No	-2.60105	-2.55474	1.98947	1.97368	1.57895	-4.63158	Other	-15	Any other position	Other	NO	Other	Non-polar	Non-polar	No	Other
rs1446332510	ALK	ENSP00000373700	Q9UM73.211	MGAIGLLWLLPLLLSTAAV	MGTIGLLWLLPLLLSTAAV	18	ENST00000389048.8:c.7G>A	ENSP00000373700.3:p.Ala3Thr	934	7	3	A/T	A	T	Gcc/Acc	-1	uncertain_significance	1620	MGAIGLLWLLPLLLSTAAVGSGMGTGQRAGSPAAGPPLQPREPLSYSRLQRKSLAVDFVVPSLFRVYARDLLLPPSSSELKAGRPEARGSLALDCAPLLRLLGPAPGVSWTAGSPAPAEARTLSRVLKGGSVRKLRRAKQLVLELGEEAILEGCVGPPGEAAVGLLQFNLSELFSWWIRQGEGRLRIRLMPEKKASEVGREGRLSAAIRASQPRLLFQIFGTGHSSLESPTNMPSPSPDYFTWNLTWIMKDSFPFLSHRSRYGLECSFDFPCELEYSPPLHDLRNQSWSWRRIPSEEASQMDLLDGPGAERSKEMPRGSFLLLNTSADSKHTILSPWMRSSSEHCTLAVSVHRHLQPSGRYIAQLLPHNEAAREILLMPTPGKHGWTVLQGRIGRPDNP…	CS pos: 22-23. Pr: 0.9460	1	3	4	18	19	22	n-region	1.8	-0.7	2.5	low decrease in hydrophobicity	Moderate decrease in hydrophobicity	Yes	-2.60105	-2.37053	1.98947	1.8579	13.1579	-23.0526	Decreased protein binding	-16	Any other position	Other	NO	Other	Non-polar	Polar	No	Other
rs1459946897	ALK	ENSP00000373700	Q9UM73.211	MGAIGLLWLLPLLLSTAAV	MAAIGLLWLLPLLLSTAAV	18	ENST00000389048.8:c.5G>C	ENSP00000373700.3:p.Gly2Ala	932	5	2	G/A	G	A	gGa/gCa	-1	-	1620	MGAIGLLWLLPLLLSTAAVGSGMGTGQRAGSPAAGPPLQPREPLSYSRLQRKSLAVDFVVPSLFRVYARDLLLPPSSSELKAGRPEARGSLALDCAPLLRLLGPAPGVSWTAGSPAPAEARTLSRVLKGGSVRKLRRAKQLVLELGEEAILEGCVGPPGEAAVGLLQFNLSELFSWWIRQGEGRLRIRLMPEKKASEVGREGRLSAAIRASQPRLLFQIFGTGHSSLESPTNMPSPSPDYFTWNLTWIMKDSFPFLSHRSRYGLECSFDFPCELEYSPPLHDLRNQSWSWRRIPSEEASQMDLLDGPGAERSKEMPRGSFLLLNTSADSKHTILSPWMRSSSEHCTLAVSVHRHLQPSGRYIAQLLPHNEAAREILLMPTPGKHGWTVLQGRIGRPDNP…	CS pos: 22-23. Pr: 0.9460	1	3	4	18	19	22	n-region	-0.4	1.8	-2.2	low increse in hydrophobicity	Other	No	-2.60105	-2.64684	1.98947	2.10526	-11.579	4.57895	Other	-17	Any other position	Other	NO	Other	Non-polar	Non-polar	No	Other
rs1459946897	ALK	ENSP00000373700	Q9UM73.211	MGAIGLLWLLPLLLSTAAV	MEAIGLLWLLPLLLSTAAV	18	ENST00000389048.8:c.5G>A	ENSP00000373700.3:p.Gly2Glu	932	5	2	G/E	G	E	gGa/gAa	-1	-	1620	MGAIGLLWLLPLLLSTAAVGSGMGTGQRAGSPAAGPPLQPREPLSYSRLQRKSLAVDFVVPSLFRVYARDLLLPPSSSELKAGRPEARGSLALDCAPLLRLLGPAPGVSWTAGSPAPAEARTLSRVLKGGSVRKLRRAKQLVLELGEEAILEGCVGPPGEAAVGLLQFNLSELFSWWIRQGEGRLRIRLMPEKKASEVGREGRLSAAIRASQPRLLFQIFGTGHSSLESPTNMPSPSPDYFTWNLTWIMKDSFPFLSHRSRYGLECSFDFPCELEYSPPLHDLRNQSWSWRRIPSEEASQMDLLDGPGAERSKEMPRGSFLLLNTSADSKHTILSPWMRSSSEHCTLAVSVHRHLQPSGRYIAQLLPHNEAAREILLMPTPGKHGWTVLQGRIGRPDNP…	CS pos: 22-23. Pr: 0.9460	1	3	4	18	19	22	n-region	-0.4	-3.5	3.1	Moderate decrease in hydrophobicity	Moderate decrease in hydrophobicity	Yes	-2.60105	-2.19316	1.98947	1.82632	16.3158	-40.7895	Decreased protein binding	-17	Any other position	Other	NO	Other	Non-polar	Negative_charge	Yes	Yes
