# Supplementary material for: Pathogenic signal peptide variants in the human genome
Source: NAR Genom Bioinform. 2023 Oct 18;5(4):lqad093. doi: 10.1093/nargab/lqad093 (PMC10583284; doi:10.1093/nargab/lqad093)
Supplement: lqad093_Supplemental_Files [file lqad093_supplemental_files.zip › SupplementaryFileS6.txt]

Category	Term	Count	%	PValue	Genes	List Total	Pop Hits	Pop Total	Fold Enrichment	Bonferroni	Benjamini	FDR
GAD_DISEASE_CLASS	UNKNOWN	478	17.87584143605086	6.573075049198429E-51	653509, 909, 64399, 3640, 114625, 2668, 5818, 3630, 913, 5950, 4982, 2562, 2561, 1471, 1470, 729238, 2559, 2555, 2554, 2796, 2674, 4851, 4852, 3643, 4853, 4854, 10666, 10544, 929, 1361, 2692, 2690, 2205, 2688, 80781, 1114, 2324, 1113, 2200, 2321, 4864, 4868, 3791, 4880, 3672, 3673, 4883, 5972, 2220, 390502, 1490, 3426, 2215, 2214, 2335, 940, 170572, 4878, 5967, 3309, 4879, 3680, 3684, 5741, 1143,…	2058	1613	12971	1.867762356027346	1.1831535088557173E-49	1.1831535088557173E-49	1.3146150098396859E-50
GAD_DISEASE_CLASS	REPRODUCTION	325	12.154076290201944	1.3344498292729806E-46	5020, 6352, 5265, 6355, 4057, 3640, 4179, 1462, 117579, 80760, 3630, 6348, 6347, 4049, 7450, 93145, 5155, 1909, 164312, 57633, 2796, 1907, 4852, 1906, 3643, 84432, 4855, 4978, 10544, 929, 7100, 6013, 1361, 2690, 250, 2688, 80781, 2324, 1356, 84467, 84466, 171558, 2321, 5175, 5054, 7356, 6387, 3673, 4883, 5972, 57537, 268, 2335, 269, 6019, 170572, 4878, 5069, 11141, 3563, 3562, 3560, 100132285, 56…	2058	960	12971	2.1337337018140587	2.402009692691365E-45	1.2010048463456826E-45	1.3344498292729806E-46
GAD_DISEASE_CLASS	IMMUNE	707	26.439790575916227	6.490700923862092E-38	909, 64399, 285313, 9180, 51083, 2668, 5817, 1215, 5819, 57863, 3630, 6900, 913, 914, 915, 3998, 916, 170680, 917, 919, 4982, 2561, 1470, 729238, 2, 56547, 2796, 920, 3641, 4852, 3643, 923, 4854, 4855, 10666, 929, 135228, 23705, 2694, 1361, 2690, 22854, 1118, 2207, 1116, 2205, 54495, 10516, 2204, 80781, 2202, 29126, 2201, 121256, 930, 2200, 2321, 933, 3897, 2209, 10875, 4868, 27181, 939, 3791, 28…	2058	2986	12971	1.4923053615284023	1.1683261662951767E-36	3.894420554317255E-37	6.490700923862092E-38
GAD_DISEASE_CLASS	OTHER	437	16.342557965594615	1.5160221709637537E-36	64399, 2668, 10417, 1215, 2662, 3630, 3998, 916, 4982, 2562, 2561, 1471, 2560, 2559, 2, 2555, 2676, 2675, 2674, 920, 4852, 3643, 4854, 57758, 10544, 929, 135228, 2694, 2692, 2690, 54490, 2205, 2204, 2688, 80781, 1356, 2202, 2200, 4864, 3897, 10752, 4868, 3672, 3673, 1010, 3549, 2215, 3425, 2214, 2335, 941, 821, 942, 170572, 4878, 133584, 3683, 3684, 5741, 3562, 1141, 1138, 3558, 1137, 3557, 1136,…	2058	1595	12971	1.7268270317531402	2.728839907734757E-35	6.822099769336892E-36	1.5160221709637537E-36
GAD_DISEASE_CLASS	PHARMACOGENOMIC	630	23.56020942408377	5.531279789641714E-30	3640, 51083, 10536, 4969, 1215, 5819, 284217, 3630, 10893, 3998, 916, 4982, 1473, 51092, 145264, 27098, 1469, 2, 10669, 2555, 2554, 2675, 920, 921, 4852, 3643, 4853, 4854, 4978, 10544, 929, 23705, 1363, 1361, 2692, 2690, 22854, 1118, 2207, 10637, 2204, 2688, 1114, 2324, 2201, 121256, 503542, 2200, 2321, 27189, 811, 933, 4864, 813, 3897, 10631, 4868, 939, 64066, 3791, 4880, 3672, 4882, 3673, 5730,…	2058	2717	12971	1.4614333035385667	9.956303621355084E-29	1.991260724271017E-29	5.531279789641714E-30
GAD_DISEASE_CLASS	CANCER	716	26.776364996260284	6.740647139643104E-30	9068, 3640, 1462, 9180, 2668, 1215, 3630, 3998, 4982, 1473, 57512, 10549, 56547, 2676, 2797, 2675, 2796, 2674, 920, 4851, 921, 4852, 3643, 4853, 4854, 57758, 4856, 10666, 929, 2694, 1361, 2692, 2690, 1118, 2207, 1116, 2205, 2689, 2688, 80781, 2324, 79799, 1113, 2323, 2200, 2321, 27189, 4864, 3655, 3897, 10631, 10752, 10630, 2209, 939, 3791, 3672, 3673, 5730, 1010, 1490, 2217, 81623, 2215, 57537, …	2058	3197	12971	1.4115571783921574	1.2133164851357586E-28	2.022194141892931E-29	6.740647139643104E-30
GAD_DISEASE_CLASS	NORMALVARIATION	184	6.881077038145101	5.574692028112378E-29	158326, 8771, 6352, 64399, 5265, 3123, 2155, 3486, 2153, 57188, 590, 7040, 3482, 3240, 3481, 114625, 3119, 3117, 3479, 3115, 2147, 632, 3630, 4049, 7450, 8784, 7299, 8788, 6401, 1909, 4982, 3375, 3133, 7293, 1071, 3803, 3804, 2, 3805, 3806, 1861, 2157, 3809, 1906, 4852, 5547, 3802, 8794, 135228, 8792, 4353, 5443, 5444, 2692, 3383, 2690, 2202, 3135, 7976, 8824, 54659, 54658, 54657, 55504, 3810, 38…	2058	517	12971	2.2431347780891855	1.003444565060228E-27	1.4334922358003259E-28	5.574692028112378E-29
GAD_DISEASE_CLASS	VISION	219	8.18997756170531	1.0931174726254148E-26	3082, 4053, 6352, 392255, 4179, 351, 1215, 117, 6347, 7436, 4049, 12, 93145, 5156, 8788, 6247, 1909, 1471, 4060, 2, 7448, 4852, 1906, 4855, 2331, 6490, 10877, 1910, 10516, 10878, 80781, 2202, 2201, 2200, 119180, 8322, 5054, 5176, 3791, 11173, 6387, 3673, 5972, 3426, 10648, 4878, 170691, 1009, 3684, 1380, 100132285, 3558, 1137, 3557, 1378, 710, 3554, 3674, 64072, 717, 718, 7253, 7132, 3690, 114897…	2058	689	12971	2.0033322472675574	1.9676114507257465E-25	2.4595143134071832E-26	1.0931174726254148E-26
GAD_DISEASE_CLASS	CARDIOVASCULAR	869	32.4981301421092	1.29309281145336E-22	158326, 285313, 1462, 80760, 1215, 5818, 5819, 10418, 92737, 3630, 4982, 2561, 2560, 1471, 1470, 57512, 2559, 2, 2555, 2554, 55576, 3643, 4978, 135228, 23705, 2331, 145270, 2569, 57526, 2565, 121256, 503542, 2321, 387597, 119180, 813, 3655, 3672, 3673, 1010, 2581, 1490, 22865, 10404, 1008, 57537, 10647, 1005, 2335, 1004, 1002, 55118, 170692, 1009, 3680, 3682, 84918, 2350, 10855, 5618, 27286, 2348…	2058	4266	12971	1.2838876291257242	2.327567060616048E-21	2.58618562290672E-22	1.29309281145336E-22
GAD_DISEASE_CLASS	METABOLIC	1033	38.63126402393418	2.046205325374259E-22	158326, 25907, 285313, 1462, 9180, 22875, 4969, 1215, 5818, 5819, 10418, 170689, 3630, 6900, 4982, 2562, 2561, 2560, 1471, 145264, 27098, 2559, 1469, 2, 2555, 2797, 2796, 55576, 1463, 3643, 3645, 342898, 4978, 135228, 23705, 22854, 259240, 10877, 55584, 10637, 57526, 10878, 80781, 121256, 503542, 2321, 387597, 3655, 10631, 10874, 3672, 3673, 1010, 2581, 1490, 57535, 3426, 57537, 1005, 1004, 1001,…	2058	5263	12971	1.2370721801926166	3.683169585673666E-21	3.683169585673666E-22	2.046205325374259E-22
GAD_DISEASE_CLASS	PSYCH	459	17.165295437546746	4.2739656364425995E-21	1462, 51083, 2668, 3630, 10893, 6900, 2562, 2561, 1471, 2560, 2559, 2, 2555, 2797, 2554, 2675, 2796, 1463, 920, 4851, 4852, 3643, 4853, 4854, 4855, 925, 4978, 2331, 1363, 2692, 2570, 2690, 22854, 2569, 1116, 55584, 1358, 2688, 1114, 1113, 2565, 2564, 2200, 3897, 5954, 10752, 10874, 4880, 3672, 4882, 5730, 4883, 1010, 257194, 1008, 27074, 57537, 2335, 2695, 170690, 170572, 4878, 3309, 4879, 3682, …	2058	1974	12971	1.4655263321133924	7.693138145596679E-20	6.993761950542436E-21	4.2739656364425995E-21
GAD_DISEASE_CLASS	RENAL	344	12.864622288706059	1.449928121232367E-18	3082, 8771, 6352, 5265, 4057, 6356, 4058, 590, 350, 1215, 238, 3630, 6348, 6469, 6347, 4049, 8404, 8646, 12, 7450, 8542, 5155, 8425, 4189, 1909, 4982, 1471, 2, 249, 4851, 4852, 1906, 3643, 84432, 4855, 4978, 10666, 10544, 929, 5284, 8792, 1361, 2690, 22854, 2207, 133, 2688, 2204, 2324, 1113, 259, 2200, 2321, 5159, 8549, 10076, 4868, 939, 5175, 5054, 7356, 3791, 6387, 7479, 3673, 5730, 8324, 5972,…	2058	1417	12971	1.5300889586603872	2.6098706182182608E-17	2.1748921818485505E-18	1.449928121232367E-18
GAD_DISEASE_CLASS	NEUROLOGICAL	597	22.32610321615557	5.548391652226309E-15	653509, 909, 51083, 10536, 2668, 5817, 80760, 5819, 2662, 3630, 6900, 912, 913, 3998, 5950, 4982, 2562, 2561, 1471, 2560, 729238, 57512, 2, 10549, 2554, 2675, 1464, 2674, 55214, 55576, 4852, 922, 3643, 4854, 4855, 926, 929, 23705, 1363, 2692, 2570, 2690, 22854, 1117, 57526, 2688, 1114, 1356, 2202, 29126, 2564, 503542, 2200, 2321, 4864, 3655, 3897, 10631, 10874, 3791, 3673, 5972, 2581, 257194, 816…	2058	2890	12971	1.3019807923169269	9.992007221626409E-14	7.68238844154412E-15	5.548391652226309E-15
GAD_DISEASE_CLASS	AGING	232	8.676140613313388	1.1693803146797988E-12	9865, 4057, 9180, 118427, 29949, 351, 1215, 354, 3630, 5016, 8404, 5156, 8425, 11197, 2562, 92293, 2, 10549, 2675, 55214, 4851, 3643, 53832, 4856, 22859, 259240, 1118, 1910, 1116, 1356, 2565, 2201, 121256, 9518, 10631, 939, 10082, 5054, 3791, 2581, 257194, 1008, 2335, 2695, 1805, 3309, 1009, 9547, 3562, 162461, 27286, 3558, 1137, 3557, 1136, 23240, 710, 3554, 58511, 1012, 11027, 718, 7253, 7252, …	2058	948	12971	1.5424380722753235	2.1049162413078193E-11	1.5034889760168844E-12	1.1693803146797988E-12
GAD_DISEASE_CLASS	HEMATOLOGICAL	310	11.593118922961855	7.944805821721994E-7	3082, 129684, 6352, 5265, 8532, 2668, 238, 8406, 6469, 10894, 3998, 7450, 7455, 5156, 5157, 2, 2674, 55576, 1906, 922, 4855, 342898, 4978, 10666, 10544, 135228, 161198, 1361, 2570, 2690, 55584, 2324, 84467, 84466, 387597, 933, 10752, 387914, 10630, 10512, 10082, 5054, 3791, 6387, 3673, 254240, 1010, 257194, 1008, 265, 2215, 57537, 2214, 2335, 942, 170690, 6019, 4878, 1009, 7483, 7364, 5066, 22180…	2058	1528	12971	1.2786934145385902	1.4300553906720914E-5	9.533766986066393E-7	7.944805821721994E-7
GAD_DISEASE_CLASS	DEVELOPMENTAL	304	11.36873597606582	1.2943781082310702E-6	9982, 158326, 4052, 4053, 5265, 64399, 30816, 3640, 392255, 388551, 57188, 64714, 351, 2668, 5817, 5818, 80760, 5819, 238, 3630, 6469, 6347, 4049, 10893, 7450, 5274, 5156, 1908, 2562, 2560, 2555, 2554, 4851, 1906, 3643, 4854, 9508, 6372, 8792, 2692, 2690, 250, 1910, 2689, 10516, 2688, 84467, 2565, 2202, 84466, 2201, 2200, 10076, 10752, 4868, 8200, 8322, 6383, 7472, 7475, 5054, 8325, 4880, 5179, 3…	2058	1502	12971	1.275650606447639	2.329854961180544E-5	1.456175371759954E-6	1.2943781082310702E-6
GAD_DISEASE_CLASS	INFECTION	411	15.370231862378459	8.329454824176335E-6	653509, 9180, 10893, 3998, 4982, 2, 920, 4855, 10544, 929, 1118, 1116, 2205, 10637, 2204, 10878, 2202, 171558, 2321, 27189, 5954, 10631, 30008, 10875, 2220, 2581, 2215, 2214, 940, 941, 942, 943, 947, 132014, 3682, 3442, 3441, 3562, 3440, 3561, 3560, 3559, 3558, 3557, 1378, 3556, 3554, 710, 58511, 1012, 958, 10850, 717, 718, 6948, 5617, 135656, 3690, 3693, 3574, 3452, 1394, 3451, 1393, 1392, 3570,…	2058	2154	12971	1.202608341386694	1.49919572195234E-4	8.819422755010238E-6	8.329454824176335E-6
