# Supplementary material for: Pathogenic signal peptide variants in the human genome
Source: NAR Genom Bioinform. 2023 Oct 18;5(4):lqad093. doi: 10.1093/nargab/lqad093 (PMC10583284; doi:10.1093/nargab/lqad093)
Supplement: lqad093_Supplemental_Files [file lqad093_supplemental_files.zip › SupplementaryFileS7.txt]

Category	Term	Count	%	PValue	Genes	List Total	Pop Hits	Pop Total	Fold Enrichment	Bonferroni	Benjamini	FDR
GAD_DISEASE	Chorioamnionitis|Fetal Membranes, Premature Rupture|Infection of amniotic sac and membranes	132	4.93642483171279	4.4194098129666185E-63	4057, 2155, 1462, 2153, 7040, 3482, 3481, 3480, 3479, 2147, 3598, 4323, 6347, 4049, 4324, 4326, 4327, 7450, 7057, 7056, 5155, 7850, 6401, 3133, 2165, 2161, 1071, 1906, 4852, 7066, 929, 7100, 5444, 2324, 56034, 2321, 3135, 6649, 1636, 7077, 7076, 5175, 5054, 5972, 2335, 5327, 5328, 4878, 5329, 11141, 4256, 3563, 3562, 3559, 3558, 3557, 3554, 3952, 7099, 7132, 7098, 3690, 7133, 4023, 1670, 1394, 35…	2058	186	12971	4.472898836954137	3.4533268278521156E-59	3.4533268278521156E-59	3.2668277337449242E-59
GAD_DISEASE	Chorioamnionitis|Fetal Membranes, Premature Rupture|Infection of amniotic sac and membranes|Obstetric Labor, Premature|Pre-Eclampsia|Premature Birth	132	4.93642483171279	1.2534498305423746E-62	4057, 2155, 1462, 2153, 7040, 3482, 3481, 3480, 3479, 2147, 3598, 4323, 6347, 4049, 4324, 4326, 4327, 7450, 7057, 7056, 5155, 7850, 6401, 3133, 2165, 2161, 1071, 1906, 4852, 7066, 929, 7100, 5444, 2324, 56034, 2321, 3135, 6649, 1636, 7077, 7076, 5175, 5054, 5972, 2335, 5327, 5328, 4878, 5329, 11141, 4256, 3563, 3562, 3559, 3558, 3557, 3554, 3952, 7099, 7132, 7098, 3690, 7133, 4023, 1670, 1394, 35…	2058	187	12971	4.448979591836735	9.794456975858115E-59	4.8972284879290575E-59	4.632750573684616E-59
GAD_DISEASE	Asthma|Bronchiolitis, Viral|Respiratory Syncytial Virus Infections	128	4.786836200448766	9.90536236886385E-52	6351, 9466, 6352, 6355, 6354, 6357, 4057, 6356, 3002, 3001, 7040, 29949, 7042, 8809, 3598, 3597, 6347, 4049, 999, 6362, 6361, 4582, 4583, 7850, 6368, 4585, 4586, 6360, 6359, 1906, 6358, 50604, 929, 6372, 7100, 6374, 3383, 6370, 2205, 84868, 6402, 6369, 4589, 50616, 5175, 7356, 940, 941, 942, 58191, 9547, 3562, 3440, 3561, 3560, 23765, 4804, 3559, 3558, 3557, 3554, 55801, 958, 10850, 10578, 718, 4…	2058	204	12971	3.9546485260770976	7.740050155030212E-48	1.935012538757553E-48	1.8305109657660394E-48
GAD_DISEASE	respiratory syncytial virus bronchiolitis	128	4.786836200448766	9.90536236886385E-52	6351, 9466, 6352, 6355, 6354, 6357, 4057, 6356, 3002, 3001, 7040, 29949, 7042, 8809, 3598, 3597, 6347, 4049, 999, 6362, 6361, 4582, 4583, 7850, 6368, 4585, 4586, 6360, 6359, 1906, 6358, 50604, 929, 6372, 7100, 6374, 3383, 6370, 2205, 84868, 6402, 6369, 4589, 50616, 5175, 7356, 940, 941, 942, 58191, 9547, 3442, 3562, 3440, 3561, 3560, 23765, 4804, 3559, 3558, 3557, 3554, 55801, 958, 10850, 10578, …	2058	204	12971	3.9546485260770976	7.740050155030212E-48	1.935012538757553E-48	1.8305109657660394E-48
GAD_DISEASE	Bronchiolitis, Viral|Respiratory Syncytial Virus Infections	130	4.861630516080777	3.1073451749514866E-51	6351, 9466, 6352, 6355, 6354, 6357, 4057, 6356, 3002, 3001, 7040, 29949, 7042, 8809, 3598, 3597, 6347, 4049, 999, 6362, 6361, 4582, 4583, 7850, 6368, 4585, 4586, 6360, 6359, 1906, 6358, 50604, 929, 6372, 7100, 6374, 3383, 6370, 2205, 84868, 6402, 6369, 4589, 50616, 5175, 7356, 940, 941, 942, 58191, 8974, 9547, 3442, 3562, 3440, 3561, 3560, 23765, 4804, 3559, 3558, 3557, 3554, 55801, 958, 10850, 1…	2058	211	12971	3.883193087661605	2.4280795197070914E-47	4.856159039414183E-48	4.593899106648278E-48
GAD_DISEASE	Type 2 Diabetes| edema | rosiglitazone	561	20.979805534779356	2.6217640718075014E-38	51083, 4969, 1215, 5819, 284217, 3630, 10893, 3998, 916, 4982, 51092, 145264, 27098, 2, 10669, 2555, 2554, 4852, 3643, 4853, 4854, 4978, 10544, 929, 23705, 1363, 1361, 2692, 2690, 22854, 1118, 2207, 10637, 2688, 1114, 2324, 2201, 121256, 503542, 2200, 2321, 27189, 811, 933, 4864, 813, 3897, 10631, 4868, 64066, 3791, 4880, 3672, 4882, 3673, 5730, 4883, 5972, 257194, 27074, 2215, 2214, 2335, 3423, …	2058	2198	12971	1.6086562923622587	2.0486464457103817E-34	3.414410742850636E-35	3.230013336466842E-35
GAD_DISEASE	null	295	11.032161555721764	1.8540407777514448E-35	3082, 129684, 8771, 6352, 5265, 590, 114625, 350, 2668, 5818, 354, 116379, 3630, 6469, 6347, 4049, 12, 8784, 7450, 8542, 5156, 8788, 1909, 5950, 1908, 4982, 2561, 4060, 249, 4059, 53834, 4852, 1906, 3643, 53832, 4854, 10544, 8794, 929, 8792, 2692, 1361, 2690, 1118, 1910, 2205, 2688, 1114, 939, 5175, 5054, 7356, 3791, 4880, 6387, 3673, 4883, 2220, 3426, 2215, 2214, 2335, 940, 943, 4878, 3680, 7364…	2058	936	12971	1.9864345310773883	1.448747463734979E-31	2.0696392339071127E-32	1.9578670613055258E-32
GAD_DISEASE	atherosclerosis	148	5.534779356768885	9.806142885890899E-32	7043, 5265, 6356, 3123, 2155, 3486, 3485, 2153, 3484, 7040, 3481, 7042, 1215, 3479, 2147, 83872, 1056, 2266, 5654, 3630, 6347, 4049, 255738, 3910, 7450, 7057, 5154, 7056, 5155, 5156, 7058, 7850, 6401, 1909, 2165, 7293, 1071, 7173, 1906, 4852, 3643, 929, 4353, 6376, 5444, 1363, 3383, 10516, 3938, 56034, 2202, 6402, 54658, 6404, 3655, 3931, 6649, 1636, 5173, 7077, 6383, 5175, 5054, 6385, 6387, 3673…	2058	355	12971	2.627613298840663	7.662520051035149E-28	9.578150063793936E-29	9.06087602656319E-29
GAD_DISEASE	Bone Mineral Density	155	5.7965594614809275	1.6403179523440713E-27	7043, 4052, 7200, 4053, 4054, 7048, 7049, 3486, 3485, 3484, 3483, 7040, 3482, 3481, 7042, 3480, 197, 4969, 27121, 83999, 3479, 632, 633, 27122, 27123, 6469, 4049, 93, 8646, 8788, 7850, 11197, 4982, 9350, 2797, 3489, 2796, 3488, 26047, 3487, 249, 4851, 4852, 4853, 8817, 50964, 8792, 5443, 2692, 9241, 2690, 3381, 1634, 1513, 651, 3938, 2688, 412, 2321, 657, 7855, 659, 56955, 10631, 50615, 1758, 820…	2058	411	12971	2.376938609993876	1.2817444479616573E-23	1.4241604977351747E-24	1.347247811525264E-24
GAD_DISEASE	periodontitis	65	2.4308152580403886	6.964723533044568E-27	6352, 5265, 3123, 7040, 3119, 3558, 3557, 3554, 799, 4049, 7099, 6441, 7133, 7850, 4982, 1075, 3572, 3570, 7097, 3569, 3127, 2796, 3565, 5743, 1906, 1509, 929, 8792, 4153, 6696, 1282, 3383, 3339, 3459, 1435, 2205, 3458, 1950, 3576, 1277, 1672, 2244, 2209, 10875, 1636, 7077, 5054, 4321, 5730, 3596, 183, 3107, 3106, 2215, 3347, 3105, 2214, 29851, 3586, 4312, 4313, 4314, 5327, 54106, 4318	2058	102	12971	4.016439909297052	5.442234968721025E-23	5.442234968721025E-24	5.148323635626545E-24
GAD_DISEASE	Birth Weight|Leukemia|Leukemia, Myeloid, Acute|Precursor Cell Lymphoblastic Leukemia-Lymphoma	97	3.6275243081525805	1.6545107513975843E-25	3082, 6352, 6355, 4055, 6354, 6357, 3640, 4179, 22917, 6356, 2153, 245932, 1179, 6347, 3998, 6362, 8784, 5274, 6364, 4064, 9635, 6401, 3929, 22918, 929, 4353, 3386, 3385, 3384, 3383, 2207, 117285, 2205, 3816, 3817, 3818, 27189, 6369, 4588, 4589, 6404, 6649, 5054, 7356, 2217, 81623, 1401, 51279, 7087, 23643, 671, 710, 712, 713, 714, 716, 717, 718, 8728, 7099, 7098, 7412, 1671, 1670, 7097, 7096, 16…	2058	207	12971	2.9534490124552235	1.2928347011420723E-21	1.1753042737655204E-22	1.1118312249391766E-22
GAD_DISEASE	Meningeal Neoplasms|meningioma	97	3.6275243081525805	6.346750151370522E-25	3082, 6352, 6355, 4055, 6354, 6357, 3640, 4179, 22917, 6356, 2153, 245932, 1179, 6347, 3998, 6362, 8784, 5274, 6364, 4064, 9635, 6401, 3929, 22918, 929, 4353, 3386, 3385, 3384, 3383, 2207, 117285, 2205, 3816, 3817, 3818, 27189, 6369, 4588, 4589, 6404, 6649, 5054, 7356, 2217, 81623, 1401, 51279, 7087, 23643, 671, 710, 712, 713, 714, 716, 717, 718, 8728, 7099, 7098, 7412, 1671, 1670, 7097, 7096, 16…	2058	210	12971	2.9112568837058634	4.959350568280925E-21	4.1327921402341046E-22	3.9095980932442416E-22
GAD_DISEASE	atherosclerosis, coronary	77	2.8795811518324608	2.6177850075021025E-22	58191, 6352, 3123, 2155, 2153, 3240, 590, 3119, 1215, 8809, 2147, 3674, 6347, 4049, 3675, 958, 3998, 8807, 7099, 7132, 7450, 3690, 7056, 7133, 4023, 6401, 4982, 1471, 2161, 1071, 7097, 5742, 5743, 1906, 4852, 3643, 10068, 10544, 929, 7941, 4035, 5444, 3460, 3383, 3459, 3458, 335, 2244, 337, 338, 6402, 6404, 3931, 1636, 5175, 5054, 3990, 6387, 3673, 9370, 3075, 183, 341, 2215, 344, 3949, 1401, 221…	2058	155	12971	3.1310291858678956	2.0455372048621428E-18	1.5734901575862639E-19	1.4885128288811956E-19
GAD_DISEASE	diabetes, type 1	87	3.2535527299925207	4.1689623181318644E-22	3123, 3485, 3122, 7040, 3240, 3481, 51083, 3119, 3559, 3558, 3117, 3557, 1378, 3556, 3115, 3554, 3113, 3630, 6347, 4049, 916, 7099, 7132, 7098, 7133, 4023, 6400, 7097, 3803, 3569, 115352, 685, 3127, 962, 3566, 3488, 567, 3565, 920, 5788, 3643, 10068, 6892, 4153, 5122, 5444, 59067, 3383, 3339, 1634, 3458, 1356, 3456, 29126, 80380, 6402, 5798, 3810, 11005, 50615, 1636, 3813, 4041, 6387, 3596, 3595,…	2058	190	12971	2.885982814178303	3.257627155388239E-18	2.326876539563028E-19	2.201212103973624E-19
GAD_DISEASE	Asthma	152	5.68436798803291	2.1135644556694593E-20	6352, 7048, 5265, 6354, 7049, 6356, 3123, 3122, 255061, 7040, 3240, 7042, 3119, 3118, 8808, 1215, 3117, 8809, 3115, 1179, 3597, 3113, 6347, 4049, 6866, 12, 5154, 4582, 4583, 5156, 6401, 1909, 11197, 4585, 4586, 3371, 1620, 53834, 1906, 5789, 4855, 929, 26, 4353, 2694, 3383, 1118, 1910, 2207, 10516, 1116, 2205, 84868, 2204, 10911, 121256, 3135, 6369, 4589, 27181, 1636, 7076, 5054, 7356, 3791, 6423…	2058	460	12971	2.0826382727003843	1.6515392656601155E-16	1.1010261771067435E-17	1.0415645637539095E-17
GAD_DISEASE	several psychiatric disorders	113	4.225878833208676	2.712344997525179E-20	5020, 7200, 6750, 51083, 2668, 3359, 116, 117, 6900, 6866, 2562, 2561, 2559, 2797, 2555, 885, 2796, 2554, 26047, 27255, 4852, 5443, 2692, 2570, 2569, 2565, 2564, 4909, 3897, 8829, 5173, 9378, 6383, 4880, 4882, 5179, 9379, 4883, 5697, 4914, 4915, 4916, 3827, 7349, 55879, 4878, 4879, 8973, 1143, 1142, 1141, 1140, 4804, 5618, 551, 1139, 1138, 796, 2742, 797, 1135, 2741, 1134, 3952, 4922, 2903, 2901,…	2058	299	12971	2.381964826064205	2.1194263810661746E-16	1.3246414881663591E-17	1.2531033888566326E-17
GAD_DISEASE	Obesity|POF - Premature ovarian failure|POLYCYSTIC OVARIAN SYNDROME|Polycystic Ovary Syndrome|Primary Ovarian Insufficiency|Puberty, Delayed|Puberty, Precocious|Thrombophilia|Tobacco Use Disorder	100	3.7397157816005984	4.5847312918269456E-20	7044, 7043, 6352, 7048, 6750, 392255, 130399, 7049, 3486, 3485, 2153, 3484, 3483, 3481, 7042, 3480, 2147, 90, 2662, 3630, 92, 93, 94, 51768, 255738, 2561, 885, 3489, 2796, 3488, 3487, 4852, 3643, 3645, 2692, 9241, 2690, 55584, 651, 10637, 2688, 656, 657, 54658, 659, 1636, 5173, 5054, 5179, 9370, 3949, 268, 269, 56729, 7364, 8973, 1143, 1142, 1141, 1140, 5618, 1139, 1138, 1137, 151449, 3557, 1136,…	2058	250	12971	2.52108843537415	3.582509031433575E-16	2.107358253784456E-17	1.9935490417167518E-17
GAD_DISEASE	kidney failure, chronic	80	2.9917726252804786	5.825363644953945E-20	9388, 58191, 6352, 7048, 7369, 4256, 6356, 3123, 2155, 7040, 3482, 590, 350, 3558, 3630, 4049, 3952, 255738, 51206, 7099, 12, 7056, 7058, 4023, 6401, 1909, 3375, 2161, 1071, 3569, 3565, 8858, 5743, 1906, 3643, 3689, 7066, 929, 4353, 7941, 5444, 1361, 3383, 1281, 6690, 177, 10911, 2006, 1511, 335, 2642, 1278, 2200, 2244, 6402, 1636, 5175, 5054, 3990, 4321, 3673, 5730, 9370, 2022, 183, 2811, 3106, …	2058	177	12971	2.8486874975979095	4.551939152167013E-16	2.5288550845372293E-17	2.39228267019442E-17
GAD_DISEASE	Lupus Erythematosus, Systemic|Systemic lupus erythematosus	74	2.7673896783844425	8.50399745159654E-20	7043, 8771, 6352, 7048, 7049, 3684, 3123, 2153, 7040, 1380, 7042, 100132285, 3558, 2147, 1773, 712, 713, 6347, 4049, 714, 6504, 717, 718, 7132, 919, 7133, 4982, 7293, 3803, 3804, 3805, 3569, 3806, 3127, 3567, 3566, 100133941, 325, 3809, 3565, 10461, 5788, 1946, 10666, 3802, 8792, 4153, 5444, 23584, 59067, 3458, 930, 5797, 933, 3810, 3811, 1636, 3813, 6387, 100507436, 3596, 9370, 3593, 57292, 3106…	2058	157	12971	2.970709302829412	6.645023608677536E-16	3.497380846672387E-17	3.3085025874842955E-17
GAD_DISEASE	Connective Tissue Diseases|Fetal Diseases|Inflammation|Musculoskeletal Diseases|Pregnancy Complications, Hematologic|Premature Birth|Skin Diseases	65	2.4308152580403886	1.4429921076526853E-19	6355, 3486, 2155, 2153, 3560, 7040, 3559, 3558, 871, 3557, 3479, 3556, 2147, 3554, 6348, 6347, 6948, 7099, 7253, 7132, 7098, 7133, 7850, 1394, 1393, 1392, 3570, 7097, 3569, 3567, 3566, 3565, 5742, 1907, 5743, 929, 4153, 5443, 5444, 1281, 54210, 3458, 1278, 171558, 3576, 1277, 54658, 1636, 7079, 5054, 7078, 7356, 3596, 1290, 1401, 3588, 1289, 3587, 3586, 4312, 4313, 4314, 5327, 54106, 4318	2058	128	12971	3.200600552721088	1.1275540329198083E-15	5.369304918665753E-17	5.079332218937452E-17
GAD_DISEASE	Inflammation|Premature Birth	65	2.4308152580403886	1.4429921076526853E-19	6355, 3486, 2155, 2153, 3560, 7040, 3559, 3558, 871, 3557, 3479, 3556, 2147, 3554, 6348, 6347, 6948, 7099, 7253, 7132, 7098, 7133, 7850, 1394, 1393, 1392, 3570, 7097, 3569, 3567, 3566, 3565, 5742, 1907, 5743, 929, 4153, 5443, 5444, 1281, 54210, 3458, 1278, 171558, 3576, 1277, 54658, 1636, 7079, 5054, 7078, 7356, 3596, 1290, 1401, 3588, 1289, 3587, 3586, 4312, 4313, 4314, 5327, 54106, 4318	2058	128	12971	3.200600552721088	1.1275540329198083E-15	5.369304918665753E-17	5.079332218937452E-17
GAD_DISEASE	Multiple Sclerosis	177	6.619296933433059	1.8676512980417853E-19	909, 6352, 6355, 6354, 6357, 6356, 3123, 3122, 255061, 7040, 3482, 27120, 3119, 5817, 3117, 8809, 5819, 3115, 116, 238, 6348, 6347, 4049, 8404, 913, 6866, 6361, 7299, 6401, 3134, 3803, 3804, 2, 3805, 3806, 3127, 1620, 3809, 920, 5786, 923, 5788, 140766, 53832, 4854, 4855, 10666, 3802, 929, 7100, 4353, 4233, 5444, 3383, 29126, 3135, 6402, 6404, 3897, 3810, 3811, 50615, 3812, 1636, 3813, 5175, 1008…	2058	581	12971	1.9201060802978678	1.459382724289851E-15	6.633557837681142E-17	6.275308361420399E-17
GAD_DISEASE	Infection|Inflammation|Premature Birth	63	2.356020942408377	8.925750093797865E-19	6355, 3486, 2155, 2153, 3560, 7040, 3559, 3558, 871, 3557, 3479, 3556, 2147, 3554, 6348, 6347, 6948, 7253, 7132, 7098, 7133, 7850, 1394, 1393, 1392, 3570, 7097, 3569, 3567, 3566, 3565, 5742, 1907, 5743, 929, 4153, 5443, 5444, 1281, 54210, 3458, 171558, 3576, 1277, 54658, 1636, 7079, 5054, 7078, 7356, 3596, 1290, 1401, 3588, 1289, 3587, 3586, 4312, 4313, 4314, 5327, 54106, 4318	2058	125	12971	3.1765714285714286	6.9745811232936525E-15	3.0324265753450664E-16	2.8686584649284267E-16
GAD_DISEASE	systemic lupus erythematosus	68	2.543006731488407	1.6689894830804054E-18	4179, 3684, 3123, 3122, 7040, 7042, 350, 100132285, 5618, 3119, 3117, 3557, 1378, 1773, 3674, 6347, 4049, 3998, 717, 718, 5617, 7099, 7132, 6361, 7133, 6401, 84628, 7097, 3803, 3804, 3805, 3569, 3806, 3127, 3566, 3809, 3565, 3687, 3802, 4153, 7100, 6696, 2690, 3460, 2207, 3459, 3458, 930, 3576, 933, 3810, 3811, 3812, 1636, 3813, 5054, 6387, 57292, 257194, 3109, 3108, 2215, 2214, 941, 3586, 942, 1…	2058	143	12971	2.9970981399552823	1.3041483820790289E-14	5.433951591995953E-16	5.140487607887648E-16
GAD_DISEASE	Hepatitis C, Chronic|Liver Cirrhosis	43	1.6080777860882574	9.612411678566574E-18	929, 7043, 4052, 4053, 4054, 4153, 7048, 5265, 7049, 7040, 3460, 7042, 3459, 1116, 3458, 3557, 3454, 4323, 4324, 10893, 4326, 7077, 7099, 7076, 64386, 7079, 7078, 4320, 8425, 4321, 4322, 3077, 183, 2, 3565, 348, 4312, 4313, 4314, 727, 4316, 4318, 4319	2058	68	12971	3.985544217687075	7.511138485631921E-14	3.0044553942527684E-15	2.8421978851185645E-15
GAD_DISEASE	Alzheimer's disease	249	9.311892296185489	1.2612729970125492E-17	653509, 8771, 6355, 590, 351, 10536, 80760, 5819, 2662, 3630, 6347, 7436, 4049, 12, 7450, 5033, 5156, 1909, 5950, 4982, 1471, 729238, 57512, 2, 2674, 1464, 249, 1906, 922, 929, 8792, 6376, 1363, 2692, 2690, 1910, 2688, 23385, 5159, 60495, 9518, 4864, 10631, 5054, 3791, 6387, 7479, 3673, 5972, 81621, 1369, 55118, 4879, 1009, 5068, 5741, 3562, 1141, 1139, 3559, 3558, 1378, 3554, 3674, 64072, 85450,…	2058	950	12971	1.6519763694951666	9.85558719865606E-14	3.790610461021562E-15	3.5858961515064475E-15
GAD_DISEASE	hepatitis C	48	1.795063575168287	1.5298635163089192E-17	4053, 6352, 4153, 4353, 3123, 3560, 7040, 29949, 282617, 3119, 3459, 3458, 8809, 3117, 1950, 2267, 656, 3454, 6347, 4049, 1956, 5617, 7132, 50616, 3690, 6387, 3077, 3594, 3593, 183, 9173, 3803, 3804, 3107, 3569, 3106, 3949, 3105, 3566, 3587, 941, 3565, 3586, 920, 348, 947, 50604, 3802	2058	83	12971	3.6449471354806984	1.1954353516437894E-13	4.427538339421442E-15	4.18842633798353E-15
GAD_DISEASE	restenosis	42	1.5706806282722512	1.7477331471404172E-17	929, 5444, 6356, 2155, 2153, 3240, 3383, 3557, 3578, 2147, 3554, 2244, 337, 338, 4049, 1636, 7132, 7076, 3690, 7035, 5054, 7356, 3990, 4023, 6401, 1909, 3673, 183, 1071, 3569, 3949, 3568, 345, 3566, 3565, 348, 1906, 4314, 4018, 3689, 4878, 4318	2058	66	12971	4.010822510822511	1.3656786811755221E-13	4.87742386134115E-15	4.614015508450702E-15
GAD_DISEASE	Brain Ischemia|Stroke	52	1.944652206432311	2.5637328634033283E-17	6356, 3486, 2155, 2153, 1215, 3557, 2147, 3554, 3674, 6347, 4049, 7099, 3690, 4023, 6401, 3694, 7412, 2165, 1071, 3569, 3568, 3566, 8858, 4852, 3688, 727, 2638, 929, 4153, 4353, 6376, 5444, 3386, 3383, 2688, 3578, 2244, 338, 7018, 1636, 5175, 5054, 7356, 3990, 3673, 3596, 183, 2811, 3949, 348, 4314, 4878	2058	96	12971	3.4139739229024944	2.0033008594633606E-13	6.9079339981495196E-15	6.534866664233587E-15
GAD_DISEASE	Brain Ischemia|Hypertension|Osteoporosis|Stroke	41	1.5332834704562455	3.1668310112078E-17	929, 5444, 6356, 2155, 2153, 7040, 3383, 1437, 3578, 2147, 2244, 337, 338, 4049, 718, 1636, 3690, 5054, 7356, 3990, 6387, 4023, 6401, 3673, 7412, 3596, 183, 1071, 3569, 3949, 3568, 345, 3566, 3565, 3586, 348, 4314, 4018, 727, 4878, 2638	2058	64	12971	4.037680697278911	2.4745617521577747E-13	8.248539173859249E-15	7.803071611616019E-15
GAD_DISEASE	Cardiovascular Diseases|	42	1.5706806282722512	3.80020098957974E-17	929, 4353, 5444, 2155, 1361, 2153, 3383, 3938, 2149, 1950, 2147, 2244, 337, 2266, 338, 6402, 4049, 7018, 4547, 3998, 1636, 3690, 5054, 7056, 3990, 4023, 6401, 3673, 7412, 183, 2161, 1071, 341, 3569, 1401, 345, 2159, 3586, 348, 4852, 5327, 5624	2058	67	12971	3.950959488272921	2.9694770532576087E-13	9.578958236314868E-15	9.061640553217238E-15
GAD_DISEASE	myocardial infarct	59	2.2064323111443533	8.794997055791354E-17	9388, 6356, 2155, 2153, 671, 2147, 1773, 2266, 3674, 6347, 4049, 3675, 7099, 7057, 3690, 7056, 4023, 6401, 7412, 2165, 7293, 2161, 1071, 2, 3569, 3929, 3566, 2157, 3565, 3643, 4018, 929, 7941, 4035, 5444, 3383, 2204, 10911, 335, 2244, 337, 54658, 6404, 3699, 1636, 5175, 5054, 4043, 3673, 9370, 3075, 2811, 1401, 345, 3586, 348, 4312, 4314, 5327	2058	121	12971	3.0732276381627033	8.675282714420973E-13	2.1390999153085812E-14	2.0235764747838538E-14
GAD_DISEASE	Hepatitis B, Chronic	43	1.6080777860882574	9.033823548142204E-17	929, 6352, 4153, 3123, 7040, 29949, 100132285, 3119, 3459, 3458, 3557, 3117, 3115, 3113, 3454, 6347, 4049, 999, 3810, 3811, 3812, 3813, 7058, 6401, 3077, 183, 57292, 3803, 3804, 3805, 3107, 3569, 3806, 3106, 3105, 3588, 3809, 3586, 115653, 5743, 50604, 3802, 3627	2058	71	12971	3.817140940883396	8.675282714420973E-13	2.1390999153085812E-14	2.0235764747838538E-14
GAD_DISEASE	rheumatoid arthritis	78	2.9169783096484667	1.404679950349389E-16	54829, 6352, 5265, 3123, 3562, 3120, 7040, 3119, 3558, 3117, 3557, 3115, 1298, 4049, 55801, 958, 7099, 7132, 7133, 6366, 6288, 6401, 3570, 7097, 2, 3569, 115352, 3566, 26762, 3565, 29113, 3685, 5743, 5788, 727, 4855, 10344, 2638, 929, 4153, 6696, 4277, 1280, 147372, 80740, 3459, 3458, 84868, 29126, 930, 3135, 933, 51744, 11167, 5054, 7356, 4321, 4322, 3111, 3077, 3594, 3593, 9374, 3109, 3108, 221…	2058	190	12971	2.587432867883996	8.675282714420973E-13	3.22828503883239E-14	3.053939468524319E-14
GAD_DISEASE	Lymphoma, Non-Hodgkin	93	3.4779356768885563	2.896132586219954E-16	114905, 6352, 6355, 4179, 3486, 3123, 3484, 3482, 3240, 3481, 1380, 3480, 5618, 3119, 3479, 1378, 710, 713, 6347, 4049, 714, 81494, 3952, 958, 716, 717, 6868, 718, 10577, 5617, 7099, 7132, 7299, 7133, 4023, 7412, 1071, 7097, 1191, 7096, 10747, 3566, 3565, 22918, 5742, 966, 5743, 4852, 725, 727, 3689, 729, 51738, 4153, 4353, 5443, 2690, 3383, 2688, 3458, 81793, 1675, 730, 336, 732, 3576, 2321, 337…	2058	249	12971	2.354028358331284	2.602584814326292E-12	6.465822865349349E-14	6.116632022096542E-14
GAD_DISEASE	Celiac disease	68	2.543006731488407	2.9825469228308446E-16	6352, 3123, 3122, 3562, 7040, 3240, 7042, 3119, 3558, 8808, 3117, 3557, 8809, 3115, 6347, 4049, 3676, 915, 8807, 916, 917, 7099, 919, 6401, 5796, 3570, 3604, 3803, 3804, 3569, 3127, 3567, 3565, 56983, 27290, 3802, 929, 6691, 23308, 4153, 4277, 59067, 3383, 6690, 3458, 3578, 3135, 6402, 11005, 8764, 100507436, 3596, 3593, 7070, 57292, 9173, 3107, 3106, 3105, 940, 3587, 29851, 941, 3586, 942, 4312,…	2058	154	12971	2.7830197013870484	2.602584814326292E-12	6.473783793055617E-14	6.124163014879335E-14
GAD_DISEASE	Hyperparathyroidism, Secondary	65	2.4308152580403886	7.847982279716302E-16	3082, 4053, 9547, 7049, 3562, 9180, 2350, 3560, 7040, 3083, 3559, 2348, 1215, 3558, 8809, 2861, 799, 6546, 92, 93, 94, 5617, 7450, 5156, 8425, 222487, 3601, 2796, 3566, 885, 3565, 2674, 846, 8614, 5745, 2638, 9289, 9568, 4233, 5443, 2692, 353500, 6370, 1116, 81833, 1950, 3575, 5159, 3973, 1839, 4868, 1956, 51704, 7433, 3595, 3594, 4914, 3588, 2015, 3587, 2696, 3586, 2695, 2255, 10203	2058	146	12971	2.8060059640294472	6.072697900094681E-12	1.6574090144244105E-13	1.567899594909808E-13
GAD_DISEASE	Hepatitis C|Remission, Spontaneous	55	2.056843679880329	9.526981644190328E-16	7087, 6352, 3442, 3440, 3558, 51561, 11024, 11027, 7132, 7098, 8784, 4064, 3452, 3451, 7293, 79168, 3448, 3446, 3445, 26762, 3444, 3443, 10068, 4855, 7804, 4153, 3386, 3385, 3383, 23547, 3459, 3458, 84868, 3456, 335, 336, 3454, 3593, 182, 9173, 341, 3107, 3106, 344, 3105, 345, 3467, 940, 346, 3587, 29851, 941, 942, 348, 54106	2058	112	12971	3.095086248785228	7.807754442978876E-12	1.959048278097453E-13	1.8532486398382867E-13
GAD_DISEASE	Osteoarthritis	40	1.4958863126402393	1.4113432082486927E-15	7123, 54829, 3123, 7040, 1280, 3119, 3557, 3117, 3479, 796, 1311, 1299, 3554, 2487, 3576, 1277, 1298, 4148, 8200, 4040, 7132, 4041, 12, 7133, 11096, 8840, 4146, 4982, 1297, 3077, 8483, 7130, 3490, 3569, 1302, 1401, 3566, 4313, 5743, 9508	2058	66	12971	3.8198309626881057	1.1277867528747265E-11	2.8114629295685597E-13	2.6596281002522133E-13
GAD_DISEASE	Leptospirosis|Swamp fever	28	1.0471204188481675	1.4391926949416737E-15	3123, 7040, 100132285, 3119, 3558, 3458, 3557, 3554, 3810, 3811, 3812, 3813, 3593, 57292, 3803, 3804, 3805, 3107, 3569, 3806, 3106, 3105, 3566, 3809, 3565, 3586, 115653, 3802	2058	35	12971	5.042176870748299	1.1277867528747265E-11	2.8114629295685597E-13	2.6596281002522133E-13
GAD_DISEASE	Pre-Eclampsia	45	1.6828721017202692	1.5335334349822803E-15	4153, 5444, 7423, 3123, 2153, 7040, 2492, 3119, 3459, 10911, 3557, 3117, 2324, 1950, 2147, 2321, 3113, 3135, 3674, 3630, 92, 3952, 3812, 1636, 7099, 7450, 5054, 7056, 3990, 4023, 7039, 9370, 2022, 3075, 183, 7097, 3805, 3569, 3623, 3565, 3586, 348, 1906, 3643, 4318	2058	81	12971	3.50151171579743	1.2145395800189362E-11	2.9226903075491556E-13	2.7648485735095157E-13
GAD_DISEASE	Recurrence|Venous Thromboembolism	37	1.3836948391922212	1.8890475639307442E-15	929, 5444, 6356, 2155, 2153, 7040, 3383, 1437, 3578, 2147, 337, 338, 4049, 718, 1636, 3690, 5054, 7356, 3990, 6387, 6401, 3673, 3596, 183, 1071, 3569, 3949, 3568, 345, 3566, 3565, 348, 4314, 4018, 727, 4878, 2638	2058	58	12971	4.020701384001876	1.4747980614515654E-11	3.5145280153701985E-13	3.32472371251811E-13
GAD_DISEASE	hepatitis C, chronic	45	1.6828721017202692	5.065746067811318E-15	6352, 4153, 6355, 6696, 5444, 3123, 7040, 282617, 100132285, 3119, 3458, 2204, 3117, 1378, 58511, 3454, 338, 6347, 4049, 3810, 3811, 3812, 3813, 7099, 7098, 3077, 3593, 57292, 7097, 3803, 3804, 3805, 3107, 3569, 3806, 3106, 2215, 3105, 2214, 3809, 3565, 3586, 115653, 348, 3802	2058	83	12971	3.4171379395131547	3.9906300486336477E-11	9.205520877645964E-13	8.708370914711921E-13
GAD_DISEASE	pregnancy loss	43	1.6080777860882574	5.649957677970934E-15	4153, 5265, 2155, 3123, 1361, 2153, 3481, 100132285, 3119, 3458, 2147, 2244, 2321, 3135, 4049, 3810, 3811, 3812, 6947, 1636, 3813, 7099, 3690, 5054, 57292, 462, 3803, 3804, 3805, 3569, 3806, 3106, 3105, 3127, 3809, 2157, 3586, 115653, 348, 8858, 5627, 3802, 10544	2058	77	12971	3.5197013870483262	4.4243941843546963E-11	1.00338112035602E-12	9.49192889899117E-13
GAD_DISEASE	normal variation	98	3.664921465968586	6.4246059122383195E-15	6352, 5265, 3123, 2153, 7040, 3119, 3117, 3115, 2147, 7450, 1071, 3803, 3804, 2, 3805, 3806, 3809, 1906, 3802, 135228, 5444, 3135, 7976, 54659, 54658, 54657, 3810, 3811, 3812, 1636, 3813, 5054, 6387, 3673, 3949, 1401, 115653, 5328, 6272, 100132285, 3558, 3557, 3554, 3674, 6424, 51206, 353091, 5979, 7099, 3690, 4023, 3570, 2878, 3569, 54600, 3566, 2993, 3565, 6678, 5742, 4018, 4153, 6696, 1952, 34…	2058	281	12971	2.1981020166073546	5.0316639743641645E-11	1.1155971244051161E-12	1.055348597850348E-12
GAD_DISEASE	Asthma|Bronchial Hyperreactivity|Hypersensitivity, Immediate	47	1.7576664173522814	1.2883892769993235E-14	929, 6352, 7941, 6356, 3562, 3122, 7040, 3460, 1437, 3459, 3458, 3557, 81793, 3576, 3135, 6347, 4049, 6369, 4589, 11005, 718, 1636, 7099, 12, 5054, 7356, 6387, 1909, 5730, 7412, 3596, 3594, 27159, 1394, 9173, 7097, 80332, 117156, 3568, 3567, 26762, 29851, 3565, 3586, 1906, 54106, 727	2058	91	12971	3.255251551169919	1.0063327948728329E-10	2.1885812631462424E-12	2.070385551212826E-12
GAD_DISEASE	diabetes, type 2	133	4.973821989528796	2.2171085076351224E-14	6352, 6356, 3123, 2155, 3485, 2153, 590, 7040, 3480, 197, 3119, 1215, 3117, 3479, 2147, 116, 3113, 3630, 7436, 6347, 4049, 51129, 5539, 7450, 7058, 6401, 5950, 3375, 2161, 145264, 1071, 1469, 3804, 2, 885, 3809, 1906, 4852, 3643, 4853, 3645, 3802, 929, 4233, 5444, 3383, 133, 1116, 10911, 8549, 6402, 3931, 6649, 1636, 6383, 5054, 7078, 7356, 6388, 5697, 3673, 9370, 59272, 4914, 3949, 1401, 2696, 1…	2058	439	12971	1.9094804208699425	1.7350565428841946E-10	3.686060825246988E-12	3.4869927847742184E-12
GAD_DISEASE	macular degeneration	90	3.3657442034405385	3.130114236520203E-14	4250, 64478, 4179, 3684, 3123, 1380, 114902, 351, 3119, 81579, 1378, 83872, 710, 259215, 2266, 117, 5654, 6347, 84168, 81494, 717, 718, 7099, 12, 7098, 23418, 4023, 6401, 2165, 1471, 114897, 1071, 1191, 3569, 10747, 22918, 7448, 966, 4852, 725, 727, 3689, 4855, 729, 1504, 4153, 5444, 6091, 10877, 10516, 2006, 10878, 1675, 730, 2202, 731, 80864, 2201, 732, 3576, 2244, 735, 119180, 1636, 7078, 5176…	2058	254	12971	2.2332476297605655	2.4464297254667144E-10	5.0955651342018474E-12	4.820375924241113E-12
GAD_DISEASE	Intervertebral Disk Displacement	25	0.9349289454001496	4.78857442867508E-14	1281, 1280, 176, 8808, 3557, 8809, 1278, 1299, 3554, 1277, 1298, 1638, 8807, 7058, 7850, 4322, 1297, 9173, 1290, 1302, 1289, 1300, 4313, 4314, 4318	2058	31	12971	5.082839587447882	3.7390468499154395E-10	7.636310323605526E-12	7.223906566686978E-12
GAD_DISEASE	Myocardial Infarction	153	5.721765145848916	5.2404753781656566E-14	158326, 245938, 6352, 5265, 131368, 3123, 2155, 2153, 57188, 7040, 51083, 3119, 80760, 3117, 2149, 3479, 2147, 116, 2662, 2266, 6347, 4049, 3910, 51129, 12, 7450, 7057, 7056, 7058, 1071, 7173, 2, 1620, 2159, 2157, 27255, 140885, 10544, 7066, 929, 4353, 92126, 5444, 1361, 6092, 6091, 3383, 2201, 121256, 4345, 54658, 6405, 84465, 10512, 57408, 1636, 80381, 7077, 5175, 9375, 5054, 6387, 4882, 3673, …	2058	536	12971	1.7990976241242767	4.0947334412066994E-10	8.189814920997288E-12	7.747518799080107E-12
GAD_DISEASE	Autoimmune Diseases|Gastritis	24	0.8975317875841435	6.496580573307838E-14	3123, 7040, 57292, 100132285, 3803, 3119, 3804, 3107, 3558, 3569, 3805, 3106, 3458, 3806, 3105, 3809, 3565, 3586, 115653, 3810, 3811, 3812, 3813, 3802	2058	29	12971	5.216045038705137	5.075040387936269E-10	9.953780509770089E-12	9.416220313312067E-12
GAD_DISEASE	thromboembolism, venous	29	1.0845175766641735	7.247062571558729E-14	4035, 22917, 2155, 1361, 2153, 3557, 2147, 3554, 2244, 4049, 7450, 3690, 5175, 7035, 5054, 7056, 7850, 6401, 3673, 2161, 462, 3569, 1401, 3026, 2157, 3586, 5327, 5624, 10544	2058	41	12971	4.4580222332835575	5.664959612516896E-10	1.0785007341841389E-11	1.0202556215880669E-11
GAD_DISEASE	Sarcoidosis	39	1.4584891548242334	7.315144472966389E-14	929, 6352, 3682, 3123, 3122, 7040, 3119, 1116, 3558, 1215, 3458, 3557, 1378, 3115, 3554, 2321, 3135, 6348, 6347, 4049, 1636, 7099, 3791, 7356, 6401, 7097, 3107, 3569, 3106, 3105, 3127, 100133941, 941, 3565, 3586, 942, 5743, 1906, 54106	2058	69	12971	3.5624075717243424	5.717011308803421E-10	1.0785007341841389E-11	1.0202556215880669E-11
GAD_DISEASE	diabetes, type 1	73	2.729992520568437	7.884121139629096E-14	3684, 3123, 3122, 7040, 3240, 29949, 3119, 3559, 3558, 3117, 3557, 3115, 3113, 3630, 4049, 3952, 958, 717, 8807, 7099, 114815, 6366, 8788, 7097, 3803, 3804, 11118, 3805, 3569, 1302, 3806, 3809, 727, 4855, 55937, 10666, 50604, 3802, 929, 4153, 5444, 7148, 59067, 2690, 177, 1512, 84868, 1672, 3135, 3575, 3810, 3811, 8829, 3812, 1636, 3813, 4283, 8764, 2065, 183, 246778, 9374, 57292, 1490, 84735, 31…	2058	189	12971	2.43438433574488	6.159450727238891E-10	1.1408615293529954E-11	1.0792485826692274E-11
GAD_DISEASE	kidney aging	48	1.795063575168287	1.379593393776956E-13	11081, 23768, 9601, 9865, 6696, 9547, 4057, 2199, 9180, 7042, 3480, 162461, 1634, 3915, 60676, 730, 1950, 1136, 1179, 4147, 84168, 8404, 10631, 718, 10457, 387758, 3912, 1834, 64386, 4240, 10082, 7078, 11096, 4023, 9313, 4146, 2262, 1293, 81567, 2335, 3909, 4314, 5800, 4316, 629, 4856, 4318, 1306	2058	99	12971	3.0558647701504844	1.078337641402527E-9	1.960025959813297E-11	1.854173521236229E-11
GAD_DISEASE	Asthma|	53	1.9820493642483172	2.9424014501755134E-13	6352, 6356, 3123, 7040, 3119, 3558, 3117, 3557, 8809, 55600, 3554, 6347, 4049, 958, 8807, 718, 7099, 3690, 3570, 7097, 7096, 3569, 3566, 26762, 3565, 5743, 1906, 10344, 2638, 3605, 929, 5444, 1116, 55540, 3458, 84868, 81793, 3576, 6369, 11005, 1636, 5054, 3596, 27159, 9173, 80332, 940, 3586, 942, 54106, 4878, 56605, 91937	2058	118	12971	2.8308832007379223	2.298949919321558E-9	4.105700880655618E-11	3.883969914231678E-11
GAD_DISEASE	abdominal aortic aneurysm	26	0.9723261032161555	3.2130191279541435E-13	7043, 4052, 4054, 7048, 6696, 3123, 1462, 7040, 1281, 3339, 3119, 2006, 3117, 7077, 7076, 5054, 7078, 8425, 4321, 4322, 3127, 4312, 4313, 4314, 4318, 4319	2058	35	12971	4.682021379980563	2.5106268175534296E-9	4.404654643128715E-11	4.1667784901468466E-11
GAD_DISEASE	Acute Coronary Syndrome|	40	1.4958863126402393	4.111899530793089E-13	7066, 4035, 5444, 6356, 4256, 2155, 2153, 3383, 2621, 335, 2147, 2244, 4049, 958, 1956, 1636, 7132, 7099, 7057, 3690, 5175, 7035, 5054, 7056, 7058, 3990, 4023, 6401, 3673, 3077, 183, 2161, 1071, 2811, 3569, 348, 4312, 5743, 4314, 4878	2058	75	12971	3.361451247165533	3.2133247174215285E-9	5.5397211954512405E-11	5.2405450571762956E-11
GAD_DISEASE	Diabetes Mellitus, Insulin-Dependent|Diabetes Mellitus, Type 1	39	1.4584891548242334	4.4507311203355624E-13	4153, 6696, 3123, 7040, 3383, 100132285, 3559, 3119, 3117, 3115, 3554, 3113, 3630, 4049, 3810, 958, 3811, 3812, 1636, 3813, 8029, 100507436, 2065, 3593, 57292, 3803, 3804, 3805, 3107, 3569, 3806, 3106, 3105, 3566, 3809, 3565, 3586, 115653, 3802	2058	72	12971	3.4139739229024944	3.477920840211368E-9	5.894578470220693E-11	5.576238040935674E-11
GAD_DISEASE	pregnancy loss, recurrent	34	1.2715033657442034	4.743486653103919E-13	929, 4179, 2155, 3123, 2153, 7040, 3119, 3458, 3117, 2147, 1277, 2244, 3135, 4049, 1636, 3690, 5054, 7056, 3133, 3077, 183, 2161, 285, 3805, 3107, 3569, 3806, 3106, 3105, 3565, 3586, 348, 3487, 10544	2058	57	12971	3.7595178422246094	3.706948303872082E-9	6.177600784559003E-11	5.843975556624029E-11
GAD_DISEASE	Paraparesis, Tropical Spastic|Tropical Spastic Paraparesis	19	0.7105459985041137	5.199028041349624E-13	3123, 57292, 100132285, 3803, 3119, 3804, 3107, 3805, 3106, 3806, 3105, 3809, 3586, 115653, 3810, 3811, 3812, 3813, 3802	2058	20	12971	5.9875850340136045	4.062634895163342E-9	6.659869691000978E-11	6.300199226501052E-11
GAD_DISEASE	Coronary Artery Disease	144	5.385190725504862	7.954606958316487E-13	7045, 6352, 131368, 2155, 2153, 131920, 590, 7040, 3480, 7162, 3119, 2668, 3479, 2147, 238, 6469, 6347, 4049, 253559, 255738, 3998, 51129, 8804, 7056, 5156, 6401, 7293, 1071, 57512, 84439, 1861, 1906, 9509, 7066, 929, 4353, 5444, 27348, 26018, 23544, 1118, 84624, 29881, 2205, 411, 2201, 2047, 8549, 6402, 4864, 84465, 57408, 1636, 5173, 5175, 5054, 11173, 6387, 3673, 1008, 3949, 1401, 57537, 2335,…	2058	510	12971	1.779591836734694	6.215840064882627E-9	1.0025370769723392E-10	9.483944296108946E-11
GAD_DISEASE	Diabetes Mellitus, Type 1|	26	0.9723261032161555	8.932940292203341E-13	6696, 7148, 80737, 3123, 58496, 80739, 3119, 3117, 80864, 3113, 4049, 3810, 3811, 3813, 57292, 259197, 3803, 3804, 3107, 3806, 3106, 3105, 3809, 4855, 629, 3802	2058	36	12971	4.551965230536659	6.980132472023115E-9	1.107968181639316E-10	1.0481316609518586E-10
GAD_DISEASE	Alzheimer's Disease	105	3.926701570680628	1.0389530144065736E-12	6351, 6750, 3123, 590, 7040, 3481, 351, 197, 5819, 5654, 3630, 6348, 7436, 6347, 4049, 6868, 12, 7850, 1471, 1071, 1191, 2, 5786, 5788, 1509, 4855, 929, 4353, 5444, 6653, 3383, 1511, 23385, 4864, 3897, 1636, 7076, 5054, 5972, 4914, 4915, 3949, 1401, 945, 5327, 5328, 5340, 5345, 1141, 1139, 3558, 1137, 3557, 1378, 1136, 3554, 6948, 6947, 10577, 114815, 7133, 4023, 65217, 3570, 3569, 85569, 3566, 3…	2058	333	12971	1.9873444873444872	8.118329564155147E-9	1.268496696027026E-10	1.1999907316395924E-10
GAD_DISEASE	Glomerulonephritis, IGA	51	1.9072550486163051	1.5750613825071372E-12	8771, 6352, 3684, 3123, 7040, 3119, 3557, 6347, 4049, 51206, 7450, 7056, 4023, 6401, 4982, 2161, 1071, 7097, 7173, 3569, 3568, 3566, 1906, 3689, 4855, 929, 4353, 4035, 5444, 3383, 2244, 4547, 4868, 1636, 5054, 3990, 4321, 3673, 3596, 9370, 3077, 3075, 183, 2811, 3106, 3586, 348, 56729, 4316, 4878, 4318	2058	115	12971	2.7951197870452527	1.2307623475926732E-8	1.8934660989093494E-10	1.7912082676142704E-10
GAD_DISEASE	Premature Birth	46	1.7202692595362752	1.9953166861777293E-12	5340, 4153, 5444, 2155, 2153, 3560, 7040, 3383, 1281, 54210, 3559, 3558, 2149, 3557, 3556, 1278, 3554, 3576, 1277, 54658, 6948, 7253, 7132, 7099, 7079, 7035, 5054, 7133, 7078, 7850, 3596, 1393, 1392, 3570, 1290, 3569, 2159, 3588, 1289, 3566, 3565, 3586, 1907, 4313, 5327, 5329	2058	98	12971	2.958420102734972	1.559121798333507E-8	2.3623340281504205E-10	2.234754688519057E-10
GAD_DISEASE	Cardiovascular Diseases	70	2.6178010471204187	2.76756928168674E-12	9388, 10371, 2155, 2153, 5819, 3557, 8809, 2147, 1134, 6546, 6347, 4049, 255738, 8807, 7099, 7450, 7098, 3690, 6289, 6288, 4023, 6401, 1071, 7097, 3569, 2159, 1146, 4059, 5742, 8858, 4018, 4978, 5362, 7100, 7941, 5444, 3383, 23621, 169044, 2205, 1952, 3458, 335, 2244, 337, 338, 659, 4547, 56955, 1636, 7472, 5054, 11173, 3990, 9370, 148113, 59277, 183, 341, 344, 3949, 1401, 345, 346, 3586, 348, 56…	2058	189	12971	2.3343411438649535	2.1625744528463997E-8	3.227729308522416E-10	3.053413750780355E-10
GAD_DISEASE	stroke, ischemic	33	1.2341062079281975	3.4041291085258772E-12	929, 5265, 5444, 2155, 3123, 3122, 2153, 3383, 3119, 3557, 2147, 2244, 3674, 6347, 3675, 3676, 1636, 7099, 3690, 5054, 6401, 4883, 3673, 2161, 2878, 2811, 3569, 3106, 1401, 348, 8858, 4314, 5327	2058	57	12971	3.6489437880415325	2.660015152589068E-8	3.9117448314737064E-10	3.7004885838563654E-10
GAD_DISEASE	patent ductus arteriosus	54	2.019446522064323	7.248699653740979E-12	5020, 7048, 2153, 7040, 3481, 2348, 3557, 1137, 3479, 2147, 51206, 7099, 7132, 6441, 3690, 7133, 7850, 4023, 1394, 1071, 3569, 3567, 51297, 3565, 5742, 1907, 5743, 1906, 6439, 4153, 9568, 3458, 335, 3576, 1672, 3135, 337, 338, 3931, 3990, 3673, 3075, 2811, 3106, 344, 3949, 345, 3587, 3586, 348, 4312, 866, 283652, 4318	2058	130	12971	2.6180533751962325	5.66409192881423E-8	8.208889723816233E-10	7.765563455138163E-10
GAD_DISEASE	lung cancer	142	5.310396409872849	9.369465593568814E-12	8771, 6352, 5265, 3123, 3486, 3485, 3484, 3483, 7040, 3482, 3481, 3480, 3119, 3479, 238, 6347, 4049, 999, 6504, 12, 22801, 7299, 6401, 4586, 1071, 5270, 9350, 3489, 3488, 920, 1906, 3643, 57758, 9403, 5320, 4353, 4233, 3383, 2690, 1512, 84868, 80781, 1991, 9518, 54658, 54657, 3931, 6649, 5054, 7356, 3791, 8324, 2064, 1490, 3949, 1401, 941, 942, 6414, 8836, 5328, 5329, 5741, 1143, 3562, 3560, 1139…	2058	516	12971	1.734469756895006	7.321331074727766E-8	1.0459000592592388E-9	9.894155666808667E-10
GAD_DISEASE	bone marrow transplantation	20	0.7479431563201197	1.1261659938331826E-11	5175, 4153, 4353, 3673, 3123, 3133, 7040, 3383, 3107, 3569, 3106, 3458, 3557, 2215, 3117, 3105, 3556, 2214, 3586, 3113	2058	24	12971	5.2522675736961455	8.799859385622E-8	1.2394170529313363E-9	1.172481553016181E-9
GAD_DISEASE	Leprosy	38	1.4210919970082274	1.2856756811600581E-11	4153, 4277, 3123, 3122, 7040, 100132285, 3119, 3459, 3558, 3458, 3117, 4049, 3810, 3811, 3812, 3813, 7099, 3112, 3595, 2220, 3594, 57292, 7097, 7096, 3803, 3804, 3805, 3107, 3569, 3806, 3106, 3105, 3908, 3809, 3586, 115653, 29113, 3802	2058	75	12971	3.1933786848072563	1.0046237142180559E-7	1.3762013387102321E-9	1.3018787171418014E-9
GAD_DISEASE	preeclampsia	38	1.4210919970082274	1.2856756811600581E-11	929, 4353, 5444, 2155, 3123, 1361, 2153, 7040, 3240, 3119, 3458, 3557, 3117, 3479, 2147, 1277, 2244, 3135, 3952, 1636, 3690, 5054, 7056, 4023, 1909, 5972, 9370, 183, 3805, 3569, 3623, 3105, 3566, 3586, 348, 4314, 5547, 4318	2058	75	12971	3.1933786848072563	1.0046237142180559E-7	1.3762013387102321E-9	1.3018787171418014E-9
GAD_DISEASE	Psoriasis	64	2.393418100224383	1.5611377991745987E-11	5265, 5266, 64478, 3123, 7040, 100132285, 3119, 3558, 3117, 3557, 51561, 6347, 4049, 3952, 717, 170680, 135656, 3133, 3803, 3804, 3805, 3569, 3806, 3566, 3809, 3565, 1906, 53832, 4855, 10666, 3802, 6376, 4277, 1041, 177, 3458, 1672, 3135, 3810, 3811, 3812, 1636, 3813, 50616, 394263, 6385, 100507436, 3596, 3112, 3595, 3594, 3593, 57292, 780, 3109, 3108, 80332, 3107, 3106, 3105, 3586, 115653, 348, …	2058	171	12971	2.358913155905637	1.2198748045033625E-7	1.6484771301013938E-9	1.5594500826349503E-9
GAD_DISEASE	Bone Density	76	2.842183994016455	3.254039777934375E-11	7048, 6355, 64478, 7049, 5741, 3484, 7040, 197, 283208, 3479, 796, 632, 3554, 799, 634, 7436, 6347, 4920, 729993, 5351, 7133, 11272, 128861, 11197, 4982, 25797, 3569, 2796, 26047, 3565, 249, 6678, 4852, 846, 5745, 5746, 4855, 50964, 2638, 929, 8792, 6696, 5443, 5444, 3383, 2492, 3381, 374, 3815, 1513, 3456, 1278, 1277, 3454, 345757, 4547, 56955, 10512, 50615, 4041, 5054, 3990, 5212, 2066, 9370, 1…	2058	223	12971	2.148012568256002	2.542707689956458E-7	3.3902755766372277E-9	3.2071816051321203E-9
GAD_DISEASE	HIV	72	2.692595362752431	5.058106308763901E-11	6351, 50506, 6352, 5265, 6355, 9547, 6354, 6357, 6356, 3123, 26279, 7040, 3119, 3559, 3558, 3117, 6348, 6347, 7099, 7132, 7098, 53905, 6368, 7412, 3133, 7097, 3569, 3127, 566, 3566, 3565, 5788, 30814, 10344, 1669, 6373, 4153, 7100, 6696, 5320, 3383, 282617, 2921, 3459, 2920, 3458, 1511, 3576, 1672, 27189, 3135, 3454, 54658, 6369, 10631, 3811, 1636, 6387, 6346, 3596, 3593, 3108, 3107, 3106, 3105, …	2058	208	12971	2.1817111459968603	3.9524059725071226E-7	5.200531933773832E-9	4.919673925576678E-9
GAD_DISEASE	Arthritis, Rheumatoid|Rheumatoid Arthritis	64	2.393418100224383	6.470145154154053E-11	8771, 3123, 3560, 7040, 100132285, 3119, 3559, 3558, 3117, 3557, 3554, 1012, 5654, 6348, 4049, 958, 7099, 7132, 7098, 6441, 7133, 6366, 4267, 4982, 3572, 3570, 7097, 3803, 3804, 3569, 115352, 3806, 3566, 3565, 5788, 727, 10666, 3605, 8792, 112744, 4153, 7100, 5444, 59067, 3383, 3135, 7018, 8547, 1636, 3813, 7076, 8764, 2220, 58189, 2215, 1401, 2214, 940, 29851, 3586, 8836, 4314, 54106, 2219	2058	176	12971	2.291898577612863	5.055771307160839E-7	6.56593691357919E-9	6.2113393479878906E-9
GAD_DISEASE	Arthritis	32	1.1967090501121915	7.431042908723539E-11	4153, 3123, 3562, 3383, 3119, 3558, 3458, 3557, 3117, 3554, 6347, 4049, 1636, 7132, 7099, 7076, 7133, 3077, 1392, 3590, 2, 3569, 960, 3106, 2215, 2214, 3566, 3565, 3586, 4312, 4313, 4314	2058	59	12971	3.418424997117491	5.806616618642124E-7	7.2800465492766906E-9	6.886883042264307E-9
GAD_DISEASE	cardiovascular disease	32	1.1967090501121915	7.431042908723539E-11	5265, 4353, 7941, 5444, 7040, 3240, 2207, 177, 3458, 335, 3576, 2200, 338, 54658, 6649, 1636, 3690, 5054, 7056, 4023, 6401, 9370, 3077, 183, 1071, 341, 3569, 345, 3586, 348, 5743, 5327	2058	59	12971	3.418424997117491	5.806616618642124E-7	7.2800465492766906E-9	6.886883042264307E-9
GAD_DISEASE	retinopathy, diabetic	23	0.8601346297681376	7.486208402283228E-11	7450, 5175, 5054, 7078, 6401, 5444, 3123, 3077, 3240, 183, 3383, 3119, 1215, 3117, 3479, 3115, 348, 3674, 4049, 1906, 4852, 3689, 1636	2058	33	12971	4.392805607091321	5.849724072914952E-7	7.2800465492766906E-9	6.886883042264307E-9
GAD_DISEASE	respiratory papillomatosis	18	0.6731488406881078	7.546503333650012E-11	3123, 57292, 100132285, 3803, 3119, 3804, 3107, 3805, 3106, 3806, 3105, 3809, 115653, 3810, 3811, 3812, 3813, 3802	2058	21	12971	5.402332361516035	5.896839505581397E-7	7.2800465492766906E-9	6.886883042264307E-9
GAD_DISEASE	Coronary Heart Disease	30	1.1219147344801794	8.273828942914919E-11	5444, 2155, 2153, 3240, 177, 2149, 5819, 335, 2244, 337, 338, 3674, 1636, 7450, 5054, 7056, 3990, 4023, 3673, 3077, 183, 2161, 2811, 3569, 344, 3949, 1401, 346, 348, 4312	2058	53	12971	3.567577974586061	6.465165600655354E-7	7.884353580480144E-9	7.458554090978911E-9
GAD_DISEASE	Graft vs Host Disease|Leukemia, Myeloid, Acute	17	0.6357516828721017	9.122887506426805E-11	3123, 57292, 100132285, 3803, 3119, 3107, 3805, 3106, 3806, 3105, 3809, 115653, 3810, 3811, 3812, 3813, 3802	2058	19	12971	5.639276763336913	7.128624746055578E-7	8.588703972917958E-9	8.124865596085174E-9
GAD_DISEASE	Graft vs Host Disease|Leukemia|Leukemia, Myeloid|Myeloid Leukemia|Neoplasm Recurrence, Local	16	0.5983545250560958	9.548108233862772E-11	3123, 57292, 100132285, 3803, 3804, 3107, 3805, 3106, 3806, 3105, 3809, 115653, 3810, 3812, 3813, 3802	2058	17	12971	5.931972789115646	7.460887830879059E-7	8.882014016595678E-9	8.40233524579924E-9
GAD_DISEASE	Spondylitis, Ankylosing	33	1.2341062079281975	1.1741267518192166E-10	4055, 3123, 118429, 100132285, 3119, 83416, 3557, 3117, 3115, 3810, 3811, 1439, 3812, 3813, 7132, 7099, 7076, 7133, 7433, 7850, 3593, 57292, 7097, 3803, 3804, 3805, 3107, 3106, 3809, 115653, 4314, 340895, 3802	2058	63	12971	3.301425332037577	9.174619104435067E-7	1.0793678163194538E-8	1.0210758764056058E-8
GAD_DISEASE	Arthritis, Rheumatoid|	54	2.019446522064323	1.4620194773980435E-10	3123, 3122, 7040, 3119, 1777, 2348, 3118, 3558, 3117, 3557, 51561, 914, 958, 917, 5617, 919, 9398, 7133, 6366, 3569, 115352, 3127, 3566, 3565, 3685, 5743, 10266, 5788, 727, 4855, 3605, 929, 135228, 4153, 7148, 59067, 3385, 3383, 176, 5919, 3456, 3576, 11122, 5054, 8764, 3596, 3075, 9173, 2215, 2214, 940, 3586, 8836, 10203	2058	139	12971	2.4485391278813684	1.1424213023358831E-6	1.328397697254455E-8	1.2566567415030625E-8
GAD_DISEASE	lupus erythematosus	35	1.3089005235602094	1.495114616483718E-10	6352, 4153, 7100, 6696, 4277, 3123, 3460, 1380, 22854, 3119, 1777, 3459, 2204, 3557, 3117, 1378, 1773, 3576, 712, 6347, 4049, 1956, 7133, 3109, 3108, 3107, 3569, 3106, 2215, 3105, 2214, 3586, 10461, 5743, 54106	2058	70	12971	3.1513605442176873	1.1682822902425727E-6	1.3428535187590544E-8	1.2703318672468556E-8
GAD_DISEASE	inflammatory bowel disease	29	1.0845175766641735	1.5759317290730308E-10	929, 8771, 3683, 3123, 2153, 7040, 3383, 3119, 3459, 3458, 3557, 3117, 2147, 3554, 2244, 3113, 338, 3998, 718, 1636, 7099, 3690, 5054, 3695, 3567, 3566, 3586, 348, 5743	2058	51	12971	3.58390022675737	1.2314321998774247E-6	1.3993557421564389E-8	1.3237826524213458E-8
GAD_DISEASE	COPD | Chronic obstructive Pulmonary Disease	21	0.7853403141361256	2.180934753645964E-10	7077, 7076, 12, 6441, 653509, 64399, 4321, 3596, 7040, 729238, 5270, 80332, 3569, 3565, 4312, 4049, 4313, 6649, 6439, 4318, 1636	2058	29	12971	4.564039408866995	1.7041806272821702E-6	1.8935360183321735E-8	1.791274410994552E-8
GAD_DISEASE	Uveomeningoencephalitic Syndrome	21	0.7853403141361256	2.180934753645964E-10	3123, 3122, 57292, 100132285, 3803, 3804, 3107, 3805, 3106, 3458, 115352, 3806, 3105, 3809, 115653, 6347, 3810, 3811, 3812, 3813, 3802	2058	29	12971	4.564039408866995	1.7041806272821702E-6	1.8935360183321735E-8	1.791274410994552E-8
GAD_DISEASE	hepatitis B	32	1.1967090501121915	2.2527194385271087E-10	6352, 4153, 3123, 3440, 7040, 3460, 29949, 3119, 3459, 3558, 3458, 3117, 3115, 3554, 3454, 4049, 958, 2903, 6387, 3593, 3107, 3569, 960, 3106, 3105, 3566, 3587, 3565, 3586, 348, 4314, 4318	2058	61	12971	3.3063454890152784	1.7602731731125587E-6	1.9343680980934974E-8	1.8299013285266358E-8
GAD_DISEASE	chronic obstructive pulmonary disease/COPD	30	1.1219147344801794	2.725592676847489E-10	6352, 5265, 6356, 7040, 3557, 3576, 1672, 4323, 4049, 1636, 7132, 7077, 12, 5054, 7133, 7356, 8425, 6346, 4321, 3596, 5270, 3569, 3589, 3565, 3586, 348, 4312, 6439, 2638, 4318	2058	55	12971	3.437847866419295	2.129776168535713E-6	2.3149762148789436E-8	2.1899544638322432E-8
GAD_DISEASE	cerebrovascular disease; sickle cell anemia	18	0.6731488406881078	2.827555589392618E-10	3690, 5054, 7056, 6401, 7412, 3673, 2155, 2153, 3383, 2811, 2147, 335, 2157, 2244, 348, 3674, 6402, 1636	2058	22	12971	5.156771799628943	2.2094497922342526E-6	2.3757547715606363E-8	2.2474506362140035E-8
GAD_DISEASE	Graves disease	33	1.2341062079281975	3.3324719332846224E-10	4295, 3123, 3562, 7040, 100132285, 3119, 3557, 3117, 29126, 3630, 80380, 3810, 958, 3811, 3813, 7253, 394263, 6401, 7038, 3596, 57292, 3803, 3804, 117156, 115352, 3806, 3106, 3809, 3565, 3586, 8635, 2638, 3802	2058	65	12971	3.199843014128729	2.6039902902841305E-6	2.770205924115536E-8	2.6205992054085033E-8
GAD_DISEASE	Tuberculosis	43	1.6080777860882574	3.57479253628264E-10	929, 6352, 4153, 5265, 3123, 7040, 3460, 23643, 3119, 3459, 3458, 3557, 3117, 81793, 1378, 3115, 3554, 3576, 1012, 6348, 7855, 6347, 4049, 7018, 5954, 958, 718, 7099, 3596, 3595, 3594, 3593, 7097, 7096, 5806, 3107, 3569, 3127, 3565, 3586, 54106, 2638, 3627	2058	100	12971	2.710170068027211	2.793339102469261E-6	2.9403609345802684E-8	2.7815648871790813E-8
GAD_DISEASE	multiple myeloma	54	2.019446522064323	3.665899599209627E-10	7087, 4055, 3486, 3123, 3485, 3484, 29949, 3480, 3558, 3557, 3479, 3554, 4049, 958, 7099, 7132, 7133, 7850, 7412, 3572, 3570, 7097, 7096, 3604, 3569, 3567, 51330, 3566, 3565, 920, 921, 5743, 8794, 5444, 3386, 3383, 80781, 81793, 3578, 974, 3576, 939, 8764, 3596, 3595, 3594, 3593, 2261, 3588, 940, 3587, 3586, 943, 8718	2058	142	12971	2.396809427996551	2.864530006085886E-6	2.983889527940002E-8	2.8227426913914128E-8
GAD_DISEASE	Type 2 diabetes	104	3.889304412864622	4.077091062043068E-10	6356, 3123, 2155, 3486, 3485, 2153, 3484, 7040, 3240, 197, 3117, 3479, 2147, 634, 3630, 6347, 4049, 255738, 6401, 5950, 3375, 1071, 56547, 4851, 1906, 4852, 3643, 4853, 5789, 929, 5444, 3386, 3383, 10911, 8549, 4864, 3931, 1636, 5054, 7356, 6387, 3673, 23155, 9370, 59272, 257194, 3949, 1401, 2695, 117159, 56729, 4878, 9388, 27329, 3557, 3952, 958, 7099, 7133, 4023, 3694, 8862, 7412, 3570, 3569, 3…	2058	360	12971	1.8207860922146635	3.1858337450341168E-6	3.284370057608715E-8	3.106995580476532E-8
GAD_DISEASE	Abortion, Habitual|Abortion, Spontaneous|Autoimmune Diseases	15	0.5609573672400897	5.350686870785808E-10	57292, 100132285, 3803, 3804, 3107, 3805, 3117, 3806, 3809, 115653, 3810, 3811, 3812, 3813, 3802	2058	16	12971	5.908801020408163	4.181017739024462E-6	4.2663537967673784E-8	4.035946668249867E-8
GAD_DISEASE	graft-versus-host disease	27	1.0097232610321616	5.711252080350063E-10	3123, 7040, 3460, 7042, 3119, 3558, 3458, 3557, 3117, 3115, 3554, 6347, 4049, 3811, 1636, 7099, 5175, 3133, 183, 3107, 3569, 3106, 3105, 3588, 3566, 3565, 3586	2058	47	12971	3.620712114633087	4.462762810630849E-6	4.507850884429838E-8	4.264401553328048E-8
GAD_DISEASE	hypertension	174	6.507105459985041	5.846781622258618E-10	3082, 7043, 4053, 1066, 3123, 2153, 7040, 3240, 167681, 3481, 3480, 3119, 1215, 151647, 3479, 2147, 2266, 6469, 6347, 4049, 94, 7837, 8804, 12, 919, 9353, 8029, 6401, 1909, 1908, 4982, 1470, 7293, 1071, 2159, 1907, 1906, 4852, 3643, 5549, 11117, 4074, 6375, 5444, 2331, 339366, 1118, 1910, 3814, 133, 1116, 3816, 10911, 3817, 1114, 26254, 3818, 84467, 1113, 387597, 78989, 6402, 4864, 6405, 659, 579…	2058	705	12971	1.5555652048053263	4.568664978665815E-6	4.54544145418963E-8	4.299962020651362E-8
GAD_DISEASE	Amyotrophic Lateral Sclerosis|Anoxia|	19	0.7105459985041137	5.875218669991716E-10	3082, 5054, 5155, 6696, 4321, 8434, 7040, 7480, 283, 3624, 1356, 54538, 4312, 5743, 10068, 8614, 5228, 3952, 51129	2058	25	12971	4.790068027210884	4.590885746114104E-6	4.54544145418963E-8	4.299962020651362E-8
GAD_DISEASE	cervical cancer	39	1.4584891548242334	6.304839856908725E-10	4153, 4353, 4277, 3123, 7040, 3240, 3119, 3458, 3557, 3117, 3115, 4049, 999, 3811, 3812, 7099, 3451, 3593, 2064, 7097, 3803, 3804, 3805, 3107, 3569, 3106, 3105, 940, 29851, 3809, 3586, 115653, 4312, 9308, 8836, 5743, 4316, 4318, 3802	2058	87	12971	2.8253577292986165	4.926589828868622E-6	4.795818198023533E-8	4.5368170104671045E-8
GAD_DISEASE	Behcet Syndrome	51	1.9072550486163051	6.321592966424673E-10	64478, 3123, 3002, 222256, 100132285, 3557, 116379, 4049, 53827, 170680, 7099, 135656, 7850, 3134, 3133, 7097, 259197, 3803, 3804, 3805, 3806, 3809, 29113, 3802, 4353, 1041, 3383, 3135, 3810, 3811, 3812, 1636, 3813, 394263, 286676, 100507436, 389376, 3112, 3595, 57292, 780, 3107, 3106, 2215, 3105, 2214, 3586, 115653, 348, 54106, 4318	2058	132	12971	2.4351422387136674	4.939680765980725E-6	4.795818198023533E-8	4.5368170104671045E-8
GAD_DISEASE	thrombosis	23	0.8601346297681376	9.024451057369897E-10	929, 7450, 3690, 7035, 5054, 6401, 7412, 3673, 2153, 7040, 3383, 462, 2811, 2147, 2157, 2244, 348, 338, 3674, 5327, 5624, 1636, 10544	2058	36	12971	4.026738473167045	7.051681296998957E-6	6.780486592527729E-8	6.414302136161373E-8
GAD_DISEASE	Sepsis|Systemic infection	20	0.7479431563201197	9.593087737457896E-10	929, 7099, 4153, 7100, 5320, 2153, 7097, 7096, 1668, 671, 2920, 3569, 3557, 3566, 3587, 3576, 3586, 348, 4049, 1636	2058	28	12971	4.501943634596696	7.4960104304855335E-6	7.139084531475809E-8	6.753533767170359E-8
GAD_DISEASE	Schizophrenia	188	7.030665669409125	1.4532601849675318E-9	5660, 7048, 3123, 23166, 3486, 3240, 3480, 3913, 3119, 2668, 81578, 27121, 3359, 3117, 150677, 116, 238, 7436, 51246, 6347, 4049, 6504, 8404, 53826, 5538, 9993, 729993, 8542, 6401, 11197, 2561, 1191, 11119, 2559, 11118, 81567, 56145, 2675, 885, 2554, 10385, 4851, 4852, 4853, 4854, 4855, 4978, 6892, 9761, 5320, 4233, 5444, 2331, 6092, 6091, 3383, 22854, 1116, 2688, 1114, 1113, 84466, 7976, 51148, …	2058	785	12971	1.5094414835998096	1.135571056931628E-5	1.0676870944617067E-7	1.0100259793013739E-7
GAD_DISEASE	Chronic renal failure|Kidney Failure, Chronic	211	7.890800299177263	1.4620235360558307E-9	3082, 6352, 4058, 1215, 238, 6348, 6469, 6347, 4049, 8404, 8646, 7450, 8425, 4189, 1909, 4982, 2, 249, 4851, 4852, 1906, 84432, 4978, 10544, 8792, 2690, 2207, 133, 2688, 2324, 1113, 2321, 5159, 10076, 939, 5054, 3791, 6387, 7479, 3673, 8324, 5972, 3549, 2335, 940, 942, 943, 3309, 7364, 8578, 6038, 3562, 3560, 3558, 3557, 710, 958, 6948, 54, 7010, 3690, 7133, 3570, 3569, 960, 3568, 3567, 3566, 356…	2058	905	12971	1.4694741985191868	1.1424186398545366E-5	1.0676870944617067E-7	1.0100259793013739E-7
GAD_DISEASE	Cerebral Palsy	22	0.8227374719521316	1.657267074373486E-9	7099, 3690, 7035, 5054, 7056, 4153, 6401, 2155, 2153, 183, 3569, 2147, 3576, 3586, 2244, 348, 5743, 4049, 4314, 5327, 4878, 10544	2058	34	12971	4.078231292517007	1.294980129107337E-5	1.1880628366196717E-7	1.1239007535567714E-7
GAD_DISEASE	Graves Disease|Graves' Disease	22	0.8227374719521316	1.657267074373486E-9	100507436, 3123, 3562, 3383, 3119, 117156, 3558, 3569, 3106, 3458, 3557, 3117, 83416, 3105, 3115, 3566, 3554, 3565, 3586, 4049, 958, 3627	2058	34	12971	4.078231292517007	1.294980129107337E-5	1.1880628366196717E-7	1.1239007535567714E-7
GAD_DISEASE	atherosclerosis, generalized	16	0.5983545250560958	1.977510910941623E-9	929, 3690, 5054, 3990, 7941, 1909, 4256, 5444, 3673, 2155, 2153, 1071, 1910, 2811, 2244, 1906	2058	19	12971	5.307554600787683	1.5452151058359398E-5	1.3920964196484542E-7	1.3169153742054484E-7
GAD_DISEASE	Vogt-Koyanagi-Harada syndrome	16	0.5983545250560958	1.977510910941623E-9	3123, 57292, 100132285, 3803, 3119, 3804, 3805, 3117, 3806, 3809, 115653, 3810, 3811, 3812, 3813, 3802	2058	19	12971	5.307554600787683	1.5452151058359398E-5	1.3920964196484542E-7	1.3169153742054484E-7
GAD_DISEASE	Duodenal Ulcer|Helicobacter Infections	15	0.5609573672400897	2.5864776152521182E-9	7077, 7099, 7076, 7100, 3123, 7097, 3569, 3106, 3557, 3105, 3576, 4049, 4314, 4316, 4318	2058	17	12971	5.561224489795918	2.021053166056941E-5	1.7728715864543906E-7	1.6771265378897945E-7
GAD_DISEASE	respiratory syncytial virus	15	0.5609573672400897	2.5864776152521182E-9	929, 7099, 6441, 6401, 7412, 3596, 7040, 3383, 3569, 3458, 3578, 3566, 3565, 3576, 3586	2058	17	12971	5.561224489795918	2.021053166056941E-5	1.7728715864543906E-7	1.6771265378897945E-7
GAD_DISEASE	Cytomegalovirus Infections|Postoperative Complications	15	0.5609573672400897	2.5864776152521182E-9	3593, 57292, 3803, 3804, 3107, 3805, 3106, 3806, 3809, 115653, 3810, 3811, 3812, 3813, 3802	2058	17	12971	5.561224489795918	2.021053166056941E-5	1.7728715864543906E-7	1.6771265378897945E-7
GAD_DISEASE	spontaneous abortion	14	0.5235602094240838	2.9729358198010567E-9	57292, 100132285, 3803, 3804, 3805, 3806, 3809, 115653, 3810, 3811, 6948, 3812, 3813, 3802	2058	15	12971	5.882539682539682	2.3230250443262435E-5	2.0026310772349533E-7	1.8944777224111561E-7
GAD_DISEASE	Carcinoma, Hepatocellular|Hepatitis C, Chronic|Liver Cirrhosis|Liver Neoplasms|Recurrence	14	0.5235602094240838	2.9729358198010567E-9	57292, 100132285, 3803, 3804, 3107, 3805, 3806, 3809, 115653, 3810, 3811, 3812, 3813, 3802	2058	15	12971	5.882539682539682	2.3230250443262435E-5	2.0026310772349533E-7	1.8944777224111561E-7
GAD_DISEASE	sclerosis, systemic	23	0.8601346297681376	3.822625366333898E-9	7076, 6352, 7133, 1909, 3596, 3123, 1910, 3119, 3558, 3569, 3557, 3127, 3115, 930, 3598, 3576, 3586, 942, 2200, 933, 6347, 4049, 1906	2058	38	12971	3.8148048693161476	2.986954826145194E-5	2.552990992524195E-7	2.41511510324275E-7
GAD_DISEASE	prostate cancer	132	4.93642483171279	4.139250877582889E-9	3082, 5660, 6352, 5420, 6750, 3486, 3484, 3483, 57181, 7040, 3481, 3480, 354, 3479, 632, 90, 3630, 5655, 92, 6347, 4049, 999, 7299, 7057, 4582, 8029, 4982, 43847, 43849, 2160, 2796, 5304, 1508, 10666, 929, 7100, 4353, 5443, 5444, 3383, 2690, 3816, 80781, 3817, 2048, 1113, 9518, 54658, 5314, 6405, 3655, 11167, 6649, 11202, 1636, 5054, 6387, 3673, 9370, 2064, 222545, 1401, 57537, 6414, 4477, 5328, …	2058	510	12971	1.6312925170068027	3.234358299530893E-5	2.741025962494296E-7	2.5929951260248064E-7
GAD_DISEASE	Scleroderma, Systemic|Systemic Scleroderma	16	0.5983545250560958	6.74418891129144E-9	919, 4321, 3123, 7040, 1490, 100132285, 3803, 3119, 3107, 3569, 3117, 3586, 4323, 4313, 4318, 1636	2058	20	12971	5.042176870748299	5.2697703466608736E-5	4.428495138893388E-7	4.18933146489633E-7
GAD_DISEASE	Colorectal Cancer	114	4.263275991024682	7.369163881437988E-9	4052, 7048, 5265, 22915, 3123, 3486, 2153, 3484, 7040, 3480, 3119, 3117, 3479, 2147, 27122, 3630, 6347, 4049, 999, 7057, 8029, 8425, 6401, 5795, 11197, 765, 3643, 649, 1508, 929, 6374, 5320, 4353, 6376, 5444, 2694, 3383, 4192, 3938, 2688, 2048, 2321, 8824, 80380, 9518, 54658, 659, 2209, 1636, 5054, 5176, 3791, 6387, 6423, 8840, 3673, 2066, 9370, 2064, 1401, 2214, 940, 942, 1001, 6414, 8836, 56729…	2058	426	12971	1.6866436715531283	5.758098856778471E-5	4.79855388079637E-7	4.5394049509658007E-7
GAD_DISEASE	Coronary Disease	74	2.7673896783844425	7.45137015688872E-9	7043, 64478, 2155, 7040, 3557, 3918, 2147, 55203, 1012, 3674, 4049, 255738, 717, 8807, 718, 7099, 22801, 7450, 5791, 3690, 4023, 6401, 3572, 3570, 1071, 7097, 80310, 3569, 56547, 85445, 55576, 5789, 4018, 55937, 51738, 55819, 7941, 4035, 375056, 5444, 1361, 3383, 23544, 84624, 1952, 3458, 1675, 124842, 335, 336, 2244, 337, 338, 1636, 7076, 4041, 3990, 6387, 3673, 3075, 781, 341, 2811, 344, 3949, …	2058	239	12971	1.951470127800074	5.822331181959406E-5	4.811984000489955E-7	4.5521097685720185E-7
GAD_DISEASE	dementia	31	1.1593118922961856	8.245708460745798E-9	9388, 5360, 4153, 4035, 5444, 7040, 590, 6272, 351, 1952, 2348, 335, 338, 7436, 3931, 255738, 1636, 5274, 3990, 4023, 1471, 1071, 3569, 10747, 3949, 2896, 3105, 348, 5621, 7804, 4318	2058	65	12971	3.005913134484563	6.442989039445735E-5	5.281308681333415E-7	4.996088273920732E-7
GAD_DISEASE	thyroid cancer	47	1.7576664173522814	8.855368424792698E-9	6352, 3563, 3123, 3562, 3484, 2690, 1437, 6608, 3815, 3119, 3959, 3117, 3454, 6469, 4147, 3675, 5979, 7253, 7252, 7450, 53905, 115908, 22925, 3672, 5795, 6400, 4982, 7038, 2264, 3572, 2260, 7173, 4914, 268, 2335, 2676, 84059, 2675, 2674, 7448, 5744, 5327, 5745, 5328, 4316, 3689, 56605	2058	125	12971	2.3698231292517007	6.919345530753684E-5	5.625678770026841E-7	5.321860438704685E-7
GAD_DISEASE	Myocardial ischemia	15	0.5609573672400897	9.929956254310998E-9	929, 3690, 3990, 4023, 5444, 2155, 2153, 183, 1071, 2147, 335, 348, 338, 255738, 1636	2058	18	12971	5.252267573696145	7.758966869242379E-5	6.257474046063398E-7	5.919535212247329E-7
GAD_DISEASE	Atopy	26	0.9723261032161555	1.1299697159929288E-8	929, 6693, 6356, 3123, 3119, 3558, 3458, 80781, 3557, 3115, 4049, 1636, 11006, 7099, 3596, 3595, 183, 3107, 3569, 3567, 3566, 3565, 2993, 3586, 1906, 54106	2058	49	12971	3.3443009857004027	8.829193628490106E-5	7.063666688614997E-7	6.682188912495784E-7
GAD_DISEASE	H. pylori infection	20	0.7479431563201197	1.2084563250764322E-8	7099, 4353, 3596, 3123, 3119, 3107, 3459, 3558, 3569, 3106, 3458, 3557, 3117, 3105, 3566, 3587, 3576, 3586, 6347, 4588	2058	31	12971	4.066271669958306	9.442431946327101E-5	7.4862783523079E-7	7.081977166657281E-7
GAD_DISEASE	Rheumatic Heart Disease	17	0.6357516828721017	1.2167357956784019E-8	7099, 4153, 3123, 7040, 183, 7097, 3119, 3107, 3106, 3557, 3117, 3105, 3127, 3565, 3586, 727, 1636	2058	23	12971	4.658532978408754	9.507121651408657E-5	7.4862783523079E-7	7.081977166657281E-7
GAD_DISEASE	Helicobacter Infections|Stomach Neoplasms	24	0.8975317875841435	1.34904032116371E-8	112744, 4582, 4153, 3123, 7040, 183, 7097, 3119, 3107, 3569, 3106, 3557, 3117, 3105, 3567, 3566, 3565, 3576, 3586, 3575, 999, 5743, 4049, 3605	2058	43	12971	3.517797816801139	1.0540845575846003E-4	8.171628736103278E-7	7.730314770575306E-7
GAD_DISEASE	heart disease, ischemic	24	0.8975317875841435	1.34904032116371E-8	3690, 5175, 5054, 7058, 3990, 4023, 6401, 5444, 2155, 2153, 3075, 1071, 2811, 3569, 2335, 2244, 337, 348, 338, 6402, 4314, 6404, 51206, 4878	2058	43	12971	3.517797816801139	1.0540845575846003E-4	8.171628736103278E-7	7.730314770575306E-7
GAD_DISEASE	ulcerative colitis	37	1.3836948391922212	1.4865274651627035E-8	929, 26, 7941, 4277, 6356, 3123, 3122, 29949, 3119, 3458, 3557, 3117, 3554, 1893, 6369, 999, 55801, 253559, 3912, 7099, 50616, 4485, 11172, 4584, 3593, 7097, 3803, 3804, 3107, 3589, 3565, 3586, 4312, 3641, 4314, 30814, 10344	2058	88	12971	2.650007730364873	1.1615051120317244E-4	8.935173548293358E-7	8.452623863448233E-7
GAD_DISEASE	measles vaccine immunity	13	0.48616305160807777	1.635859485259878E-8	3595, 3594, 3560, 3593, 3559, 3459, 3558, 3458, 3588, 3566, 3587, 3565, 3586	2058	14	12971	5.8525267249757045	1.2781789150428935E-4	9.757714517420372E-7	9.23074298858093E-7
GAD_DISEASE	Endometriosis	40	1.4958863126402393	1.8564529930542676E-8	5340, 6352, 4353, 3123, 3560, 7040, 3383, 2492, 197, 3119, 3458, 80781, 3557, 3117, 3115, 3554, 3576, 4049, 1956, 1636, 3813, 7132, 7077, 5054, 7133, 4321, 4322, 2263, 3107, 3569, 3106, 3105, 2796, 3565, 3586, 4312, 4313, 4314, 4316, 4318	2058	100	12971	2.52108843537415	1.4505271692655253E-4	1.0989639157368217E-6	1.0396136761103898E-6
GAD_DISEASE	ovarian cancer	101	3.777112939416604	1.9535562294270188E-8	7043, 4052, 5420, 6354, 6357, 6356, 3123, 3486, 9180, 7042, 3119, 3915, 3117, 3479, 4323, 5655, 999, 4582, 5155, 3491, 56547, 3488, 3487, 649, 4854, 6372, 4353, 4072, 374, 1634, 1513, 4907, 2323, 5159, 54658, 3655, 10630, 3934, 7472, 7076, 5054, 7078, 8840, 2065, 2064, 1490, 2335, 2619, 5327, 4239, 5328, 5329, 8974, 9547, 7480, 6272, 3557, 796, 710, 3554, 4921, 718, 3690, 5351, 7133, 5352, 3572, …	2058	370	12971	1.7204725133296561	1.526392345853056E-4	1.1477510057701296E-6	1.0857659885657535E-6
GAD_DISEASE	chronic obstructive pulmonary disease	110	4.113687359760658	2.0686120047432518E-8	6352, 64399, 5265, 3486, 3485, 3484, 3483, 7040, 3482, 3481, 3480, 3479, 4049, 999, 6504, 12, 7299, 1071, 5270, 3489, 3488, 920, 1906, 3643, 57758, 929, 9403, 5320, 4353, 4233, 3383, 2690, 1512, 80781, 9518, 54657, 3931, 6649, 1636, 7077, 8324, 2064, 3949, 1401, 2335, 941, 942, 6414, 8836, 5741, 3562, 1138, 3558, 1137, 3557, 1136, 799, 3952, 958, 5979, 7099, 7132, 6441, 4023, 7412, 3570, 7097, 28…	2058	414	12971	1.674636037990075	1.6162828039956167E-4	1.2062786720196843E-6	1.1411328312732924E-6
GAD_DISEASE	myocardial infarct; atherosclerosis, coronary	19	0.7105459985041137	2.222271060986864E-8	929, 3690, 7057, 5054, 7056, 5265, 7058, 3673, 3077, 2153, 3593, 2244, 4312, 3674, 4314, 3688, 4878, 1636, 10544	2058	29	12971	4.1293689889749	1.7363318626339996E-4	1.2862834126334335E-6	1.216816865393696E-6
GAD_DISEASE	Abortion, Spontaneous	42	1.5706806282722512	2.7362144065338335E-8	9843, 4057, 7148, 3486, 3122, 2153, 3120, 7040, 3240, 3480, 3119, 3118, 148738, 3458, 3938, 3117, 1356, 3479, 1950, 80864, 2147, 259215, 3135, 4049, 7018, 3976, 3934, 5617, 23516, 100507436, 3133, 3077, 259197, 780, 55630, 3107, 3569, 3586, 57817, 1906, 4855, 629	2058	109	12971	2.4285714285714284	2.1378494171153672E-4	1.572116130342307E-6	1.4872130068454482E-6
GAD_DISEASE	Migraine Disorders	37	1.3836948391922212	2.9970323110084786E-8	929, 4035, 6356, 2155, 2890, 2153, 7040, 3383, 2492, 1437, 796, 3578, 2147, 2244, 4049, 718, 1636, 3690, 5054, 7356, 6387, 6401, 3673, 7412, 3596, 3077, 183, 10404, 3569, 3568, 3566, 3565, 3586, 4314, 727, 4878, 2638	2058	90	12971	2.5911186696900983	2.3416068841308757E-4	1.7094022246876096E-6	1.6170848790492463E-6
GAD_DISEASE	Severe Acute Respiratory Syndrome	17	0.6357516828721017	3.111103211314178E-8	929, 4283, 6374, 6352, 4153, 3123, 3594, 3385, 10747, 3106, 3458, 3117, 3105, 3586, 6347, 1636, 3627	2058	24	12971	4.4644274376417235	2.4307206168316942E-4	1.761605832841231E-6	1.6664691984082903E-6
GAD_DISEASE	Aggressive Periodontitis|Alveolar Bone Loss|Chronic Periodontitis|Periodontal Attachment Loss|Periodontal Pocket|Periodontitis	15	0.5609573672400897	3.2196802864490406E-8	929, 7099, 7132, 7133, 3558, 3569, 3557, 2215, 2204, 2214, 3565, 3586, 2244, 4312, 4314	2058	19	12971	4.975832438238453	2.5155417677713565E-4	1.7842965786037448E-6	1.68793451612988E-6
GAD_DISEASE	lipoprotein	15	0.5609573672400897	3.2196802864490406E-8	929, 3690, 3990, 4023, 5444, 1071, 350, 341, 3557, 345, 335, 337, 348, 338, 4018	2058	19	12971	4.975832438238453	2.5155417677713565E-4	1.7842965786037448E-6	1.68793451612988E-6
GAD_DISEASE	Q fever	15	0.5609573672400897	3.2196802864490406E-8	7099, 4153, 6401, 3123, 7040, 3383, 7097, 3569, 3106, 3458, 3557, 3554, 3565, 3586, 6402	2058	19	12971	4.975832438238453	2.5155417677713565E-4	1.7842965786037448E-6	1.68793451612988E-6
GAD_DISEASE	allergic rhinitis	18	0.6731488406881078	4.06163597877004E-8	929, 7099, 6352, 6037, 3596, 7040, 183, 7097, 80332, 3119, 3569, 3458, 3117, 51297, 3566, 3586, 5304, 1636	2058	27	12971	4.201814058956916	3.173258836528525E-4	2.2350439111344427E-6	2.114338954582263E-6
GAD_DISEASE	breast cancer|prostate cancer	29	1.0845175766641735	4.648327254774564E-8	7364, 6750, 5443, 3486, 3485, 2692, 3484, 3483, 2690, 3482, 2492, 3481, 3480, 5618, 3479, 2488, 90, 92, 3973, 5617, 6462, 3625, 3624, 3623, 3489, 2796, 3488, 3487, 3643	2058	62	12971	2.948046960719772	3.6315434375266964E-4	2.5400020397768145E-6	2.402827627083467E-6
GAD_DISEASE	brain aneurysm	14	0.5235602094240838	4.9126312061617855E-8	7077, 7076, 12, 84171, 7078, 2006, 335, 1278, 2201, 4015, 4016, 4017, 84695, 4318	2058	17	12971	5.19047619047619	3.8379934172305674E-4	2.6657847392325133E-6	2.5218173524963833E-6
GAD_DISEASE	Sjogren's syndrome	22	0.8227374719521316	4.961021040812899E-8	4153, 3123, 7040, 3803, 3119, 3804, 3107, 3569, 3106, 3458, 3117, 3806, 3105, 3809, 3554, 3586, 348, 3810, 3811, 4318, 3813, 3802	2058	39	12971	3.555381126809698	3.875790653792288E-4	2.673477131924965E-6	2.5290943126682033E-6
GAD_DISEASE	Inflammation|Venous Thromboembolism	20	0.7479431563201197	5.081258105586111E-8	929, 7356, 6387, 6401, 6356, 7412, 3596, 7040, 3383, 29949, 1437, 3569, 2205, 3568, 3566, 3565, 3586, 4049, 727, 718	2058	33	12971	3.8198309626881057	3.96970704540478E-4	2.719517180619854E-6	2.57264793948579E-6
GAD_DISEASE	brain hemorrhage	16	0.5983545250560958	5.394782771292825E-8	3690, 7035, 5054, 7980, 3673, 2155, 1462, 2153, 59272, 350, 2811, 2006, 348, 3674, 4313, 4318	2058	22	12971	4.583797155225726	4.21459498475274E-4	2.8676756853661316E-6	2.712805050707249E-6
GAD_DISEASE	Coronary Disease|Coronary heart disease|Inflammation|Insulin Resistance	28	1.0471204188481675	5.722721520960066E-8	9388, 5360, 5444, 6291, 27329, 29881, 335, 336, 338, 4547, 3931, 8542, 3990, 8029, 4023, 6401, 9370, 1071, 1191, 3569, 1401, 345, 346, 347, 348, 56729, 1509, 3643	2058	59	12971	2.991121872477805	4.47073505125295E-4	3.0214422949176995E-6	2.85826739749573E-6
GAD_DISEASE	Leukemia, Myelogenous, Chronic, BCR-ABL Positive|Leukemia, Myeloid, Acute|Precursor Cell Lymphoblastic Leukemia-Lymphoma	13	0.48616305160807777	6.990123104823428E-8	57292, 100132285, 3803, 3804, 3107, 3106, 3806, 3105, 3809, 3810, 3811, 3813, 3802	2058	15	12971	5.46235827664399	5.460590937610421E-4	3.6413881294060176E-6	3.4447326660569854E-6
GAD_DISEASE	Axial Spondyloarthropathy	13	0.48616305160807777	6.990123104823428E-8	57292, 100132285, 3803, 3804, 3107, 3106, 3806, 3105, 3809, 3810, 3811, 3813, 3802	2058	15	12971	5.46235827664399	5.460590937610421E-4	3.6413881294060176E-6	3.4447326660569854E-6
GAD_DISEASE	lipid metabolism	17	0.6357516828721017	7.366394471920318E-8	9388, 5360, 3690, 4023, 6401, 5444, 183, 1071, 350, 3569, 2214, 345, 2244, 348, 338, 9508, 1636	2058	25	12971	4.285850340136054	5.754444535536196E-4	3.8119871790453885E-6	3.6061184063864234E-6
GAD_DISEASE	Peripheral Vascular Diseases	22	0.8227374719521316	8.886488869174186E-8	3690, 3990, 6401, 7941, 64478, 3077, 2153, 183, 3383, 3569, 1136, 2147, 2244, 2266, 4312, 6347, 4314, 4018, 4547, 255738, 4318, 1636	2058	40	12971	3.4664965986394556	6.94149237789321E-4	4.5384983022043855E-6	4.293393837969646E-6
GAD_DISEASE	Coronary Artery Disease|Inflammation	22	0.8227374719521316	8.886488869174186E-8	7099, 7356, 6387, 6401, 6356, 7412, 3596, 7040, 3240, 3383, 1437, 3569, 3568, 3578, 3566, 3565, 3586, 6347, 4049, 727, 718, 2638	2058	40	12971	3.4664965986394556	6.94149237789321E-4	4.5384983022043855E-6	4.293393837969646E-6
GAD_DISEASE	longevity	110	4.113687359760658	9.341167204196772E-8	137902, 6750, 2155, 3002, 2153, 23324, 7040, 29949, 3481, 3480, 354, 8808, 1215, 2147, 2267, 3630, 5016, 54756, 7837, 5156, 8425, 2562, 3250, 7173, 2, 3929, 2675, 10022, 3643, 53832, 4856, 133688, 5444, 1118, 1116, 410, 1511, 9518, 6649, 1636, 939, 9378, 5054, 3791, 4486, 3673, 2065, 2581, 2695, 6414, 3562, 10216, 3558, 1776, 3557, 1773, 2740, 710, 3554, 58511, 4125, 4126, 718, 7099, 3690, 4023, …	2058	425	12971	1.6312925170068027	7.296525136469834E-4	4.739732502181401E-6	4.48376025801445E-6
GAD_DISEASE	Degenerative arthropathy |Osteoarthritis	21	0.7853403141361256	9.517421319987501E-8	8200, 11096, 7850, 3596, 3123, 3077, 9173, 3549, 8808, 3557, 8809, 1401, 3566, 3554, 3565, 2487, 1277, 3586, 6414, 4148, 8807	2058	37	12971	3.577220077220077	7.434148672944563E-4	4.7980083996375695E-6	4.5388889288611356E-6
GAD_DISEASE	nephropathy	19	0.7105459985041137	9.609112825552832E-8	929, 5284, 7450, 3690, 4023, 3673, 7040, 3240, 183, 1071, 2205, 3458, 3557, 1378, 3565, 3674, 4868, 4318, 1636	2058	31	12971	3.8629580864603903	7.505742905180579E-4	4.813179975568579E-6	4.5532411542619575E-6
GAD_DISEASE	nephropathy, IgA	20	0.7479431563201197	9.8058660798334E-8	5284, 5054, 5155, 7356, 6401, 4057, 5444, 200958, 3596, 7040, 3569, 3458, 2204, 2214, 3554, 3586, 6402, 6347, 1906, 1636	2058	34	12971	3.707482993197279	7.659369330835775E-4	4.880448251453388E-6	4.616876564466783E-6
GAD_DISEASE	Lung Cancer	143	5.347793567688855	1.1054164473493967E-7	6352, 5265, 3123, 3486, 3485, 3484, 3483, 7040, 3482, 3481, 3480, 3117, 3479, 6347, 4049, 999, 6504, 7299, 4582, 6401, 1071, 3489, 3488, 920, 1906, 3643, 57758, 929, 7980, 5320, 4353, 4233, 5444, 3383, 2690, 23544, 1512, 80781, 1991, 9518, 54658, 54657, 3931, 6649, 1636, 6387, 8324, 2066, 2065, 2064, 3949, 1401, 2335, 941, 942, 6414, 8836, 5328, 7869, 5329, 7367, 5741, 1143, 3562, 3560, 1138, 355…	2058	593	12971	1.519880464833488	8.633995155920005E-4	5.466913999739358E-6	5.171669860004266E-6
GAD_DISEASE	Coronary Disease|Coronary heart disease	30	1.1219147344801794	1.2596089310721003E-7	7941, 5444, 2155, 2153, 7040, 3383, 2147, 2267, 338, 3674, 6404, 1636, 7133, 3990, 4023, 3077, 3075, 183, 1071, 341, 3569, 344, 3949, 346, 3586, 348, 4313, 5743, 4018, 4318	2058	68	12971	2.780612244897959	9.837742576448427E-4	6.1903045203757185E-6	5.855993219172934E-6
GAD_DISEASE	cardiovascular	23	0.8601346297681376	1.3691087551535043E-7	7253, 3690, 5175, 7276, 4023, 5444, 3077, 7040, 183, 2161, 1071, 3569, 1215, 3557, 335, 3565, 3586, 337, 2200, 348, 338, 4878, 1636	2058	44	12971	3.294604205318491	0.0010692495994228945	6.686384882980927E-6	6.32528244880919E-6
GAD_DISEASE	Guillain-Barre syndrome	14	0.5235602094240838	1.5103683737196083E-7	929, 7099, 909, 4153, 3123, 3119, 2215, 3117, 2214, 3586, 348, 912, 913, 4318	2058	18	12971	4.902116402116402	0.0011795057719314883	7.330446256052808E-6	6.934560881077854E-6
GAD_DISEASE	malaria, plasmodium falciparum	17	0.6357516828721017	1.6327454112960937E-7	7099, 3596, 3123, 3562, 3240, 7097, 259197, 3119, 3107, 3106, 3458, 3557, 3105, 3115, 3565, 54106, 6948	2058	26	12971	4.121009942438514	0.001275013846655959	7.87547694065906E-6	7.450156839691805E-6
GAD_DISEASE	sepsis	21	0.7853403141361256	1.710203850323598E-7	929, 7099, 7132, 5054, 4153, 7133, 2153, 671, 54210, 2920, 3569, 3458, 3557, 1511, 3929, 3554, 3586, 2244, 1672, 4049, 10544	2058	38	12971	3.483082706766917	0.0013354608806641632	8.198486433391776E-6	7.75572200097671E-6
GAD_DISEASE	Acute Coronary Syndrome	24	0.8975317875841435	1.9336221180240927E-7	7099, 3690, 6374, 7056, 3673, 59272, 7293, 2161, 1071, 3569, 3458, 3557, 3949, 3586, 2244, 348, 338, 3674, 4314, 5624, 255738, 958, 51206, 4318	2058	48	12971	3.151360544217687	0.0015097915852751997	9.213001969658696E-6	8.715447985630544E-6
GAD_DISEASE	Hypercholesterolemia|LDLC levels	60	2.243829468960359	1.953882844937646E-7	9388, 5020, 6750, 7040, 3240, 51083, 350, 1139, 3359, 3479, 2147, 3554, 6347, 7132, 8542, 7010, 7133, 4023, 6401, 7412, 1394, 1392, 284, 1071, 7130, 3569, 2555, 885, 1906, 4852, 3643, 4855, 55937, 51738, 26, 8513, 5443, 5444, 3383, 335, 336, 2321, 337, 338, 4547, 1636, 5175, 5054, 9177, 3791, 3990, 5697, 183, 3949, 345, 346, 3586, 348, 56729, 3988	2058	193	12971	1.959395157026541	0.0015255992922329487	9.253115485056222E-6	8.753395145320653E-6
GAD_DISEASE	Malaria	28	1.0471204188481675	2.0293372697366135E-7	4153, 4277, 3123, 3440, 3383, 3119, 3458, 3557, 1378, 3456, 3454, 4049, 3811, 3813, 7099, 5175, 6401, 3077, 7097, 259197, 3106, 2215, 3105, 2214, 3809, 3565, 3586, 54106	2058	62	12971	2.846390168970814	0.0015844677066694235	9.552555075736083E-6	9.036663311983763E-6
GAD_DISEASE	Diabetes Mellitus, Type 1	40	1.4958863126402393	2.1022854680324922E-7	4277, 80737, 3123, 3122, 3560, 23105, 3481, 124626, 3559, 3119, 2249, 3558, 1512, 3118, 3117, 3479, 3115, 55423, 3630, 717, 3811, 3813, 100507436, 4982, 3112, 3111, 2065, 246778, 440387, 9374, 3107, 3569, 115352, 3106, 3105, 4855, 629, 10666, 3802, 2813	2058	108	12971	2.3343411438649535	0.001641377501424457	9.836681824674188E-6	9.30544561658454E-6
GAD_DISEASE	vascular disease	15	0.5609573672400897	2.3450292797187834E-7	5340, 4353, 5444, 7412, 3673, 1440, 2153, 3569, 2147, 3566, 3587, 2244, 5657, 6948, 1636	2058	21	12971	4.501943634596696	0.0018307282629025368	1.0907177852215816E-5	1.0318128830762647E-5
GAD_DISEASE	Malaria, Falciparum|Parasitemia	13	0.48616305160807777	2.3899384336763857E-7	7099, 4153, 3596, 3123, 3593, 7097, 3119, 3557, 3117, 3565, 3586, 4049, 54106	2058	16	12971	5.1209608843537415	0.0018657554257355269	1.1050283385057561E-5	1.0453505859015293E-5
GAD_DISEASE	Coronary Artery Disease|	25	0.9349289454001496	2.55315247914903E-7	5320, 5444, 2153, 3383, 1952, 335, 2147, 3576, 2244, 54658, 6868, 1636, 3690, 5054, 3990, 4023, 6401, 9370, 183, 1071, 2811, 3569, 348, 375033, 4018	2058	52	12971	3.030154369440084	0.0019930448453397975	1.1607915671612623E-5	1.0981022862114217E-5
GAD_DISEASE	POLYCYSTIC OVARIAN SYNDROME|Polycystic Ovary Syndrome	27	1.0097232610321616	2.5551081335006027E-7	9563, 5443, 7941, 3640, 3123, 2492, 3480, 84467, 3630, 92, 3952, 9210, 5054, 6462, 2661, 9370, 183, 3625, 3624, 3569, 268, 3105, 269, 3586, 348, 3643, 5328	2058	59	12971	2.8842960913178834	0.00199456994734315	1.1607915671612623E-5	1.0981022862114217E-5
GAD_DISEASE	Cystic Fibrosis	27	1.0097232610321616	2.5551081335006027E-7	929, 6372, 4153, 7100, 5265, 7040, 1910, 3558, 3557, 3554, 3576, 1672, 7018, 6547, 1636, 7132, 7099, 5197, 6441, 1908, 3077, 3569, 3586, 5742, 1907, 5743, 1906	2058	59	12971	2.8842960913178834	0.00199456994734315	1.1607915671612623E-5	1.0981022862114217E-5
GAD_DISEASE	Lymphoma, Large B-Cell, Diffuse	26	0.9723261032161555	3.1962368951071353E-7	4153, 1440, 3562, 3460, 3383, 3459, 3558, 3458, 3557, 3578, 3576, 3575, 4049, 7099, 6387, 6401, 7412, 3596, 3593, 3569, 3601, 3567, 3566, 3587, 3565, 3586	2058	56	12971	2.9262633624878522	0.0024944236510767714	1.4436644565530148E-5	1.3656984467417308E-5
GAD_DISEASE	Cleft Lip|Cleft Palate	102	3.8145100972326103	3.2457497434082625E-7	7044, 9982, 7043, 7048, 392255, 7049, 7040, 167681, 7042, 5817, 5818, 83999, 5819, 6469, 4323, 999, 6868, 5156, 2562, 3373, 3371, 1071, 1906, 4854, 5444, 80144, 2049, 56034, 2048, 78987, 657, 659, 10752, 3931, 7077, 8322, 6383, 7475, 7078, 8325, 9379, 8324, 3949, 2335, 55997, 4919, 6259, 11211, 4879, 7484, 5069, 286204, 8577, 2352, 2350, 2348, 1137, 56971, 4920, 6948, 5979, 3714, 3690, 4023, 1302…	2058	395	12971	1.6275381038491346	0.002533015748982126	1.4576027870685153E-5	1.378884028923786E-5
GAD_DISEASE	nasopharyngeal cancer	20	0.7479431563201197	3.293452203558202E-7	7099, 5284, 4321, 4322, 3123, 3133, 1380, 3119, 3106, 3117, 81793, 3105, 3115, 3586, 3113, 4312, 4313, 4314, 4316, 4318	2058	36	12971	3.50151171579743	0.0025701953528538546	1.470573458205931E-5	1.3911542107829846E-5
GAD_DISEASE	Pemphigus	17	0.6357516828721017	3.4168644141942683E-7	3123, 7040, 3119, 3107, 3569, 3106, 3557, 3117, 3105, 940, 3566, 930, 3586, 942, 4049, 727, 958	2058	27	12971	3.9683799445704206	0.0026663771945542036	1.5170101438928416E-5	1.4350830539615927E-5
GAD_DISEASE	Osteoarthritis|Spondylitis, Ankylosing	12	0.44876589379207177	3.554357875961786E-7	100132285, 3803, 3804, 3805, 3806, 3809, 115653, 3811, 57292, 3812, 3813, 3802	2058	14	12971	5.402332361516035	0.00277352239796258	1.5691385560884404E-5	1.4843962383677697E-5
GAD_DISEASE	acute GVHD	14	0.5235602094240838	4.085235787875234E-7	57292, 3803, 3804, 3107, 3805, 3106, 3806, 3809, 3586, 115653, 3810, 3811, 3813, 3802	2058	19	12971	4.644110275689223	0.0031871142306774125	1.783353767958496E-5	1.6870426225683646E-5
GAD_DISEASE	Familial Mediterranean Fever|	14	0.5235602094240838	4.085235787875234E-7	7132, 57292, 100132285, 3803, 3804, 3805, 3806, 3809, 115653, 3810, 3811, 3812, 3813, 3802	2058	19	12971	4.644110275689223	0.0031871142306774125	1.783353767958496E-5	1.6870426225683646E-5
GAD_DISEASE	Osteoporosis, Postmenopausal	22	0.8227374719521316	4.38839700932408E-7	7132, 7133, 6462, 4982, 3123, 221981, 7040, 3119, 3107, 3569, 3106, 3557, 3117, 3105, 79875, 1277, 249, 348, 799, 54658, 4049, 2638	2058	43	12971	3.2246479987343775	0.003423221546418387	1.8945267530860972E-5	1.7922116404930165E-5
GAD_DISEASE	Myopia	22	0.8227374719521316	4.38839700932408E-7	3082, 7076, 4233, 2331, 7040, 1280, 7042, 60506, 4060, 1833, 1634, 3119, 80781, 26254, 3479, 1277, 4653, 4312, 89766, 4313, 4314, 2916	2058	43	12971	3.2246479987343775	0.003423221546418387	1.8945267530860972E-5	1.7922116404930165E-5
GAD_DISEASE	rheumatoid arthritis; preeclampsia; psoriasis; celiac disease; cervical cancer; psoriatic arthritis	11	0.4113687359760658	4.782076267308692E-7	3803, 3804, 3805, 3806, 3809, 115653, 3810, 3811, 3812, 3813, 3802	2058	12	12971	5.77749433106576	0.0037297424559428194	2.053139777623633E-5	1.9422586685684532E-5
GAD_DISEASE	Pulmonary Disease, Chronic Obstructive	34	1.2715033657442034	4.858242674744065E-7	64399, 5265, 1440, 1285, 7040, 1437, 177, 1138, 3557, 1136, 79875, 6347, 4049, 6649, 958, 1636, 7099, 4321, 1394, 246778, 5270, 7097, 80332, 3569, 1401, 2993, 3586, 4312, 5743, 4314, 7804, 6439, 2638, 4318	2058	87	12971	2.463132379388537	0.0037890351700192726	2.074443074341537E-5	1.9624114673064552E-5
GAD_DISEASE	celiac disease; Wegener's granulomatosis; cervical cancer	10	0.3739715781600598	5.36201265098172E-7	3804, 3119, 3107, 3106, 3117, 3105, 3123, 3811, 3812, 3802	2058	10	12971	6.302721088435375	0.0041811125165357454	2.2771068942810417E-5	2.1541302997856998E-5
GAD_DISEASE	intima-media thickness	15	0.5609573672400897	5.504743534175786E-7	7099, 6696, 3990, 4023, 6401, 5444, 183, 1071, 345, 2147, 338, 3674, 6347, 4049, 1636	2058	22	12971	4.297309833024118	0.00429216997711912	2.3125841922607304E-5	2.1876916239046993E-5
GAD_DISEASE	thrombosis, deep vein	15	0.5609573672400897	5.504743534175786E-7	5340, 5054, 7056, 2155, 2153, 1361, 2160, 2147, 2157, 2244, 2266, 5327, 5624, 5627, 10544	2058	22	12971	4.297309833024118	0.00429216997711912	2.3125841922607304E-5	2.1876916239046993E-5
GAD_DISEASE	Hypersensitivity	20	0.7479431563201197	5.765257280310244E-7	929, 7099, 7098, 7177, 4153, 7356, 64499, 3123, 7040, 23643, 7097, 7096, 3106, 81793, 3105, 3587, 29851, 3586, 6347, 54106	2058	37	12971	3.4068762640191212	0.004494841165950891	2.4090759565959495E-5	2.2789722896285202E-5
GAD_DISEASE	kidney transplant complications	19	0.7105459985041137	6.347123743810012E-7	929, 3123, 7040, 3119, 3107, 3558, 3569, 3106, 3458, 3105, 54600, 345, 335, 3554, 3586, 337, 5788, 6948, 1636	2058	34	12971	3.522108843537415	0.0049473653400770035	2.63810770926231E-5	2.4956350379916815E-5
GAD_DISEASE	Lung Diseases	16	0.5983545250560958	6.41782838620737E-7	64399, 5265, 3077, 9374, 177, 3558, 3569, 255743, 3458, 3557, 57211, 3565, 3576, 3586, 1636, 8728	2058	25	12971	4.03374149659864	0.005002339129724365	2.6533815349113433E-5	2.510083991049994E-5
GAD_DISEASE	lung function	17	0.6357516828721017	6.798165505345402E-7	5265, 4321, 3596, 7040, 80332, 3458, 3557, 3566, 3587, 3576, 3586, 3597, 4312, 4589, 6649, 2638, 4318	2058	28	12971	3.826652089407191	0.005298004139848489	2.7958350136194197E-5	2.6448441797638534E-5
GAD_DISEASE	Acute Coronary Syndrome|Inflammation	13	0.48616305160807777	6.94675918336269E-7	7056, 7941, 5444, 183, 1401, 348, 5742, 4312, 5743, 1906, 56729, 4314, 4318	2058	17	12971	4.819727891156463	0.005413493457560703	2.8271862634789614E-5	2.6745022855946355E-5
GAD_DISEASE	Hemorrhagic Fever, Ebola	13	0.48616305160807777	6.94675918336269E-7	57292, 100132285, 3803, 3804, 3805, 3806, 3809, 115653, 3810, 3811, 3812, 3813, 3802	2058	17	12971	4.819727891156463	0.005413493457560703	2.8271862634789614E-5	2.6745022855946355E-5
GAD_DISEASE	metabolic syndrome	52	1.944652206432311	8.929749561606264E-7	6356, 3484, 590, 197, 116, 6347, 4049, 3952, 718, 7099, 7058, 6401, 1071, 3601, 5742, 5743, 1906, 4852, 3689, 7804, 51738, 5444, 1361, 2690, 1281, 83854, 2689, 10911, 2006, 3938, 1511, 2244, 337, 338, 1636, 5175, 5054, 7432, 3990, 4321, 7434, 9370, 183, 3949, 345, 1443, 1442, 3586, 348, 4312, 56729, 4314	2058	165	12971	1.9863121005978148	0.006953421732469933	3.615391869139448E-5	3.4201403502276425E-5
GAD_DISEASE	Pancreatitis	20	0.7479431563201197	9.820310710046814E-7	929, 7099, 5054, 6352, 4153, 3123, 2153, 7040, 6690, 3569, 3458, 3557, 54576, 3576, 3586, 54658, 11330, 6347, 5644, 4049	2058	38	12971	3.3172216254923024	0.007644227694547978	3.955459169500299E-5	3.741842101477631E-5
GAD_DISEASE	Oral Submucous Fibrosis	12	0.44876589379207177	1.1406558181256001E-6	3119, 3107, 3106, 3105, 1278, 1277, 100507436, 3123, 4015, 4049, 1471, 7040	2058	15	12971	5.042176870748299	0.00887348581426406	4.5015578600168884E-5	4.2584483876689074E-5
GAD_DISEASE	asthma atopy	12	0.44876589379207177	1.1406558181256001E-6	929, 1437, 3568, 3567, 6376, 1672, 3597, 942, 3562, 5743, 5328, 1439	2058	15	12971	5.042176870748299	0.00887348581426406	4.5015578600168884E-5	4.2584483876689074E-5
GAD_DISEASE	myocardial infarct; cholesterol, HDL; triglycerides; atherosclerosis, coronary; macular degeneration; colorectal cancer	12	0.44876589379207177	1.1406558181256001E-6	3690, 345, 2147, 4023, 6401, 5444, 348, 338, 2153, 183, 1071, 1636	2058	15	12971	5.042176870748299	0.00887348581426406	4.5015578600168884E-5	4.2584483876689074E-5
GAD_DISEASE	Malaria, Cerebral	12	0.44876589379207177	1.1406558181256001E-6	7099, 3459, 5175, 84868, 1378, 26762, 3593, 54106, 59272, 7097, 91937, 1636	2058	15	12971	5.042176870748299	0.00887348581426406	4.5015578600168884E-5	4.2584483876689074E-5
GAD_DISEASE	Dengue Hemorrhagic Fever	37	1.3836948391922212	1.1521152955227634E-6	3682, 3442, 3123, 3441, 3440, 7040, 3460, 3383, 3459, 3458, 3456, 3554, 3454, 8829, 30008, 7098, 7299, 3690, 7850, 4023, 2165, 3452, 3451, 23114, 3075, 3449, 3569, 3448, 3446, 3467, 3445, 3587, 3565, 3586, 3443, 54106, 2638	2058	102	12971	2.286281179138322	0.008962231728165793	4.52393413025873E-5	4.279616213318727E-5
GAD_DISEASE	Scleroderma, Systemic	18	0.6731488406881078	1.2242380424444522E-6	919, 3123, 3122, 1490, 3119, 3558, 3569, 3458, 3117, 3115, 3554, 3586, 3113, 2200, 6347, 5788, 4855, 1306	2058	32	12971	3.545280612244898	0.009520591365929199	4.7830980318304745E-5	4.524783804874695E-5
GAD_DISEASE	myasthenia gravis	17	0.6357516828721017	1.2932532438670785E-6	3123, 3122, 3560, 3593, 3119, 3107, 3106, 3458, 2215, 3117, 3105, 2214, 1145, 3586, 348, 4049, 1636	2058	29	12971	3.694698569082805	0.010054598507358126	5.027602411730026E-5	4.7560835714753455E-5
GAD_DISEASE	bronchodilator response	39	1.4584891548242334	1.3983386525894067E-6	9002, 4254, 5443, 6356, 7040, 2150, 1280, 51083, 8909, 3458, 114131, 2149, 81793, 2201, 116, 1672, 117, 94, 4327, 11005, 916, 7099, 50616, 4321, 3596, 1394, 3593, 1393, 1392, 51294, 80332, 1368, 1520, 3586, 920, 866, 4015, 10068, 727	2058	111	12971	2.2144695716124287	0.010867147125136811	5.409216946204764E-5	5.1170887722479666E-5
GAD_DISEASE	rubella vaccination	11	0.4113687359760658	1.7755064045536232E-6	3119, 3569, 3107, 3558, 3106, 3458, 3117, 3567, 3565, 3586, 3077	2058	13	12971	5.333071690214547	0.013778021469257329	6.759315136854095E-5	6.394274058308865E-5
GAD_DISEASE	Esophageal Neoplasms|Hyperglycemia|Oesophageal neoplasm	11	0.4113687359760658	1.7755064045536232E-6	3569, 3558, 3458, 1401, 3565, 3586, 4049, 9370, 3593, 7040, 3570	2058	13	12971	5.333071690214547	0.013778021469257329	6.759315136854095E-5	6.394274058308865E-5
GAD_DISEASE	Carcinoma, Squamous Cell|Esophageal Neoplasms|Lymphatic Metastasis|Thoracic Neoplasms	11	0.4113687359760658	1.7755064045536232E-6	3569, 3558, 3458, 3557, 1401, 3565, 3586, 4049, 3593, 7040, 3570	2058	13	12971	5.333071690214547	0.013778021469257329	6.759315136854095E-5	6.394274058308865E-5
GAD_DISEASE	Respiratory Syncytial Virus Infections	13	0.48616305160807777	1.7819540801023082E-6	7099, 7098, 6441, 653509, 7100, 3442, 7097, 7096, 3459, 3458, 81793, 3454, 54106	2058	18	12971	4.551965230536659	0.013827708276198614	6.759315136854095E-5	6.394274058308865E-5
GAD_DISEASE	Tuberculosis, Pulmonary	25	0.9349289454001496	2.0044283963879503E-6	929, 6352, 4153, 3123, 7040, 3119, 3459, 3558, 3458, 3557, 6347, 4049, 1636, 7099, 3593, 7097, 3569, 3106, 1522, 3105, 2214, 3565, 3586, 4312, 4318	2058	57	12971	2.764351354576919	0.015540598253109938	7.566475115640311E-5	7.157842853188275E-5
GAD_DISEASE	Chlamydia Infections|Inflammation|Trachoma	18	0.6731488406881078	2.1524767787601074E-6	929, 7356, 6387, 6401, 6356, 3596, 7040, 3383, 1437, 3569, 3568, 3578, 3566, 3565, 3586, 4049, 727, 718	2058	33	12971	3.437847866419295	0.016678814036921175	8.047585430254295E-5	7.61297050171996E-5
GAD_DISEASE	Brain Ischemia|Inflammation|Stroke	18	0.6731488406881078	2.1524767787601074E-6	929, 7356, 6387, 6401, 6356, 7412, 7040, 3383, 1437, 3569, 3568, 3578, 3566, 3565, 3586, 4049, 727, 718	2058	33	12971	3.437847866419295	0.016678814036921175	8.047585430254295E-5	7.61297050171996E-5
GAD_DISEASE	graft versus host disease	14	0.5235602094240838	2.2363766853484388E-6	7040, 3803, 3804, 3569, 3805, 3458, 3557, 3806, 3565, 3586, 3810, 3811, 3812, 3802	2058	21	12971	4.2018140589569155	0.017323263522080024	8.282012994934929E-5	7.834737657865242E-5
GAD_DISEASE	carotid atherosclerosis	14	0.5235602094240838	2.2363766853484388E-6	929, 7941, 5730, 5444, 1071, 3569, 345, 335, 337, 348, 338, 4314, 4318, 1636	2058	21	12971	4.2018140589569155	0.017323263522080024	8.282012994934929E-5	7.834737657865242E-5
GAD_DISEASE	Coronary Aneurysm|Mucocutaneous Lymph Node Syndrome	15	0.5609573672400897	2.461098086480774E-6	4321, 4322, 3123, 3133, 3120, 3107, 3106, 3105, 3115, 3586, 3135, 4312, 4314, 4316, 717	2058	24	12971	3.9392006802721085	0.019047307285486093	9.028648097540266E-5	8.541050260688208E-5
GAD_DISEASE	Dermatitis, Atopic|Eczema allergic	15	0.5609573672400897	2.461098086480774E-6	4153, 5650, 3123, 3119, 3569, 2205, 3106, 3557, 3117, 3105, 3565, 3586, 1672, 6347, 11005	2058	24	12971	3.9392006802721085	0.019047307285486093	9.028648097540266E-5	8.541050260688208E-5
GAD_DISEASE	sarcoidosis; tuberculosis	10	0.3739715781600598	2.5304164722420744E-6	3459, 3458, 6696, 3456, 4312, 3595, 3594, 3451, 3593, 3460	2058	11	12971	5.729746444032158	0.019578501555586714	9.239567436495126E-5	8.74057876766982E-5
GAD_DISEASE	Lupus Erythematosus, Systemic	85	3.1787584143605088	2.5757459875062316E-6	4295, 11181, 3684, 3123, 3442, 3122, 3440, 3120, 7040, 1380, 3119, 3118, 3558, 3117, 57823, 3557, 3115, 3918, 54510, 259215, 3113, 712, 713, 4049, 714, 717, 718, 170680, 919, 135656, 7133, 3134, 3133, 3451, 84628, 259197, 11118, 1302, 115352, 3127, 29113, 3687, 4855, 6892, 4153, 7100, 6696, 4277, 11120, 7148, 59067, 80737, 58496, 1041, 2492, 375616, 80739, 80740, 177, 80864, 3135, 50615, 1636, 42…	2058	327	12971	1.6383219954648525	0.01992571097910767	9.36133913784823E-5	8.855774111463285E-5
GAD_DISEASE	Venous Thrombosis	20	0.7479431563201197	2.646499675455827E-6	7035, 5054, 4043, 7056, 4035, 2153, 1361, 183, 2160, 462, 2147, 2157, 3026, 2244, 2266, 5624, 51206, 5627, 1636, 10544	2058	40	12971	3.1513605442176873	0.020467415636915787	9.5739576222277E-5	9.05691000044883E-5
GAD_DISEASE	Alzheimer`s Disease	9	0.3365744203440539	3.0590927536232828E-6	12, 3569, 2, 4023, 4035, 3565, 348, 590, 1636	2058	9	12971	6.302721088435375	0.02362035467734569	1.1015553353369738E-4	1.0420651444600602E-4
GAD_DISEASE	pemphigus vulgaris	12	0.44876589379207177	3.1243121625467273E-6	3119, 3569, 3558, 3458, 3557, 1830, 3566, 3554, 3565, 3586, 3123, 7040	2058	16	12971	4.7270408163265305	0.024117816395670566	1.1147659926091382E-4	1.0545623518513885E-4
GAD_DISEASE	recurrent pregnancy loss	12	0.44876589379207177	3.1243121625467273E-6	3569, 3690, 5054, 3458, 2147, 3586, 2244, 348, 338, 3133, 2153, 1636	2058	16	12971	4.7270408163265305	0.024117816395670566	1.1147659926091382E-4	1.0545623518513885E-4
GAD_DISEASE	Apoplexy|Stroke	19	0.7105459985041137	3.148770017369539E-6	5274, 7035, 5054, 4023, 5444, 3673, 2155, 7040, 183, 1071, 284, 2811, 3569, 3479, 2157, 348, 4313, 4318, 1636	2058	37	12971	3.236532450818165	0.024304303593125742	1.118385859805708E-4	1.0579867258361652E-4
GAD_DISEASE	Obesity	93	3.4779356768885563	3.4057616270608143E-6	4295, 131368, 5101, 6038, 2155, 2153, 29106, 7040, 2195, 590, 3481, 51083, 3480, 197, 3557, 2147, 3554, 3630, 4049, 3952, 6868, 5539, 5617, 23418, 7133, 4023, 4982, 1394, 1392, 3570, 1071, 259197, 2559, 3569, 3566, 249, 4852, 3643, 4853, 4018, 3689, 50848, 5360, 51738, 8792, 5122, 5443, 5444, 6091, 29881, 4828, 335, 2201, 336, 2244, 337, 338, 8549, 4864, 8828, 1636, 10874, 4041, 5054, 10082, 6586…	2058	369	12971	1.5884906808251755	0.026261670201926157	1.2041910114865704E-4	1.1391579161644137E-4
GAD_DISEASE	lymphoma	28	1.0471204188481675	3.600945961666905E-6	6352, 4153, 7100, 3123, 3119, 3558, 3557, 3117, 3115, 3576, 4049, 3952, 1636, 7132, 7099, 7133, 6387, 3593, 7097, 7096, 3107, 3106, 3105, 2214, 3587, 3586, 1906, 54106	2058	70	12971	2.5210884353741494	0.027745660312956444	1.2674680965975312E-4	1.1990176823712505E-4
GAD_DISEASE	heart disease	18	0.6731488406881078	3.6702411829863154E-6	3690, 7100, 6387, 4023, 2153, 6272, 7097, 29881, 3569, 3557, 345, 55997, 2147, 348, 338, 4049, 4547, 1636	2058	34	12971	3.3367346938775513	0.028271969060102764	1.2860656773029178E-4	1.2166108889970783E-4
GAD_DISEASE	Purpura, Thrombocytopenic, Idiopathic|Werlhof's disease	13	0.48616305160807777	4.13640636807663E-6	7099, 7100, 3123, 7097, 3119, 3558, 3569, 3106, 3458, 3557, 3105, 3565, 3586	2058	19	12971	4.312388113139993	0.03180517475582878	1.4429410428638744E-4	1.365014101465288E-4
GAD_DISEASE	Erythema Nodosum|Sarcoidosis	14	0.5235602094240838	4.671568942560993E-6	929, 6374, 6352, 7356, 6401, 7412, 3596, 3383, 1437, 3569, 3586, 4049, 727, 718	2058	22	12971	4.010822510822511	0.035845497568679385	1.6152052972199824E-4	1.5279751160801264E-4
GAD_DISEASE	Atopic asthma	14	0.5235602094240838	4.671568942560993E-6	929, 6356, 3596, 3562, 7040, 3458, 84868, 3568, 3578, 26762, 3565, 3586, 6347, 4049	2058	22	12971	4.010822510822511	0.035845497568679385	1.6152052972199824E-4	1.5279751160801264E-4
GAD_DISEASE	Pancreatitis, Chronic	15	0.5609573672400897	4.776590220229453E-6	12, 7040, 3383, 6690, 3569, 3458, 3576, 3586, 11330, 6347, 5644, 5645, 846, 5646, 2813	2058	25	12971	3.7816326530612243	0.03663639688878362	1.644241232637575E-4	1.5554429474861725E-4
GAD_DISEASE	Measles|Mumps|Rubella	11	0.4113687359760658	5.325682947045442E-6	7132, 3559, 3569, 3557, 8809, 7133, 3456, 3588, 3566, 3595, 3560	2058	14	12971	4.952137998056365	0.04076098095891978	1.809342893400569E-4	1.711628188893909E-4
GAD_DISEASE	Bacteremia|	11	0.4113687359760658	5.325682947045442E-6	7099, 3569, 10747, 5054, 4153, 7133, 3567, 3565, 3586, 4049, 7097	2058	14	12971	4.952137998056365	0.04076098095891978	1.809342893400569E-4	1.711628188893909E-4
GAD_DISEASE	uveitis	11	0.4113687359760658	5.325682947045442E-6	7132, 3119, 3107, 6352, 3458, 7133, 3105, 3586, 3123, 4049, 6347	2058	14	12971	4.952137998056365	0.04076098095891978	1.809342893400569E-4	1.711628188893909E-4
GAD_DISEASE	Graves' disease	18	0.6731488406881078	6.085057756707326E-6	7253, 7038, 3596, 3123, 3383, 3559, 3119, 117156, 3569, 3458, 3557, 3117, 115352, 3565, 3576, 6402, 4049, 958	2058	35	12971	3.241399416909621	0.04643604855343819	2.05838274073208E-4	1.9472184821463443E-4
GAD_DISEASE	hepatocellular carcinoma	22	0.8227374719521316	6.198413891723814E-6	4053, 4153, 3123, 3594, 3560, 7040, 84647, 3119, 10747, 8809, 3117, 54600, 1950, 3115, 54577, 941, 3565, 2267, 3454, 6678, 947, 3627	2058	49	12971	2.8297931417464945	0.047280313193601264	2.087689920255598E-4	1.9749429089492427E-4
GAD_DISEASE	Vitiligo	29	1.0845175766641735	6.791099524368184E-6	3082, 4153, 7048, 4353, 4254, 3123, 3002, 3559, 3815, 3119, 3458, 3557, 3117, 64094, 1636, 7299, 6320, 5156, 780, 81567, 3107, 3106, 3105, 3565, 3586, 920, 5743, 1906, 8635	2058	76	12971	2.404985678481919	0.05168241909379767	2.2774957804039907E-4	2.1544981838682238E-4
GAD_DISEASE	Angina Pectoris|Myocardial Infarction|Obesity|Recurrence	12	0.44876589379207177	7.578645277215244E-6	3569, 3690, 3990, 4023, 335, 5444, 2244, 348, 338, 2155, 183, 1636	2058	17	12971	4.448979591836735	0.05750037600026103	2.5307493246222185E-4	2.394074610648508E-4
GAD_DISEASE	Lupus	16	0.5983545250560958	8.076698341515967E-6	4153, 7133, 6401, 3123, 3107, 3459, 3569, 960, 3557, 2215, 2214, 3576, 3586, 2244, 4049, 1636	2058	29	12971	3.477363359136758	0.0611612837485882	2.685588120876841E-4	2.540551240020682E-4
GAD_DISEASE	cholesterol, HDL cholesterol, LDL	10	0.3739715781600598	8.687043008750912E-6	5360, 3949, 3990, 4023, 335, 348, 255738, 3931, 9607, 1071	2058	12	12971	5.2522675736961455	0.06562820163920402	2.8762946639991366E-4	2.720958555961302E-4
GAD_DISEASE	Nephrotic Syndrome	15	0.5609573672400897	8.839268964828848E-6	3596, 3123, 2262, 7040, 3913, 2207, 3119, 3569, 3557, 3105, 3566, 3565, 348, 4868, 1636	2058	26	12971	3.6361852433281	0.06673897990381439	2.9040940030881603E-4	2.7472565742036963E-4
GAD_DISEASE	Aortic Aneurysm, Abdominal	13	0.48616305160807777	8.845333666943719E-6	7077, 7076, 5054, 7048, 4035, 3123, 183, 3569, 10516, 3586, 4314, 4318, 1636	2058	20	12971	4.096768707482993	0.06678320609739075	2.9040940030881603E-4	2.7472565742036963E-4
GAD_DISEASE	HIV Infections	27	1.0097232610321616	8.948952418578713E-6	6352, 4153, 6376, 3123, 3240, 245911, 1672, 6348, 3811, 3813, 7099, 6387, 1671, 1670, 3593, 7097, 1668, 3107, 3106, 3105, 3127, 3566, 3565, 3586, 348, 54106, 1669	2058	69	12971	2.4662821650399294	0.06753851110356124	2.9258206777729734E-4	2.7678098861143866E-4
GAD_DISEASE	cardiovascular risk	14	0.5235602094240838	9.183322548380276E-6	3690, 5054, 5444, 2153, 2161, 345, 2147, 3586, 2244, 348, 338, 4314, 1636, 10544	2058	23	12971	3.836438923395445	0.06924464412942732	2.9775303897528415E-4	2.81672698247415E-4
GAD_DISEASE	Puerperal Disorders|Sepsis|Streptococcal Infections|Systemic infection	14	0.5235602094240838	9.183322548380276E-6	929, 7099, 5054, 4153, 3596, 2153, 7097, 7096, 3569, 3557, 3576, 3586, 54106, 1636	2058	23	12971	3.836438923395445	0.06924464412942732	2.9775303897528415E-4	2.81672698247415E-4
GAD_DISEASE	LDL cholesterol	18	0.6731488406881078	9.831902338235418E-6	148113, 6272, 1071, 341, 1952, 1379, 3949, 344, 345, 335, 346, 26762, 337, 1463, 348, 338, 255738, 91937	2058	36	12971	3.1513605442176873	0.07394982630604596	3.1746481351641135E-4	3.0031992596791824E-4
GAD_DISEASE	Hepatopulmonary Syndrome|Liver Cirrhosis	33	1.2341062079281975	1.0606823242746664E-5	929, 50506, 5340, 5266, 7040, 1910, 80781, 2006, 1991, 657, 659, 94, 1636, 7450, 53905, 7057, 5054, 7056, 6462, 1909, 2022, 3371, 284, 2658, 1401, 3929, 348, 4313, 1906, 4314, 4878, 4879, 4318	2058	94	12971	2.2126574033868867	0.07954038887602899	3.410770239457713E-4	3.226569440756516E-4
GAD_DISEASE	Abortion, Habitual	17	0.6357516828721017	1.177366044485673E-5	5054, 4153, 4179, 3123, 2153, 1361, 7040, 3569, 3557, 2147, 3565, 3586, 3135, 4049, 8858, 84432, 1636	2058	33	12971	3.2468563182848893	0.08789478141282092	3.7704665047586265E-4	3.5668400823106943E-4
GAD_DISEASE	gastric ulcer	9	0.3365744203440539	1.3150658707722109E-5	5054, 3683, 3684, 4312, 3687, 4314, 5327, 4316, 4318	2058	10	12971	5.672448979591837	0.09765642042256362	4.160293406564395E-4	3.9356141363352967E-4
GAD_DISEASE	thrombophilia and vascular disease	9	0.3365744203440539	1.3150658707722109E-5	3690, 5054, 2147, 2157, 2244, 348, 338, 3077, 2153	2058	10	12971	5.672448979591837	0.09765642042256362	4.160293406564395E-4	3.9356141363352967E-4
GAD_DISEASE	coronary atherosclerosis	9	0.3365744203440539	1.3150658707722109E-5	929, 3569, 3690, 5054, 3557, 335, 5444, 183, 1636	2058	10	12971	5.672448979591837	0.09765642042256362	4.160293406564395E-4	3.9356141363352967E-4
GAD_DISEASE	atherosclerosis, carotid	11	0.4113687359760658	1.3695737205254282E-5	929, 3569, 3557, 345, 4023, 335, 6347, 3931, 4318, 1071, 197	2058	15	12971	4.621995464852608	0.10149159954130027	4.2979313462593153E-4	4.0658188522586206E-4
GAD_DISEASE	idiopathic pulmonary fibrosis	11	0.4113687359760658	1.3695737205254282E-5	3569, 6374, 2215, 7133, 1378, 4312, 4049, 5743, 7040, 183, 3627	2058	15	12971	4.621995464852608	0.10149159954130027	4.2979313462593153E-4	4.0658188522586206E-4
GAD_DISEASE	dermatitis and eczema	18	0.6731488406881078	1.55125648109105E-5	929, 6361, 6352, 5650, 3596, 3593, 1437, 3458, 84868, 3568, 3567, 3566, 26762, 3565, 3586, 1672, 54106, 91937	2058	37	12971	3.066188637617209	0.1141575108118914	4.829290096910544E-4	4.56848123833667E-4
GAD_DISEASE	Behcet's disease	18	0.6731488406881078	1.55125648109105E-5	4153, 4277, 3673, 2220, 3133, 2153, 7097, 3107, 3106, 3105, 2147, 940, 3576, 3135, 6347, 3952, 6649, 1636	2058	37	12971	3.066188637617209	0.1141575108118914	4.829290096910544E-4	4.56848123833667E-4
GAD_DISEASE	Helicobacter Infections	15	0.5609573672400897	1.5682269918544245E-5	7099, 7100, 3123, 3593, 7097, 3558, 3569, 3458, 3557, 3566, 3565, 3576, 3586, 4049, 4314	2058	27	12971	3.50151171579743	0.11533144479625268	4.843527950336155E-4	4.581950167505101E-4
GAD_DISEASE	Pulmonary Fibrosis	15	0.5609573672400897	1.5682269918544245E-5	6441, 3123, 7040, 3119, 3558, 3569, 3106, 3458, 3557, 8809, 1378, 3554, 3565, 3586, 6439	2058	27	12971	3.50151171579743	0.11533144479625268	4.843527950336155E-4	4.581950167505101E-4
GAD_DISEASE	subarachnoid hemorrhage	12	0.44876589379207177	1.6687731444047655E-5	12, 3569, 3690, 3557, 2006, 3479, 4321, 348, 4312, 2022, 4314, 4318	2058	18	12971	4.201814058956916	0.12225487817425107	5.133776909597967E-4	4.856524048598436E-4
GAD_DISEASE	Behcet Syndrome|	14	0.5235602094240838	1.7127769639644578E-5	112744, 3123, 7040, 3570, 7097, 3119, 3107, 3569, 3106, 3458, 3105, 3576, 3586, 6347	2058	24	12971	3.6765873015873014	0.12526783632295024	5.248485959379716E-4	4.965038163774616E-4
GAD_DISEASE	rubella vaccine response	8	0.2991772625280479	1.723870011381282E-5	3119, 3107, 3106, 3117, 3105, 3115, 3113, 3123	2058	8	12971	6.302721088435374	0.12602574803678301	5.261843855052086E-4	4.977674657863451E-4
GAD_DISEASE	lymphoproliferative disorders	13	0.48616305160807777	1.7657276309201417E-5	7132, 3690, 7133, 2153, 2811, 3569, 3106, 3105, 2147, 3554, 3587, 3586, 4049	2058	21	12971	3.901684483317136	0.12887968314942833	5.368636462260696E-4	5.078699862942291E-4
GAD_DISEASE	Malaria, Falciparum	19	0.7105459985041137	1.90113727765795E-5	132014, 7099, 5175, 3123, 3383, 7097, 7096, 3106, 1401, 3105, 1378, 3567, 3566, 3565, 3586, 348, 4049, 54106, 729	2058	41	12971	2.92077318732371	0.13804850397163138	5.757940576596597E-4	5.446979362964174E-4
GAD_DISEASE	Osteoporosis	49	1.832460732984293	1.9946643700206363E-5	10491, 10130, 7369, 5741, 440699, 2153, 7040, 197, 3557, 796, 632, 54510, 799, 8804, 919, 5351, 7056, 7133, 6401, 11197, 4982, 53353, 26047, 6678, 846, 5745, 50964, 10223, 6694, 8792, 6375, 8876, 2692, 2690, 9241, 1513, 255631, 1278, 1277, 387597, 9957, 6402, 4041, 6586, 9019, 6422, 117159, 4038, 1805	2058	168	12971	1.8382936507936507	0.14432498334430133	6.017879300131757E-4	5.692879931734572E-4
GAD_DISEASE	ankylosing spondylitis	20	0.7479431563201197	2.20783855422645E-5	929, 7099, 7850, 3123, 118429, 3133, 7040, 3119, 3107, 3569, 3106, 3557, 3117, 3554, 3565, 3586, 249, 4314, 3811, 3813	2058	45	12971	2.801209372637944	0.15846056957632992	6.635404024125185E-4	6.277054843400738E-4
GAD_DISEASE	psoriasis psoriatic arthritis	10	0.3739715781600598	2.423800036844835E-5	3107, 3458, 3557, 3105, 3576, 3565, 3586, 3596, 4049, 3593	2058	13	12971	4.848246991104134	0.1725429117729712	7.201358740648495E-4	6.812444818386699E-4
GAD_DISEASE	Infection|Postoperative Complications	10	0.3739715781600598	2.423800036844835E-5	3569, 3558, 3458, 3556, 3566, 3554, 3565, 3586, 3593, 7040	2058	13	12971	4.848246991104134	0.1725429117729712	7.201358740648495E-4	6.812444818386699E-4
GAD_DISEASE	renal allograft rejection	10	0.3739715781600598	2.423800036844835E-5	5175, 3690, 3458, 6401, 3565, 3586, 6402, 6347, 7040, 3383	2058	13	12971	4.848246991104134	0.1725429117729712	7.201358740648495E-4	6.812444818386699E-4
GAD_DISEASE	Crohn's disease	28	1.0471204188481675	2.7880838793960793E-5	929, 23308, 4153, 8974, 3123, 3122, 3383, 1436, 3119, 55600, 930, 3554, 6347, 4049, 7132, 7099, 5054, 7133, 4485, 3593, 7097, 3106, 1401, 2214, 3566, 3565, 3586, 54106	2058	77	12971	2.2918985776128635	0.19576511863342272	8.252305846060971E-4	7.806634862309022E-4
GAD_DISEASE	Birth Weight	19	0.7105459985041137	2.836703971855448E-5	3123, 9370, 2690, 1392, 183, 3482, 3481, 250, 3480, 3119, 3106, 3117, 3105, 3479, 345, 1950, 348, 3630, 1636	2058	42	12971	2.851230968577907	0.19881483580267367	8.364530126822063E-4	7.912798399983197E-4
GAD_DISEASE	Amyotrophic Lateral Sclerosis|	25	0.9349289454001496	2.9088160097694006E-5	5444, 2155, 2153, 3383, 2147, 2244, 337, 338, 4049, 3690, 5054, 3990, 64420, 4023, 6401, 3673, 183, 283, 1071, 3949, 345, 348, 4314, 4018, 4878	2058	65	12971	2.424123495552067	0.20331681518536504	8.544920413660939E-4	8.083446595569704E-4
GAD_DISEASE	Albuminuria|Inflammation|Kidney Diseases	14	0.5235602094240838	3.050821401106943E-5	7099, 3690, 5054, 6352, 4153, 2153, 7040, 1401, 2147, 3566, 3565, 3586, 2244, 348	2058	25	12971	3.5295238095238095	0.21210844629836367	8.928508774625338E-4	8.446319025087087E-4
GAD_DISEASE	common variable immunodeficiency	11	0.4113687359760658	3.131477894268773E-5	3569, 3558, 3106, 3458, 3557, 3554, 3565, 3586, 3123, 54106, 7040	2058	16	12971	4.3331207482993195	0.21705866878364122	9.062728987339329E-4	8.573290590531395E-4
GAD_DISEASE	Diseases in Twins|Obstetric Labor, Premature	11	0.4113687359760658	3.131477894268773E-5	344, 3949, 345, 3990, 4023, 335, 337, 348, 338, 3931, 1071	2058	16	12971	4.3331207482993195	0.21705866878364122	9.062728987339329E-4	8.573290590531395E-4
GAD_DISEASE	fetal loss, late	11	0.4113687359760658	3.131477894268773E-5	5054, 7056, 2147, 2244, 348, 338, 3675, 3077, 2153, 10544, 285	2058	16	12971	4.3331207482993195	0.21705866878364122	9.062728987339329E-4	8.573290590531395E-4
GAD_DISEASE	Choroidal Neovascularization|Macular Degeneration	13	0.48616305160807777	3.32401251489962E-5	7098, 5176, 2153, 3075, 3569, 1401, 2147, 2202, 710, 3576, 3586, 5654, 629	2058	22	12971	3.724335188620903	0.22874996229760725	9.514224832024041E-4	9.000403117266664E-4
GAD_DISEASE	lipid profiles	13	0.48616305160807777	3.32401251489962E-5	9388, 3990, 4023, 6272, 1071, 27329, 3949, 1463, 348, 338, 255738, 5319, 1636	2058	22	12971	3.724335188620903	0.22874996229760725	9.514224832024041E-4	9.000403117266664E-4
GAD_DISEASE	Arthritis, Juvenile Rheumatoid|Chronic Childhood Arthritis	13	0.48616305160807777	3.32401251489962E-5	4153, 100507436, 3123, 59067, 3119, 3558, 3557, 3115, 3586, 3575, 4049, 10666, 1636	2058	22	12971	3.724335188620903	0.22874996229760725	9.514224832024041E-4	9.000403117266664E-4
GAD_DISEASE	retinal vascular occlusion	9	0.3365744203440539	4.147130466855729E-5	3690, 5054, 2147, 2244, 3673, 3674, 2153, 2161, 1636	2058	11	12971	5.156771799628943	0.27679567849864695	0.0011783882715640244	0.00111474866949082
GAD_DISEASE	Coronary Artery Disease|Mucocutaneous Lymph Node Syndrome	9	0.3365744203440539	4.147130466855729E-5	4153, 4321, 3565, 4322, 2244, 3123, 4313, 4314, 4318	2058	11	12971	5.156771799628943	0.27679567849864695	0.0011783882715640244	0.00111474866949082
GAD_DISEASE	juvenile arthritis	15	0.5609573672400897	4.426835353701188E-5	6892, 3123, 7040, 3119, 3558, 3569, 3458, 3557, 3117, 3115, 3566, 3554, 3565, 3586, 6347	2058	29	12971	3.2600281491907106	0.29243131383737586	0.001253307661370329	0.001185621990382579
GAD_DISEASE	stomach cancer	32	1.1967090501121915	4.6853270945519174E-5	929, 7048, 4353, 3123, 7040, 3460, 3815, 3119, 3558, 2348, 3458, 3557, 3117, 1950, 3576, 4049, 999, 1956, 1636, 7077, 7099, 5156, 43849, 2064, 3569, 3566, 3565, 3586, 4312, 4313, 5743, 4318	2058	96	12971	2.1009070294784578	0.30658043923251466	0.0013217020186580752	0.0012503226672537103
GAD_DISEASE	bronchopulmonary dysplasia	10	0.3739715781600598	5.828017172640852E-5	6441, 5054, 3565, 3586, 4323, 4313, 5328, 1605, 6439, 1636	2058	14	12971	4.501943634596696	0.36581497705199273	0.0016148980917381425	0.0015276845014241553
GAD_DISEASE	Glomerulonephritis, IGA|IGA Glomerulonephritides	10	0.3739715781600598	5.828017172640852E-5	3119, 3569, 3106, 2215, 4153, 3123, 7040, 183, 1636, 780	2058	14	12971	4.501943634596696	0.36581497705199273	0.0016148980917381425	0.0015276845014241553
GAD_DISEASE	Hemolytic-Uremic Syndrome	10	0.3739715781600598	5.828017172640852E-5	2811, 3690, 5054, 7056, 2147, 3673, 2153, 183, 9607, 1636	2058	14	12971	4.501943634596696	0.36581497705199273	0.0016148980917381425	0.0015276845014241553
GAD_DISEASE	cardiovascular disease; periodontal disease	10	0.3739715781600598	5.828017172640852E-5	3557, 5265, 2214, 4023, 3554, 3586, 348, 4312, 2155, 1075	2058	14	12971	4.501943634596696	0.36581497705199273	0.0016148980917381425	0.0015276845014241553
GAD_DISEASE	Scleroderma, Systemic|Skin Ulcer|Systemic Scleroderma	10	0.3739715781600598	5.828017172640852E-5	3569, 3558, 3106, 3458, 3557, 3566, 3554, 3565, 3586, 7040	2058	14	12971	4.501943634596696	0.36581497705199273	0.0016148980917381425	0.0015276845014241553
GAD_DISEASE	systemic sclerosis	13	0.48616305160807777	5.948390980405505E-5	5155, 3123, 7040, 1490, 3119, 3117, 2335, 3115, 1278, 2200, 4312, 5788, 1636	2058	23	12971	3.562407571724342	0.3717525088959388	0.0016309027059960917	0.001542824776391491
GAD_DISEASE	liver transplant	13	0.48616305160807777	5.948390980405505E-5	135228, 6352, 3123, 7040, 3119, 3107, 3569, 3106, 3458, 3105, 3586, 942, 6347	2058	23	12971	3.562407571724342	0.3717525088959388	0.0016309027059960917	0.001542824776391491
GAD_DISEASE	Venous Thromboembolism	13	0.48616305160807777	5.948390980405505E-5	4023, 3077, 2153, 2161, 2160, 3949, 1401, 2147, 27299, 51156, 5327, 51206, 10544	2058	23	12971	3.562407571724342	0.3717525088959388	0.0016309027059960917	0.001542824776391491
GAD_DISEASE	Graft vs Host Disease|Hematologic Neoplasms|Neoplasm Recurrence, Local	12	0.44876589379207177	6.462415534828238E-5	3569, 3558, 5175, 3601, 3458, 4153, 4353, 3566, 3565, 3586, 942, 7040	2058	20	12971	3.7816326530612243	0.39648806801191117	0.001759488327148009	0.0016644660499460049
GAD_DISEASE	meningococcal disease	12	0.44876589379207177	6.462415534828238E-5	7099, 6441, 5054, 3557, 2215, 4153, 2214, 710, 3565, 3586, 1672, 1669	2058	20	12971	3.7816326530612243	0.39648806801191117	0.001759488327148009	0.0016644660499460049
GAD_DISEASE	Hemorrhagic Disorders	11	0.4113687359760658	6.522354132184019E-5	2811, 3690, 5054, 2147, 3026, 22917, 3673, 2155, 2153, 6404, 2161	2058	17	12971	4.078231292517007	0.3993082513357348	0.0017696414996140944	0.0016740708939272314
GAD_DISEASE	infection, post allograft	8	0.2991772625280479	6.686732587249218E-5	3119, 3106, 3117, 3105, 3127, 3115, 3113, 3123	2058	9	12971	5.602418745275887	0.40697501892996313	0.0017832808340192965	0.0016869736274725672
GAD_DISEASE	Choroidal Neovascularization|Geographic Atrophy	8	0.2991772625280479	6.686732587249218E-5	3426, 7078, 3990, 5654, 3075, 629, 717, 718	2058	9	12971	5.602418745275887	0.40697501892996313	0.0017832808340192965	0.0016869736274725672
GAD_DISEASE	body mass; triglycerides; cholesterol, total; blood pressure; leptin; apoA1; apoA2; fasting blood sugar; fasting blood sugar	8	0.2991772625280479	6.686732587249218E-5	345, 3990, 335, 336, 337, 348, 4547, 1071	2058	9	12971	5.602418745275887	0.40697501892996313	0.0017832808340192965	0.0016869736274725672
GAD_DISEASE	Brain Ischemia|Recurrence|Stroke	8	0.2991772625280479	6.686732587249218E-5	2811, 3690, 2147, 3674, 2153, 3688, 3689, 2815	2058	9	12971	5.602418745275887	0.40697501892996313	0.0017832808340192965	0.0016869736274725672
GAD_DISEASE	Chorioretinitis|	8	0.2991772625280479	6.686732587249218E-5	100132285, 3107, 3806, 3105, 3809, 3811, 3813, 3802	2058	9	12971	5.602418745275887	0.40697501892996313	0.0017832808340192965	0.0016869736274725672
GAD_DISEASE	Bipolar Disorder	95	3.552729992520568	7.011471644781782E-5	129684, 5068, 6750, 374462, 8973, 3123, 1143, 26279, 1142, 1141, 57188, 1140, 2195, 2192, 81578, 3119, 1139, 1138, 3359, 3557, 1137, 1136, 1135, 1134, 116, 6469, 6347, 2906, 2905, 4922, 2903, 8728, 2901, 7099, 5156, 2562, 2561, 2560, 1392, 2559, 83700, 81562, 2555, 84631, 2554, 2993, 26047, 1463, 140766, 2917, 1826, 56944, 2913, 5122, 9568, 6653, 2891, 2890, 2570, 221981, 133, 2569, 3815, 55584, …	2058	407	12971	1.4711511140082567	0.42183477937234126	0.0018635251507593484	0.0017628842992594195
GAD_DISEASE	Bladder Cancer	118	4.412864622288707	7.179011837486193E-5	6352, 3486, 3485, 3484, 7040, 3482, 3481, 3480, 3479, 6347, 4049, 999, 6504, 7299, 6401, 1071, 3489, 3488, 920, 1906, 3643, 1508, 57758, 929, 9403, 5320, 4353, 4233, 5444, 3383, 2690, 1512, 80781, 9518, 54657, 3931, 6649, 1636, 8324, 2064, 3949, 1401, 941, 942, 6414, 8836, 5328, 7364, 5741, 3562, 671, 3558, 3557, 1378, 1136, 3554, 799, 3952, 958, 5979, 7099, 7132, 6441, 4023, 7412, 3570, 727897, …	2058	529	12971	1.4058999781387034	0.4293550815822872	0.0019015863897666816	0.0017988900170406081
GAD_DISEASE	allergy	7	0.2617801047120419	9.565604235292978E-5	3119, 3117, 3566, 3565, 3575, 3123, 3596	2058	7	12971	6.302721088435374	0.5264472966243003	0.0024832435712484825	0.0023491344354579966
GAD_DISEASE	Coronary Disease|Coronary heart disease|Diabetic Angiopathies|Myocardial Infarction	7	0.2617801047120419	9.565604235292978E-5	7077, 7076, 7078, 4312, 4313, 4314, 4318	2058	7	12971	6.302721088435374	0.5264472966243003	0.0024832435712484825	0.0023491344354579966
GAD_DISEASE	keloids	7	0.2617801047120419	9.565604235292978E-5	7043, 3119, 3107, 3106, 3117, 3105, 3123	2058	7	12971	6.302721088435374	0.5264472966243003	0.0024832435712484825	0.0023491344354579966
GAD_DISEASE	cytokine resposne	7	0.2617801047120419	9.565604235292978E-5	3119, 3107, 3106, 3117, 3105, 3113, 3123	2058	7	12971	6.302721088435374	0.5264472966243003	0.0024832435712484825	0.0023491344354579966
GAD_DISEASE	Haemolytic-uraemic syndrome|Hemolytic-Uremic Syndrome	7	0.2617801047120419	9.565604235292978E-5	3426, 7056, 4179, 81494, 3075, 629, 718	2058	7	12971	6.302721088435374	0.5264472966243003	0.0024832435712484825	0.0023491344354579966
GAD_DISEASE	Multiple Sclerosis|Neuromyelitis Optica	7	0.2617801047120419	9.565604235292978E-5	3119, 3107, 3106, 3117, 3105, 3115, 3123	2058	7	12971	6.302721088435374	0.5264472966243003	0.0024832435712484825	0.0023491344354579966
GAD_DISEASE	Bulimia	50	1.8698578908002992	1.0176495951101155E-4	5020, 7200, 129521, 3486, 3485, 80834, 3481, 51083, 551, 3359, 3479, 2740, 116, 3630, 3952, 4922, 2903, 2562, 2561, 2560, 1394, 1392, 2559, 3569, 2555, 885, 2554, 3488, 4852, 3643, 3060, 51738, 5443, 1363, 2891, 2890, 2570, 2690, 2922, 2569, 2565, 2564, 6863, 5697, 181, 4915, 2695, 7349, 55879, 9607	2058	183	12971	1.7220549421954574	0.548523455515042	0.002633084084831272	0.0024908827175675412
GAD_DISEASE	Aneurysm, Ruptured|Intracranial Aneurysm|Stroke|Subarachnoid Hemorrhage	9	0.3365744203440539	1.0703982798712726E-4	2811, 12, 3690, 5054, 3673, 348, 2022, 2153, 1636	2058	12	12971	4.7270408163265305	0.5667559065647432	0.0027068259413961567	0.00256064209864351
GAD_DISEASE	Spinal Diseases	9	0.3365744203440539	1.0703982798712726E-4	3569, 1302, 1299, 1298, 4312, 4313, 4314, 3480, 4318	2058	12	12971	4.7270408163265305	0.5667559065647432	0.0027068259413961567	0.00256064209864351
GAD_DISEASE	AHG deficiency disease|Hemophilia A	9	0.3365744203440539	1.0703982798712726E-4	3119, 3107, 3106, 3105, 2147, 2157, 3586, 3123, 2153	2058	12	12971	4.7270408163265305	0.5667559065647432	0.0027068259413961567	0.00256064209864351
GAD_DISEASE	arthritis; asthma; diabetes, type 1; pemphigus; IL-1RI	9	0.3365744203440539	1.0703982798712726E-4	3569, 3558, 3557, 3566, 3554, 3565, 3586, 3593, 7040	2058	12	12971	4.7270408163265305	0.5667559065647432	0.0027068259413961567	0.00256064209864351
GAD_DISEASE	interstitial lung diseases	9	0.3365744203440539	1.0703982798712726E-4	3569, 3558, 3458, 3557, 3566, 3554, 3565, 3586, 7040	2058	12	12971	4.7270408163265305	0.5667559065647432	0.0027068259413961567	0.00256064209864351
GAD_DISEASE	pneumoconiosis	9	0.3365744203440539	1.0703982798712726E-4	3119, 3569, 5054, 3557, 4153, 3123, 5327, 5328, 7040	2058	12	12971	4.7270408163265305	0.5667559065647432	0.0027068259413961567	0.00256064209864351
GAD_DISEASE	respiratory tract infections	9	0.3365744203440539	1.0703982798712726E-4	3569, 3558, 3458, 2215, 4153, 2214, 3586, 2220, 8547	2058	12	12971	4.7270408163265305	0.5667559065647432	0.0027068259413961567	0.00256064209864351
GAD_DISEASE	Mucocutaneous Lymph Node Syndrome	20	0.7479431563201197	1.2397955489986537E-4	4153, 4320, 4321, 64478, 3123, 8190, 7040, 3107, 3569, 3106, 56547, 3557, 3105, 3565, 3576, 3586, 4314, 4316, 958, 1636	2058	50	12971	2.52108843537415	0.6204755666348776	0.0031032500784914196	0.0029356571001034775
GAD_DISEASE	metabolism disorders	10	0.3739715781600598	1.251568235112302E-4	7057, 3569, 3690, 3949, 2147, 3990, 6401, 3554, 7040, 1290	2058	15	12971	4.201814058956916	0.6239513005524917	0.0031032500784914196	0.0029356571001034775
GAD_DISEASE	periodontal disease	10	0.3739715781600598	1.251568235112302E-4	929, 7099, 671, 3569, 2215, 4353, 3566, 3586, 1672, 7097	2058	15	12971	4.201814058956916	0.6239513005524917	0.0031032500784914196	0.0029356571001034775
GAD_DISEASE	cerebrovascular disease	10	0.3739715781600598	1.251568235112302E-4	929, 2811, 12, 5444, 348, 6404, 4854, 183, 4878, 1636	2058	15	12971	4.201814058956916	0.6239513005524917	0.0031032500784914196	0.0029356571001034775
GAD_DISEASE	Exfoliation Syndrome|Glaucoma, Open-Angle	10	0.3739715781600598	1.251568235112302E-4	4053, 2200, 348, 4312, 4016, 4313, 4237, 7040, 4318, 1191	2058	15	12971	4.201814058956916	0.6239513005524917	0.0031032500784914196	0.0029356571001034775
GAD_DISEASE	cerebral infarct, atherothrombotic	10	0.3739715781600598	1.251568235112302E-4	9388, 3569, 6352, 1909, 2244, 6356, 348, 1906, 1361, 3689	2058	15	12971	4.201814058956916	0.6239513005524917	0.0031032500784914196	0.0029356571001034775
GAD_DISEASE	Apoplexy|Myocardial ischemia|Stroke	11	0.4113687359760658	1.2589330367056308E-4	2811, 3569, 3690, 5054, 3949, 2147, 348, 2155, 2153, 183, 1636	2058	18	12971	3.851662887377173	0.6261094616467684	0.0031032500784914196	0.0029356571001034775
GAD_DISEASE	Meningococcal Infections	11	0.4113687359760658	1.2589330367056308E-4	7099, 4680, 5054, 3557, 4153, 10878, 3554, 634, 3075, 183, 1636	2058	18	12971	3.851662887377173	0.6261094616467684	0.0031032500784914196	0.0029356571001034775
GAD_DISEASE	kidney transplant	14	0.5235602094240838	1.3743152074925479E-4	7099, 5054, 6352, 7040, 183, 3803, 3558, 3569, 3458, 3566, 3586, 6347, 4049, 1636	2058	28	12971	3.151360544217687	0.6583483755537783	0.003377012274008418	0.003194634595529847
GAD_DISEASE	alopecia areata	13	0.48616305160807777	1.676848216212245E-4	3123, 3559, 3119, 3107, 3558, 3106, 3557, 3117, 115352, 3105, 6347, 727, 4855	2058	25	12971	3.2774149659863943	0.7302875982074695	0.004103557488263691	0.0038819422770981836
GAD_DISEASE	nephropathy in other diseases	15	0.5609573672400897	1.6804944922502957E-4	5054, 6352, 5444, 3123, 183, 84735, 3119, 3117, 3115, 348, 338, 6347, 4878, 4868, 1636	2058	32	12971	2.9544005102040813	0.7310550977472974	0.004103557488263691	0.0038819422770981836
GAD_DISEASE	Anemia, Sickle Cell|beta Thalassemia|beta-Thalassemia|Blood Coagulation Disorders, Inherited|Sickle cell anemia|Vascular Diseases	8	0.2991772625280479	1.9220621592744785E-4	3690, 5054, 2147, 2244, 348, 338, 2153, 1636	2058	10	12971	5.042176870748299	0.7773253913036983	0.0046070532860646544	0.004358246466673909
GAD_DISEASE	hematopoietic stem cell transplantation	8	0.2991772625280479	1.9220621592744785E-4	3119, 3107, 3106, 3557, 3105, 3566, 3586, 3123	2058	10	12971	5.042176870748299	0.7773253913036983	0.0046070532860646544	0.004358246466673909
GAD_DISEASE	graft rejection, liver	8	0.2991772625280479	1.9220621592744785E-4	3569, 3558, 3458, 3565, 3586, 3123, 3596, 7040	2058	10	12971	5.042176870748299	0.7773253913036983	0.0046070532860646544	0.004358246466673909
GAD_DISEASE	Typhoid Fever	8	0.2991772625280479	1.9220621592744785E-4	7099, 3119, 3107, 3106, 7100, 3105, 3123, 4049	2058	10	12971	5.042176870748299	0.7773253913036983	0.0046070532860646544	0.004358246466673909
GAD_DISEASE	Graft vs Host Disease|Hematologic Neoplasms	8	0.2991772625280479	1.9220621592744785E-4	3119, 3569, 3107, 3106, 3105, 3587, 3586, 3123	2058	10	12971	5.042176870748299	0.7773253913036983	0.0046070532860646544	0.004358246466673909
GAD_DISEASE	Epidermal Necrolysis, Toxic|Stevens-Johnson Syndrome	8	0.2991772625280479	1.9220621592744785E-4	7098, 3119, 3107, 3106, 3105, 3566, 3123, 7097	2058	10	12971	5.042176870748299	0.7773253913036983	0.0046070532860646544	0.004358246466673909
GAD_DISEASE	Dermatitis, Atopic	14	0.5235602094240838	2.131265941083454E-4	6036, 6356, 6037, 2056, 3596, 7097, 1215, 3106, 3105, 81794, 3566, 3565, 718, 4803	2058	29	12971	3.042692939244663	0.8109131222735714	0.005092878306919299	0.004817834200761129
GAD_DISEASE	melanoma	31	1.1593118922961856	2.2302986155126777E-4	5443, 3123, 7040, 6490, 1910, 3815, 3119, 3558, 3458, 3117, 3479, 1950, 434, 3576, 1956, 7299, 2264, 3803, 3804, 3107, 3569, 3106, 3105, 940, 29851, 3565, 3586, 4313, 4314, 7306, 4318	2058	99	12971	1.973579330722188	0.8249965708843346	0.005313278470004897	0.005026331513984668
GAD_DISEASE	Lichen Planus, Oral	11	0.4113687359760658	2.2805719283457702E-4	3569, 3558, 3458, 3557, 2215, 2204, 7133, 3565, 3586, 4312, 7040	2058	19	12971	3.6489437880415325	0.8317395393447141	0.00541653162556044	0.005124008417730071
GAD_DISEASE	Brain Ischemia|Stroke|Vascular Diseases	9	0.3365744203440539	2.3952275218031273E-4	7450, 2811, 2147, 2244, 2266, 2165, 2153, 5327, 51206	2058	13	12971	4.363422291993721	0.8461619680183345	0.00557032971886001	0.00526950054796688
GAD_DISEASE	Atrial Fibrillation|	9	0.3365744203440539	2.3952275218031273E-4	1401, 6330, 6324, 6327, 55800, 183, 59272, 1071, 1636	2058	13	12971	4.363422291993721	0.8461619680183345	0.00557032971886001	0.00526950054796688
GAD_DISEASE	Brain Ischemia	9	0.3365744203440539	2.3952275218031273E-4	5054, 1401, 2147, 5444, 1361, 2153, 5327, 183, 1636	2058	13	12971	4.363422291993721	0.8461619680183345	0.00557032971886001	0.00526950054796688
GAD_DISEASE	desensitization in solid organ transplant recipients	9	0.3365744203440539	2.3952275218031273E-4	3569, 3558, 3458, 3557, 3566, 3554, 3565, 3586, 7040	2058	13	12971	4.363422291993721	0.8461619680183345	0.00557032971886001	0.00526950054796688
GAD_DISEASE	bullous pemphigoid	9	0.3365744203440539	2.3952275218031273E-4	3569, 3458, 3557, 2214, 3566, 3576, 3565, 3586, 3596	2058	13	12971	4.363422291993721	0.8461619680183345	0.00557032971886001	0.00526950054796688
GAD_DISEASE	Hepatitis C|HIV Infections	9	0.3365744203440539	2.3952275218031273E-4	3803, 3804, 3809, 7040, 3810, 3811, 57292, 3813, 3802	2058	13	12971	4.363422291993721	0.8461619680183345	0.00557032971886001	0.00526950054796688
GAD_DISEASE	Macular Degeneration|Vision, Low	9	0.3365744203440539	2.3952275218031273E-4	4040, 7099, 10516, 5444, 348, 7436, 629, 717, 718	2058	13	12971	4.363422291993721	0.8461619680183345	0.00557032971886001	0.00526950054796688
GAD_DISEASE	Stomach Neoplasms	34	1.2715033657442034	2.403414975106548E-4	929, 6352, 4153, 3486, 1462, 3484, 7040, 23643, 3481, 3480, 3815, 3558, 84868, 3557, 3576, 3630, 999, 4588, 1636, 7077, 7099, 5054, 347730, 4582, 6462, 4583, 7097, 2878, 3569, 3565, 3586, 5742, 5743, 54106	2058	113	12971	1.8963939558124134	0.8471432669859754	0.005572784752368714	0.005271822995842019
GAD_DISEASE	arthritis, juvenile	10	0.3739715781600598	2.458108808106302E-4	7132, 3119, 7133, 3117, 3105, 799, 866, 3123, 1392, 5617	2058	16	12971	3.939200680272109	0.8535399133860306	0.005682740303710842	0.0053758403282608835
GAD_DISEASE	nephropathy, diabetic	15	0.5609573672400897	2.495719845921064E-4	51738, 6352, 5122, 4023, 5444, 5972, 9370, 59272, 183, 1490, 3827, 1215, 345, 348, 1636	2058	33	12971	2.864873222016079	0.8577826674049807	0.005752671054875278	0.005441994425088054
GAD_DISEASE	Hypertension/complications*	13	0.48616305160807777	2.6669138953534137E-4	5054, 7058, 1071, 3569, 1401, 1278, 3586, 348, 5742, 338, 4312, 255738, 7804	2058	26	12971	3.151360544217687	0.8755939479417776	0.006129195640673992	0.005798184563074246
GAD_DISEASE	Graft vs Host Disease	23	0.8601346297681376	2.693907322234558E-4	7132, 5175, 6352, 7133, 7367, 3123, 3133, 7040, 8174, 3119, 3107, 3569, 3106, 3938, 3117, 3105, 3588, 3115, 3565, 3586, 6347, 4049, 3813	2058	65	12971	2.230193615907902	0.8781912112220188	0.00617307677886828	0.005839695872714912
GAD_DISEASE	plasma HDL-C levels	17	0.6357516828721017	2.9345758541342694E-4	9388, 4353, 3990, 4023, 8029, 5444, 1071, 1191, 344, 345, 335, 336, 347, 337, 4864, 3931, 51129	2058	41	12971	2.6133233781317404	0.8990786823348861	0.006704905182516135	0.006342802547883193
GAD_DISEASE	Crohn's disease ulcerative colitis	18	0.6731488406881078	3.0246543350494226E-4	7077, 7099, 7076, 7100, 5444, 3596, 3123, 2153, 3383, 3557, 115352, 2214, 2147, 3135, 4312, 4313, 4314, 4318	2058	45	12971	2.52108843537415	0.905940000023569	0.006890568214016382	0.006518438730228959
GAD_DISEASE	Irritable Bowel Syndrome	12	0.44876589379207177	3.275324449208781E-4	5020, 3569, 3558, 3458, 3557, 885, 3554, 3565, 7039, 3586, 2264, 7040	2058	23	12971	3.2883762200532387	0.9226765301650599	0.0073249735176091155	0.006929383701326668
GAD_DISEASE	Central Nervous System Neoplasms|Central Nervous System Tumors|HIV Infections|Lymphoma, AIDS-Related|[X]Human immunodeficiency virus disease	7	0.2617801047120419	3.3090806907038877E-4	6352, 6387, 3566, 3587, 3565, 3586, 3596	2058	8	12971	5.5148809523809526	0.9246900913010002	0.0073249735176091155	0.006929383701326668
GAD_DISEASE	Asthma|Occupational Diseases	7	0.2617801047120419	3.3090806907038877E-4	3119, 3107, 3106, 3117, 3105, 3115, 3123	2058	8	12971	5.5148809523809526	0.9246900913010002	0.0073249735176091155	0.006929383701326668
GAD_DISEASE	Chagas Cardiomyopathy|	7	0.2617801047120419	3.3090806907038877E-4	7099, 7100, 3586, 3123, 54106, 7097, 7096	2058	8	12971	5.5148809523809526	0.9246900913010002	0.0073249735176091155	0.006929383701326668
GAD_DISEASE	autoimmune thyroid disease; thyroid disease, autoimmune	7	0.2617801047120419	3.3090806907038877E-4	7253, 3119, 3117, 3105, 6401, 6400, 3123	2058	8	12971	5.5148809523809526	0.9246900913010002	0.0073249735176091155	0.006929383701326668
GAD_DISEASE	Thrombophilia|Venous Thrombosis	7	0.2617801047120419	3.3090806907038877E-4	5054, 7056, 2147, 2244, 2153, 5624, 2160	2058	8	12971	5.5148809523809526	0.9246900913010002	0.0073249735176091155	0.006929383701326668
GAD_DISEASE	Dengue	7	0.2617801047120419	3.3090806907038877E-4	3119, 3107, 3106, 3105, 3115, 3123, 4049	2058	8	12971	5.5148809523809526	0.9246900913010002	0.0073249735176091155	0.006929383701326668
GAD_DISEASE	Carcinoma, Squamous Cell|Inflammation|Mouth Neoplasms|Thrombosis	7	0.2617801047120419	3.3090806907038877E-4	7077, 3690, 4312, 1361, 4314, 4318, 1636	2058	8	12971	5.5148809523809526	0.9246900913010002	0.0073249735176091155	0.006929383701326668
GAD_DISEASE	Spondylarthritis	7	0.2617801047120419	3.3090806907038877E-4	3107, 3106, 3117, 3105, 3123, 729238, 3371	2058	8	12971	5.5148809523809526	0.9246900913010002	0.0073249735176091155	0.006929383701326668
GAD_DISEASE	panencephalitis, subacute sclerosing	7	0.2617801047120419	3.3090806907038877E-4	3459, 3458, 3566, 3565, 3586, 3594, 3460	2058	8	12971	5.5148809523809526	0.9246900913010002	0.0073249735176091155	0.006929383701326668
GAD_DISEASE	Brucellosis	11	0.4113687359760658	3.914902303193661E-4	929, 7099, 3569, 3558, 3458, 3557, 3565, 100507436, 3586, 6402, 7040	2058	20	12971	3.4664965986394556	0.9530984061847394	0.00861719622455078	0.008151819105692265
GAD_DISEASE	Abortion, Habitual|Infertility, Female	11	0.4113687359760658	3.914902303193661E-4	5618, 7253, 3623, 6462, 5069, 90, 866, 3973, 2492, 2192, 5617	2058	20	12971	3.4664965986394556	0.9530984061847394	0.00861719622455078	0.008151819105692265
GAD_DISEASE	Bronchiolitis Obliterans	8	0.2991772625280479	4.559923106283419E-4	7099, 7098, 7100, 81793, 54106, 4316, 7097, 7096	2058	11	12971	4.583797155225726	0.971672905820742	0.009735311243852086	0.009209549617936349
GAD_DISEASE	Osteolysis|Prosthesis Failure	8	0.2991772625280479	4.559923106283419E-4	3569, 3558, 3458, 3557, 3554, 3586, 3593, 7040	2058	11	12971	4.583797155225726	0.971672905820742	0.009735311243852086	0.009209549617936349
GAD_DISEASE	Diabetes Mellitus, Insulin-Dependent|Diabetes Mellitus, Type 1|Diabetic Nephropathies|Diabetic Nephropathy	8	0.2991772625280479	4.559923106283419E-4	1650, 348, 4852, 5589, 7040, 183, 1490, 1636	2058	11	12971	4.583797155225726	0.971672905820742	0.009735311243852086	0.009209549617936349
GAD_DISEASE	aspirin resistance	8	0.2991772625280479	4.559923106283419E-4	3690, 5054, 2147, 2244, 338, 5742, 2153, 1636	2058	11	12971	4.583797155225726	0.971672905820742	0.009735311243852086	0.009209549617936349
GAD_DISEASE	angina	8	0.2991772625280479	4.559923106283419E-4	2811, 7941, 5444, 2244, 3675, 1361, 4314, 4318	2058	11	12971	4.583797155225726	0.971672905820742	0.009735311243852086	0.009209549617936349
GAD_DISEASE	Endometriosis|Uterine Diseases	8	0.2991772625280479	4.559923106283419E-4	7077, 3569, 3586, 3123, 4313, 6347, 5743, 4318	2058	11	12971	4.583797155225726	0.971672905820742	0.009735311243852086	0.009209549617936349
GAD_DISEASE	renal transplantation, rejection after	8	0.2991772625280479	4.559923106283419E-4	3569, 3557, 3566, 3554, 3565, 3586, 4049, 7040	2058	11	12971	4.583797155225726	0.971672905820742	0.009735311243852086	0.009209549617936349
GAD_DISEASE	kidney transplantation	8	0.2991772625280479	4.559923106283419E-4	100132285, 3803, 3804, 3569, 3107, 940, 29851, 3123	2058	11	12971	4.583797155225726	0.971672905820742	0.009735311243852086	0.009209549617936349
GAD_DISEASE	cerebral infarct	8	0.2991772625280479	4.559923106283419E-4	5054, 7056, 4353, 5444, 2244, 2155, 2153, 1636	2058	11	12971	4.583797155225726	0.971672905820742	0.009735311243852086	0.009209549617936349
GAD_DISEASE	Graft vs Host Disease|Recurrence	8	0.2991772625280479	4.559923106283419E-4	10855, 3119, 3107, 3106, 3105, 3115, 29851, 3123	2058	11	12971	4.583797155225726	0.971672905820742	0.009735311243852086	0.009209549617936349
GAD_DISEASE	Chagas Disease	8	0.2991772625280479	4.559923106283419E-4	3119, 3558, 3117, 3565, 3586, 3123, 6347, 3560	2058	11	12971	4.583797155225726	0.971672905820742	0.009735311243852086	0.009209549617936349
GAD_DISEASE	Hepatitis B, Chronic|Liver Cirrhosis	9	0.3365744203440539	4.8117952611489344E-4	3557, 4153, 1277, 3586, 3123, 4314, 7040, 183, 1281	2058	14	12971	4.051749271137027	0.9767358495286077	0.010134600585072175	0.009587275086364668
GAD_DISEASE	cirrhosis	9	0.3365744203440539	4.8117952611489344E-4	7132, 3119, 4353, 3587, 3123, 4049, 3077, 7040, 718	2058	14	12971	4.051749271137027	0.9767358495286077	0.010134600585072175	0.009587275086364668
GAD_DISEASE	Otitis Media|Recurrence	9	0.3365744203440539	4.8117952611489344E-4	7099, 3569, 3557, 4153, 710, 3576, 3565, 3586, 7097	2058	14	12971	4.051749271137027	0.9767358495286077	0.010134600585072175	0.009587275086364668
GAD_DISEASE	antiphospholipid syndrome	9	0.3365744203440539	4.8117952611489344E-4	3109, 3108, 3119, 5054, 3117, 2147, 3123, 2153, 350	2058	14	12971	4.051749271137027	0.9767358495286077	0.010134600585072175	0.009587275086364668
GAD_DISEASE	gallstones	9	0.3365744203440539	4.8117952611489344E-4	341, 4043, 3949, 345, 4023, 335, 337, 348, 1071	2058	14	12971	4.051749271137027	0.9767358495286077	0.010134600585072175	0.009587275086364668
GAD_DISEASE	systemic lupus erythematosus	15	0.5609573672400897	5.172749885952589E-4	6462, 3684, 57292, 100132285, 3803, 3804, 3806, 2214, 1773, 3809, 3810, 727, 3811, 3813, 3802	2058	35	12971	2.701166180758017	0.9824558116289488	0.010371530191729598	0.009811409160131198
GAD_DISEASE	Premature Birth|Vaginosis, Bacterial	6	0.22438294689603588	5.203020009160484E-4	3588, 3566, 3587, 3565, 3586, 3596	2058	6	12971	6.302721088435374	0.9828661267398451	0.010371530191729598	0.009811409160131198
GAD_DISEASE	Hemophilia A|Hemophilia B	6	0.22438294689603588	5.203020009160484E-4	3119, 3107, 3106, 3105, 3115, 3123	2058	6	12971	6.302721088435374	0.9828661267398451	0.010371530191729598	0.009811409160131198
GAD_DISEASE	mitral valve prolapse	6	0.22438294689603588	5.203020009160484E-4	7253, 3339, 2200, 5328, 183, 1281	2058	6	12971	6.302721088435374	0.9828661267398451	0.010371530191729598	0.009811409160131198
GAD_DISEASE	Carotid Artery Diseases|Carotid artery stenosis|Carotid Stenosis|Hypertension	6	0.22438294689603588	5.203020009160484E-4	7077, 7078, 4312, 4313, 4314, 4318	2058	6	12971	6.302721088435374	0.9828661267398451	0.010371530191729598	0.009811409160131198
GAD_DISEASE	Alzheimer's disease; Parkinson's disease; insulin; lung function; depression; longevity	6	0.22438294689603588	5.203020009160484E-4	279, 1356, 7018, 629, 718, 2638	2058	6	12971	6.302721088435374	0.9828661267398451	0.010371530191729598	0.009811409160131198
GAD_DISEASE	Chlamydia	6	0.22438294689603588	5.203020009160484E-4	929, 7099, 3119, 3586, 3123, 7097	2058	6	12971	6.302721088435374	0.9828661267398451	0.010371530191729598	0.009811409160131198
GAD_DISEASE	Plasmodium falciparum infection	6	0.22438294689603588	5.203020009160484E-4	3119, 3106, 3117, 3105, 3115, 3123	2058	6	12971	6.302721088435374	0.9828661267398451	0.010371530191729598	0.009811409160131198
GAD_DISEASE	graft-versus-host disease; psoriasis; celiac disease	6	0.22438294689603588	5.203020009160484E-4	3119, 3107, 3106, 3105, 3115, 3123	2058	6	12971	6.302721088435374	0.9828661267398451	0.010371530191729598	0.009811409160131198
GAD_DISEASE	Hepatitis C|Hepatitis C, Chronic|Substance Abuse, Intravenous|Viremia	6	0.22438294689603588	5.203020009160484E-4	3119, 3107, 3106, 3117, 3105, 3123	2058	6	12971	6.302721088435374	0.9828661267398451	0.010371530191729598	0.009811409160131198
GAD_DISEASE	aneurysm	6	0.22438294689603588	5.203020009160484E-4	7076, 5054, 4321, 4313, 4314, 4318	2058	6	12971	6.302721088435374	0.9828661267398451	0.010371530191729598	0.009811409160131198
GAD_DISEASE	small for gestational age	6	0.22438294689603588	5.203020009160484E-4	3479, 3567, 3565, 3586, 3596, 7040	2058	6	12971	6.302721088435374	0.9828661267398451	0.010371530191729598	0.009811409160131198
GAD_DISEASE	cutaneous squamous cell carcinoma	6	0.22438294689603588	5.203020009160484E-4	4233, 2263, 2064, 2261, 1956, 3480	2058	6	12971	6.302721088435374	0.9828661267398451	0.010371530191729598	0.009811409160131198
GAD_DISEASE	Graft vs Host Disease|Leukemia|Leukemia, Myeloid|Precursor Cell Lymphoblastic Leukemia-Lymphoma	6	0.22438294689603588	5.203020009160484E-4	3119, 3107, 3106, 3105, 3115, 3123	2058	6	12971	6.302721088435374	0.9828661267398451	0.010371530191729598	0.009811409160131198
GAD_DISEASE	leishmaniasis	6	0.22438294689603588	5.203020009160484E-4	3119, 3458, 3117, 3115, 3113, 3560	2058	6	12971	6.302721088435374	0.9828661267398451	0.010371530191729598	0.009811409160131198
GAD_DISEASE	pancreatitis, autoimmune; pancreatitis, chronic calcifying	6	0.22438294689603588	5.203020009160484E-4	3119, 3107, 3106, 3105, 3115, 3123	2058	6	12971	6.302721088435374	0.9828661267398451	0.010371530191729598	0.009811409160131198
GAD_DISEASE	Thromboembolism|Thrombophilia|Venous Thrombosis	6	0.22438294689603588	5.203020009160484E-4	462, 7035, 2147, 2153, 5624, 1636	2058	6	12971	6.302721088435374	0.9828661267398451	0.010371530191729598	0.009811409160131198
GAD_DISEASE	Constriction, Pathologic|Graft Occlusion, Vascular	6	0.22438294689603588	5.203020009160484E-4	7077, 7076, 4312, 4313, 4314, 4318	2058	6	12971	6.302721088435374	0.9828661267398451	0.010371530191729598	0.009811409160131198
GAD_DISEASE	Exanthema|HIV Infections	6	0.22438294689603588	5.203020009160484E-4	3119, 3107, 3106, 3105, 3115, 3123	2058	6	12971	6.302721088435374	0.9828661267398451	0.010371530191729598	0.009811409160131198
GAD_DISEASE	HIV Infections|Lipodystrophy|[X]Human immunodeficiency virus disease	6	0.22438294689603588	5.203020009160484E-4	3119, 3107, 3106, 3105, 3115, 3123	2058	6	12971	6.302721088435374	0.9828661267398451	0.010371530191729598	0.009811409160131198
GAD_DISEASE	vaccine response	6	0.22438294689603588	5.203020009160484E-4	3119, 3115, 3566, 3565, 3123, 3596	2058	6	12971	6.302721088435374	0.9828661267398451	0.010371530191729598	0.009811409160131198
GAD_DISEASE	Hypercholesterolemia	18	0.6731488406881078	5.480560275724679E-4	4041, 3990, 4023, 5444, 4036, 1071, 29881, 3949, 345, 335, 337, 348, 338, 54658, 4852, 3700, 255738, 1636	2058	47	12971	2.4138080764220584	0.9862082370961474	0.010896971499875988	0.010308473678920311
GAD_DISEASE	leukemia	34	1.2715033657442034	5.70059607487964E-4	4353, 3123, 7040, 100132285, 3815, 3119, 3458, 80781, 3117, 3115, 1672, 54658, 3810, 3811, 3812, 1636, 3813, 3077, 57292, 3803, 3804, 3805, 3107, 3806, 3106, 3105, 2214, 3809, 3565, 3586, 115653, 921, 4851, 3802	2058	118	12971	1.8160382797186672	0.9883879961984606	0.011305699931246069	0.010695128473479773
GAD_DISEASE	Diabetes Mellitus, Type 1|Diabetes Mellitus, Type 2|Diabetic Retinopathy	11	0.4113687359760658	6.416743285232997E-4	177, 3119, 3117, 5444, 3673, 348, 3123, 2056, 4852, 183, 3383	2058	21	12971	3.301425332037577	0.9933666981554604	0.012566524318498907	0.01188786124422113
GAD_DISEASE	atopic dermatitis	11	0.4113687359760658	6.416743285232997E-4	1215, 6352, 3566, 3565, 3596, 3595, 3594, 3593, 7040, 11005, 7097	2058	21	12971	3.301425332037577	0.9933666981554604	0.012566524318498907	0.01188786124422113
GAD_DISEASE	Rheumatoid spondylitis|Spondylitis, Ankylosing	11	0.4113687359760658	6.416743285232997E-4	7132, 3107, 3106, 3557, 54829, 3105, 100507436, 3123, 7040, 3811, 3813	2058	21	12971	3.301425332037577	0.9933666981554604	0.012566524318498907	0.01188786124422113
GAD_DISEASE	Cerebral Palsy|	11	0.4113687359760658	6.416743285232997E-4	7035, 5054, 7056, 2147, 3576, 2244, 2155, 4049, 2153, 5327, 10544	2058	21	12971	3.301425332037577	0.9933666981554604	0.012566524318498907	0.01188786124422113
GAD_DISEASE	Colitis, Ulcerative|	11	0.4113687359760658	6.416743285232997E-4	3119, 6441, 3106, 3587, 3586, 1001, 3123, 5742, 999, 6347, 3912	2058	21	12971	3.301425332037577	0.9933666981554604	0.012566524318498907	0.01188786124422113
GAD_DISEASE	Crohn Disease|	16	0.5983545250560958	7.411763367751128E-4	7099, 23308, 8771, 3594, 3803, 3804, 3569, 3557, 8809, 55600, 3586, 1672, 999, 4049, 54106, 6868	2058	40	12971	2.5210884353741494	0.9969533091277448	0.014478879738901827	0.013696938703604083
GAD_DISEASE	pulmonary function	10	0.3739715781600598	7.720499718131706E-4	929, 7099, 177, 255743, 57211, 64399, 79875, 6439, 9374, 8728	2058	18	12971	3.50151171579743	0.9976068109933326	0.01496972327480922	0.01416127392467235
GAD_DISEASE	thrombocytopenia	10	0.3739715781600598	7.720499718131706E-4	2812, 2811, 3690, 2214, 2147, 3673, 3674, 2153, 2815, 2814	2058	18	12971	3.50151171579743	0.9976068109933326	0.01496972327480922	0.01416127392467235
GAD_DISEASE	Hodgkin Disease|Inflammation	10	0.3739715781600598	7.720499718131706E-4	7099, 7098, 3569, 3558, 3566, 3576, 3565, 3586, 3596, 5743	2058	18	12971	3.50151171579743	0.9976068109933326	0.01496972327480922	0.01416127392467235
GAD_DISEASE	fluvastatin induced cholesterol changes	7	0.2617801047120419	8.589895554430138E-4	3949, 3990, 4023, 348, 338, 255738, 1071	2058	9	12971	4.902116402116402	0.9987874489938853	0.016212909145487224	0.015337320758054973
GAD_DISEASE	measles	7	0.2617801047120419	8.589895554430138E-4	3109, 3108, 3106, 3117, 3115, 3113, 3123	2058	9	12971	4.902116402116402	0.9987874489938853	0.016212909145487224	0.015337320758054973
GAD_DISEASE	Thrombophilia	7	0.2617801047120419	8.589895554430138E-4	462, 3690, 5054, 7056, 2147, 2244, 2153	2058	9	12971	4.902116402116402	0.9987874489938853	0.016212909145487224	0.015337320758054973
GAD_DISEASE	atopy beta-lactam allergy	7	0.2617801047120419	8.589895554430138E-4	3459, 3566, 3565, 3586, 3596, 3460, 50615	2058	9	12971	4.902116402116402	0.9987874489938853	0.016212909145487224	0.015337320758054973
GAD_DISEASE	Cytomegalovirus Infections	7	0.2617801047120419	8.589895554430138E-4	3107, 3106, 4153, 3105, 3586, 3123, 54106	2058	9	12971	4.902116402116402	0.9987874489938853	0.016212909145487224	0.015337320758054973
GAD_DISEASE	Helicobacter Infections|Metaplasia	7	0.2617801047120419	8.589895554430138E-4	7077, 7076, 3557, 3586, 4313, 5743, 4318	2058	9	12971	4.902116402116402	0.9987874489938853	0.016212909145487224	0.015337320758054973
GAD_DISEASE	Cardiovascular Diseases|Coronary Disease|Myocardial Infarction|Stroke	7	0.2617801047120419	8.589895554430138E-4	3949, 3990, 4023, 348, 338, 255738, 1071	2058	9	12971	4.902116402116402	0.9987874489938853	0.016212909145487224	0.015337320758054973
GAD_DISEASE	thrombosis, venous	7	0.2617801047120419	8.589895554430138E-4	7035, 2157, 51156, 2165, 2153, 3383, 10544	2058	9	12971	4.902116402116402	0.9987874489938853	0.016212909145487224	0.015337320758054973
GAD_DISEASE	Acquired Immunodeficiency Syndrome|HIV Infections|[X]Human immunodeficiency virus disease	7	0.2617801047120419	8.589895554430138E-4	3106, 3458, 3105, 3566, 26762, 3565, 3593	2058	9	12971	4.902116402116402	0.9987874489938853	0.016212909145487224	0.015337320758054973
GAD_DISEASE	Respiratory Distress Syndrome, Adult	7	0.2617801047120419	8.589895554430138E-4	3569, 1950, 5266, 7941, 5328, 6439, 285	2058	9	12971	4.902116402116402	0.9987874489938853	0.016212909145487224	0.015337320758054973
GAD_DISEASE	bacterial infection	7	0.2617801047120419	8.589895554430138E-4	7099, 1118, 3569, 4153, 4353, 3576, 7097	2058	9	12971	4.902116402116402	0.9987874489938853	0.016212909145487224	0.015337320758054973
GAD_DISEASE	cholesterol cholesterol, HDL cholesterol, LDL lipoprotein triglycerides	9	0.3365744203440539	8.880626148226443E-4	341, 344, 345, 4023, 346, 335, 337, 348, 1071	2058	15	12971	3.7816326530612248	0.99903405568813	0.01656162594802898	0.015667204889663455
GAD_DISEASE	Infertility, Female	9	0.3365744203440539	8.880626148226443E-4	7099, 3690, 5054, 2147, 2244, 3972, 2153, 2492, 3976	2058	15	12971	3.7816326530612248	0.99903405568813	0.01656162594802898	0.015667204889663455
GAD_DISEASE	biliary atresia	9	0.3365744203440539	8.880626148226443E-4	3119, 3106, 3117, 3105, 3115, 3586, 3123, 3383, 1490	2058	15	12971	3.7816326530612248	0.99903405568813	0.01656162594802898	0.015667204889663455
GAD_DISEASE	Vascular Diseases	9	0.3365744203440539	8.880626148226443E-4	2811, 3690, 5054, 2147, 3673, 3674, 5742, 2153, 51206	2058	15	12971	3.7816326530612248	0.99903405568813	0.01656162594802898	0.015667204889663455
GAD_DISEASE	Hyperlipidemias|Hypertension	9	0.3365744203440539	8.880626148226443E-4	3990, 4023, 335, 348, 338, 4547, 183, 1071, 1636	2058	15	12971	3.7816326530612248	0.99903405568813	0.01656162594802898	0.015667204889663455
GAD_DISEASE	Carcinoma, Squamous Cell|Mouth Neoplasms	13	0.48616305160807777	9.012561029326731E-4	7132, 7133, 6696, 6387, 183, 3569, 3565, 3576, 3586, 5743, 4049, 3952, 1636	2058	29	12971	2.825357729298616	0.9991287578502003	0.01676765521027597	0.015862107411615048
GAD_DISEASE	Helicobacter Infections|Inflammation|Precancerous Conditions|Stomach Neoplasms	8	0.2991772625280479	9.445257863157757E-4	3569, 3459, 3458, 3576, 3586, 5742, 5743, 7040	2058	12	12971	4.2018140589569155	0.9993788961367909	0.01748939453618832	0.016544868749872547
GAD_DISEASE	Sarcoidosis, Pulmonary	8	0.2991772625280479	9.445257863157757E-4	3119, 3458, 3446, 3123, 4049, 5743, 3451, 1636	2058	12	12971	4.2018140589569155	0.9993788961367909	0.01748939453618832	0.016544868749872547
GAD_DISEASE	pharmacogenetic studies	31	1.1593118922961856	9.488243845063979E-4	7366, 5444, 3123, 2153, 590, 3815, 3119, 3117, 335, 2147, 54577, 2244, 54659, 338, 8824, 1956, 1636, 3690, 5054, 5156, 4023, 2064, 183, 1071, 3107, 3569, 3106, 3949, 54600, 3105, 3586	2058	107	12971	1.8260219975840803	0.999399431176668	0.017527455651378237	0.01658087435052315
GAD_DISEASE	HDL cholesterol	14	0.5235602094240838	9.665535098625931E-4	9388, 5360, 3990, 4023, 1071, 1215, 3949, 345, 335, 337, 348, 338, 3931, 51129	2058	33	12971	2.6738816738816737	0.9994771947318638	0.017812851712420526	0.016850857417227093
GAD_DISEASE	Crohn's disease; ulcerative colitis	15	0.5609573672400897	9.968335790540293E-4	929, 7099, 7132, 7133, 4277, 3383, 56005, 671, 3938, 3557, 3589, 54577, 3586, 8836, 10551	2058	37	12971	2.555157198014341	0.9995874455931198	0.018247435669653388	0.01726197139366238
GAD_DISEASE	autism	80	2.9917726252804786	9.99273024763251E-4	5020, 129684, 3123, 3481, 22798, 4804, 26470, 5618, 1139, 3359, 3557, 1137, 3479, 1012, 4885, 3676, 3952, 2903, 4803, 3912, 5617, 9037, 7299, 3690, 4582, 2562, 2559, 2555, 885, 2554, 26047, 5743, 4852, 4897, 375790, 3060, 51738, 4233, 5443, 5444, 6608, 1358, 54413, 2565, 412, 2488, 4909, 54538, 6447, 3972, 3973, 8828, 9378, 7472, 5054, 9177, 64221, 7035, 6462, 7433, 6863, 5697, 181, 4914, 1008, 4…	2058	357	12971	1.4123744735989634	0.9995952428652118	0.018247435669653388	0.01726197139366238
GAD_DISEASE	Inflammatory bowel disease, NOS|Inflammatory Bowel Diseases	16	0.5983545250560958	9.994756164079409E-4	6373, 7099, 4485, 100507436, 2153, 3593, 2205, 3117, 2147, 3566, 55600, 3554, 1893, 3565, 3586, 4049	2058	41	12971	2.4595984735357557	0.999595883749517	0.018247435669653388	0.01726197139366238
GAD_DISEASE	Hyperlipidemias	16	0.5983545250560958	9.994756164079409E-4	5360, 3990, 4023, 4036, 1071, 29881, 3949, 344, 345, 335, 336, 337, 348, 338, 3931, 1636	2058	41	12971	2.4595984735357557	0.999595883749517	0.018247435669653388	0.01726197139366238
GAD_DISEASE	inflammatory bowel disease	21	0.7853403141361256	0.0010078054422961202	7099, 7132, 112744, 5175, 8771, 7133, 4485, 6401, 4486, 3123, 1670, 3560, 3383, 246778, 3559, 3558, 3557, 3586, 4224, 6402, 7018	2058	62	12971	2.1347926267281103	0.9996213743697394	0.018316490450117087	0.017327296827139176
GAD_DISEASE	Kawasaki disease	11	0.4113687359760658	0.0010102901694395271	929, 3569, 3557, 2215, 4153, 2214, 54600, 3791, 3565, 3586, 958	2058	22	12971	3.151360544217687	0.9996286620126735	0.018316490450117087	0.017327296827139176
GAD_DISEASE	Arthritis, Psoriatic|Psoriatic arthropathy	11	0.4113687359760658	0.0010102901694395271	3569, 3107, 3106, 3557, 7133, 3105, 3565, 3586, 3123, 4049, 1636	2058	22	12971	3.151360544217687	0.9996286620126735	0.018316490450117087	0.017327296827139176
GAD_DISEASE	Sleep Apnea, Obstructive	20	0.7479431563201197	0.0010842548699092984	285242, 9177, 5054, 4023, 1909, 1908, 2263, 2261, 2260, 2668, 3569, 1401, 3359, 348, 6469, 1906, 3952, 170572, 5979, 1636	2058	58	12971	2.173352099460474	0.9997917901263685	0.019611961929331616	0.018552805551781328
GAD_DISEASE	Blood Pressure	99	3.7023186237845924	0.0011973492407157758	137902, 158326, 129684, 7048, 5265, 10371, 7040, 5818, 12, 6364, 128861, 8029, 6401, 4982, 3490, 57633, 2559, 1906, 84432, 8817, 4856, 4978, 135228, 440955, 6653, 1361, 6092, 1634, 133, 411, 2565, 1991, 8549, 10076, 50615, 1758, 1636, 9378, 50616, 10082, 8842, 345193, 1490, 22865, 781, 1368, 4878, 1009, 9388, 8974, 133584, 4254, 64478, 64116, 1142, 5618, 60437, 27286, 313, 54674, 1012, 114815, 28…	2058	462	12971	1.3505830903790086	0.9999140455191166	0.021607591147697627	0.020440659555129366
GAD_DISEASE	seizures, febrile	10	0.3739715781600598	0.0012616434728717864	3569, 1137, 3557, 57526, 3554, 3576, 3565, 3586, 4852, 1141	2058	19	12971	3.3172216254923024	0.9999480228457619	0.022715396536912763	0.02148863721536462
GAD_DISEASE	Chronic Periodontitis	9	0.3365744203440539	0.0015303143488189872	929, 3569, 2215, 4153, 2214, 3565, 3586, 4312, 4049	2058	16	12971	3.545280612244898	0.9999936498703111	0.026871953555157937	0.02542071674938923
GAD_DISEASE	Adenocarcinoma|pancreatic neoplasm|Pancreatic Neoplasms	9	0.3365744203440539	0.0015303143488189872	3479, 3488, 6401, 3486, 3484, 3482, 3481, 1956, 3480	2058	16	12971	3.545280612244898	0.9999936498703111	0.026871953555157937	0.02542071674938923
GAD_DISEASE	Cholangitis, Sclerosing	11	0.4113687359760658	0.0015354884190636787	7099, 3119, 3106, 3117, 4485, 940, 29851, 3123, 4314, 3383, 8174	2058	23	12971	3.0143448683821354	0.9999939018650372	0.026871953555157937	0.02542071674938923
GAD_DISEASE	melanoma|Nevus|Skin Neoplasms	11	0.4113687359760658	0.0015354884190636787	3449, 3448, 3446, 3456, 3445, 3467, 3443, 3442, 3452, 3440, 3451	2058	23	12971	3.0143448683821354	0.9999939018650372	0.026871953555157937	0.02542071674938923
GAD_DISEASE	cholesterol; apoA-IV; apoE; triacylglycerols	6	0.22438294689603588	0.0015819168972834208	345, 3990, 337, 348, 338, 4547	2058	7	12971	5.402332361516035	0.999995759740442	0.026871953555157937	0.02542071674938923
GAD_DISEASE	Hepatitis C|Pregnancy Complications, Infectious	6	0.22438294689603588	0.0015819168972834208	3458, 4153, 3586, 3123, 3077, 7040	2058	7	12971	5.402332361516035	0.999995759740442	0.026871953555157937	0.02542071674938923
GAD_DISEASE	Diarrhea	6	0.22438294689603588	0.0015819168972834208	7364, 54600, 54577, 54576, 4057, 348	2058	7	12971	5.402332361516035	0.999995759740442	0.026871953555157937	0.02542071674938923
GAD_DISEASE	Graves Disease|Hashimoto Disease	6	0.22438294689603588	0.0015819168972834208	3119, 3558, 3458, 3117, 7038, 3123	2058	7	12971	5.402332361516035	0.999995759740442	0.026871953555157937	0.02542071674938923
GAD_DISEASE	polyangiitis	6	0.22438294689603588	0.0015819168972834208	3119, 3106, 3123, 3811, 3813, 3802	2058	7	12971	5.402332361516035	0.999995759740442	0.026871953555157937	0.02542071674938923
GAD_DISEASE	Aggressive Periodontitis|Chronic Periodontitis|Periodontitis, Juvenile	6	0.22438294689603588	0.0015819168972834208	2215, 2214, 4353, 3596, 5743, 7097	2058	7	12971	5.402332361516035	0.999995759740442	0.026871953555157937	0.02542071674938923
GAD_DISEASE	Graft vs Host Disease|Leukemia	6	0.22438294689603588	0.0015819168972834208	100132285, 3107, 3106, 7133, 7040, 3810	2058	7	12971	5.402332361516035	0.999995759740442	0.026871953555157937	0.02542071674938923
GAD_DISEASE	Adenocarcinoma|Esophageal Neoplasms|Esophagitis|Metaplasia|Oesophageal neoplasm	6	0.22438294689603588	0.0015819168972834208	2689, 2688, 3479, 3486, 3481, 3480	2058	7	12971	5.402332361516035	0.999995759740442	0.026871953555157937	0.02542071674938923
GAD_DISEASE	B-Cell Lymphomas|Lymphoma, B-Cell|Lymphoma, Non-Hodgkin|Lymphoma, Non-Hodgkin's	6	0.22438294689603588	0.0015819168972834208	3107, 3106, 3105, 3123, 4049, 7040	2058	7	12971	5.402332361516035	0.999995759740442	0.026871953555157937	0.02542071674938923
GAD_DISEASE	otosclerosis	6	0.22438294689603588	0.0015819168972834208	1278, 1277, 7040, 183, 5649, 1636	2058	7	12971	5.402332361516035	0.999995759740442	0.026871953555157937	0.02542071674938923
GAD_DISEASE	allergies; common cold	6	0.22438294689603588	0.0015819168972834208	3569, 3558, 3458, 3566, 3586, 3383	2058	7	12971	5.402332361516035	0.999995759740442	0.026871953555157937	0.02542071674938923
GAD_DISEASE	Trachoma	6	0.22438294689603588	0.0015819168972834208	3119, 3106, 4153, 3565, 3586, 3123	2058	7	12971	5.402332361516035	0.999995759740442	0.026871953555157937	0.02542071674938923
GAD_DISEASE	cholesterol, HDL; triglycerides	6	0.22438294689603588	0.0015819168972834208	345, 3990, 4023, 335, 5444, 1071	2058	7	12971	5.402332361516035	0.999995759740442	0.026871953555157937	0.02542071674938923
GAD_DISEASE	Moyamoya Disease	6	0.22438294689603588	0.0015819168972834208	7077, 3106, 4322, 4313, 4314, 4318	2058	7	12971	5.402332361516035	0.999995759740442	0.026871953555157937	0.02542071674938923
GAD_DISEASE	Placenta Diseases	6	0.22438294689603588	0.0015819168972834208	5054, 3556, 3565, 1361, 5327, 5329	2058	7	12971	5.402332361516035	0.999995759740442	0.026871953555157937	0.02542071674938923
GAD_DISEASE	scleroderma	6	0.22438294689603588	0.0015819168972834208	3119, 3115, 2200, 3123, 6678, 1281	2058	7	12971	5.402332361516035	0.999995759740442	0.026871953555157937	0.02542071674938923
GAD_DISEASE	Aspergillosis|Lung Diseases, Fungal	6	0.22438294689603588	0.0015819168972834208	7132, 3569, 5340, 7133, 3586, 4049	2058	7	12971	5.402332361516035	0.999995759740442	0.026871953555157937	0.02542071674938923
GAD_DISEASE	Geographic Atrophy|Macular Degeneration	6	0.22438294689603588	0.0015819168972834208	7098, 348, 5654, 3075, 717, 718	2058	7	12971	5.402332361516035	0.999995759740442	0.026871953555157937	0.02542071674938923
GAD_DISEASE	hepatitis C; longevity	6	0.22438294689603588	0.0015819168972834208	3569, 3558, 3458, 3557, 3565, 3586	2058	7	12971	5.402332361516035	0.999995759740442	0.026871953555157937	0.02542071674938923
GAD_DISEASE	Carcinoma, Hepatocellular|Hepatitis B|Liver carcinoma|Liver neoplasms	6	0.22438294689603588	0.0015819168972834208	4321, 4322, 4312, 4313, 4314, 4318	2058	7	12971	5.402332361516035	0.999995759740442	0.026871953555157937	0.02542071674938923
GAD_DISEASE	maternal microchimerism	6	0.22438294689603588	0.0015819168972834208	3119, 3107, 3106, 3105, 3123, 1636	2058	7	12971	5.402332361516035	0.999995759740442	0.026871953555157937	0.02542071674938923
GAD_DISEASE	Arthritis, Psoriatic|Psoriasis	6	0.22438294689603588	0.0015819168972834208	3107, 3106, 3117, 3105, 3123, 3593	2058	7	12971	5.402332361516035	0.999995759740442	0.026871953555157937	0.02542071674938923
GAD_DISEASE	alcohol	22	0.8227374719521316	0.0017514672135627782	7132, 7133, 3990, 4023, 4684, 8973, 1142, 3077, 1394, 1141, 2570, 6690, 1071, 2569, 3557, 1137, 1136, 2555, 2565, 5644, 4852, 4547	2058	69	12971	2.0095632455880903	0.9999988752660949	0.029687559233795117	0.028084263866932874
GAD_DISEASE	sarcoidosis tuberculosis	8	0.2991772625280479	0.001767029326168251	50506, 3119, 53905, 3117, 5265, 3123, 54106, 7097	2058	13	12971	3.878597592883307	0.9999990042610705	0.029757687833359296	0.02815060512723214
GAD_DISEASE	hepatitis, autoimmune	8	0.2991772625280479	0.001767029326168251	3119, 3107, 3106, 115352, 3117, 3105, 3123, 5788	2058	13	12971	3.878597592883307	0.9999990042610705	0.029757687833359296	0.02815060512723214
GAD_DISEASE	Atherosclerosis|Brain Ischemia|Carotid Stenosis|Thrombosis	8	0.2991772625280479	0.001767029326168251	7450, 2811, 2147, 2244, 2266, 2165, 2153, 51206	2058	13	12971	3.878597592883307	0.9999990042610705	0.029757687833359296	0.02815060512723214
GAD_DISEASE	blood pressure, arterial	19	0.7105459985041137	0.0018512109764234127	3690, 4023, 6401, 5444, 2155, 2153, 59272, 183, 1071, 3480, 345, 2244, 348, 3630, 338, 1906, 4547, 4878, 1636	2058	56	12971	2.13842322643343	0.9999994848297127	0.030909599806531227	0.029240307367529923
GAD_DISEASE	Diabetes Mellitus, Insulin-Dependent|Diabetes Mellitus, Type 1|Disease Progression	7	0.2617801047120419	0.0018591645647644838	3559, 3119, 3106, 3117, 3105, 3123, 2065	2058	10	12971	4.411904761904761	0.9999995159284876	0.030909599806531227	0.029240307367529923
GAD_DISEASE	Atherosclerosis|Inflammation|Retinal Vein Occlusion	7	0.2617801047120419	0.0018591645647644838	3569, 6352, 3557, 3576, 3565, 3586, 6347	2058	10	12971	4.411904761904761	0.9999995159284876	0.030909599806531227	0.029240307367529923
GAD_DISEASE	disc disease, intervertebral	7	0.2617801047120419	0.0018591645647644838	3569, 3558, 3458, 3557, 3566, 3565, 3586	2058	10	12971	4.411904761904761	0.9999995159284876	0.030909599806531227	0.029240307367529923
GAD_DISEASE	hypertension, pregnancy induced preeclampsia	7	0.2617801047120419	0.0018591645647644838	345, 3990, 4023, 348, 183, 1071, 1636	2058	10	12971	4.411904761904761	0.9999995159284876	0.030909599806531227	0.029240307367529923
GAD_DISEASE	bipolar schizoaffective disorder	7	0.2617801047120419	0.0018591645647644838	2559, 2569, 2555, 2565, 2554, 2561, 2570	2058	10	12971	4.411904761904761	0.9999995159284876	0.030909599806531227	0.029240307367529923
GAD_DISEASE	giant cell arteritis	10	0.3739715781600598	0.001973587034960575	7099, 6352, 3458, 2214, 3565, 3586, 3123, 727, 3383, 4318	2058	20	12971	3.1513605442176873	0.9999998023656217	0.032672900616910874	0.030908380005145276
GAD_DISEASE	asthma; atopy	10	0.3739715781600598	0.001973587034960575	929, 7099, 6352, 4582, 4583, 4585, 4586, 3596, 1906, 3562	2058	20	12971	3.1513605442176873	0.9999998023656217	0.032672900616910874	0.030908380005145276
GAD_DISEASE	Triglycerides	93	3.4779356768885563	0.002121116411649796	9388, 4052, 129684, 4295, 64111, 5066, 5101, 64478, 11141, 22795, 339501, 27329, 5618, 10216, 2668, 3915, 150677, 3479, 10418, 55203, 117, 6469, 55800, 7099, 7010, 4064, 4023, 6401, 4189, 1908, 65217, 64922, 2043, 2042, 1071, 57633, 1620, 2555, 3487, 1463, 9308, 2917, 5789, 407738, 4855, 80031, 157310, 9508, 5360, 51738, 135228, 5362, 5443, 92126, 26018, 1117, 10516, 1952, 335, 2487, 337, 338, 53…	2058	437	12971	1.3413113529164524	0.9999999377437345	0.03504102249604969	0.033148609968108436
GAD_DISEASE	Wegener's granulomatosis	11	0.4113687359760658	0.0022619066234352276	3119, 6352, 3458, 6366, 3586, 59067, 3560, 5657, 7040, 727, 958	2058	24	12971	2.88874716553288	0.9999999793294866	0.037209554432679724	0.03520002896933306
GAD_DISEASE	Asthma|Bronchial Hyperreactivity	11	0.4113687359760658	0.0022619066234352276	929, 80332, 3578, 6387, 3565, 6422, 3575, 3596, 4049, 3560, 939	2058	24	12971	2.88874716553288	0.9999999793294866	0.037209554432679724	0.03520002896933306
GAD_DISEASE	esophageal adenocarcinoma	77	2.8795811518324608	0.0022956831271123213	6352, 3486, 3562, 3484, 7040, 3482, 3481, 3480, 3558, 3557, 3479, 4323, 4049, 999, 3952, 5979, 7132, 7057, 6441, 7056, 5276, 5156, 3570, 3371, 7096, 1303, 3569, 3601, 3567, 962, 3566, 3565, 4015, 5742, 53834, 5743, 4852, 51738, 6696, 5444, 2692, 2690, 3460, 3459, 55540, 2688, 3458, 81793, 1950, 54576, 3576, 2321, 5159, 54657, 10232, 1956, 8288, 3791, 7039, 3673, 3596, 2264, 1010, 3594, 3593, 2064…	2058	351	12971	1.3826482159815492	0.9999999841340422	0.03768585704885647	0.03565060856221487
GAD_DISEASE	cognitive function	13	0.48616305160807777	0.0024711894671055213	4353, 57053, 1142, 1141, 1071, 351, 1139, 55584, 1138, 1137, 1401, 1135, 348	2058	32	12971	2.5604804421768708	0.9999999959871858	0.040481917182311415	0.0382956657040755
GAD_DISEASE	Hirschsprung's disease	9	0.3365744203440539	0.0024915078698019184	1910, 3549, 2668, 2676, 2675, 2674, 1908, 64096, 5979	2058	17	12971	3.3367346938775513	0.9999999965776418	0.040729377603833036	0.0385297618694054
GAD_DISEASE	Hodgkin Disease|Leukemia, Lymphocytic, Chronic, B-Cell|Lymphoproliferative Disorders|Waldenstrom Macroglobulinemia	35	1.3089005235602094	0.0025663633116304045	8794, 3383, 29949, 3558, 3557, 81793, 3578, 973, 974, 3576, 4049, 958, 7099, 8784, 7850, 7412, 8764, 3596, 3595, 3594, 3572, 3593, 3570, 7097, 7096, 3604, 2878, 3567, 51330, 3588, 940, 3587, 3565, 920, 921	2058	133	12971	1.6586108127461514	0.9999999980960581	0.041162507475543564	0.03893950028912439
GAD_DISEASE	HIV; cytomegalovirus retinitis	5	0.1869857890800299	0.0027550539300882112	3119, 3106, 3117, 3105, 3123	2058	5	12971	6.302721088435375	0.9999999995658806	0.041162507475543564	0.03893950028912439
GAD_DISEASE	alveolitis, extrinsic allergic	5	0.1869857890800299	0.0027550539300882112	3119, 3107, 3106, 3105, 3123	2058	5	12971	6.302721088435375	0.9999999995658806	0.041162507475543564	0.03893950028912439
GAD_DISEASE	psoriasis; celiac disease	5	0.1869857890800299	0.0027550539300882112	3119, 3107, 3106, 3105, 3123	2058	5	12971	6.302721088435375	0.9999999995658806	0.041162507475543564	0.03893950028912439
GAD_DISEASE	Angina Pectoris|Ischemic Attack, Transient|Lupus Erythematosus, Systemic|Myocardial Infarction|Peripheral Vascular Diseases|Stroke|Vasculitis	5	0.1869857890800299	0.0027550539300882112	100132285, 3803, 3804, 3806, 3802	2058	5	12971	6.302721088435375	0.9999999995658806	0.041162507475543564	0.03893950028912439
GAD_DISEASE	Graft vs Host Disease|Leukemia|Recurrence	5	0.1869857890800299	0.0027550539300882112	3119, 3107, 3106, 3105, 3123	2058	5	12971	6.302721088435375	0.9999999995658806	0.041162507475543564	0.03893950028912439
GAD_DISEASE	stem cell transplantation outcome	5	0.1869857890800299	0.0027550539300882112	3119, 3107, 3106, 3105, 3123	2058	5	12971	6.302721088435375	0.9999999995658806	0.041162507475543564	0.03893950028912439
GAD_DISEASE	Inflammation|Prenatal Exposure Delayed Effects|Recurrence|Respiratory Sounds	5	0.1869857890800299	0.0027550539300882112	929, 3566, 3576, 3596, 11005	2058	5	12971	6.302721088435375	0.9999999995658806	0.041162507475543564	0.03893950028912439
GAD_DISEASE	Bronchiectasis|Respiratory Tract Infections	5	0.1869857890800299	0.0027550539300882112	3119, 3106, 3117, 3105, 3123	2058	5	12971	6.302721088435375	0.9999999995658806	0.041162507475543564	0.03893950028912439
GAD_DISEASE	Birth Weight|Diabetes Mellitus, Type 1	5	0.1869857890800299	0.0027550539300882112	3119, 3106, 3117, 3105, 3123	2058	5	12971	6.302721088435375	0.9999999995658806	0.041162507475543564	0.03893950028912439
GAD_DISEASE	Coronary Artery Disease|Disease Susceptibility|Myocardial Infarction	5	0.1869857890800299	0.0027550539300882112	4312, 4313, 4314, 4318, 4319	2058	5	12971	6.302721088435375	0.9999999995658806	0.041162507475543564	0.03893950028912439
GAD_DISEASE	myocardial infarction | metabolic syndrome	5	0.1869857890800299	0.0027550539300882112	4023, 348, 338, 4018, 1071	2058	5	12971	6.302721088435375	0.9999999995658806	0.041162507475543564	0.03893950028912439
GAD_DISEASE	gastrointestinal cancer	5	0.1869857890800299	0.0027550539300882112	3815, 3119, 3117, 5156, 999	2058	5	12971	6.302721088435375	0.9999999995658806	0.041162507475543564	0.03893950028912439
GAD_DISEASE	multiple sclerosis; optic neuritis	5	0.1869857890800299	0.0027550539300882112	3119, 3106, 3117, 3105, 3123	2058	5	12971	6.302721088435375	0.9999999995658806	0.041162507475543564	0.03893950028912439
GAD_DISEASE	jaundice	5	0.1869857890800299	0.0027550539300882112	3119, 3117, 3127, 3123, 54658	2058	5	12971	6.302721088435375	0.9999999995658806	0.041162507475543564	0.03893950028912439
GAD_DISEASE	ischemia	5	0.1869857890800299	0.0027550539300882112	345, 4023, 348, 338, 1636	2058	5	12971	6.302721088435375	0.9999999995658806	0.041162507475543564	0.03893950028912439
GAD_DISEASE	Chronic ulcerative colitis|Colitis, Ulcerative|Crohn Disease|Crohn's disease|Pregnancy Complications	5	0.1869857890800299	0.0027550539300882112	3107, 3106, 3117, 3105, 3123	2058	5	12971	6.302721088435375	0.9999999995658806	0.041162507475543564	0.03893950028912439
GAD_DISEASE	Eye Diseases|Stevens-Johnson Syndrome	5	0.1869857890800299	0.0027550539300882112	3119, 3107, 3106, 3105, 3123	2058	5	12971	6.302721088435375	0.9999999995658806	0.041162507475543564	0.03893950028912439
GAD_DISEASE	myocardial infarct; heart disease, ischemic	5	0.1869857890800299	0.0027550539300882112	3690, 5054, 2244, 2155, 2153	2058	5	12971	6.302721088435375	0.9999999995658806	0.041162507475543564	0.03893950028912439
GAD_DISEASE	Rubella vaccine, cytokine response to	5	0.1869857890800299	0.0027550539300882112	3106, 3458, 3105, 3586, 3123	2058	5	12971	6.302721088435375	0.9999999995658806	0.041162507475543564	0.03893950028912439
GAD_DISEASE	Brain Neoplasms|	5	0.1869857890800299	0.0027550539300882112	3479, 3486, 3482, 3481, 3480	2058	5	12971	6.302721088435375	0.9999999995658806	0.041162507475543564	0.03893950028912439
GAD_DISEASE	Rheumatic Diseases|Spondylitis, Ankylosing	5	0.1869857890800299	0.0027550539300882112	3107, 3106, 3117, 3105, 3123	2058	5	12971	6.302721088435375	0.9999999995658806	0.041162507475543564	0.03893950028912439
GAD_DISEASE	pulmonary disease, Mycobacterium malmoense	5	0.1869857890800299	0.0027550539300882112	909, 910, 911, 912, 913	2058	5	12971	6.302721088435375	0.9999999995658806	0.041162507475543564	0.03893950028912439
GAD_DISEASE	Cardiovascular Diseases|Myocardial Infarction|Recurrence	5	0.1869857890800299	0.0027550539300882112	5054, 2147, 2244, 2155, 2153	2058	5	12971	6.302721088435375	0.9999999995658806	0.041162507475543564	0.03893950028912439
GAD_DISEASE	Hemoglobinuria, Paroxysmal	5	0.1869857890800299	0.0027550539300882112	3119, 3107, 3106, 3105, 3123	2058	5	12971	6.302721088435375	0.9999999995658806	0.041162507475543564	0.03893950028912439
GAD_DISEASE	alpha 1-Antitrypsin Deficiency|Pulmonary Disease, Chronic Obstructive	5	0.1869857890800299	0.0027550539300882112	5054, 5265, 4321, 4312, 4314	2058	5	12971	6.302721088435375	0.9999999995658806	0.041162507475543564	0.03893950028912439
GAD_DISEASE	pegylated interferon/ribavirin therapy	5	0.1869857890800299	0.0027550539300882112	3119, 3107, 3106, 3105, 3123	2058	5	12971	6.302721088435375	0.9999999995658806	0.041162507475543564	0.03893950028912439
GAD_DISEASE	intimal medial thickness	5	0.1869857890800299	0.0027550539300882112	3690, 5054, 2244, 2155, 2153	2058	5	12971	6.302721088435375	0.9999999995658806	0.041162507475543564	0.03893950028912439
GAD_DISEASE	Addison Disease|Addison's disease|Autoimmune Diseases	5	0.1869857890800299	0.0027550539300882112	3119, 3106, 3105, 100507436, 3123	2058	5	12971	6.302721088435375	0.9999999995658806	0.041162507475543564	0.03893950028912439
GAD_DISEASE	Cardiovascular Diseases|Fam hyperbetalipoproteinaemia|Hyperlipoproteinemia Type II	5	0.1869857890800299	0.0027550539300882112	3949, 2147, 348, 338, 1071	2058	5	12971	6.302721088435375	0.9999999995658806	0.041162507475543564	0.03893950028912439
GAD_DISEASE	Bronchial Hyperreactivity|Hypersensitivity, Immediate	5	0.1869857890800299	0.0027550539300882112	2321, 7049, 2264, 2263, 2260	2058	5	12971	6.302721088435375	0.9999999995658806	0.041162507475543564	0.03893950028912439
GAD_DISEASE	arthrofibrosis	5	0.1869857890800299	0.0027550539300882112	3119, 3107, 3106, 3105, 3123	2058	5	12971	6.302721088435375	0.9999999995658806	0.041162507475543564	0.03893950028912439
GAD_DISEASE	Bites and Stings|BITES STINGS|Hypersensitivity	5	0.1869857890800299	0.0027550539300882112	3119, 3107, 3106, 3105, 3123	2058	5	12971	6.302721088435375	0.9999999995658806	0.041162507475543564	0.03893950028912439
GAD_DISEASE	Coronary Disease|Inflammation	5	0.1869857890800299	0.0027550539300882112	7099, 3569, 6441, 6352, 4353	2058	5	12971	6.302721088435375	0.9999999995658806	0.041162507475543564	0.03893950028912439
GAD_DISEASE	scleroderma; jaundice	5	0.1869857890800299	0.0027550539300882112	3119, 3117, 3105, 3115, 3123	2058	5	12971	6.302721088435375	0.9999999995658806	0.041162507475543564	0.03893950028912439
GAD_DISEASE	exfoliation syndrome	5	0.1869857890800299	0.0027550539300882112	1137, 348, 4016, 1636, 1191	2058	5	12971	6.302721088435375	0.9999999995658806	0.041162507475543564	0.03893950028912439
GAD_DISEASE	Hyperlipoproteinemia Type II	5	0.1869857890800299	0.0027550539300882112	3949, 4023, 338, 255738, 1071	2058	5	12971	6.302721088435375	0.9999999995658806	0.041162507475543564	0.03893950028912439
GAD_DISEASE	Autoimmune Diseases|Myositis	5	0.1869857890800299	0.0027550539300882112	3107, 3106, 3117, 3105, 3123	2058	5	12971	6.302721088435375	0.9999999995658806	0.041162507475543564	0.03893950028912439
GAD_DISEASE	alveolar echinococcosis	5	0.1869857890800299	0.0027550539300882112	3119, 3107, 3106, 3105, 3123	2058	5	12971	6.302721088435375	0.9999999995658806	0.041162507475543564	0.03893950028912439
GAD_DISEASE	sporadic inclusion body myositis	5	0.1869857890800299	0.0027550539300882112	12, 3119, 3105, 348, 3123	2058	5	12971	6.302721088435375	0.9999999995658806	0.041162507475543564	0.03893950028912439
GAD_DISEASE	hepatitis C sicca syndrome	5	0.1869857890800299	0.0027550539300882112	3119, 3107, 3106, 3105, 3123	2058	5	12971	6.302721088435375	0.9999999995658806	0.041162507475543564	0.03893950028912439
GAD_DISEASE	Apoplexy|Recurrence|Stroke	5	0.1869857890800299	0.0027550539300882112	2811, 3690, 1401, 3673, 3674	2058	5	12971	6.302721088435375	0.9999999995658806	0.041162507475543564	0.03893950028912439
GAD_DISEASE	Amyloid Neuropathies, Familial	5	0.1869857890800299	0.0027550539300882112	7276, 348, 712, 713, 714	2058	5	12971	6.302721088435375	0.9999999995658806	0.041162507475543564	0.03893950028912439
GAD_DISEASE	Inflammation|Myositis	5	0.1869857890800299	0.0027550539300882112	3107, 3106, 3117, 3105, 3123	2058	5	12971	6.302721088435375	0.9999999995658806	0.041162507475543564	0.03893950028912439
GAD_DISEASE	Barrett Esophagus|Hernia, Hiatal|Inflammation	5	0.1869857890800299	0.0027550539300882112	3569, 3558, 3576, 3586, 3593	2058	5	12971	6.302721088435375	0.9999999995658806	0.041162507475543564	0.03893950028912439
GAD_DISEASE	Multiple Sclerosis, Relapsing-Remitting	10	0.3739715781600598	0.002972521564775659	3119, 3107, 3106, 102, 3117, 3105, 1620, 348, 3123, 7040	2058	21	12971	3.001295756397797	0.9999999999210237	0.04424244477553714	0.04185310363204128
GAD_DISEASE	Cholesterol, total	10	0.3739715781600598	0.002972521564775659	9388, 1952, 3949, 345, 3990, 335, 337, 1463, 348, 338	2058	21	12971	3.001295756397797	0.9999999999210237	0.04424244477553714	0.04185310363204128
GAD_DISEASE	Kidney Diseases	28	1.0471204188481675	0.0030043127841400123	7369, 5444, 7040, 3383, 3558, 1215, 3458, 78989, 11122, 128822, 5799, 11024, 4920, 7837, 4868, 1636, 3990, 4023, 183, 7031, 3569, 2159, 1002, 3565, 3586, 3909, 5126, 22918	2058	100	12971	1.7647619047619048	0.9999999999384416	0.044630608546140794	0.04222030437331363
GAD_DISEASE	hyperlipidemia	8	0.2991772625280479	0.003052879126186823	3949, 345, 4023, 335, 348, 338, 3643, 1071	2058	14	12971	3.6015549076773565	0.99999999995793	0.04509489128927001	0.04265951323397541
GAD_DISEASE	tuberculosis	8	0.2991772625280479	0.003052879126186823	7099, 3459, 3458, 7133, 3123, 54106, 7097, 7096	2058	14	12971	3.6015549076773565	0.99999999995793	0.04509489128927001	0.04265951323397541
GAD_DISEASE	Inflammation|Myocardial Infarction	8	0.2991772625280479	0.003052879126186823	3569, 3557, 1401, 7133, 348, 4049, 3688, 7040	2058	14	12971	3.6015549076773565	0.99999999995793	0.04509489128927001	0.04265951323397541
GAD_DISEASE	Nasopharyngeal Neoplasms	15	0.5609573672400897	0.0030898449864849246	7098, 3680, 3123, 3240, 246778, 3119, 3107, 3558, 3106, 3458, 3105, 3576, 3586, 999, 55504	2058	41	12971	2.305873568939771	0.9999999999685124	0.04555480891394943	0.04309459271716333
GAD_DISEASE	psoriatic arthritis	12	0.44876589379207177	0.0033445755091895033	3803, 7132, 3804, 3107, 3106, 7133, 3806, 3105, 1950, 3123, 4049, 3802	2058	29	12971	2.6080225193525686	0.9999999999957253	0.049217538660653065	0.046559514433010936
GAD_DISEASE	HTLV-1 infection	7	0.2617801047120419	0.0035429712696988967	7132, 3569, 4153, 7133, 3586, 4049, 6347	2058	11	12971	4.010822510822511	0.9999999999990978	0.05174724766621903	0.04895260490769018
GAD_DISEASE	Chagas Cardiomyopathy	7	0.2617801047120419	0.0035429712696988967	3107, 3106, 3557, 3105, 3123, 4049, 3593	2058	11	12971	4.010822510822511	0.9999999999990978	0.05174724766621903	0.04895260490769018
GAD_DISEASE	Pneumonia	7	0.2617801047120419	0.0035429712696988967	5054, 3557, 7133, 3586, 4049, 7097, 1636	2058	11	12971	4.010822510822511	0.9999999999990978	0.05174724766621903	0.04895260490769018
GAD_DISEASE	Carcinoma, Non-Small-Cell Lung|Lung Neoplasms	7	0.2617801047120419	0.0035429712696988967	4321, 4312, 4313, 4314, 4316, 1956, 4318	2058	11	12971	4.010822510822511	0.9999999999990978	0.05174724766621903	0.04895260490769018
GAD_DISEASE	Cadaver	6	0.22438294689603588	0.0036669316110012813	5175, 214, 3566, 3586, 6402, 7040	2058	8	12971	4.7270408163265305	0.9999999999996587	0.05238282195313348	0.04955385460424401
GAD_DISEASE	Cardiovascular Diseases|Obesity|Virilism	6	0.22438294689603588	0.0036669316110012813	3690, 5054, 5444, 348, 338, 1071	2058	8	12971	4.7270408163265305	0.9999999999996587	0.05238282195313348	0.04955385460424401
GAD_DISEASE	Cerebral Infarction|	6	0.22438294689603588	0.0036669316110012813	6352, 3565, 338, 6649, 350, 1636	2058	8	12971	4.7270408163265305	0.9999999999996587	0.05238282195313348	0.04955385460424401
GAD_DISEASE	age-related macular degeneration	6	0.22438294689603588	0.0036669316110012813	348, 5654, 3075, 727, 629, 717	2058	8	12971	4.7270408163265305	0.9999999999996587	0.05238282195313348	0.04955385460424401
GAD_DISEASE	Graves Ophthalmopathy|Thyroid associated opthalmopathies	6	0.22438294689603588	0.0036669316110012813	7099, 3682, 3565, 3586, 54106, 7040	2058	8	12971	4.7270408163265305	0.9999999999996587	0.05238282195313348	0.04955385460424401
GAD_DISEASE	glomerulonephritis	6	0.22438294689603588	0.0036669316110012813	929, 5444, 81494, 3075, 183, 1636	2058	8	12971	4.7270408163265305	0.9999999999996587	0.05238282195313348	0.04955385460424401
GAD_DISEASE	Abortion, Spontaneous|Thrombosis	6	0.22438294689603588	0.0036669316110012813	3690, 5054, 5444, 348, 338, 1071	2058	8	12971	4.7270408163265305	0.9999999999996587	0.05238282195313348	0.04955385460424401
GAD_DISEASE	Hypertension|Stroke	6	0.22438294689603588	0.0036669316110012813	3690, 5054, 3949, 2147, 348, 2153	2058	8	12971	4.7270408163265305	0.9999999999996587	0.05238282195313348	0.04955385460424401
GAD_DISEASE	Femoral Neck Fractures|Fractures, Stress	6	0.22438294689603588	0.0036669316110012813	4041, 3569, 1278, 1277, 4982, 799	2058	8	12971	4.7270408163265305	0.9999999999996587	0.05238282195313348	0.04955385460424401
GAD_DISEASE	Glomerulonephritis, IGA|IGA Glomerulonephritides|Recurrence	6	0.22438294689603588	0.0036669316110012813	3569, 3458, 3586, 7040, 183, 1636	2058	8	12971	4.7270408163265305	0.9999999999996587	0.05238282195313348	0.04955385460424401
GAD_DISEASE	mammographic breast density	6	0.22438294689603588	0.0036669316110012813	7363, 7364, 7367, 7366, 54659, 54658	2058	8	12971	4.7270408163265305	0.9999999999996587	0.05238282195313348	0.04955385460424401
GAD_DISEASE	pityriasis rosea	6	0.22438294689603588	0.0036669316110012813	3119, 3107, 3106, 3105, 3127, 3123	2058	8	12971	4.7270408163265305	0.9999999999996587	0.05238282195313348	0.04955385460424401
GAD_DISEASE	Fractures, Bone|Osteoporosis	9	0.3365744203440539	0.0038670741882091807	4041, 3949, 1277, 4982, 348, 5741, 5744, 5745, 5746	2058	18	12971	3.1513605442176873	0.999999999999929	0.05514109070559587	0.052163161312485884
GAD_DISEASE	Stroke	110	4.113687359760658	0.004207753009932494	4052, 129684, 131368, 2153, 350, 8492, 81578, 2147, 83872, 29940, 6900, 7450, 9353, 22925, 6401, 222487, 4061, 26047, 55576, 22918, 4852, 5789, 4854, 340990, 10544, 929, 5444, 64215, 1361, 25963, 3383, 353500, 251, 771, 83417, 57526, 84623, 2047, 7857, 3655, 1636, 6383, 5054, 4241, 5212, 3673, 83639, 1008, 1401, 2215, 2214, 10882, 50863, 5327, 4878, 5329, 56605, 1009, 64478, 3557, 2741, 3674, 111…	2058	542	12971	1.279150036398323	0.9999999999999951	0.05988958473517761	0.0566552099260856
GAD_DISEASE	preterm delivery	14	0.5235602094240838	0.004217357745104355	929, 7099, 7132, 7133, 5444, 7040, 3570, 7097, 3558, 3569, 3458, 3586, 4049, 4318	2058	38	12971	2.3220551378446115	0.9999999999999954	0.059917151673173505	0.056681288094202524
GAD_DISEASE	rubella vaccine	10	0.3739715781600598	0.0043309894538440755	7099, 7098, 3119, 3107, 3106, 3117, 3105, 3115, 3113, 3123	2058	22	12971	2.864873222016079	0.9999999999999981	0.06119774248162316	0.05789271978809296
GAD_DISEASE	Retinopathy of Prematurity	10	0.3739715781600598	0.0043309894538440755	8322, 5176, 4693, 3479, 2056, 7040, 3075, 3480, 1636, 285	2058	22	12971	2.864873222016079	0.9999999999999981	0.06119774248162316	0.05789271978809296
GAD_DISEASE	Cerebral Infarction	10	0.3739715781600598	0.0043309894538440755	2811, 3557, 3949, 2147, 3990, 2244, 348, 2153, 183, 1636	2058	22	12971	2.864873222016079	0.9999999999999981	0.06119774248162316	0.05789271978809296
GAD_DISEASE	Alcoholism	104	3.889304412864622	0.00438027991772157	1462, 57181, 7042, 51083, 3480, 8492, 81579, 3359, 116, 27123, 8646, 3912, 7450, 5791, 5310, 6401, 2562, 2045, 2561, 92293, 2559, 255743, 2555, 885, 2554, 4852, 5789, 5549, 6092, 2570, 63923, 23544, 1634, 10516, 410, 2324, 26254, 2201, 402117, 5797, 6402, 4588, 5799, 4589, 8829, 1758, 1636, 9378, 5972, 3673, 345193, 4916, 3426, 51430, 5068, 1143, 2199, 1138, 1137, 3557, 1136, 1135, 1134, 3554, 10…	2058	509	12971	1.2877858412520216	0.9999999999999988	0.06178250411024611	0.05844590099602499
GAD_DISEASE	lipid levels	11	0.4113687359760658	0.004527581566792949	341, 3949, 345, 3990, 4023, 335, 337, 348, 338, 255738, 1071	2058	26	12971	2.6665358451072736	0.9999999999999996	0.06374508533859477	0.06030249178690717
GAD_DISEASE	Weight Gain	34	1.2715033657442034	0.004849991743701068	8973, 1143, 2891, 1142, 2890, 1141, 590, 1139, 55584, 1138, 3359, 1137, 3479, 1136, 1135, 3630, 6347, 2906, 2905, 3952, 2903, 1636, 9177, 57053, 4915, 2893, 116444, 5621, 2917, 2916, 4855, 5649, 2913, 2912	2058	133	12971	1.6112219323819752	1.0	0.06816157461381321	0.06448046577237104
GAD_DISEASE	Glioblastoma	8	0.2991772625280479	0.004947093573737979	3107, 3106, 3105, 5156, 348, 3123, 6347, 1956	2058	15	12971	3.3614512471655327	1.0	0.06890657608768015	0.0651852329716063
GAD_DISEASE	Cellulitis|Obesity	8	0.2991772625280479	0.004947093573737979	7099, 3949, 348, 9370, 7040, 7042, 1071, 1636	2058	15	12971	3.3614512471655327	1.0	0.06890657608768015	0.0651852329716063
GAD_DISEASE	Chronic renal failure|Diabetes Mellitus, Insulin-Dependent|Diabetes Mellitus, Type 1|Diabetic Nephropathies|Diabetic Nephropathy|Kidney Failure, Chronic	8	0.2991772625280479	0.004947093573737979	84735, 3119, 3117, 3123, 3630, 9370, 183, 1636	2058	15	12971	3.3614512471655327	1.0	0.06890657608768015	0.0651852329716063
GAD_DISEASE	Atherosclerosis|Myocardial Infarction	8	0.2991772625280479	0.004947093573737979	11173, 2147, 3990, 2244, 4049, 1906, 2153, 1071	2058	15	12971	3.3614512471655327	1.0	0.06890657608768015	0.0651852329716063
GAD_DISEASE	cerebrovascular disease, ischemic	8	0.2991772625280479	0.004947093573737979	2811, 2147, 6401, 9370, 2153, 6948, 10544, 1636	2058	15	12971	3.3614512471655327	1.0	0.06890657608768015	0.0651852329716063
GAD_DISEASE	Hemochromatosis	9	0.3365744203440539	0.005761932890206627	3569, 148738, 3106, 5265, 3105, 3123, 57817, 3077, 2153	2058	19	12971	2.9854994629430722	1.0	0.07991669757058857	0.07560074589733692
GAD_DISEASE	diabetes, type 2; obesity	9	0.3365744203440539	0.005761932890206627	51738, 3479, 335, 5697, 56729, 9370, 3482, 3481, 3480	2058	19	12971	2.9854994629430722	1.0	0.07991669757058857	0.07560074589733692
GAD_DISEASE	aging	13	0.48616305160807777	0.0057682387291799276	6462, 7040, 183, 53353, 3569, 3586, 348, 338, 4312, 3972, 3973, 4314, 1636	2058	35	12971	2.3410106899902816	1.0	0.07991669757058857	0.07560074589733692
GAD_DISEASE	Waist-Hip Ratio	43	1.6080777860882574	0.005995937344625687	26, 221806, 29967, 1282, 590, 175, 221191, 116159, 6447, 914, 3617, 729993, 10082, 3690, 5099, 22925, 9358, 1908, 9450, 53353, 83700, 3569, 57497, 25891, 2894, 248, 26047, 2255, 56884, 84870, 140885, 341640, 84894, 5744, 151056, 30814, 5624, 5801, 5329, 10267, 80031, 170692, 4978	2058	181	12971	1.4973315292968017	1.0	0.08292434409009757	0.0784459625689789
GAD_DISEASE	cleft lip with cleft palate cleft lip without cleft palate cleft palate	12	0.44876589379207177	0.006039460114129446	7043, 7475, 5818, 960, 80326, 7039, 2562, 6259, 1285, 162540, 1394, 55800	2058	31	12971	2.4397630019749834	1.0	0.08331428907655092	0.07881484833041522
GAD_DISEASE	Coronary Disease|Hypertension	7	0.2617801047120419	0.006141416753019367	1401, 2147, 2155, 2153, 2161, 1071, 1636	2058	12	12971	3.6765873015873014	1.0	0.08331428907655092	0.07881484833041522
GAD_DISEASE	Adenomatous Polyposis Coli|Duodenal Neoplasms	7	0.2617801047120419	0.006141416753019367	7363, 7364, 7366, 54575, 54659, 54658, 54657	2058	12	12971	3.6765873015873014	1.0	0.08331428907655092	0.07881484833041522
GAD_DISEASE	alpha 1-Antitrypsin Deficiency|Lung Neoplasms|Neoplasm of lung |Pulmonary Disease, Chronic Obstructive	7	0.2617801047120419	0.006141416753019367	12, 3569, 5265, 3586, 7040, 6439, 5270	2058	12	12971	3.6765873015873014	1.0	0.08331428907655092	0.07881484833041522
GAD_DISEASE	Helicobacter Infections|Peptic Ulcer	7	0.2617801047120419	0.006141416753019367	3119, 3558, 3576, 3565, 3586, 3123, 3596	2058	12	12971	3.6765873015873014	1.0	0.08331428907655092	0.07881484833041522
GAD_DISEASE	Aggressive Periodontitis|Periodontitis, Juvenile	7	0.2617801047120419	0.006141416753019367	3569, 3458, 3557, 2215, 3586, 6347, 7040	2058	12	12971	3.6765873015873014	1.0	0.08331428907655092	0.07881484833041522
GAD_DISEASE	heart transplant complications	7	0.2617801047120419	0.006141416753019367	3569, 3558, 6352, 3458, 5156, 3586, 7040	2058	12	12971	3.6765873015873014	1.0	0.08331428907655092	0.07881484833041522
GAD_DISEASE	Lupus Nephritis|Nephritis SLE	7	0.2617801047120419	0.006141416753019367	3816, 2215, 3586, 6347, 54106, 183, 1636	2058	12	12971	3.6765873015873014	1.0	0.08331428907655092	0.07881484833041522
GAD_DISEASE	Urticaria	7	0.2617801047120419	0.006141416753019367	3119, 3107, 3106, 3117, 3105, 3123, 7040	2058	12	12971	3.6765873015873014	1.0	0.08331428907655092	0.07881484833041522
GAD_DISEASE	graft-versus-host disease; longevity; spondyloarthropathies; aphthous stomatitis	7	0.2617801047120419	0.006141416753019367	3569, 3558, 3458, 3557, 3586, 4049, 7040	2058	12	12971	3.6765873015873014	1.0	0.08331428907655092	0.07881484833041522
GAD_DISEASE	glaucoma; glaucoma, primary open-angle	7	0.2617801047120419	0.006141416753019367	1910, 1215, 1909, 5972, 1906, 183, 1636	2058	12	12971	3.6765873015873014	1.0	0.08331428907655092	0.07881484833041522
GAD_DISEASE	Lipoproteins	34	1.2715033657442034	0.006173989676920337	5340, 25928, 64478, 5444, 3482, 162461, 3556, 79875, 335, 79633, 214, 54894, 2046, 5799, 4547, 114815, 9378, 6383, 3990, 4023, 1071, 3949, 23052, 345, 51232, 55799, 885, 284402, 284467, 5789, 50863, 4018, 5406, 9508	2058	135	12971	1.5873519778281682	1.0	0.08346935953801672	0.07896154411377265
GAD_DISEASE	blood pressure, arterial hypertension	11	0.4113687359760658	0.0061848936744959915	7450, 7200, 3990, 4023, 1113, 1278, 1497, 338, 25797, 2690, 3075	2058	27	12971	2.567775258251449	1.0	0.08346935953801672	0.07896154411377265
GAD_DISEASE	Hypertriglyceridemia	11	0.4113687359760658	0.0061848936744959915	9388, 8542, 345, 4023, 335, 336, 337, 348, 338, 1071, 27329	2058	27	12971	2.567775258251449	1.0	0.08346935953801672	0.07896154411377265
GAD_DISEASE	Apoplexy|Brain Ischemia|Stroke	17	0.6357516828721017	0.006452115334840122	4153, 6401, 5444, 2153, 1071, 3569, 10747, 3557, 2147, 3565, 348, 54658, 4049, 4852, 958, 6948, 1636	2058	53	12971	2.0216275189321014	1.0	0.08692556763179435	0.08223109750885894
GAD_DISEASE	body mass	14	0.5235602094240838	0.006891691182989105	51738, 7941, 5367, 181, 1271, 3481, 3569, 4828, 3601, 3479, 336, 4852, 56729, 3952	2058	40	12971	2.2059523809523807	1.0	0.08960745168156783	0.08476814471847317
GAD_DISEASE	Stomatitis, Aphthous	6	0.22438294689603588	0.007176859180329924	3569, 3106, 3557, 3105, 3586, 3123	2058	9	12971	4.201814058956916	1.0	0.08960745168156783	0.08476814471847317
GAD_DISEASE	preterm birth	6	0.22438294689603588	0.007176859180329924	3569, 3458, 6013, 3586, 117579, 6019	2058	9	12971	4.201814058956916	1.0	0.08960745168156783	0.08476814471847317
GAD_DISEASE	HIV; tuberculosis; cleft lip with cleft palate; cleft lip without cleft palate	6	0.22438294689603588	0.007176859180329924	3569, 3458, 3566, 3554, 7039, 3586	2058	9	12971	4.201814058956916	1.0	0.08960745168156783	0.08476814471847317
GAD_DISEASE	Hemorrhage	6	0.22438294689603588	0.007176859180329924	3690, 2149, 3673, 5742, 2161, 51206	2058	9	12971	4.201814058956916	1.0	0.08960745168156783	0.08476814471847317
GAD_DISEASE	renal graft function	6	0.22438294689603588	0.007176859180329924	3569, 5054, 1401, 4353, 4318, 197	2058	9	12971	4.201814058956916	1.0	0.08960745168156783	0.08476814471847317
GAD_DISEASE	Hodgkin Disease|Lymphoma|Lymphoma, Non-Hodgkin	6	0.22438294689603588	0.007176859180329924	929, 3569, 3458, 3566, 3565, 3586	2058	9	12971	4.201814058956916	1.0	0.08960745168156783	0.08476814471847317
GAD_DISEASE	Cystic Fibrosis|	6	0.22438294689603588	0.007176859180329924	3569, 3557, 3576, 3586, 4049, 7040	2058	9	12971	4.201814058956916	1.0	0.08960745168156783	0.08476814471847317
GAD_DISEASE	Pregnancy Complications, Infectious|Vaginosis, Bacterial	6	0.22438294689603588	0.007176859180329924	929, 7099, 3929, 23643, 7097, 7096	2058	9	12971	4.201814058956916	1.0	0.08960745168156783	0.08476814471847317
GAD_DISEASE	Cadaver|Infarction|Postoperative Complications|Thrombosis|Vascular Diseases	6	0.22438294689603588	0.007176859180329924	3569, 7035, 2147, 3586, 2153, 5624	2058	9	12971	4.201814058956916	1.0	0.08960745168156783	0.08476814471847317
GAD_DISEASE	Hip Fractures|Osteoporosis	6	0.22438294689603588	0.007176859180329924	3569, 7367, 1277, 4982, 7049, 170692	2058	9	12971	4.201814058956916	1.0	0.08960745168156783	0.08476814471847317
GAD_DISEASE	Chronic Periodontitis|	6	0.22438294689603588	0.007176859180329924	7099, 3565, 4312, 5743, 183, 1636	2058	9	12971	4.201814058956916	1.0	0.08960745168156783	0.08476814471847317
GAD_DISEASE	H. pylori infection stomach cancer	6	0.22438294689603588	0.007176859180329924	7077, 7076, 3119, 4313, 4316, 4318	2058	9	12971	4.201814058956916	1.0	0.08960745168156783	0.08476814471847317
GAD_DISEASE	atypical hemolytic uremic syndrome	6	0.22438294689603588	0.007176859180329924	10877, 3426, 10878, 4179, 81494, 3075	2058	9	12971	4.201814058956916	1.0	0.08960745168156783	0.08476814471847317
GAD_DISEASE	Apoplexy|Ischemic Attack, Transient|Stroke|Transient Ischemic Attack	5	0.1869857890800299	0.007224557788506236	3569, 2147, 348, 2153, 1636	2058	6	12971	5.2522675736961455	1.0	0.08960745168156783	0.08476814471847317
GAD_DISEASE	Intracranial Aneurysm|Stroke	5	0.1869857890800299	0.007224557788506236	7048, 7049, 90, 2022, 7040	2058	6	12971	5.2522675736961455	1.0	0.08960745168156783	0.08476814471847317
GAD_DISEASE	IgA, IgD, IgG, IgM	5	0.1869857890800299	0.007224557788506236	3119, 3106, 3117, 3105, 3122	2058	6	12971	5.2522675736961455	1.0	0.08960745168156783	0.08476814471847317
GAD_DISEASE	myelopathy, HTLV-1 associated	5	0.1869857890800299	0.007224557788506236	176, 7132, 7133, 3123, 4049	2058	6	12971	5.2522675736961455	1.0	0.08960745168156783	0.08476814471847317
GAD_DISEASE	plasma lipoprotein traits	5	0.1869857890800299	0.007224557788506236	1952, 4023, 348, 6272, 1071	2058	6	12971	5.2522675736961455	1.0	0.08960745168156783	0.08476814471847317
GAD_DISEASE	cirrhosis, primary biliary	5	0.1869857890800299	0.007224557788506236	3119, 3557, 3117, 3115, 3123	2058	6	12971	5.2522675736961455	1.0	0.08960745168156783	0.08476814471847317
GAD_DISEASE	Coronary Disease|Coronary heart disease|Hyperlipidemias	5	0.1869857890800299	0.007224557788506236	3990, 4023, 5444, 348, 1071	2058	6	12971	5.2522675736961455	1.0	0.08960745168156783	0.08476814471847317
GAD_DISEASE	Thromboembolism|Venous Thrombosis	5	0.1869857890800299	0.007224557788506236	2147, 3586, 2155, 2153, 1636	2058	6	12971	5.2522675736961455	1.0	0.08960745168156783	0.08476814471847317
GAD_DISEASE	Brain Ischemia|Carotid Stenosis	5	0.1869857890800299	0.007224557788506236	4023, 5972, 348, 2155, 183	2058	6	12971	5.2522675736961455	1.0	0.08960745168156783	0.08476814471847317
GAD_DISEASE	Disease Models, Animal|Neoplasms, Germ Cell and Embryonal|Testicular Neoplasms	5	0.1869857890800299	0.007224557788506236	3626, 3625, 3624, 3623, 83729	2058	6	12971	5.2522675736961455	1.0	0.08960745168156783	0.08476814471847317
GAD_DISEASE	Alcoholism|Tobacco Use Disorder	5	0.1869857890800299	0.007224557788506236	1138, 1136, 8973, 1143, 1142	2058	6	12971	5.2522675736961455	1.0	0.08960745168156783	0.08476814471847317
GAD_DISEASE	obesity; retinal vascular occlusion	5	0.1869857890800299	0.007224557788506236	3690, 5054, 2147, 2244, 2153	2058	6	12971	5.2522675736961455	1.0	0.08960745168156783	0.08476814471847317
GAD_DISEASE	Myositis	5	0.1869857890800299	0.007224557788506236	3119, 3106, 3117, 2214, 3123	2058	6	12971	5.2522675736961455	1.0	0.08960745168156783	0.08476814471847317
GAD_DISEASE	fibrinogen protein C resistance ratio prothrombin thrombosis, deep vein	5	0.1869857890800299	0.007224557788506236	3690, 5054, 2147, 2244, 2153	2058	6	12971	5.2522675736961455	1.0	0.08960745168156783	0.08476814471847317
GAD_DISEASE	lymphoproliferative disorders, post-transplant	5	0.1869857890800299	0.007224557788506236	3569, 3558, 3458, 3586, 7040	2058	6	12971	5.2522675736961455	1.0	0.08960745168156783	0.08476814471847317
GAD_DISEASE	Carcinoma, Hepatocellular|Hepatitis C, Chronic|LCC - Liver cell carcinoma|Liver neoplasms	5	0.1869857890800299	0.007224557788506236	3557, 4312, 4314, 7040, 4318	2058	6	12971	5.2522675736961455	1.0	0.08960745168156783	0.08476814471847317
GAD_DISEASE	Leukemia, Large Granular Lymphocytic|Lymphocytosis	5	0.1869857890800299	0.007224557788506236	100132285, 3806, 3811, 57292, 3813	2058	6	12971	5.2522675736961455	1.0	0.08960745168156783	0.08476814471847317
GAD_DISEASE	Hepatitis C|Recurrence	5	0.1869857890800299	0.007224557788506236	3569, 3586, 7040, 282617, 1636	2058	6	12971	5.2522675736961455	1.0	0.08960745168156783	0.08476814471847317
GAD_DISEASE	renal allograft outcome	5	0.1869857890800299	0.007224557788506236	3569, 3458, 3566, 3586, 7040	2058	6	12971	5.2522675736961455	1.0	0.08960745168156783	0.08476814471847317
GAD_DISEASE	Heart Valve Diseases|Rheumatic Heart Disease	5	0.1869857890800299	0.007224557788506236	3569, 3557, 3586, 7040, 1636	2058	6	12971	5.2522675736961455	1.0	0.08960745168156783	0.08476814471847317
GAD_DISEASE	Heart Diseases|Hypercholesterolemia|Hypertension	5	0.1869857890800299	0.007224557788506236	5054, 2147, 3990, 348, 1071	2058	6	12971	5.2522675736961455	1.0	0.08960745168156783	0.08476814471847317
GAD_DISEASE	aplastic anemia	5	0.1869857890800299	0.007224557788506236	3106, 3458, 3105, 3123, 3077	2058	6	12971	5.2522675736961455	1.0	0.08960745168156783	0.08476814471847317
GAD_DISEASE	Cholesterol, HDL/blood*	5	0.1869857890800299	0.007224557788506236	3990, 335, 336, 5444, 1071	2058	6	12971	5.2522675736961455	1.0	0.08960745168156783	0.08476814471847317
GAD_DISEASE	Hepatitis B, Chronic|Hepatitis C, Chronic	5	0.1869857890800299	0.007224557788506236	3558, 3566, 3565, 3586, 3077	2058	6	12971	5.2522675736961455	1.0	0.08960745168156783	0.08476814471847317
GAD_DISEASE	Ophthalmia, Sympathetic	5	0.1869857890800299	0.007224557788506236	3107, 3117, 3586, 3123, 4049	2058	6	12971	5.2522675736961455	1.0	0.08960745168156783	0.08476814471847317
GAD_DISEASE	Hepatitis C|Substance Abuse, Intravenous	5	0.1869857890800299	0.007224557788506236	3803, 3804, 3107, 4153, 3809	2058	6	12971	5.2522675736961455	1.0	0.08960745168156783	0.08476814471847317
GAD_DISEASE	Hepatitis, Autoimmune|Liver Cirrhosis	5	0.1869857890800299	0.007224557788506236	3119, 3107, 3106, 3105, 3123	2058	6	12971	5.2522675736961455	1.0	0.08960745168156783	0.08476814471847317
GAD_DISEASE	Hyperlipoproteinemias	5	0.1869857890800299	0.007224557788506236	5360, 3990, 4023, 348, 1071	2058	6	12971	5.2522675736961455	1.0	0.08960745168156783	0.08476814471847317
GAD_DISEASE	Burns|Sepsis|Systemic infection	5	0.1869857890800299	0.007224557788506236	929, 7099, 3569, 3929, 3586	2058	6	12971	5.2522675736961455	1.0	0.08960745168156783	0.08476814471847317
GAD_DISEASE	Vaginosis, Bacterial	5	0.1869857890800299	0.007224557788506236	7099, 1394, 1393, 1392, 7097	2058	6	12971	5.2522675736961455	1.0	0.08960745168156783	0.08476814471847317
GAD_DISEASE	Anoxia|Bone necrosis|Femur Head Necrosis|Osteonecrosis	5	0.1869857890800299	0.007224557788506236	3791, 3486, 7018, 8829, 1636	2058	6	12971	5.2522675736961455	1.0	0.08960745168156783	0.08476814471847317
GAD_DISEASE	Apoplexy|Myocardial Infarction|Stroke	5	0.1869857890800299	0.007224557788506236	3949, 6387, 2153, 7040, 255738	2058	6	12971	5.2522675736961455	1.0	0.08960745168156783	0.08476814471847317
GAD_DISEASE	Hypertension|Thrombosis	5	0.1869857890800299	0.007224557788506236	3690, 5054, 2244, 2153, 1636	2058	6	12971	5.2522675736961455	1.0	0.08960745168156783	0.08476814471847317
GAD_DISEASE	Apoplexy|Brain Ischemia|Cerebral Hemorrhage|Cerebral Hemorrhages|Stroke	5	0.1869857890800299	0.007224557788506236	3569, 2621, 4982, 348, 3077	2058	6	12971	5.2522675736961455	1.0	0.08960745168156783	0.08476814471847317
GAD_DISEASE	HIV Infections|Tuberculosis, Pulmonary	5	0.1869857890800299	0.007224557788506236	3119, 3106, 3105, 3115, 3123	2058	6	12971	5.2522675736961455	1.0	0.08960745168156783	0.08476814471847317
GAD_DISEASE	Gingival Overgrowth	5	0.1869857890800299	0.007224557788506236	3569, 6678, 4312, 4314, 7040	2058	6	12971	5.2522675736961455	1.0	0.08960745168156783	0.08476814471847317
GAD_DISEASE	chronic fatigue syndrome	8	0.2991772625280479	0.007604588526459497	3119, 3569, 3458, 3117, 5443, 3586, 866, 3123	2058	16	12971	3.151360544217687	1.0	0.09402255497745968	0.08894480757529842
GAD_DISEASE	HIV-1 control	8	0.2991772625280479	0.007604588526459497	135656, 3107, 3106, 3105, 7148, 1041, 4855, 780	2058	16	12971	3.151360544217687	1.0	0.09402255497745968	0.08894480757529842
GAD_DISEASE	Osteoarthritis, Knee	12	0.44876589379207177	0.007908554262607288	8200, 3557, 54829, 3554, 3586, 4312, 4313, 6347, 5743, 3077, 4318, 1636	2058	32	12971	2.3635204081632653	1.0	0.09747230758361727	0.09220825411544649
GAD_DISEASE	Intracranial Aneurysm	12	0.44876589379207177	0.007908554262607288	3339, 3569, 3816, 1278, 1909, 2201, 1462, 2022, 1282, 1281, 6948, 1636	2058	32	12971	2.3635204081632653	1.0	0.09747230758361727	0.09220825411544649
GAD_DISEASE	smoking	27	1.0097232610321616	0.008028961731345971	4153, 3123, 1143, 3122, 1142, 1141, 7040, 1138, 1137, 1136, 79633, 1277, 2244, 10076, 64072, 2903, 1636, 4041, 9378, 7056, 4023, 2261, 4915, 3569, 3106, 3105, 348	2058	102	12971	1.6683673469387756	1.0	0.09880048341533453	0.09346470097340066
GAD_DISEASE	Diabetes Mellitus	38	1.4210919970082274	0.008148116554855688	6352, 6695, 64478, 166647, 5367, 3123, 6092, 3240, 3559, 60675, 53841, 3115, 2201, 238, 3630, 11122, 4126, 5099, 6345, 92293, 3375, 1071, 3569, 102, 3949, 1401, 4919, 85445, 2993, 26047, 1001, 54549, 10584, 5789, 4978, 1208, 340895, 1009	2058	158	12971	1.5158443124085077	1.0	0.10010909238937477	0.09470263769417177
GAD_DISEASE	Fractures, Bone	11	0.4113687359760658	0.00827772394765687	4041, 8792, 2147, 632, 1278, 1277, 4982, 4038, 1394, 56955, 9350	2058	28	12971	2.4760689990281826	1.0	0.10150235101316292	0.0960206525069491
GAD_DISEASE	cirrhosis, biliary primary	9	0.3365744203440539	0.008287496793754536	3119, 3569, 3106, 3557, 3117, 3105, 3586, 3123, 54106	2058	20	12971	2.8362244897959186	1.0	0.10150235101316292	0.0960206525069491
GAD_DISEASE	smoking cessation	37	1.3836948391922212	0.008301924788423029	327657, 23627, 7045, 64478, 28513, 2151, 256394, 2922, 3458, 79875, 284217, 1012, 5016, 11122, 3676, 55801, 145407, 137970, 2903, 114815, 7010, 50616, 347731, 65217, 114780, 25891, 4919, 3026, 55214, 54586, 5126, 6039, 2917, 5789, 5649, 64184, 64084	2058	153	12971	1.5241874527588812	1.0	0.10151993786656893	0.09603728957124105
GAD_DISEASE	Carcinoma, Basal Cell|Carcinoma, Squamous Cell|Melanoma|Skin Neoplasms	10	0.3739715781600598	0.008447811645050488	7099, 7299, 434, 5443, 283652, 2264, 2263, 4314, 7306, 4318	2058	24	12971	2.6261337868480727	1.0	0.1031425003037883	0.09757222450033315
GAD_DISEASE	Neoplasms	35	1.3089005235602094	0.00858792824369795	7365, 4353, 5444, 2153, 7040, 3240, 3558, 3557, 1950, 2147, 3576, 54658, 4049, 999, 84465, 255738, 1636, 3690, 6387, 4189, 3596, 3077, 3593, 54600, 941, 3586, 348, 942, 56884, 4313, 5743, 4314, 4316, 3689, 4318	2058	143	12971	1.5426240426240427	1.0	0.10468965880851136	0.09903582773387715
GAD_DISEASE	Celiac Disease|	63	2.356020942408377	0.009198265732608221	64478, 3123, 118429, 3122, 3560, 3482, 351, 4804, 84966, 3119, 3559, 2668, 3558, 3117, 3557, 3556, 116379, 10330, 3950, 342865, 8807, 90952, 9358, 65217, 3574, 3572, 5270, 3569, 3601, 3566, 3565, 4852, 5744, 5789, 1826, 157310, 6372, 5361, 6694, 59067, 6092, 22854, 54495, 3456, 79875, 121256, 3575, 2046, 51705, 6586, 8840, 594857, 7038, 2066, 3594, 2065, 3593, 781, 2214, 55799, 25890, 941, 7306	2058	293	12971	1.3551925889809848	1.0	0.11195521563021905	0.10590900357545166
GAD_DISEASE	Chronic Lymphocytic Leukemia|Leukemia, Lymphocytic, Chronic, B-Cell|Lymphoma|Syndrome	13	0.48616305160807777	0.0094390858062489	7299, 7057, 4036, 29949, 59084, 23547, 3626, 3908, 51200, 348, 921, 4038, 4319	2058	37	12971	2.2144695716124287	1.0	0.11470764617422848	0.1085127873713715
GAD_DISEASE	epithelial ovarian cancer	40	1.4958863126402393	0.009559897177713217	4153, 3486, 3485, 3484, 2153, 7040, 2690, 3482, 3383, 3481, 3480, 3479, 1950, 2147, 2488, 3554, 90, 3630, 5655, 92, 3973, 10752, 1956, 4582, 6462, 2064, 3626, 3625, 3624, 3569, 3623, 268, 2797, 269, 2796, 3586, 5742, 5743, 3643, 2517	2058	170	12971	1.4829931972789117	1.0	0.11599539836436504	0.10973099369201257
GAD_DISEASE	diabetic nephropathy	15	0.5609573672400897	0.009718254779508136	5054, 3990, 28316, 9370, 3484, 7040, 3240, 183, 177, 345, 348, 4049, 1906, 10666, 1636	2058	46	12971	2.0552351375332742	1.0	0.11773401991794817	0.11137571989166532
GAD_DISEASE	silicosis	7	0.2617801047120419	0.009890891690412358	3119, 3557, 7133, 3115, 3123, 3593, 3590	2058	13	12971	3.3937728937728937	1.0	0.11853899949215056	0.11213722603608613
GAD_DISEASE	Dyslipidemias|HIV Infections|[X]Human immunodeficiency virus disease	7	0.2617801047120419	0.009890891690412358	9388, 345, 3990, 4023, 348, 4547, 1071	2058	13	12971	3.3937728937728937	1.0	0.11853899949215056	0.11213722603608613
GAD_DISEASE	Giant Cell Arteritis|Temporal Arteritis	7	0.2617801047120419	0.009890891690412358	7099, 3559, 3459, 3106, 100507436, 3586, 3123	2058	13	12971	3.3937728937728937	1.0	0.11853899949215056	0.11213722603608613
GAD_DISEASE	Lymphadenitis|Mycobacterium Infections|Periodontitis	7	0.2617801047120419	0.009890891690412358	7099, 5806, 3459, 3576, 3586, 3594, 3593	2058	13	12971	3.3937728937728937	1.0	0.11853899949215056	0.11213722603608613
GAD_DISEASE	Kidney Failure	7	0.2617801047120419	0.009890891690412358	3569, 3558, 3565, 3586, 348, 3077, 183	2058	13	12971	3.3937728937728937	1.0	0.11853899949215056	0.11213722603608613
GAD_DISEASE	polycystic kidney disease	7	0.2617801047120419	0.009890891690412358	5310, 5314, 1906, 7040, 183, 1956, 1636	2058	13	12971	3.3937728937728937	1.0	0.11853899949215056	0.11213722603608613
GAD_DISEASE	Endometriosis|	7	0.2617801047120419	0.009890891690412358	7077, 5054, 3106, 3105, 84466, 3586, 4313	2058	13	12971	3.3937728937728937	1.0	0.11853899949215056	0.11213722603608613
GAD_DISEASE	benzene haematotoxicity	57	2.131637995512341	0.010480876448028507	7087, 4055, 3640, 55080, 29949, 10536, 27121, 81579, 3558, 8808, 3557, 3554, 4126, 4049, 958, 718, 7099, 7132, 7133, 7850, 7412, 3572, 3570, 7097, 7096, 3604, 2878, 3569, 3567, 51330, 3566, 3565, 920, 921, 8794, 3386, 3383, 2688, 81793, 3578, 974, 3576, 23341, 939, 8764, 3596, 3595, 3594, 3593, 51150, 51032, 3588, 940, 3587, 3586, 943, 8718	2058	262	12971	1.3712026795451004	1.0	0.1254174097471589	0.11864416340555393
GAD_DISEASE	polycystic ovary syndrome	19	0.7105459985041137	0.010585065478072864	4041, 51738, 5054, 9563, 6462, 9370, 2492, 3569, 3557, 268, 84467, 269, 412, 90, 3630, 4312, 3973, 3643, 10468	2058	65	12971	1.8423338566195708	1.0	0.12647049181293785	0.11964037310996117
GAD_DISEASE	cardiomyopathy	14	0.5235602094240838	0.010757879902465824	4277, 3123, 3077, 183, 3119, 3117, 3115, 3113, 1829, 5788, 1824, 4879, 4803, 1636	2058	42	12971	2.1009070294784578	1.0	0.1283390435997984	0.12140801257866773
GAD_DISEASE	Arthritis, Rheumatoid	39	1.4584891548242334	0.010802312504613467	4153, 5444, 3123, 3122, 3560, 3383, 1437, 124626, 3559, 3119, 3458, 3117, 3115, 3554, 6649, 958, 7099, 919, 9378, 5054, 7133, 6366, 7412, 65217, 1470, 3109, 3108, 3107, 3569, 1302, 115352, 2215, 2214, 3586, 4312, 4313, 1826, 4855, 55937	2058	166	12971	1.480759773789034	1.0	0.12867266754733175	0.12172361895442492
GAD_DISEASE	Coronary Artery Disease|Myocardial Infarction	11	0.4113687359760658	0.010874117862789212	929, 5054, 335, 5444, 5972, 183, 3383, 6649, 7804, 1071, 1636	2058	29	12971	2.390687309406521	1.0	0.12933083254160563	0.12234623933293433
GAD_DISEASE	Lipid Metabolism Disorders	8	0.2991772625280479	0.011183744986015298	1952, 3990, 4023, 5444, 148113, 4547, 6272, 27329	2058	17	12971	2.965986394557823	1.0	0.1322084467787043	0.12506844619761737
GAD_DISEASE	Diabetic Nephropathies|Diabetic Nephropathy	8	0.2991772625280479	0.011183744986015298	84735, 6352, 83872, 26585, 3075, 183, 1636, 197	2058	17	12971	2.965986394557823	1.0	0.1322084467787043	0.12506844619761737
GAD_DISEASE	intrauterine growth	8	0.2991772625280479	0.011183744986015298	5054, 2688, 2147, 2157, 4313, 2153, 3482, 4318	2058	17	12971	2.965986394557823	1.0	0.1322084467787043	0.12506844619761737
GAD_DISEASE	nicotine dependence	8	0.2991772625280479	0.011183744986015298	9378, 4915, 1138, 1136, 885, 4684, 1143, 1142	2058	17	12971	2.965986394557823	1.0	0.1322084467787043	0.12506844619761737
GAD_DISEASE	alcohol consumption	32	1.1967090501121915	0.011218268194623075	3060, 5020, 5443, 1141, 51083, 3359, 1137, 2742, 2741, 2564, 2905, 3952, 2903, 4803, 5173, 9177, 6863, 5179, 2562, 2561, 2560, 1394, 1393, 1392, 2559, 4915, 2555, 885, 5368, 55879, 4852, 9607	2058	130	12971	1.5514390371533229	1.0	0.1324162351552639	0.12526501283180327
GAD_DISEASE	Inflammation	21	0.7853403141361256	0.011294945878289853	6352, 7850, 7941, 64478, 3123, 9180, 25797, 7040, 341, 3559, 3569, 1842, 3458, 3557, 3601, 1401, 3586, 7018, 4049, 56889, 1009	2058	75	12971	1.7647619047619048	1.0	0.13312022185966352	0.1259309802900733
GAD_DISEASE	Autoimmune Diseases	10	0.3739715781600598	0.011376972886503488	919, 3119, 3107, 3106, 2215, 11181, 3117, 3105, 3123, 10666	2058	25	12971	2.52108843537415	1.0	0.1336837084738921	0.12646403545418614
GAD_DISEASE	Brain Neoplasms|Glioblastoma	10	0.3739715781600598	0.011376972886503488	3107, 1116, 3106, 3105, 1950, 5156, 3566, 3565, 3596, 1956	2058	25	12971	2.52108843537415	1.0	0.1336837084738921	0.12646403545418614
GAD_DISEASE	Biliary Tract Neoplasms|Inflammation	9	0.3365744203440539	0.01155825078071188	3569, 3567, 4353, 3576, 3565, 3586, 7412, 3596, 7040	2058	21	12971	2.7011661807580176	1.0	0.13560986726799193	0.12828617082736068
GAD_DISEASE	renal disease, end stage	6	0.22438294689603588	0.012494553796187649	3119, 3117, 3123, 846, 183, 1636	2058	10	12971	3.7816326530612243	1.0	0.14400065392833375	0.13622380776020515
GAD_DISEASE	arthritis; diabetes, type 1; pregnancy loss, recurrent; juvenile arthritis; pemphigus; IL-1RI	6	0.22438294689603588	0.012494553796187649	3558, 3458, 3554, 3565, 3586, 7040	2058	10	12971	3.7816326530612243	1.0	0.14400065392833375	0.13622380776020515
GAD_DISEASE	IgE levels	6	0.22438294689603588	0.012494553796187649	929, 3559, 3566, 3565, 3596, 3593	2058	10	12971	3.7816326530612243	1.0	0.14400065392833375	0.13622380776020515
GAD_DISEASE	Eczema	6	0.22438294689603588	0.012494553796187649	2207, 2205, 5650, 3566, 386653, 11005	2058	10	12971	3.7816326530612243	1.0	0.14400065392833375	0.13622380776020515
GAD_DISEASE	Alzheimer's disease; Parkinson's disease	6	0.22438294689603588	0.012494553796187649	6352, 348, 4312, 6347, 4314, 3383	2058	10	12971	3.7816326530612243	1.0	0.14400065392833375	0.13622380776020515
GAD_DISEASE	Obesity|Vascular Diseases	6	0.22438294689603588	0.012494553796187649	5054, 5444, 9370, 4314, 183, 1636	2058	10	12971	3.7816326530612243	1.0	0.14400065392833375	0.13622380776020515
GAD_DISEASE	Uveitis, Anterior	6	0.22438294689603588	0.012494553796187649	3569, 6352, 3557, 3586, 6347, 3383	2058	10	12971	3.7816326530612243	1.0	0.14400065392833375	0.13622380776020515
GAD_DISEASE	natural antibodies	6	0.22438294689603588	0.012494553796187649	177, 3106, 3117, 3105, 3123, 629	2058	10	12971	3.7816326530612243	1.0	0.14400065392833375	0.13622380776020515
GAD_DISEASE	leishmaniasis, cutaneous	6	0.22438294689603588	0.012494553796187649	3569, 3458, 3565, 3586, 4049, 7097	2058	10	12971	3.7816326530612243	1.0	0.14400065392833375	0.13622380776020515
GAD_DISEASE	berylliosis	6	0.22438294689603588	0.012494553796187649	3119, 3117, 3115, 3113, 3123, 7040	2058	10	12971	3.7816326530612243	1.0	0.14400065392833375	0.13622380776020515
GAD_DISEASE	left ventricular remodeling	6	0.22438294689603588	0.012494553796187649	4312, 4313, 4314, 183, 4318, 1636	2058	10	12971	3.7816326530612243	1.0	0.14400065392833375	0.13622380776020515
GAD_DISEASE	paratyphoid feber typhoid fever	6	0.22438294689603588	0.012494553796187649	7132, 3459, 3458, 1401, 3554, 3593	2058	10	12971	3.7816326530612243	1.0	0.14400065392833375	0.13622380776020515
GAD_DISEASE	Insulin Resistance	38	1.4210919970082274	0.013446055211641921	51738, 64111, 5122, 7367, 7366, 5101, 64478, 5444, 23544, 23105, 197, 57689, 3479, 2048, 238, 338, 3630, 57829, 3952, 11148, 64094, 1636, 3990, 4023, 9370, 3077, 183, 3569, 102, 345, 80059, 22918, 56729, 4852, 3643, 10562, 2619, 10223	2058	163	12971	1.4693460206168356	1.0	0.14706932576762743	0.13912675404073482
GAD_DISEASE	Coronary Restenosis|Coronary Stenosis|Diabetes Complications	4	0.14958863126402394	0.014040659972184549	5054, 2147, 2155, 2153	2058	4	12971	6.302721088435374	1.0	0.14706932576762743	0.13912675404073482
GAD_DISEASE	cholesterol; cholesterol, HDL; triglycerides; cholesterol, LDL; lipoprotein	4	0.14958863126402394	0.014040659972184549	337, 348, 350, 1636	2058	4	12971	6.302721088435374	1.0	0.14706932576762743	0.13912675404073482
GAD_DISEASE	Antiphospholipid Syndrome|Arteriosclerosis|Lupus Erythematosus, Systemic|Thrombosis	4	0.14958863126402394	0.014040659972184549	2811, 3690, 3673, 3674	2058	4	12971	6.302721088435374	1.0	0.14706932576762743	0.13912675404073482
GAD_DISEASE	Tuberculosis, Osteoarticular	4	0.14958863126402394	0.014040659972184549	3119, 3106, 3105, 3123	2058	4	12971	6.302721088435374	1.0	0.14706932576762743	0.13912675404073482
GAD_DISEASE	Penile Induration|Peyronie Disease	4	0.14958863126402394	0.014040659972184549	3107, 3106, 3105, 7040	2058	4	12971	6.302721088435374	1.0	0.14706932576762743	0.13912675404073482
GAD_DISEASE	Hepatitis C, Chronic|Substance-Related Disorders|Viremia	4	0.14958863126402394	0.014040659972184549	3804, 3119, 3107, 3123	2058	4	12971	6.302721088435374	1.0	0.14706932576762743	0.13912675404073482
GAD_DISEASE	thromboembolism, venous; protein C	4	0.14958863126402394	0.014040659972184549	2157, 2153, 5624, 10544	2058	4	12971	6.302721088435374	1.0	0.14706932576762743	0.13912675404073482
GAD_DISEASE	Cardiovascular Diseases|Thrombosis	4	0.14958863126402394	0.014040659972184549	7056, 2153, 5624, 3383	2058	4	12971	6.302721088435374	1.0	0.14706932576762743	0.13912675404073482
GAD_DISEASE	Autoimmune Diseases|Cholangitis, Sclerosing	4	0.14958863126402394	0.014040659972184549	3107, 3106, 3105, 3123	2058	4	12971	6.302721088435374	1.0	0.14706932576762743	0.13912675404073482
GAD_DISEASE	Leukemia|Lymphatic Diseases	4	0.14958863126402394	0.014040659972184549	3803, 3804, 3811, 3802	2058	4	12971	6.302721088435374	1.0	0.14706932576762743	0.13912675404073482
GAD_DISEASE	leukemia lymphoma	4	0.14958863126402394	0.014040659972184549	3119, 3106, 3105, 3123	2058	4	12971	6.302721088435374	1.0	0.14706932576762743	0.13912675404073482
GAD_DISEASE	Hantavirus Infections	4	0.14958863126402394	0.014040659972184549	3119, 3106, 3105, 3123	2058	4	12971	6.302721088435374	1.0	0.14706932576762743	0.13912675404073482
GAD_DISEASE	Chlamydophila Infections|Coronary Artery Disease	4	0.14958863126402394	0.014040659972184549	3106, 3105, 3123, 4049	2058	4	12971	6.302721088435374	1.0	0.14706932576762743	0.13912675404073482
GAD_DISEASE	Kidney Failure|kidney; failure	4	0.14958863126402394	0.014040659972184549	51738, 2688, 348, 1636	2058	4	12971	6.302721088435374	1.0	0.14706932576762743	0.13912675404073482
GAD_DISEASE	lung function; PAH metabolites, urinary	4	0.14958863126402394	0.014040659972184549	3117, 3949, 2993, 2638	2058	4	12971	6.302721088435374	1.0	0.14706932576762743	0.13912675404073482
GAD_DISEASE	inflammatory bowel disease; colorectal cancer; ACE activity; coronary atherosclerosis	4	0.14958863126402394	0.014040659972184549	335, 2165, 5327, 1636	2058	4	12971	6.302721088435374	1.0	0.14706932576762743	0.13912675404073482
GAD_DISEASE	cholesterol; cholesterol, HDL; cholesterol, LDL	4	0.14958863126402394	0.014040659972184549	345, 335, 4035, 337	2058	4	12971	6.302721088435374	1.0	0.14706932576762743	0.13912675404073482
GAD_DISEASE	thromboembolic disease	4	0.14958863126402394	0.014040659972184549	3690, 3673, 3077, 2153	2058	4	12971	6.302721088435374	1.0	0.14706932576762743	0.13912675404073482
GAD_DISEASE	Epidermal Necrolysis, Toxic|Stevens-Johnson Syndrome|Toxic Epidermal Necrolysis	4	0.14958863126402394	0.014040659972184549	3107, 3106, 3105, 3123	2058	4	12971	6.302721088435374	1.0	0.14706932576762743	0.13912675404073482
GAD_DISEASE	Dermatitis|Drug Hypersensitivity	4	0.14958863126402394	0.014040659972184549	3119, 3106, 3117, 3123	2058	4	12971	6.302721088435374	1.0	0.14706932576762743	0.13912675404073482
GAD_DISEASE	Hypersensitivity|Skin Diseases	4	0.14958863126402394	0.014040659972184549	3107, 3106, 3105, 3123	2058	4	12971	6.302721088435374	1.0	0.14706932576762743	0.13912675404073482
GAD_DISEASE	herpes-associated recurrent lymphocytic meningitis	4	0.14958863126402394	0.014040659972184549	3106, 4153, 3105, 3123	2058	4	12971	6.302721088435374	1.0	0.14706932576762743	0.13912675404073482
GAD_DISEASE	hepatosplenic schistosomiasis japonica	4	0.14958863126402394	0.014040659972184549	3119, 3117, 3113, 3123	2058	4	12971	6.302721088435374	1.0	0.14706932576762743	0.13912675404073482
GAD_DISEASE	cholesterol; coronary heart disease; lipoproteins	4	0.14958863126402394	0.014040659972184549	341, 344, 348, 4018	2058	4	12971	6.302721088435374	1.0	0.14706932576762743	0.13912675404073482
GAD_DISEASE	Fam hyperbetalipoproteinaemia|Hyperlipoproteinemia Type II	4	0.14958863126402394	0.014040659972184549	3949, 348, 338, 255738	2058	4	12971	6.302721088435374	1.0	0.14706932576762743	0.13912675404073482
GAD_DISEASE	Acquired Immunodeficiency Syndrome|Tuberculosis, Pulmonary	4	0.14958863126402394	0.014040659972184549	3119, 3106, 3105, 3123	2058	4	12971	6.302721088435374	1.0	0.14706932576762743	0.13912675404073482
GAD_DISEASE	Anemia|Kidney Diseases|Red-Cell Aplasia, Pure	4	0.14958863126402394	0.014040659972184549	3119, 3106, 3105, 3123	2058	4	12971	6.302721088435374	1.0	0.14706932576762743	0.13912675404073482
GAD_DISEASE	Alzheimer's disease; triglycerides; atherosclerosis, coronary	4	0.14958863126402394	0.014040659972184549	345, 335, 348, 338	2058	4	12971	6.302721088435374	1.0	0.14706932576762743	0.13912675404073482
GAD_DISEASE	HIV; sclerosis, systemic	4	0.14958863126402394	0.014040659972184549	3119, 3117, 3127, 3123	2058	4	12971	6.302721088435374	1.0	0.14706932576762743	0.13912675404073482
GAD_DISEASE	myocardial infarction; stroke, ischemic	4	0.14958863126402394	0.014040659972184549	7450, 3673, 3674, 3688	2058	4	12971	6.302721088435374	1.0	0.14706932576762743	0.13912675404073482
GAD_DISEASE	alcohol withdrawal alcoholism	4	0.14958863126402394	0.014040659972184549	2559, 2554, 2561, 2560	2058	4	12971	6.302721088435374	1.0	0.14706932576762743	0.13912675404073482
GAD_DISEASE	adenoviral infection and decreased lung function	4	0.14958863126402394	0.014040659972184549	1525, 3106, 3105, 3693	2058	4	12971	6.302721088435374	1.0	0.14706932576762743	0.13912675404073482
GAD_DISEASE	atherosclerosis, coronary cholesterol, HDL triglycerides	4	0.14958863126402394	0.014040659972184549	3990, 4023, 5444, 1071	2058	4	12971	6.302721088435374	1.0	0.14706932576762743	0.13912675404073482
GAD_DISEASE	vaso-occlusive crisis	4	0.14958863126402394	0.014040659972184549	2811, 3690, 3673, 3674	2058	4	12971	6.302721088435374	1.0	0.14706932576762743	0.13912675404073482
GAD_DISEASE	diabetes, type 2; alveolitis, extrinsic allergic	4	0.14958863126402394	0.014040659972184549	3119, 3106, 3105, 3123	2058	4	12971	6.302721088435374	1.0	0.14706932576762743	0.13912675404073482
GAD_DISEASE	alpha 1-Antitrypsin Deficiency|Wegener Granulomatosis	4	0.14958863126402394	0.014040659972184549	12, 5104, 866, 390502	2058	4	12971	6.302721088435374	1.0	0.14706932576762743	0.13912675404073482
GAD_DISEASE	Drug Toxicity|Epidermal Necrolysis, Toxic|Stevens-Johnson Syndrome|Toxic Epidermal Necrolysis	4	0.14958863126402394	0.014040659972184549	3107, 3106, 3105, 3123	2058	4	12971	6.302721088435374	1.0	0.14706932576762743	0.13912675404073482
GAD_DISEASE	Alzheimer's disease; chronic obstructive pulmonary disease/COPD	4	0.14958863126402394	0.014040659972184549	5265, 348, 7018, 2638	2058	4	12971	6.302721088435374	1.0	0.14706932576762743	0.13912675404073482
GAD_DISEASE	Cyclophosphamide	4	0.14958863126402394	0.014040659972184549	3107, 3106, 3105, 3123	2058	4	12971	6.302721088435374	1.0	0.14706932576762743	0.13912675404073482
GAD_DISEASE	myositis, sporadic inclusion-body	4	0.14958863126402394	0.014040659972184549	3119, 3106, 3105, 3123	2058	4	12971	6.302721088435374	1.0	0.14706932576762743	0.13912675404073482
GAD_DISEASE	cytomegalovirus	4	0.14958863126402394	0.014040659972184549	3569, 3458, 3586, 7097	2058	4	12971	6.302721088435374	1.0	0.14706932576762743	0.13912675404073482
GAD_DISEASE	Abortion, Habitual|Activated Protein C Resistance	4	0.14958863126402394	0.014040659972184549	2147, 2157, 2153, 5627	2058	4	12971	6.302721088435374	1.0	0.14706932576762743	0.13912675404073482
GAD_DISEASE	Degenerative arthropathy |Hip Fractures|Osteoarthritis|Osteoarthritis, Hip|Osteoarthritis, Knee|Osteoporosis	4	0.14958863126402394	0.014040659972184549	4040, 4041, 2487, 50964	2058	4	12971	6.302721088435374	1.0	0.14706932576762743	0.13912675404073482
GAD_DISEASE	pulmonary hypertension; thrombosis, deep vein; pulmonary thromboembolism	4	0.14958863126402394	0.014040659972184549	3106, 3105, 3115, 3123	2058	4	12971	6.302721088435374	1.0	0.14706932576762743	0.13912675404073482
GAD_DISEASE	hemolytic uremic syndrome	4	0.14958863126402394	0.014040659972184549	3426, 4179, 81494, 3075	2058	4	12971	6.302721088435374	1.0	0.14706932576762743	0.13912675404073482
GAD_DISEASE	HLA genes	4	0.14958863126402394	0.014040659972184549	3119, 3106, 3105, 3123	2058	4	12971	6.302721088435374	1.0	0.14706932576762743	0.13912675404073482
GAD_DISEASE	pelvic inflammatory disease	4	0.14958863126402394	0.014040659972184549	3119, 3117, 6387, 6347	2058	4	12971	6.302721088435374	1.0	0.14706932576762743	0.13912675404073482
GAD_DISEASE	Graft Occlusion, Vascular|Kidney Failure, Chronic|Thrombosis	4	0.14958863126402394	0.014040659972184549	3690, 3673, 3674, 2815	2058	4	12971	6.302721088435374	1.0	0.14706932576762743	0.13912675404073482
GAD_DISEASE	Diabetes Mellitus|Hepatitis C|Liver Diseases	4	0.14958863126402394	0.014040659972184549	3119, 3107, 3127, 3123	2058	4	12971	6.302721088435374	1.0	0.14706932576762743	0.13912675404073482
GAD_DISEASE	Coronary Artery Disease|Coronary Stenosis	4	0.14958863126402394	0.014040659972184549	5444, 338, 1071, 1636	2058	4	12971	6.302721088435374	1.0	0.14706932576762743	0.13912675404073482
GAD_DISEASE	Complex Regional Pain Syndromes|Dystonia|	4	0.14958863126402394	0.014040659972184549	3119, 3106, 3105, 3123	2058	4	12971	6.302721088435374	1.0	0.14706932576762743	0.13912675404073482
GAD_DISEASE	Drug Hypersensitivity|HIV Infections	4	0.14958863126402394	0.014040659972184549	3119, 3107, 3106, 3123	2058	4	12971	6.302721088435374	1.0	0.14706932576762743	0.13912675404073482
GAD_DISEASE	Adenoma|Colonic Polyps|Colorectal Neoplasms|Hyperplasia	4	0.14958863126402394	0.014040659972184549	2688, 3479, 3486, 3480	2058	4	12971	6.302721088435374	1.0	0.14706932576762743	0.13912675404073482
GAD_DISEASE	stroke, ischemic; stroke, hemorrhagic	4	0.14958863126402394	0.014040659972184549	2147, 335, 2153, 1636	2058	4	12971	6.302721088435374	1.0	0.14706932576762743	0.13912675404073482
GAD_DISEASE	encephalomyelitis	4	0.14958863126402394	0.014040659972184549	3119, 3117, 3113, 3123	2058	4	12971	6.302721088435374	1.0	0.14706932576762743	0.13912675404073482
GAD_DISEASE	HIV-1 viral load	4	0.14958863126402394	0.014040659972184549	7099, 7098, 54106, 7097	2058	4	12971	6.302721088435374	1.0	0.14706932576762743	0.13912675404073482
GAD_DISEASE	neuropathy, small fiber	4	0.14958863126402394	0.014040659972184549	3119, 3106, 3105, 3123	2058	4	12971	6.302721088435374	1.0	0.14706932576762743	0.13912675404073482
GAD_DISEASE	Heart Failure, Systolic	4	0.14958863126402394	0.014040659972184549	4313, 183, 4879, 1636	2058	4	12971	6.302721088435374	1.0	0.14706932576762743	0.13912675404073482
GAD_DISEASE	endometriosis; adenomyosis	4	0.14958863126402394	0.014040659972184549	3117, 3123, 4312, 4314	2058	4	12971	6.302721088435374	1.0	0.14706932576762743	0.13912675404073482
GAD_DISEASE	Pigeon breeders disease	4	0.14958863126402394	0.014040659972184549	3119, 3106, 3105, 3123	2058	4	12971	6.302721088435374	1.0	0.14706932576762743	0.13912675404073482
GAD_DISEASE	Carotid Artery, Internal, Dissection|	4	0.14958863126402394	0.014040659972184549	4321, 4312, 4314, 4318	2058	4	12971	6.302721088435374	1.0	0.14706932576762743	0.13912675404073482
GAD_DISEASE	coronary artery stent thrombosis	4	0.14958863126402394	0.014040659972184549	2811, 3690, 3673, 3674	2058	4	12971	6.302721088435374	1.0	0.14706932576762743	0.13912675404073482
GAD_DISEASE	Eye Infections, Fungal|Fungal eye infections|Histoplasmosis|Neovascularization, Pathologic	4	0.14958863126402394	0.014040659972184549	3106, 3117, 3105, 3123	2058	4	12971	6.302721088435374	1.0	0.14706932576762743	0.13912675404073482
GAD_DISEASE	Aspergillosis|	4	0.14958863126402394	0.014040659972184549	7099, 7098, 54106, 7097	2058	4	12971	6.302721088435374	1.0	0.14706932576762743	0.13912675404073482
GAD_DISEASE	hepatitis B and C virus infection	4	0.14958863126402394	0.014040659972184549	3558, 3458, 3565, 3586	2058	4	12971	6.302721088435374	1.0	0.14706932576762743	0.13912675404073482
GAD_DISEASE	Lung Diseases|Resp distress syndrome neonatal|Respiratory Distress Syndrome, Newborn	4	0.14958863126402394	0.014040659972184549	6441, 653509, 729238, 6439	2058	4	12971	6.302721088435374	1.0	0.14706932576762743	0.13912675404073482
GAD_DISEASE	Paraneoplastic Syndromes, Nervous System|Small cell carcinoma of lung|Small Cell Lung Carcinoma	4	0.14958863126402394	0.014040659972184549	3119, 3106, 3105, 3123	2058	4	12971	6.302721088435374	1.0	0.14706932576762743	0.13912675404073482
GAD_DISEASE	liver cancer	15	0.5609573672400897	0.014371718871784553	7364, 4353, 7366, 3077, 7040, 3569, 3458, 3557, 54600, 54577, 54576, 3586, 54575, 54659, 54657	2058	48	12971	1.9696003401360542	1.0	0.1496642715854136	0.14158155817243118
GAD_DISEASE	hemophilia	5	0.1869857890800299	0.014748078976294914	3119, 2157, 3565, 3586, 3123	2058	7	12971	4.501943634596696	1.0	0.1496642715854136	0.14158155817243118
GAD_DISEASE	urinary tract infection	5	0.1869857890800299	0.014748078976294914	2215, 2214, 4049, 1636, 7096	2058	7	12971	4.501943634596696	1.0	0.1496642715854136	0.14158155817243118
GAD_DISEASE	Endotoxemia	5	0.1869857890800299	0.014748078976294914	7099, 3569, 3458, 3586, 2153	2058	7	12971	4.501943634596696	1.0	0.1496642715854136	0.14158155817243118
GAD_DISEASE	t-PA and PAI-1 levels	5	0.1869857890800299	0.014748078976294914	5054, 5972, 5327, 183, 1636	2058	7	12971	4.501943634596696	1.0	0.1496642715854136	0.14158155817243118
GAD_DISEASE	Thromboembolism	5	0.1869857890800299	0.014748078976294914	2811, 2147, 2153, 4018, 1636	2058	7	12971	4.501943634596696	1.0	0.1496642715854136	0.14158155817243118
GAD_DISEASE	Ventricular Dysfunction	5	0.1869857890800299	0.014748078976294914	4880, 4882, 4883, 4878, 4879	2058	7	12971	4.501943634596696	1.0	0.1496642715854136	0.14158155817243118
GAD_DISEASE	Diabetes, Gestational|Gestational diabetes mellitus	5	0.1869857890800299	0.014748078976294914	177, 51738, 3586, 4049, 3077	2058	7	12971	4.501943634596696	1.0	0.1496642715854136	0.14158155817243118
GAD_DISEASE	candidiasis	5	0.1869857890800299	0.014748078976294914	1118, 2215, 4153, 2214, 3565	2058	7	12971	4.501943634596696	1.0	0.1496642715854136	0.14158155817243118
GAD_DISEASE	asthma; eczema; allergic disease	5	0.1869857890800299	0.014748078976294914	3569, 3558, 3565, 3586, 4049	2058	7	12971	4.501943634596696	1.0	0.1496642715854136	0.14158155817243118
GAD_DISEASE	atherothrombosis	5	0.1869857890800299	0.014748078976294914	7099, 3119, 3117, 3123, 2161	2058	7	12971	4.501943634596696	1.0	0.1496642715854136	0.14158155817243118
GAD_DISEASE	G6PD deficiency	5	0.1869857890800299	0.014748078976294914	3569, 3458, 3586, 54658, 7040	2058	7	12971	4.501943634596696	1.0	0.1496642715854136	0.14158155817243118
GAD_DISEASE	multiple epiphyseal dysplasia	5	0.1869857890800299	0.014748078976294914	1311, 1299, 1298, 1297, 4148	2058	7	12971	4.501943634596696	1.0	0.1496642715854136	0.14158155817243118
GAD_DISEASE	musculoskeletal pain	5	0.1869857890800299	0.014748078976294914	5443, 866, 1394, 1393, 1392	2058	7	12971	4.501943634596696	1.0	0.1496642715854136	0.14158155817243118
GAD_DISEASE	Celiac Disease|Diabetes Mellitus, Insulin-Dependent|Diabetes Mellitus, Type 1	5	0.1869857890800299	0.014748078976294914	3119, 3106, 3117, 3105, 100507436	2058	7	12971	4.501943634596696	1.0	0.1496642715854136	0.14158155817243118
GAD_DISEASE	rheumatic fever	5	0.1869857890800299	0.014748078976294914	3119, 2215, 3117, 3123, 7097	2058	7	12971	4.501943634596696	1.0	0.1496642715854136	0.14158155817243118
GAD_DISEASE	diffuse panbonchiolitis	5	0.1869857890800299	0.014748078976294914	3106, 3105, 3127, 3123, 3122	2058	7	12971	4.501943634596696	1.0	0.1496642715854136	0.14158155817243118
GAD_DISEASE	trypanosomiasis	5	0.1869857890800299	0.014748078976294914	3569, 3458, 3576, 3565, 3586	2058	7	12971	4.501943634596696	1.0	0.1496642715854136	0.14158155817243118
GAD_DISEASE	Chagas Cardiomyopathy|Chagas Disease	5	0.1869857890800299	0.014748078976294914	3569, 3106, 3458, 3105, 3123	2058	7	12971	4.501943634596696	1.0	0.1496642715854136	0.14158155817243118
GAD_DISEASE	Diabetes mellitus type II|Diabetes Mellitus, Type 2|Diabetic Nephropathies|Diabetic Nephropathy	5	0.1869857890800299	0.014748078976294914	84735, 3586, 348, 7040, 1636	2058	7	12971	4.501943634596696	1.0	0.1496642715854136	0.14158155817243118
GAD_DISEASE	Abortion, Habitual|Abruptio Placentae|PLACENTA ABRUPTIO	5	0.1869857890800299	0.014748078976294914	3119, 3106, 3105, 3127, 3123	2058	7	12971	4.501943634596696	1.0	0.1496642715854136	0.14158155817243118
GAD_DISEASE	myocardial infarction; stroke	5	0.1869857890800299	0.014748078976294914	10855, 3690, 5054, 3673, 3674	2058	7	12971	4.501943634596696	1.0	0.1496642715854136	0.14158155817243118
GAD_DISEASE	Thrombosis|Venous Thrombosis	5	0.1869857890800299	0.014748078976294914	2147, 6401, 6402, 2153, 6404	2058	7	12971	4.501943634596696	1.0	0.1496642715854136	0.14158155817243118
GAD_DISEASE	Hypertension|Precursor Cell Lymphoblastic Leukemia-Lymphoma	5	0.1869857890800299	0.014748078976294914	632, 26047, 249, 338, 1394	2058	7	12971	4.501943634596696	1.0	0.1496642715854136	0.14158155817243118
GAD_DISEASE	Cholesterol, HDL	87	3.2535527299925207	0.01481726973484462	9388, 64478, 10371, 64116, 9180, 2195, 351, 2668, 5819, 2147, 799, 55800, 51129, 114815, 9353, 53905, 5352, 4023, 64123, 6401, 9358, 1908, 65217, 43847, 1075, 2042, 1071, 145581, 1668, 57633, 27098, 2, 885, 341640, 5789, 4018, 53832, 80031, 157310, 9508, 5360, 64174, 135228, 9723, 5444, 2891, 6092, 221981, 169044, 133, 1117, 84824, 335, 84466, 2321, 2200, 5797, 338, 9957, 10076, 137970, 4547, 393…	2058	434	12971	1.2634486974513308	1.0	0.15017139521151213	0.14206129426714842
GAD_DISEASE	Dental Caries	7	0.2617801047120419	0.01501940111342742	265, 3119, 4153, 258, 4057, 3123, 80834	2058	14	12971	3.151360544217687	1.0	0.15143432296815723	0.14325601681349096
GAD_DISEASE	HIV infection	7	0.2617801047120419	0.01501940111342742	3119, 6352, 3106, 3105, 6387, 3123, 3122	2058	14	12971	3.151360544217687	1.0	0.15143432296815723	0.14325601681349096
GAD_DISEASE	muscle testing	7	0.2617801047120419	0.01501940111342742	3479, 3486, 2660, 1271, 590, 3481, 1636	2058	14	12971	3.151360544217687	1.0	0.15143432296815723	0.14325601681349096
GAD_DISEASE	Total IgE	7	0.2617801047120419	0.01501940111342742	929, 1215, 3554, 3565, 3597, 3123, 7040	2058	14	12971	3.151360544217687	1.0	0.15143432296815723	0.14325601681349096
GAD_DISEASE	BMI- Edema rosiglitazone or pioglitazone	27	1.0097232610321616	0.015055742930016602	9388, 51738, 8513, 5443, 5444, 7040, 3479, 2641, 337, 3630, 4547, 3931, 1636, 7010, 3791, 3990, 4023, 7039, 1394, 1392, 284, 1071, 285, 885, 56729, 3643, 3988	2058	107	12971	1.590406255960328	1.0	0.1516051227514816	0.1434175924467561
GAD_DISEASE	Arteries	37	1.3836948391922212	0.015188777360447048	9568, 129080, 147372, 3916, 60676, 10913, 124842, 1278, 2047, 92737, 4345, 64094, 10850, 114815, 7299, 5274, 11096, 136227, 1908, 2066, 1272, 1271, 1071, 285, 3490, 1005, 2555, 2554, 56884, 2917, 55118, 151056, 5789, 946, 219527, 2912, 10863	2058	159	12971	1.4666709451076028	1.0	0.15274788454894883	0.14449863867236112
GAD_DISEASE	Chronic ulcerative colitis|Colitis, Ulcerative	9	0.3365744203440539	0.015688114396149644	3106, 3557, 4023, 3554, 100507436, 3586, 3123, 54106, 7040	2058	22	12971	2.5783858998144713	1.0	0.1575667427911482	0.14905725143488197
GAD_DISEASE	Fredrickson hyperlipoproteinemia	8	0.2991772625280479	0.01583980822112758	3949, 345, 3990, 4023, 348, 338, 148113, 27329	2058	18	12971	2.8012093726379437	1.0	0.1588860865723888	0.1503053432228178
GAD_DISEASE	attention deficit disorder conduct disorder oppositional defiant disorder	17	0.6357516828721017	0.016006183739532012	7252, 5020, 6462, 5179, 2562, 2560, 1392, 2559, 213, 885, 2554, 2047, 920, 348, 3630, 3952, 925	2058	58	12971	1.8473492845414026	1.0	0.16034912787269634	0.15168937205464184
GAD_DISEASE	mood disorders	14	0.5235602094240838	0.016126267190475774	551, 3569, 4916, 3458, 3557, 885, 2554, 3586, 348, 6347, 1906, 2913, 2912, 1636	2058	44	12971	2.0054112554112553	1.0	0.16134526482250663	0.15263171199999606
GAD_DISEASE	breast cancer	101	3.777112939416604	0.018535982726941798	3082, 3123, 3486, 3002, 3485, 2153, 3484, 7040, 3482, 3481, 3480, 3119, 3117, 3479, 2147, 4049, 999, 6868, 4582, 9635, 5795, 4586, 3491, 4060, 3488, 920, 22918, 4853, 4353, 5444, 93210, 3383, 3814, 1634, 1755, 2205, 2688, 3817, 3818, 412, 54658, 4588, 5799, 3655, 7077, 7078, 3791, 6387, 9379, 5730, 9370, 2064, 2734, 2335, 2214, 170692, 9806, 7087, 7364, 92304, 4254, 3557, 3675, 3952, 7099, 7132, …	2058	518	12971	1.2289089380926115	1.0	0.18521760745309873	0.17521481370531172
GAD_DISEASE	Coronary Disease|Coronary heart disease|Myocardial Infarction	23	0.8601346297681376	0.019848371840881302	327657, 3682, 6387, 5444, 375056, 2153, 58496, 3075, 23105, 6272, 1952, 3949, 2204, 114770, 2147, 127943, 3586, 1991, 348, 338, 4018, 255738, 1636	2058	89	12971	1.628793090269816	1.0	0.19637552256196453	0.1857701385689841
GAD_DISEASE	Wegener Granulomatosis	6	0.22438294689603588	0.019954205901484494	2205, 5054, 3115, 3586, 7040, 1636	2058	11	12971	3.437847866419295	1.0	0.19637552256196453	0.1857701385689841
GAD_DISEASE	Kidney Calculi	6	0.22438294689603588	0.019954205901484494	6696, 2147, 259, 7369, 846, 7031	2058	11	12971	3.437847866419295	1.0	0.19637552256196453	0.1857701385689841
GAD_DISEASE	heart transplant	6	0.22438294689603588	0.019954205901484494	3569, 3458, 3586, 3002, 943, 7040	2058	11	12971	3.437847866419295	1.0	0.19637552256196453	0.1857701385689841
GAD_DISEASE	IgA Deficiency	6	0.22438294689603588	0.019954205901484494	3569, 3106, 3117, 3105, 3586, 3123	2058	11	12971	3.437847866419295	1.0	0.19637552256196453	0.1857701385689841
GAD_DISEASE	Cardiovascular Diseases|Inflammation	6	0.22438294689603588	0.019954205901484494	51738, 3569, 3458, 1401, 348, 5743	2058	11	12971	3.437847866419295	1.0	0.19637552256196453	0.1857701385689841
GAD_DISEASE	Myopia, Degenerative	6	0.22438294689603588	0.019954205901484494	1833, 3082, 1634, 1277, 7040, 4060	2058	11	12971	3.437847866419295	1.0	0.19637552256196453	0.1857701385689841
GAD_DISEASE	Dementia, Vascular	6	0.22438294689603588	0.019954205901484494	5054, 348, 5621, 183, 3383, 1636	2058	11	12971	3.437847866419295	1.0	0.19637552256196453	0.1857701385689841
GAD_DISEASE	subacute sclerosing panencephalitis	6	0.22438294689603588	0.019954205901484494	7098, 29126, 941, 8764, 942, 80380	2058	11	12971	3.437847866419295	1.0	0.19637552256196453	0.1857701385689841
GAD_DISEASE	Pain, Postoperative|Radius Fractures|Reflex Sympathetic Dystrophy	6	0.22438294689603588	0.019954205901484494	3569, 796, 6863, 4852, 7040, 1636	2058	11	12971	3.437847866419295	1.0	0.19637552256196453	0.1857701385689841
GAD_DISEASE	Osteonecrosis|Precursor Cell Lymphoblastic Leukemia-Lymphoma	6	0.22438294689603588	0.019954205901484494	4041, 5054, 632, 5741, 5745, 54	2058	11	12971	3.437847866419295	1.0	0.19637552256196453	0.1857701385689841
GAD_DISEASE	Familial Mediterranean Fever	6	0.22438294689603588	0.019954205901484494	7132, 3119, 6288, 2147, 3123, 2153	2058	11	12971	3.437847866419295	1.0	0.19637552256196453	0.1857701385689841
GAD_DISEASE	Lipids	37	1.3836948391922212	0.020058432104385026	135228, 23705, 9423, 64478, 5444, 23544, 350, 8492, 10516, 150677, 335, 336, 337, 338, 5314, 5754, 9378, 4064, 91584, 3990, 4023, 5179, 4685, 1908, 157869, 1071, 345, 85445, 347, 29851, 348, 85301, 5789, 50863, 1946, 157310, 219527	2058	162	12971	1.4395103720500546	1.0	0.19715294146372905	0.18650557247247057
GAD_DISEASE	warfarin sensitivity	8	0.2991772625280479	0.021718568830721798	2159, 2147, 348, 2155, 5005, 8858, 813, 5624	2058	19	12971	2.6537773003938416	1.0	0.21176010937060089	0.20032387106059404
GAD_DISEASE	diabetes, type 2; diabetes, type 1	8	0.2991772625280479	0.021718568830721798	3119, 3107, 3106, 3938, 3117, 3105, 3123, 9370	2058	19	12971	2.6537773003938416	1.0	0.21176010937060089	0.20032387106059404
GAD_DISEASE	Tuberculosis|Tuberculosis, Pulmonary	7	0.2617801047120419	0.02173427280716943	3459, 3458, 3557, 4153, 3586, 6347, 7097	2058	15	12971	2.941269841269841	1.0	0.21176010937060089	0.20032387106059404
GAD_DISEASE	hypertension, pregnancy induced	7	0.2617801047120419	0.02173427280716943	5054, 1215, 2147, 2153, 183, 2160, 1636	2058	15	12971	2.941269841269841	1.0	0.21176010937060089	0.20032387106059404
GAD_DISEASE	polycystic ovarian syndrome	7	0.2617801047120419	0.02173427280716943	5054, 2488, 9370, 3643, 2492, 10468, 1636	2058	15	12971	2.941269841269841	1.0	0.21176010937060089	0.20032387106059404
GAD_DISEASE	Varicose Ulcer	7	0.2617801047120419	0.02173427280716943	6385, 3106, 4321, 3123, 4049, 3077, 8829	2058	15	12971	2.941269841269841	1.0	0.21176010937060089	0.20032387106059404
GAD_DISEASE	hearing loss/deafness	7	0.2617801047120419	0.02173427280716943	5054, 2147, 3672, 5444, 3675, 2153, 5327	2058	15	12971	2.941269841269841	1.0	0.21176010937060089	0.20032387106059404
GAD_DISEASE	Leukemia, Lymphocytic, Chronic, B-Cell	46	1.7202692595362752	0.022517893320052752	8792, 6375, 3682, 3123, 3562, 3482, 3383, 3119, 2249, 8808, 3458, 3557, 1950, 3576, 238, 4323, 5159, 6402, 6347, 4049, 3675, 3676, 6404, 10850, 1956, 7133, 3691, 5156, 6387, 7412, 3596, 3077, 3594, 3572, 9173, 3569, 3568, 940, 3566, 29851, 3565, 3586, 348, 1906, 79827, 4318	2058	212	12971	1.367571556924657	1.0	0.21912181619289192	0.20728800426130753
GAD_DISEASE	Carcinoma, Renal Cell|Kidney Neoplasms	14	0.5235602094240838	0.023317105776063964	3486, 341, 27121, 3566, 27122, 3586, 27123, 348, 4312, 768, 999, 6424, 4314, 57715	2058	46	12971	1.9182194616977224	1.0	0.22661674693303957	0.21437816653814032
GAD_DISEASE	Body Weight	81	3.029169783096485	0.025756866653134234	4052, 7364, 64478, 7162, 4804, 26470, 2822, 1016, 3479, 116379, 799, 5858, 6947, 4803, 9037, 4064, 128861, 9358, 65217, 3574, 1075, 1271, 1071, 259197, 57633, 54600, 1300, 57795, 885, 26047, 26002, 5742, 4852, 140766, 2917, 5789, 135228, 9965, 285016, 29967, 2890, 6092, 221981, 2690, 173, 23105, 175, 387911, 79875, 79633, 4909, 54576, 503542, 2321, 5797, 338, 10076, 54657, 3973, 5955, 64093, 8829…	2058	410	12971	1.2451717272274763	1.0	0.24258362336381792	0.22948274173347097
GAD_DISEASE	Epilepsy, Temporal Lobe|	5	0.1869857890800299	0.025829226342295432	5173, 3557, 9568, 348, 5621	2058	8	12971	3.939200680272109	1.0	0.24258362336381792	0.22948274173347097
GAD_DISEASE	Fractures, Bone|Wounds and Injuries	5	0.1869857890800299	0.025829226342295432	8792, 4038, 50964, 3381, 8728	2058	8	12971	3.939200680272109	1.0	0.24258362336381792	0.22948274173347097
GAD_DISEASE	Gastritis, Atrophic|Helicobacter Infections	5	0.1869857890800299	0.025829226342295432	3557, 4153, 3576, 3586, 4049	2058	8	12971	3.939200680272109	1.0	0.24258362336381792	0.22948274173347097
GAD_DISEASE	Fetal Growth Retardation|Intrauterine growth retardation	5	0.1869857890800299	0.025829226342295432	5444, 348, 338, 2153, 1636	2058	8	12971	3.939200680272109	1.0	0.24258362336381792	0.22948274173347097
GAD_DISEASE	cholesterol, HDL triglycerides	5	0.1869857890800299	0.025829226342295432	345, 4023, 335, 337, 348	2058	8	12971	3.939200680272109	1.0	0.24258362336381792	0.22948274173347097
GAD_DISEASE	asthma; candidiasis; high-altitude illness	5	0.1869857890800299	0.025829226342295432	7099, 3557, 4153, 3565, 3586	2058	8	12971	3.939200680272109	1.0	0.24258362336381792	0.22948274173347097
GAD_DISEASE	Kaposi's sarcoma	5	0.1869857890800299	0.025829226342295432	3119, 3106, 2214, 3127, 3123	2058	8	12971	3.939200680272109	1.0	0.24258362336381792	0.22948274173347097
GAD_DISEASE	IgE	5	0.1869857890800299	0.025829226342295432	929, 4254, 3566, 3596, 50615	2058	8	12971	3.939200680272109	1.0	0.24258362336381792	0.22948274173347097
GAD_DISEASE	Meningococcal Infections|Pneumococcal Infections	5	0.1869857890800299	0.025829226342295432	7099, 5054, 3557, 4153, 7097	2058	8	12971	3.939200680272109	1.0	0.24258362336381792	0.22948274173347097
GAD_DISEASE	agranulocytosis	5	0.1869857890800299	0.025829226342295432	3106, 3105, 4353, 3123, 54658	2058	8	12971	3.939200680272109	1.0	0.24258362336381792	0.22948274173347097
GAD_DISEASE	disc degeneration, intervertebral	5	0.1869857890800299	0.025829226342295432	3569, 1302, 1299, 1298, 4314	2058	8	12971	3.939200680272109	1.0	0.24258362336381792	0.22948274173347097
GAD_DISEASE	liver disease, chronic	5	0.1869857890800299	0.025829226342295432	4312, 4313, 3077, 4314, 3998	2058	8	12971	3.939200680272109	1.0	0.24258362336381792	0.22948274173347097
GAD_DISEASE	sudden cardiac arrest risk	5	0.1869857890800299	0.025829226342295432	3827, 5972, 183, 59272, 1636	2058	8	12971	3.939200680272109	1.0	0.24258362336381792	0.22948274173347097
GAD_DISEASE	nasal polyps	5	0.1869857890800299	0.025829226342295432	3119, 6352, 3117, 3565, 3123	2058	8	12971	3.939200680272109	1.0	0.24258362336381792	0.22948274173347097
GAD_DISEASE	Gastritis, Atrophic|Helicobacter Infections|Stomach Neoplasms	5	0.1869857890800299	0.025829226342295432	7099, 3119, 3117, 3123, 7097	2058	8	12971	3.939200680272109	1.0	0.24258362336381792	0.22948274173347097
GAD_DISEASE	Adenocarcinoma|Carcinoma, Squamous Cell|Esophageal Neoplasms|Lymphatic Metastasis|Neoplasm Recurrence, Local|Oesophageal neoplasm|Squamous cell carcinoma	5	0.1869857890800299	0.025829226342295432	1950, 3576, 5743, 8829, 1956	2058	8	12971	3.939200680272109	1.0	0.24258362336381792	0.22948274173347097
GAD_DISEASE	Hemophilia A	5	0.1869857890800299	0.025829226342295432	3119, 5054, 2157, 3586, 3123	2058	8	12971	3.939200680272109	1.0	0.24258362336381792	0.22948274173347097
GAD_DISEASE	Autoimmune Diseases|	5	0.1869857890800299	0.025829226342295432	3106, 3117, 3105, 3123, 4049	2058	8	12971	3.939200680272109	1.0	0.24258362336381792	0.22948274173347097
GAD_DISEASE	Carcinoma, Hepatocellular|Diabetes Complications|Diabetes Mellitus|Inflammation|Liver Neoplasms	5	0.1869857890800299	0.025829226342295432	3569, 3558, 3458, 3565, 3586	2058	8	12971	3.939200680272109	1.0	0.24258362336381792	0.22948274173347097
GAD_DISEASE	vesicoureteral reflux	5	0.1869857890800299	0.025829226342295432	3816, 3576, 7040, 7380, 1636	2058	8	12971	3.939200680272109	1.0	0.24258362336381792	0.22948274173347097
GAD_DISEASE	Vesico-Ureteral Reflux	5	0.1869857890800299	0.025829226342295432	9353, 6092, 7040, 7380, 5979	2058	8	12971	3.939200680272109	1.0	0.24258362336381792	0.22948274173347097
GAD_DISEASE	limb deficiency anomalies	5	0.1869857890800299	0.025829226342295432	5054, 6401, 3673, 4049, 4878	2058	8	12971	3.939200680272109	1.0	0.24258362336381792	0.22948274173347097
GAD_DISEASE	bleeding complications	5	0.1869857890800299	0.025829226342295432	2811, 7035, 2147, 3673, 1636	2058	8	12971	3.939200680272109	1.0	0.24258362336381792	0.22948274173347097
GAD_DISEASE	Coronary Artery Disease|Hypercholesterolemia	5	0.1869857890800299	0.025829226342295432	4023, 6401, 348, 183, 1071	2058	8	12971	3.939200680272109	1.0	0.24258362336381792	0.22948274173347097
GAD_DISEASE	bacteremia	5	0.1869857890800299	0.025829226342295432	7099, 7049, 657, 3480, 7097	2058	8	12971	3.939200680272109	1.0	0.24258362336381792	0.22948274173347097
GAD_DISEASE	Multiple Organ Failure|Multiple Trauma|Sepsis|Systemic infection	5	0.1869857890800299	0.025829226342295432	3569, 3458, 3576, 3565, 3586	2058	8	12971	3.939200680272109	1.0	0.24258362336381792	0.22948274173347097
GAD_DISEASE	allograft rejection, heart	5	0.1869857890800299	0.025829226342295432	3569, 3557, 3554, 3586, 7040	2058	8	12971	3.939200680272109	1.0	0.24258362336381792	0.22948274173347097
GAD_DISEASE	Carcinoma, Hepatocellular|LCC - Liver cell carcinoma|Liver neoplasms	11	0.4113687359760658	0.027670891192610066	3557, 5265, 3479, 54577, 3586, 3486, 3630, 3077, 3482, 3481, 3480	2058	33	12971	2.100907029478458	1.0	0.25949364664054825	0.24547952853428878
GAD_DISEASE	Exercise Test	29	1.0845175766641735	0.027696148105735504	133584, 64478, 374462, 221981, 7042, 408187, 1016, 411, 2742, 503542, 116159, 2321, 117, 8549, 10512, 11249, 50859, 7099, 11197, 4982, 65217, 345193, 1272, 1490, 1008, 1620, 3908, 1946, 4978	2058	123	12971	1.486007411094519	1.0	0.25949364664054825	0.24547952853428878
GAD_DISEASE	Precursor Cell Lymphoblastic Leukemia-Lymphoma	27	1.0097232610321616	0.029161471693852643	7048, 4353, 3123, 7040, 10855, 3559, 3558, 4049, 958, 3617, 5795, 3595, 3594, 1394, 3593, 780, 80332, 3569, 3106, 3105, 940, 3566, 941, 3565, 3586, 8836, 5743	2058	113	12971	1.5059599060863285	1.0	0.26389564389009307	0.24964379314506885
GAD_DISEASE	Carcinoma|Nasopharyngeal Neoplasms	6	0.22438294689603588	0.02982048386429255	3107, 3106, 3105, 100507436, 3586, 3134	2058	12	12971	3.151360544217687	1.0	0.26389564389009307	0.24964379314506885
GAD_DISEASE	lipid concentrations	6	0.22438294689603588	0.02982048386429255	1952, 335, 5444, 338, 6272, 27329	2058	12	12971	3.151360544217687	1.0	0.26389564389009307	0.24964379314506885
GAD_DISEASE	Cholelithiasis	6	0.22438294689603588	0.02982048386429255	3949, 100507436, 348, 338, 54658, 1071	2058	12	12971	3.151360544217687	1.0	0.26389564389009307	0.24964379314506885
GAD_DISEASE	Prion Diseases	6	0.22438294689603588	0.02982048386429255	114815, 25849, 10371, 348, 5621, 140766	2058	12	12971	3.151360544217687	1.0	0.26389564389009307	0.24964379314506885
GAD_DISEASE	Atherosclerosis|Thrombosis	6	0.22438294689603588	0.02982048386429255	5054, 2147, 2244, 2155, 2153, 5789	2058	12	12971	3.151360544217687	1.0	0.26389564389009307	0.24964379314506885
GAD_DISEASE	Diabetes mellitus type II|Diabetes Mellitus, Type 2|Diabetic Retinopathy	6	0.22438294689603588	0.02982048386429255	5176, 5654, 2056, 4049, 3077, 3383	2058	12	12971	3.151360544217687	1.0	0.26389564389009307	0.24964379314506885
GAD_DISEASE	diabetes, type 2; nephropathy in other diseases	6	0.22438294689603588	0.02982048386429255	7132, 133, 6383, 7133, 5444, 3630	2058	12	12971	3.151360544217687	1.0	0.26389564389009307	0.24964379314506885
GAD_DISEASE	coeliac disease	7	0.2617801047120419	0.03021208337511857	3119, 3558, 3458, 3117, 3123, 59067, 8807	2058	16	12971	2.7574404761904763	1.0	0.26389564389009307	0.24964379314506885
GAD_DISEASE	serum markers of iron status	7	0.2617801047120419	0.03021208337511857	696, 411, 84870, 7018, 3077, 2690, 338645	2058	16	12971	2.7574404761904763	1.0	0.26389564389009307	0.24964379314506885
GAD_DISEASE	kidney cancer	10	0.3739715781600598	0.03090203874694901	3119, 3569, 3690, 3458, 3117, 3586, 3123, 4312, 4314, 7040	2058	29	12971	2.173352099460474	1.0	0.26389564389009307	0.24964379314506885
GAD_DISEASE	Hypertension, Pulmonary|Thromboembolism|Venous Thrombosis	4	0.14958863126402394	0.03096906903598866	3106, 3105, 3115, 3123	2058	5	12971	5.042176870748299	1.0	0.26389564389009307	0.24964379314506885
GAD_DISEASE	Addison Disease|Addison's disease	4	0.14958863126402394	0.03096906903598866	3119, 3117, 100507436, 3123	2058	5	12971	5.042176870748299	1.0	0.26389564389009307	0.24964379314506885
GAD_DISEASE	arthritis lymphopenia nephritis, lupus	4	0.14958863126402394	0.03096906903598866	3557, 2215, 1401, 2214	2058	5	12971	5.042176870748299	1.0	0.26389564389009307	0.24964379314506885
GAD_DISEASE	Hyperlipoproteinemia Type III|Hypertriglyceridemia	4	0.14958863126402394	0.03096906903598866	345, 3990, 4023, 348	2058	5	12971	5.042176870748299	1.0	0.26389564389009307	0.24964379314506885
GAD_DISEASE	acute myocardial infarction	4	0.14958863126402394	0.03096906903598866	929, 7056, 2147, 2153	2058	5	12971	5.042176870748299	1.0	0.26389564389009307	0.24964379314506885
GAD_DISEASE	diabetes, latent autoimmune	4	0.14958863126402394	0.03096906903598866	3119, 3106, 3117, 3123	2058	5	12971	5.042176870748299	1.0	0.26389564389009307	0.24964379314506885
GAD_DISEASE	cancer; Gilbert syndrome	4	0.14958863126402394	0.03096906903598866	7364, 54577, 7366, 54658	2058	5	12971	5.042176870748299	1.0	0.26389564389009307	0.24964379314506885
GAD_DISEASE	familial combined hyperlipidemia	4	0.14958863126402394	0.03096906903598866	345, 4023, 348, 65217	2058	5	12971	5.042176870748299	1.0	0.26389564389009307	0.24964379314506885
GAD_DISEASE	Anemia|Malaria	4	0.14958863126402394	0.03096906903598866	4153, 3595, 3594, 3593	2058	5	12971	5.042176870748299	1.0	0.26389564389009307	0.24964379314506885
GAD_DISEASE	ovarian hyperstimulation syndrome	4	0.14958863126402394	0.03096906903598866	9210, 3973, 2153, 2492	2058	5	12971	5.042176870748299	1.0	0.26389564389009307	0.24964379314506885
GAD_DISEASE	Fractures, Bone|	4	0.14958863126402394	0.03096906903598866	7077, 249, 4313, 2260	2058	5	12971	5.042176870748299	1.0	0.26389564389009307	0.24964379314506885
GAD_DISEASE	Fatigue Syndrome, Chronic	4	0.14958863126402394	0.03096906903598866	112744, 3359, 1394, 1636	2058	5	12971	5.042176870748299	1.0	0.26389564389009307	0.24964379314506885
GAD_DISEASE	polycystic ovary syndrome; pregnancy loss, recurrent	4	0.14958863126402394	0.03096906903598866	3690, 5054, 2147, 2153	2058	5	12971	5.042176870748299	1.0	0.26389564389009307	0.24964379314506885
GAD_DISEASE	HTLV-I Infections|Paraparesis, Tropical Spastic|Tropical Spastic Paraparesis	4	0.14958863126402394	0.03096906903598866	3107, 3106, 3105, 3123	2058	5	12971	5.042176870748299	1.0	0.26389564389009307	0.24964379314506885
GAD_DISEASE	stroke, lacunar	4	0.14958863126402394	0.03096906903598866	3569, 3690, 2244, 5327	2058	5	12971	5.042176870748299	1.0	0.26389564389009307	0.24964379314506885
GAD_DISEASE	pemphigus foliaceus	4	0.14958863126402394	0.03096906903598866	3806, 3123, 1828, 3813	2058	5	12971	5.042176870748299	1.0	0.26389564389009307	0.24964379314506885
GAD_DISEASE	Lupus Erythematosus, Systemic|Seizures	4	0.14958863126402394	0.03096906903598866	3119, 2215, 2214, 3123	2058	5	12971	5.042176870748299	1.0	0.26389564389009307	0.24964379314506885
GAD_DISEASE	Lyme disease	4	0.14958863126402394	0.03096906903598866	3119, 3123, 7097, 7096	2058	5	12971	5.042176870748299	1.0	0.26389564389009307	0.24964379314506885
GAD_DISEASE	Omenn syndrome severe combined immunideficiency	4	0.14958863126402394	0.03096906903598866	3459, 3458, 3557, 3586	2058	5	12971	5.042176870748299	1.0	0.26389564389009307	0.24964379314506885
GAD_DISEASE	Chlamydia Infections|Infertility, Female	4	0.14958863126402394	0.03096906903598866	3569, 3458, 3586, 7040	2058	5	12971	5.042176870748299	1.0	0.26389564389009307	0.24964379314506885
GAD_DISEASE	aortic stenosis	4	0.14958863126402394	0.03096906903598866	3586, 2200, 4314, 1490	2058	5	12971	5.042176870748299	1.0	0.26389564389009307	0.24964379314506885
GAD_DISEASE	renal transplantation, protein secretion in	4	0.14958863126402394	0.03096906903598866	3569, 3458, 3565, 3586	2058	5	12971	5.042176870748299	1.0	0.26389564389009307	0.24964379314506885
GAD_DISEASE	cerebral amyloid angiopathy	4	0.14958863126402394	0.03096906903598866	12, 4035, 5444, 348	2058	5	12971	5.042176870748299	1.0	0.26389564389009307	0.24964379314506885
GAD_DISEASE	respiratory distress syndrome, neonatal	4	0.14958863126402394	0.03096906903598866	6441, 3576, 3586, 6439	2058	5	12971	5.042176870748299	1.0	0.26389564389009307	0.24964379314506885
GAD_DISEASE	von Willebrand Disease	4	0.14958863126402394	0.03096906903598866	7450, 3690, 2147, 2153	2058	5	12971	5.042176870748299	1.0	0.26389564389009307	0.24964379314506885
GAD_DISEASE	Cystic Fibrosis|Hypertension, Portal|Liver Cirrhosis|Liver Diseases	4	0.14958863126402394	0.03096906903598866	4153, 5265, 7040, 1636	2058	5	12971	5.042176870748299	1.0	0.26389564389009307	0.24964379314506885
GAD_DISEASE	Angina Pectoris|Coronary Artery Disease|Inflammation|Myocardial Infarction	4	0.14958863126402394	0.03096906903598866	3569, 3458, 3586, 7040	2058	5	12971	5.042176870748299	1.0	0.26389564389009307	0.24964379314506885
GAD_DISEASE	Atherosclerosis|Hypercholesterolemia	4	0.14958863126402394	0.03096906903598866	7099, 3949, 338, 1071	2058	5	12971	5.042176870748299	1.0	0.26389564389009307	0.24964379314506885
GAD_DISEASE	Dengue|Dengue Fever	4	0.14958863126402394	0.03096906903598866	3107, 3106, 3105, 3123	2058	5	12971	5.042176870748299	1.0	0.26389564389009307	0.24964379314506885
GAD_DISEASE	Hepatitis B|Hepatitis C|Reperfusion Injury	4	0.14958863126402394	0.03096906903598866	3569, 3458, 3586, 7040	2058	5	12971	5.042176870748299	1.0	0.26389564389009307	0.24964379314506885
GAD_DISEASE	cyclosporine	4	0.14958863126402394	0.03096906903598866	3569, 3558, 3565, 7040	2058	5	12971	5.042176870748299	1.0	0.26389564389009307	0.24964379314506885
GAD_DISEASE	bronchiolitis obliterans syndrome	4	0.14958863126402394	0.03096906903598866	3569, 3458, 3586, 7040	2058	5	12971	5.042176870748299	1.0	0.26389564389009307	0.24964379314506885
GAD_DISEASE	Angina Pectoris	4	0.14958863126402394	0.03096906903598866	3569, 5175, 348, 3383	2058	5	12971	5.042176870748299	1.0	0.26389564389009307	0.24964379314506885
GAD_DISEASE	graft-vs-host disease	4	0.14958863126402394	0.03096906903598866	3569, 3458, 3586, 7040	2058	5	12971	5.042176870748299	1.0	0.26389564389009307	0.24964379314506885
GAD_DISEASE	Aneurysm, Ruptured|Subarachnoid Hemorrhage	4	0.14958863126402394	0.03096906903598866	5054, 1361, 5327, 1636	2058	5	12971	5.042176870748299	1.0	0.26389564389009307	0.24964379314506885
GAD_DISEASE	coronary artery spasm	4	0.14958863126402394	0.03096906903598866	3569, 7941, 5444, 4314	2058	5	12971	5.042176870748299	1.0	0.26389564389009307	0.24964379314506885
GAD_DISEASE	Atherosclerosis|Pregnancy Complications, Cardiovascular|Pregnancy Complications, Hematologic|Retinal Artery Occlusion|Retinal Vein Occlusion|Thrombophilia|Thrombosis	4	0.14958863126402394	0.03096906903598866	3690, 5054, 2147, 2153	2058	5	12971	5.042176870748299	1.0	0.26389564389009307	0.24964379314506885
GAD_DISEASE	allograft outcome	4	0.14958863126402394	0.03096906903598866	3569, 3458, 3586, 7040	2058	5	12971	5.042176870748299	1.0	0.26389564389009307	0.24964379314506885
GAD_DISEASE	parvovirus	4	0.14958863126402394	0.03096906903598866	3569, 3458, 3586, 7040	2058	5	12971	5.042176870748299	1.0	0.26389564389009307	0.24964379314506885
GAD_DISEASE	Behcet Syndrome|Uveitis	4	0.14958863126402394	0.03096906903598866	3106, 7133, 3105, 4049	2058	5	12971	5.042176870748299	1.0	0.26389564389009307	0.24964379314506885
GAD_DISEASE	hepatitis C infection	4	0.14958863126402394	0.03096906903598866	3569, 3458, 3586, 7040	2058	5	12971	5.042176870748299	1.0	0.26389564389009307	0.24964379314506885
GAD_DISEASE	Burns|Infection|Wounds and Injuries	4	0.14958863126402394	0.03096906903598866	929, 7099, 3569, 5054	2058	5	12971	5.042176870748299	1.0	0.26389564389009307	0.24964379314506885
GAD_DISEASE	Asthma|Pulmonary Disease, Chronic Obstructive	4	0.14958863126402394	0.03096906903598866	4153, 5265, 4321, 5329	2058	5	12971	5.042176870748299	1.0	0.26389564389009307	0.24964379314506885
GAD_DISEASE	fibrinogen heart disease, ischemic tissue plasminogen activator level	4	0.14958863126402394	0.03096906903598866	2244, 2266, 2155, 5327	2058	5	12971	5.042176870748299	1.0	0.26389564389009307	0.24964379314506885
GAD_DISEASE	breast cancer; testosterone; estradiol	4	0.14958863126402394	0.03096906903598866	7363, 7364, 7366, 54658	2058	5	12971	5.042176870748299	1.0	0.26389564389009307	0.24964379314506885
GAD_DISEASE	Plasma Lipid Levels	4	0.14958863126402394	0.03096906903598866	345, 3990, 348, 338	2058	5	12971	5.042176870748299	1.0	0.26389564389009307	0.24964379314506885
GAD_DISEASE	parvovirus B19 infection	4	0.14958863126402394	0.03096906903598866	3569, 3458, 3586, 7040	2058	5	12971	5.042176870748299	1.0	0.26389564389009307	0.24964379314506885
GAD_DISEASE	Atherosclerosis|Hyperlipidemias|Hypertension|Optic Neuropathy, Ischemic|Thrombophilia	4	0.14958863126402394	0.03096906903598866	3690, 2147, 2153, 1636	2058	5	12971	5.042176870748299	1.0	0.26389564389009307	0.24964379314506885
GAD_DISEASE	disc degeneration	4	0.14958863126402394	0.03096906903598866	1302, 1299, 1298, 1280	2058	5	12971	5.042176870748299	1.0	0.26389564389009307	0.24964379314506885
GAD_DISEASE	Muscular Dystrophy, Duchenne	4	0.14958863126402394	0.03096906903598866	3106, 3105, 6696, 3123	2058	5	12971	5.042176870748299	1.0	0.26389564389009307	0.24964379314506885
GAD_DISEASE	pregnancy loss, recurrent; fetal loss	4	0.14958863126402394	0.03096906903598866	2147, 3673, 3674, 2153	2058	5	12971	5.042176870748299	1.0	0.26389564389009307	0.24964379314506885
GAD_DISEASE	nut allergy	4	0.14958863126402394	0.03096906903598866	3119, 3106, 3105, 3123	2058	5	12971	5.042176870748299	1.0	0.26389564389009307	0.24964379314506885
GAD_DISEASE	Anemia, Aplastic|Aplastic anemia|Genetic Diseases, Inborn|Graft vs Host Disease|Hematologic Neoplasms|Recurrence	4	0.14958863126402394	0.03096906903598866	3106, 7133, 3105, 3123	2058	5	12971	5.042176870748299	1.0	0.26389564389009307	0.24964379314506885
GAD_DISEASE	mycophenolate mofetil	4	0.14958863126402394	0.03096906903598866	7364, 54600, 54577, 54658	2058	5	12971	5.042176870748299	1.0	0.26389564389009307	0.24964379314506885
GAD_DISEASE	cholesterol, HDL; triglycerides; atherosclerosis, coronary	4	0.14958863126402394	0.03096906903598866	5054, 3105, 4023, 1071	2058	5	12971	5.042176870748299	1.0	0.26389564389009307	0.24964379314506885
GAD_DISEASE	kidney graft survival	4	0.14958863126402394	0.03096906903598866	3569, 3458, 3586, 7040	2058	5	12971	5.042176870748299	1.0	0.26389564389009307	0.24964379314506885
GAD_DISEASE	Recurrence|Thrombophilia|Venous Thrombosis	4	0.14958863126402394	0.03096906903598866	5054, 2147, 2153, 2161	2058	5	12971	5.042176870748299	1.0	0.26389564389009307	0.24964379314506885
GAD_DISEASE	preeclampsia; hypertension, gestational	4	0.14958863126402394	0.03096906903598866	5054, 2147, 3673, 2153	2058	5	12971	5.042176870748299	1.0	0.26389564389009307	0.24964379314506885
GAD_DISEASE	myocardial infarct stroke, ischemic	4	0.14958863126402394	0.03096906903598866	177, 5444, 9370, 5743	2058	5	12971	5.042176870748299	1.0	0.26389564389009307	0.24964379314506885
GAD_DISEASE	acute coronary syndrome atherosclerosis, coronary cholesterol, LDL smoking behavior	4	0.14958863126402394	0.03096906903598866	3106, 3105, 3123, 4049	2058	5	12971	5.042176870748299	1.0	0.26389564389009307	0.24964379314506885
GAD_DISEASE	Abortion, Habitual|Thrombophilia	4	0.14958863126402394	0.03096906903598866	3690, 2147, 2244, 2153	2058	5	12971	5.042176870748299	1.0	0.26389564389009307	0.24964379314506885
GAD_DISEASE	Coronary Stenosis	4	0.14958863126402394	0.03096906903598866	3569, 183, 1071, 1636	2058	5	12971	5.042176870748299	1.0	0.26389564389009307	0.24964379314506885
GAD_DISEASE	acute pancreatitis	4	0.14958863126402394	0.03096906903598866	7099, 3569, 3557, 7097	2058	5	12971	5.042176870748299	1.0	0.26389564389009307	0.24964379314506885
GAD_DISEASE	Cerebral Infarction|Intracranial Arteriosclerosis	4	0.14958863126402394	0.03096906903598866	133, 4023, 348, 4314	2058	5	12971	5.042176870748299	1.0	0.26389564389009307	0.24964379314506885
GAD_DISEASE	Diseases in Twins|Macular Degeneration|Retinal Drusen	4	0.14958863126402394	0.03096906903598866	3075, 629, 717, 718	2058	5	12971	5.042176870748299	1.0	0.26389564389009307	0.24964379314506885
GAD_DISEASE	Hearing Loss, Sudden|Thrombosis	4	0.14958863126402394	0.03096906903598866	5054, 2147, 2153, 10544	2058	5	12971	5.042176870748299	1.0	0.26389564389009307	0.24964379314506885
GAD_DISEASE	Obesity|Obesity, Morbid	4	0.14958863126402394	0.03096906903598866	51738, 5443, 9370, 3952	2058	5	12971	5.042176870748299	1.0	0.26389564389009307	0.24964379314506885
GAD_DISEASE	Apoplexy|Brain Ischemia|Diabetes Complications|Hypertension|Stroke	4	0.14958863126402394	0.03096906903598866	2147, 348, 2153, 1636	2058	5	12971	5.042176870748299	1.0	0.26389564389009307	0.24964379314506885
GAD_DISEASE	Intracranial Thrombosis|Venous Thrombosis	4	0.14958863126402394	0.03096906903598866	2147, 8858, 2153, 2161	2058	5	12971	5.042176870748299	1.0	0.26389564389009307	0.24964379314506885
GAD_DISEASE	cell-surface B7 expression; cytokine production	4	0.14958863126402394	0.03096906903598866	3569, 3458, 3586, 7040	2058	5	12971	5.042176870748299	1.0	0.26389564389009307	0.24964379314506885
GAD_DISEASE	thrombotic diseases	4	0.14958863126402394	0.03096906903598866	2147, 2155, 2153, 1636	2058	5	12971	5.042176870748299	1.0	0.26389564389009307	0.24964379314506885
GAD_DISEASE	gastric adenocarcinoma	4	0.14958863126402394	0.03096906903598866	3119, 80781, 3576, 3123	2058	5	12971	5.042176870748299	1.0	0.26389564389009307	0.24964379314506885
GAD_DISEASE	Carotid Artery Diseases	20	0.7479431563201197	0.03339327031304999	7099, 9037, 5340, 91584, 5101, 6346, 6092, 1401, 55799, 2565, 84059, 116, 26047, 348, 5126, 338, 7436, 4018, 1946, 1636	2058	78	12971	1.6160823303680447	1.0	0.28424293488689834	0.2688922158541019
GAD_DISEASE	Diabetes, Gestational	9	0.3365744203440539	0.03428771787578687	3119, 5054, 3117, 10911, 3127, 3123, 3630, 9370, 3133	2058	25	12971	2.2689795918367346	1.0	0.2915388764759506	0.2757941355144903
GAD_DISEASE	Mental Disorders	12	0.44876589379207177	0.035868779809128504	7099, 671, 6289, 26047, 6469, 10076, 1284, 5799, 50863, 1282, 1946, 8728	2058	39	12971	1.9392987964416535	1.0	0.30465070155275015	0.28819784820551947
GAD_DISEASE	Rhinitis, Allergic, Seasonal	8	0.2991772625280479	0.037646901424043366	1437, 3119, 3558, 3567, 29851, 3565, 3596, 915	2058	21	12971	2.4010366051182377	1.0	0.31940595844459807	0.3021562381395533
GAD_DISEASE	Atrial Fibrillation	14	0.5235602094240838	0.038197134742861086	5099, 9723, 4189, 183, 1071, 1401, 83872, 3586, 4345, 4313, 55800, 4878, 55959, 1636	2058	49	12971	1.8007774538386783	1.0	0.3233720594590645	0.3059081473664454
GAD_DISEASE	cervical intraepithelial neoplasia grade 3	14	0.5235602094240838	0.038197134742861086	7099, 3593, 7040, 3460, 7097, 3569, 3458, 3557, 3587, 941, 3576, 3586, 942, 4049	2058	49	12971	1.8007774538386783	1.0	0.3233720594590645	0.3059081473664454
GAD_DISEASE	Breast Cancer	112	4.18848167539267	0.03841935600375858	7048, 6750, 3123, 3486, 3485, 2153, 3484, 3483, 7040, 3240, 7042, 3480, 3119, 354, 3117, 3479, 3115, 2147, 3630, 4049, 999, 9635, 5795, 3489, 2796, 3488, 3487, 3643, 8794, 4353, 5444, 8434, 2692, 93210, 2690, 1755, 3938, 2688, 80781, 412, 2200, 54658, 10631, 1636, 7077, 5054, 7078, 3791, 6387, 3673, 2064, 2734, 7363, 7087, 7366, 5618, 3558, 3557, 1773, 799, 712, 3675, 3952, 5617, 3690, 7133, 4023…	2058	598	12971	1.180442745660137	1.0	0.3249013504473697	0.30735484803006863
GAD_DISEASE	Melanoma|Skin Neoplasms	17	0.6357516828721017	0.03884295462875531	7299, 3123, 3570, 3383, 3481, 1910, 3815, 3119, 3107, 3569, 3106, 3105, 1950, 3566, 3565, 3586, 4049	2058	64	12971	1.6741602891156462	1.0	0.3281284837503719	0.310407697962983
GAD_DISEASE	Cervical Intraepithelial Neoplasia|Papillomavirus Infections|Uterine Cervical Neoplasms	5	0.1869857890800299	0.04075112007104077	3569, 3458, 3586, 3135, 7040	2058	9	12971	3.50151171579743	1.0	0.3423970454140996	0.3239056769517563
GAD_DISEASE	Hashimoto Disease	5	0.1869857890800299	0.04075112007104077	3119, 3569, 3557, 3117, 3123	2058	9	12971	3.50151171579743	1.0	0.3423970454140996	0.3239056769517563
GAD_DISEASE	sickle cell anemia	5	0.1869857890800299	0.04075112007104077	3119, 2147, 3123, 54658, 1906	2058	9	12971	3.50151171579743	1.0	0.3423970454140996	0.3239056769517563
GAD_DISEASE	Osteosarcoma	5	0.1869857890800299	0.04075112007104077	3569, 5175, 4353, 3586, 1956	2058	9	12971	3.50151171579743	1.0	0.3423970454140996	0.3239056769517563
GAD_DISEASE	latent autoimmune diabetes	5	0.1869857890800299	0.04075112007104077	3559, 3119, 3117, 3123, 3630	2058	9	12971	3.50151171579743	1.0	0.3423970454140996	0.3239056769517563
GAD_DISEASE	myocardial infarction (early onset)	6	0.22438294689603588	0.04227647897344061	1952, 3949, 6387, 375056, 255738, 6272	2058	13	12971	2.9089481946624804	1.0	0.35255966563336705	0.3335194584542935
GAD_DISEASE	Dyslipidemias	6	0.22438294689603588	0.04227647897344061	3949, 345, 3990, 4023, 335, 348	2058	13	12971	2.9089481946624804	1.0	0.35255966563336705	0.3335194584542935
GAD_DISEASE	Pancreatitis, Alcoholic|Pancreatitis, Chronic	6	0.22438294689603588	0.04227647897344061	5265, 11330, 6347, 5644, 5645, 6690	2058	13	12971	2.9089481946624804	1.0	0.35255966563336705	0.3335194584542935
GAD_DISEASE	Cardiovascular Diseases|Coronary Artery Disease	6	0.22438294689603588	0.04227647897344061	3827, 3816, 5972, 183, 2161, 1636	2058	13	12971	2.9089481946624804	1.0	0.35255966563336705	0.3335194584542935
GAD_DISEASE	bone mass	6	0.22438294689603588	0.04227647897344061	3569, 2688, 7133, 1278, 3554, 1277	2058	13	12971	2.9089481946624804	1.0	0.35255966563336705	0.3335194584542935
GAD_DISEASE	oral clefts	6	0.22438294689603588	0.04227647897344061	7039, 2562, 6469, 6259, 2263, 83716	2058	13	12971	2.9089481946624804	1.0	0.35255966563336705	0.3335194584542935
GAD_DISEASE	IgA nephropathy	6	0.22438294689603588	0.04227647897344061	3557, 7356, 3115, 1906, 183, 1636	2058	13	12971	2.9089481946624804	1.0	0.35255966563336705	0.3335194584542935
GAD_DISEASE	diabetes, type 2; liver disease	12	0.44876589379207177	0.042626454890074175	3082, 2878, 213, 3479, 345, 4023, 335, 3672, 54658, 3643, 3952, 3481	2058	40	12971	1.8908163265306122	1.0	0.35509927346592707	0.3359219131635696
GAD_DISEASE	Lymphedema	9	0.3365744203440539	0.04285864971705637	2324, 3791, 7412, 7423, 8828, 10630, 10894, 11117, 285	2058	26	12971	2.1817111459968603	1.0	0.3566533427998706	0.33739205400264183
GAD_DISEASE	C-Reactive Protein	34	1.2715033657442034	0.043748893249838244	6351, 929, 4153, 7049, 29967, 153218, 57484, 350, 283208, 1016, 213, 92737, 9957, 5799, 1636, 7099, 3791, 65217, 2043, 2581, 9450, 3570, 222545, 7097, 781, 341, 4915, 3569, 1401, 3929, 348, 6678, 4852, 1946	2058	155	12971	1.382532367785824	1.0	0.3630415049628133	0.34343521943756283
GAD_DISEASE	Hematologic Neoplasms	13	0.48616305160807777	0.043765689490014095	3123, 3119, 3107, 3805, 3106, 3117, 3105, 3115, 115653, 3113, 3811, 3812, 3802	2058	45	12971	1.8207860922146635	1.0	0.3630415049628133	0.34343521943756283
GAD_DISEASE	brain cancer	13	0.48616305160807777	0.043765689490014095	5444, 3596, 80332, 2214, 1950, 3566, 4312, 5743, 4314, 4316, 1956, 6948, 4318	2058	45	12971	1.8207860922146635	1.0	0.3630415049628133	0.34343521943756283
GAD_DISEASE	protein quantitative trait loci	14	0.5235602094240838	0.051248067527503195	6462, 8325, 6091, 1272, 3570, 51050, 83854, 3107, 3557, 2248, 1401, 84623, 4018, 1825	2058	51	12971	1.7301587301587302	1.0	0.42465789995748676	0.401723982145603
GAD_DISEASE	Hypothyroidism	9	0.3365744203440539	0.05273082433093107	7253, 7252, 3119, 394263, 3106, 3105, 4049, 3643, 7173	2058	27	12971	2.100907029478458	1.0	0.43272461167050574	0.40935504600311984
GAD_DISEASE	Cervical Neoplasm|Uterine Cervical Neoplasms	9	0.3365744203440539	0.05273082433093107	3914, 3119, 3107, 6586, 3566, 3586, 3123, 4049, 5743	2058	27	12971	2.100907029478458	1.0	0.43272461167050574	0.40935504600311984
GAD_DISEASE	Carcinoma, Squamous Cell|Mouth Neoplasms|Squamous cell carcinoma	9	0.3365744203440539	0.05273082433093107	2811, 3576, 3565, 100507436, 4322, 4312, 2264, 1361, 4314	2058	27	12971	2.100907029478458	1.0	0.43272461167050574	0.40935504600311984
GAD_DISEASE	cleft lip with cleft palate cleft lip without cleft palate	7	0.2617801047120419	0.05296686145260377	5818, 7039, 4312, 4314, 83716, 6948, 6947	2058	18	12971	2.451058201058201	1.0	0.43272461167050574	0.40935504600311984
GAD_DISEASE	testicular cancer	7	0.2617801047120419	0.05296686145260377	3119, 4254, 3586, 3123, 4049, 7040, 3460	2058	18	12971	2.451058201058201	1.0	0.43272461167050574	0.40935504600311984
GAD_DISEASE	Asthma|Hypersensitivity	7	0.2617801047120419	0.05296686145260377	101, 5791, 7432, 4018, 5789, 7040, 718	2058	18	12971	2.451058201058201	1.0	0.43272461167050574	0.40935504600311984
GAD_DISEASE	Cervical Intraepithelial Neoplasia	4	0.14958863126402394	0.05471358028288452	3119, 3106, 3458, 3123	2058	6	12971	4.2018140589569155	1.0	0.43272461167050574	0.40935504600311984
GAD_DISEASE	multiple sclerosis; diabetes, gestational; insulin; diabetes, type 1; rhinitis	4	0.14958863126402394	0.05471358028288452	3119, 3117, 3127, 3123	2058	6	12971	4.2018140589569155	1.0	0.43272461167050574	0.40935504600311984
GAD_DISEASE	cholesterol, HDL; lipoprotein	4	0.14958863126402394	0.05471358028288452	3105, 4023, 3931, 1071	2058	6	12971	4.2018140589569155	1.0	0.43272461167050574	0.40935504600311984
GAD_DISEASE	Creutzfeldt-Jakob disease	4	0.14958863126402394	0.05471358028288452	23627, 102, 348, 5621	2058	6	12971	4.2018140589569155	1.0	0.43272461167050574	0.40935504600311984
GAD_DISEASE	diabetes, type 1 diabetic nephropathy	4	0.14958863126402394	0.05471358028288452	7048, 9370, 7040, 3383	2058	6	12971	4.2018140589569155	1.0	0.43272461167050574	0.40935504600311984
GAD_DISEASE	Focal segmental glomsclerosis|Glomerulosclerosis, Focal Segmental	4	0.14958863126402394	0.05471358028288452	8542, 3569, 7040, 1636	2058	6	12971	4.2018140589569155	1.0	0.43272461167050574	0.40935504600311984
GAD_DISEASE	Pneumococcal Infections	4	0.14958863126402394	0.05471358028288452	929, 7099, 4153, 7097	2058	6	12971	4.2018140589569155	1.0	0.43272461167050574	0.40935504600311984
GAD_DISEASE	Bacteremia|Gram-Negative Bacterial Infections	4	0.14958863126402394	0.05471358028288452	929, 7099, 5054, 5328	2058	6	12971	4.2018140589569155	1.0	0.43272461167050574	0.40935504600311984
GAD_DISEASE	Behcet Syndrome|Thrombosis	4	0.14958863126402394	0.05471358028288452	5054, 2147, 1361, 2153	2058	6	12971	4.2018140589569155	1.0	0.43272461167050574	0.40935504600311984
GAD_DISEASE	vitamin E and carotenoids	4	0.14958863126402394	0.05471358028288452	345, 3990, 4547, 1071	2058	6	12971	4.2018140589569155	1.0	0.43272461167050574	0.40935504600311984
GAD_DISEASE	kidney graft function	4	0.14958863126402394	0.05471358028288452	3569, 1401, 4353, 197	2058	6	12971	4.2018140589569155	1.0	0.43272461167050574	0.40935504600311984
GAD_DISEASE	Cervical Neoplasm|Papillomavirus Infections|Tumor Virus Infections|Uterine Cervical Neoplasms	4	0.14958863126402394	0.05471358028288452	3107, 3106, 3105, 100507436	2058	6	12971	4.2018140589569155	1.0	0.43272461167050574	0.40935504600311984
GAD_DISEASE	bacterial vaginosis	4	0.14958863126402394	0.05471358028288452	7099, 3569, 3576, 3586	2058	6	12971	4.2018140589569155	1.0	0.43272461167050574	0.40935504600311984
GAD_DISEASE	Virus Diseases	4	0.14958863126402394	0.05471358028288452	7099, 7098, 54106, 7097	2058	6	12971	4.2018140589569155	1.0	0.43272461167050574	0.40935504600311984
GAD_DISEASE	cerebral malaria	4	0.14958863126402394	0.05471358028288452	3459, 5175, 2994, 2993	2058	6	12971	4.2018140589569155	1.0	0.43272461167050574	0.40935504600311984
GAD_DISEASE	PAH metabolites, urinary	4	0.14958863126402394	0.05471358028288452	3117, 3949, 2993, 338	2058	6	12971	4.2018140589569155	1.0	0.43272461167050574	0.40935504600311984
GAD_DISEASE	keloid disease	4	0.14958863126402394	0.05471358028288452	7048, 7049, 7040, 7042	2058	6	12971	4.2018140589569155	1.0	0.43272461167050574	0.40935504600311984
GAD_DISEASE	atherosclerosis, coronary; diabetes, type 2; lipids; stroke, ischemic	4	0.14958863126402394	0.05471358028288452	345, 3990, 5444, 348	2058	6	12971	4.2018140589569155	1.0	0.43272461167050574	0.40935504600311984
GAD_DISEASE	aortic stiffness	4	0.14958863126402394	0.05471358028288452	1277, 2200, 183, 1636	2058	6	12971	4.2018140589569155	1.0	0.43272461167050574	0.40935504600311984
GAD_DISEASE	Angina, Unstable|Myocardial Infarction|Syndrome|Unstable angina	4	0.14958863126402394	0.05471358028288452	5054, 4314, 183, 1636	2058	6	12971	4.2018140589569155	1.0	0.43272461167050574	0.40935504600311984
GAD_DISEASE	Vertebral Artery Dissection	4	0.14958863126402394	0.05471358028288452	2147, 348, 2153, 3383	2058	6	12971	4.2018140589569155	1.0	0.43272461167050574	0.40935504600311984
GAD_DISEASE	kidney; failure|Renal Insufficiency	4	0.14958863126402394	0.05471358028288452	3569, 3458, 3586, 7040	2058	6	12971	4.2018140589569155	1.0	0.43272461167050574	0.40935504600311984
GAD_DISEASE	leukemia, chronic lymphocytic	4	0.14958863126402394	0.05471358028288452	3119, 3106, 3115, 3123	2058	6	12971	4.2018140589569155	1.0	0.43272461167050574	0.40935504600311984
GAD_DISEASE	prostate cancer | breast cancer	4	0.14958863126402394	0.05471358028288452	3479, 2796, 3486, 3484	2058	6	12971	4.2018140589569155	1.0	0.43272461167050574	0.40935504600311984
GAD_DISEASE	Prosthesis Failure	4	0.14958863126402394	0.05471358028288452	3569, 4153, 4312, 7040	2058	6	12971	4.2018140589569155	1.0	0.43272461167050574	0.40935504600311984
GAD_DISEASE	Drug Hypersensitivity|Urticaria	4	0.14958863126402394	0.05471358028288452	2207, 3107, 3106, 3123	2058	6	12971	4.2018140589569155	1.0	0.43272461167050574	0.40935504600311984
GAD_DISEASE	Metabolic Syndrome X|Obesity, Abdominal	4	0.14958863126402394	0.05471358028288452	345, 335, 348, 1636	2058	6	12971	4.2018140589569155	1.0	0.43272461167050574	0.40935504600311984
GAD_DISEASE	Brain Ischemia|	4	0.14958863126402394	0.05471358028288452	3690, 4023, 3673, 1071	2058	6	12971	4.2018140589569155	1.0	0.43272461167050574	0.40935504600311984
GAD_DISEASE	Asthma|Bronchial Hyperreactivity|	4	0.14958863126402394	0.05471358028288452	1116, 3596, 7040, 5329	2058	6	12971	4.2018140589569155	1.0	0.43272461167050574	0.40935504600311984
GAD_DISEASE	HIV Infections|Neuritis|Somatosensory Disorders	4	0.14958863126402394	0.05471358028288452	3106, 3105, 3123, 3593	2058	6	12971	4.2018140589569155	1.0	0.43272461167050574	0.40935504600311984
GAD_DISEASE	Critical Illness|Sepsis	4	0.14958863126402394	0.05471358028288452	929, 3569, 3586, 4049	2058	6	12971	4.2018140589569155	1.0	0.43272461167050574	0.40935504600311984
GAD_DISEASE	bone loss	4	0.14958863126402394	0.05471358028288452	3569, 3554, 1277, 799	2058	6	12971	4.2018140589569155	1.0	0.43272461167050574	0.40935504600311984
GAD_DISEASE	Brugada Syndrome	4	0.14958863126402394	0.05471358028288452	3119, 6324, 3123, 6327	2058	6	12971	4.2018140589569155	1.0	0.43272461167050574	0.40935504600311984
GAD_DISEASE	thromboembolism, venous, pregnancy-related	4	0.14958863126402394	0.05471358028288452	7035, 2147, 2153, 5624	2058	6	12971	4.2018140589569155	1.0	0.43272461167050574	0.40935504600311984
GAD_DISEASE	Diabetes Mellitus, Type 2|Hypertension	4	0.14958863126402394	0.05471358028288452	5444, 5972, 183, 1636	2058	6	12971	4.2018140589569155	1.0	0.43272461167050574	0.40935504600311984
GAD_DISEASE	aneurysmal subarachnoid hemorrhage	4	0.14958863126402394	0.05471358028288452	2147, 348, 2165, 2153	2058	6	12971	4.2018140589569155	1.0	0.43272461167050574	0.40935504600311984
GAD_DISEASE	myocardial infarct; diabetes, type 2	4	0.14958863126402394	0.05471358028288452	345, 335, 1071, 1636	2058	6	12971	4.2018140589569155	1.0	0.43272461167050574	0.40935504600311984
GAD_DISEASE	Nausea|Pregnancy Complications	4	0.14958863126402394	0.05471358028288452	285242, 9177, 3359, 170572	2058	6	12971	4.2018140589569155	1.0	0.43272461167050574	0.40935504600311984
GAD_DISEASE	Fractures, Spontaneous|Osteoporosis, Postmenopausal|Spinal Fractures	4	0.14958863126402394	0.05471358028288452	3569, 3938, 1277, 4982	2058	6	12971	4.2018140589569155	1.0	0.43272461167050574	0.40935504600311984
GAD_DISEASE	Parkinson Disease	44	1.6454749439042633	0.0562920172043303	4052, 5340, 4153, 9568, 22915, 64478, 3683, 64215, 162540, 3122, 200008, 3560, 1282, 169044, 23127, 339105, 1280, 79056, 251, 1117, 8808, 3916, 1830, 313, 54510, 2200, 10154, 735, 7099, 114815, 9037, 7035, 1393, 257194, 1620, 348, 170690, 8516, 22918, 340990, 5801, 80031, 92949, 128817	2058	214	12971	1.2958865789306375	1.0	0.43847841453296676	0.41479811111181086
GAD_DISEASE	warfarin response	6	0.22438294689603588	0.05741930000678481	2147, 348, 2155, 5005, 813, 5624	2058	14	12971	2.7011661807580176	1.0	0.43847841453296676	0.41479811111181086
GAD_DISEASE	nasal polyposis	6	0.22438294689603588	0.05741930000678481	3119, 3117, 3567, 2675, 7148, 9173	2058	14	12971	2.7011661807580176	1.0	0.43847841453296676	0.41479811111181086
GAD_DISEASE	Asthma|Hypersensitivity, Immediate	6	0.22438294689603588	0.05741930000678481	60437, 4353, 940, 29851, 59067, 92949	2058	14	12971	2.7011661807580176	1.0	0.43847841453296676	0.41479811111181086
GAD_DISEASE	Carotid artery stenosis|Carotid Stenosis	6	0.22438294689603588	0.05741930000678481	1278, 3586, 348, 7040, 5627, 1636	2058	14	12971	2.7011661807580176	1.0	0.43847841453296676	0.41479811111181086
GAD_DISEASE	Metabolic Syndrome X	16	0.5983545250560958	0.05748077770601542	4041, 4023, 9370, 3572, 1071, 114902, 3569, 3949, 1401, 345, 335, 1012, 348, 338, 4049, 1636	2058	62	12971	1.6265086679833223	1.0	0.43847841453296676	0.41479811111181086
GAD_DISEASE	atherosclerosis, coronary myocardial infarct	5	0.1869857890800299	0.05958883092146538	51738, 7450, 2811, 4049, 3075	2058	10	12971	3.1513605442176873	1.0	0.43847841453296676	0.41479811111181086
GAD_DISEASE	Chronic ulcerative colitis|Colitis, Ulcerative|Crohn Disease|Crohn's disease|Diabetes Mellitus, Insulin-Dependent|Diabetes Mellitus, Type 1|Inflammatory bowel disease, NOS|Inflammatory Bowel Diseases	5	0.1869857890800299	0.05958883092146538	23308, 3586, 55801, 246778, 8807	2058	10	12971	3.1513605442176873	1.0	0.43847841453296676	0.41479811111181086
GAD_DISEASE	hepatitis	5	0.1869857890800299	0.05958883092146538	3569, 3557, 3586, 3123, 6360	2058	10	12971	3.1513605442176873	1.0	0.43847841453296676	0.41479811111181086
GAD_DISEASE	COPD	5	0.1869857890800299	0.05958883092146538	12, 5265, 1672, 2638, 1636	2058	10	12971	3.1513605442176873	1.0	0.43847841453296676	0.41479811111181086
GAD_DISEASE	Lymphoma, Follicular	5	0.1869857890800299	0.05958883092146538	3119, 2215, 2214, 79827, 958	2058	10	12971	3.1513605442176873	1.0	0.43847841453296676	0.41479811111181086
GAD_DISEASE	Arthritis, Psoriatic	5	0.1869857890800299	0.05958883092146538	3107, 3106, 4277, 3123, 3593	2058	10	12971	3.1513605442176873	1.0	0.43847841453296676	0.41479811111181086
GAD_DISEASE	Arthritis, Juvenile Rheumatoid|	5	0.1869857890800299	0.05958883092146538	929, 3559, 4153, 3123, 727	2058	10	12971	3.1513605442176873	1.0	0.43847841453296676	0.41479811111181086
GAD_DISEASE	Wounds and Injuries	5	0.1869857890800299	0.05958883092146538	929, 3458, 3586, 7040, 1636	2058	10	12971	3.1513605442176873	1.0	0.43847841453296676	0.41479811111181086
GAD_DISEASE	Addison's disease	5	0.1869857890800299	0.05958883092146538	3119, 2215, 3117, 2214, 3123	2058	10	12971	3.1513605442176873	1.0	0.43847841453296676	0.41479811111181086
GAD_DISEASE	Drug-Induced Liver Injury	8	0.2991772625280479	0.05975388638214793	3119, 3106, 3117, 3105, 3135, 54659, 3123, 54658	2058	23	12971	2.1922508133688257	1.0	0.43847841453296676	0.41479811111181086
GAD_DISEASE	Colitis, Ulcerative	20	0.7479431563201197	0.06504995957340959	112744, 8771, 11172, 7850, 4277, 8764, 3123, 3593, 7040, 375616, 177, 124626, 3576, 3586, 348, 55801, 4855, 6948, 3912, 3605	2058	84	12971	1.5006478781988986	1.0	0.43847841453296676	0.41479811111181086
GAD_DISEASE	Lymphoma, Non-Hodgkin|Lymphoma, Non-Hodgkin's	25	0.9349289454001496	0.0660551073288163	4353, 3123, 7040, 3460, 100132285, 3458, 3575, 4049, 3810, 3811, 3813, 57292, 3803, 2878, 3804, 3107, 3569, 3806, 3106, 3105, 2214, 3567, 3809, 3586, 3802	2058	111	12971	1.4195317766746338	1.0	0.43847841453296676	0.41479811111181086
GAD_DISEASE	Breast Neoplasms|Mammary Neoplasms	10	0.3739715781600598	0.06638842836737208	3479, 3486, 2263, 3484, 2064, 3483, 7040, 183, 3482, 3480	2058	33	12971	1.9099154813440529	1.0	0.43847841453296676	0.41479811111181086
GAD_DISEASE	Alzheimer Disease	31	1.1593118922961856	0.0668271309597105	4295, 4693, 2199, 3002, 169044, 1910, 1634, 5819, 1378, 2742, 10913, 2266, 257313, 79879, 387914, 10874, 114815, 9436, 8029, 4684, 2066, 2041, 1191, 341, 164284, 2675, 55214, 26047, 348, 27190, 945	2058	144	12971	1.3568357898715042	1.0	0.43847841453296676	0.41479811111181086
GAD_DISEASE	Leprosy, Lepromatous|Leprosy, Tuberculoid	3	0.11219147344801794	0.06744958462613591	3119, 3117, 3123	2058	3	12971	6.302721088435374	1.0	0.43847841453296676	0.41479811111181086
GAD_DISEASE	systemic inflammatory response syndrome	3	0.11219147344801794	0.06744958462613591	929, 4153, 7097	2058	3	12971	6.302721088435374	1.0	0.43847841453296676	0.41479811111181086
GAD_DISEASE	Atherosclerosis|Coronary Artery Disease|Diabetes mellitus type II|Diabetes Mellitus, Type 2|Diabetic Angiopathies|Fam hyperbetalipoproteinaemia|Hyperlipoproteinemia Type II|Hypertriglyceridemia	3	0.11219147344801794	0.06744958462613591	4023, 348, 338	2058	3	12971	6.302721088435374	1.0	0.43847841453296676	0.41479811111181086
GAD_DISEASE	colorectal cancer; drug hypersensitivity; liver cancer; bladder cancer	3	0.11219147344801794	0.06744958462613591	7364, 54600, 54576	2058	3	12971	6.302721088435374	1.0	0.43847841453296676	0.41479811111181086
GAD_DISEASE	Bernard-Soulier Syndrome	3	0.11219147344801794	0.06744958462613591	2812, 2811, 2815	2058	3	12971	6.302721088435374	1.0	0.43847841453296676	0.41479811111181086
GAD_DISEASE	Pulmonary Embolism|Recurrence	3	0.11219147344801794	0.06744958462613591	5054, 2147, 2153	2058	3	12971	6.302721088435374	1.0	0.43847841453296676	0.41479811111181086
GAD_DISEASE	brain cancer IgE	3	0.11219147344801794	0.06744958462613591	3566, 3565, 3596	2058	3	12971	6.302721088435374	1.0	0.43847841453296676	0.41479811111181086
GAD_DISEASE	Lupus Erythematosus, Cutaneous|Photosensitivity Disorders	3	0.11219147344801794	0.06744958462613591	3106, 3105, 3123	2058	3	12971	6.302721088435374	1.0	0.43847841453296676	0.41479811111181086
GAD_DISEASE	AIDS-Related Opportunistic Infections|HIV Infections|Tuberculosis	3	0.11219147344801794	0.06744958462613591	3106, 7364, 3105	2058	3	12971	6.302721088435374	1.0	0.43847841453296676	0.41479811111181086
GAD_DISEASE	autoimmune polyglandular syndrome	3	0.11219147344801794	0.06744958462613591	3119, 3117, 3123	2058	3	12971	6.302721088435374	1.0	0.43847841453296676	0.41479811111181086
GAD_DISEASE	pemphigoid, bullous	3	0.11219147344801794	0.06744958462613591	3119, 3117, 3123	2058	3	12971	6.302721088435374	1.0	0.43847841453296676	0.41479811111181086
GAD_DISEASE	anti-islet autoantibodies diabetes, type 1	3	0.11219147344801794	0.06744958462613591	3119, 3115, 3123	2058	3	12971	6.302721088435374	1.0	0.43847841453296676	0.41479811111181086
GAD_DISEASE	Glioblastoma|Hypersensitivity	3	0.11219147344801794	0.06744958462613591	3566, 3596, 5743	2058	3	12971	6.302721088435374	1.0	0.43847841453296676	0.41479811111181086
GAD_DISEASE	atherosclerosis, coronary cholesterol	3	0.11219147344801794	0.06744958462613591	3949, 338, 255738	2058	3	12971	6.302721088435374	1.0	0.43847841453296676	0.41479811111181086
GAD_DISEASE	Acute Coronary Syndrome|Myocardial Infarction|Recurrence	3	0.11219147344801794	0.06744958462613591	2811, 3690, 5444	2058	3	12971	6.302721088435374	1.0	0.43847841453296676	0.41479811111181086
GAD_DISEASE	Adenocarcinoma|Colorectal Neoplasms|Esophageal Neoplasms|Lung Neoplasms|Nasopharyngeal Neoplasms	3	0.11219147344801794	0.06744958462613591	4321, 4312, 4314	2058	3	12971	6.302721088435374	1.0	0.43847841453296676	0.41479811111181086
GAD_DISEASE	lipids; left ventricular mass; aortic gradient; aortic valve stenosis	3	0.11219147344801794	0.06744958462613591	335, 348, 338	2058	3	12971	6.302721088435374	1.0	0.43847841453296676	0.41479811111181086
GAD_DISEASE	factor V Leiden	3	0.11219147344801794	0.06744958462613591	2147, 2153, 1636	2058	3	12971	6.302721088435374	1.0	0.43847841453296676	0.41479811111181086
GAD_DISEASE	human papilloma virus/HPV	3	0.11219147344801794	0.06744958462613591	3119, 3106, 3123	2058	3	12971	6.302721088435374	1.0	0.43847841453296676	0.41479811111181086
GAD_DISEASE	Diarrhea|Leukopenia	3	0.11219147344801794	0.06744958462613591	7364, 54600, 54576	2058	3	12971	6.302721088435374	1.0	0.43847841453296676	0.41479811111181086
GAD_DISEASE	lymphoproliferative disorders; blood transfusion complications	3	0.11219147344801794	0.06744958462613591	2811, 3690, 3674	2058	3	12971	6.302721088435374	1.0	0.43847841453296676	0.41479811111181086
GAD_DISEASE	Alcoholism|Diabetes mellitus type II|Diabetes Mellitus, Type 2|pancreatic neoplasm|Pancreatic Neoplasms	3	0.11219147344801794	0.06744958462613591	3107, 3106, 3105	2058	3	12971	6.302721088435374	1.0	0.43847841453296676	0.41479811111181086
GAD_DISEASE	HIV Infections|Viremia	3	0.11219147344801794	0.06744958462613591	3107, 3106, 3105	2058	3	12971	6.302721088435374	1.0	0.43847841453296676	0.41479811111181086
GAD_DISEASE	multiple sclerosis; diabetes, type 1	3	0.11219147344801794	0.06744958462613591	3119, 3117, 3123	2058	3	12971	6.302721088435374	1.0	0.43847841453296676	0.41479811111181086
GAD_DISEASE	Schistosomiasis japonica	3	0.11219147344801794	0.06744958462613591	3567, 3565, 3596	2058	3	12971	6.302721088435374	1.0	0.43847841453296676	0.41479811111181086
GAD_DISEASE	insulin-like growth factor	3	0.11219147344801794	0.06744958462613591	3479, 3486, 3484	2058	3	12971	6.302721088435374	1.0	0.43847841453296676	0.41479811111181086
GAD_DISEASE	Hepatitis C|Liver Cirrhosis	3	0.11219147344801794	0.06744958462613591	4153, 3026, 3077	2058	3	12971	6.302721088435374	1.0	0.43847841453296676	0.41479811111181086
GAD_DISEASE	Calcinosis|Pancreatitis	3	0.11219147344801794	0.06744958462613591	1508, 5967, 6690	2058	3	12971	6.302721088435374	1.0	0.43847841453296676	0.41479811111181086
GAD_DISEASE	growth response to growth hormone therapy	3	0.11219147344801794	0.06744958462613591	3479, 3486, 2690	2058	3	12971	6.302721088435374	1.0	0.43847841453296676	0.41479811111181086
GAD_DISEASE	left ventricular mass in male athletes	3	0.11219147344801794	0.06744958462613591	3479, 2660, 3480	2058	3	12971	6.302721088435374	1.0	0.43847841453296676	0.41479811111181086
GAD_DISEASE	Fetal Growth Retardation|Pre-Eclampsia	3	0.11219147344801794	0.06744958462613591	2147, 2153, 6649	2058	3	12971	6.302721088435374	1.0	0.43847841453296676	0.41479811111181086
GAD_DISEASE	Critical Illness|Sepsis|Systemic infection	3	0.11219147344801794	0.06744958462613591	4153, 3586, 2153	2058	3	12971	6.302721088435374	1.0	0.43847841453296676	0.41479811111181086
GAD_DISEASE	Goodpasture's disease	3	0.11219147344801794	0.06744958462613591	3119, 3123, 1285	2058	3	12971	6.302721088435374	1.0	0.43847841453296676	0.41479811111181086
GAD_DISEASE	Carcinoma, Squamous Cell|Nasopharyngeal Neoplasms	3	0.11219147344801794	0.06744958462613591	1950, 51297, 1956	2058	3	12971	6.302721088435374	1.0	0.43847841453296676	0.41479811111181086
GAD_DISEASE	Neoplasms, Germ Cell and Embryonal|Seminoma	3	0.11219147344801794	0.06744958462613591	3119, 3117, 3123	2058	3	12971	6.302721088435374	1.0	0.43847841453296676	0.41479811111181086
GAD_DISEASE	renal scarring urinary tract infection	3	0.11219147344801794	0.06744958462613591	5175, 6401, 3383	2058	3	12971	6.302721088435374	1.0	0.43847841453296676	0.41479811111181086
GAD_DISEASE	thrombus formation, arterial	3	0.11219147344801794	0.06744958462613591	2811, 3673, 3674	2058	3	12971	6.302721088435374	1.0	0.43847841453296676	0.41479811111181086
GAD_DISEASE	Inflammation|Pulmonary Disease, Chronic Obstructive	3	0.11219147344801794	0.06744958462613591	3569, 1401, 2244	2058	3	12971	6.302721088435374	1.0	0.43847841453296676	0.41479811111181086
GAD_DISEASE	H. pylori infection; Helicobacter pylori infection	3	0.11219147344801794	0.06744958462613591	3119, 3117, 3123	2058	3	12971	6.302721088435374	1.0	0.43847841453296676	0.41479811111181086
GAD_DISEASE	hepatitis C; hepatitis B	3	0.11219147344801794	0.06744958462613591	3107, 3106, 3105	2058	3	12971	6.302721088435374	1.0	0.43847841453296676	0.41479811111181086
GAD_DISEASE	fibrinogen; factor VII; plasminogen activator inhibitor-1	3	0.11219147344801794	0.06744958462613591	5054, 2244, 2155	2058	3	12971	6.302721088435374	1.0	0.43847841453296676	0.41479811111181086
GAD_DISEASE	atopy vaccine response	3	0.11219147344801794	0.06744958462613591	3566, 3565, 3596	2058	3	12971	6.302721088435374	1.0	0.43847841453296676	0.41479811111181086
GAD_DISEASE	Pars Planitis	3	0.11219147344801794	0.06744958462613591	3106, 3105, 3123	2058	3	12971	6.302721088435374	1.0	0.43847841453296676	0.41479811111181086
GAD_DISEASE	celiac disease diabetes, type 1	3	0.11219147344801794	0.06744958462613591	3119, 3117, 3123	2058	3	12971	6.302721088435374	1.0	0.43847841453296676	0.41479811111181086
GAD_DISEASE	cholesterol; cholesterol, HDL; lipoprotein; lipids	3	0.11219147344801794	0.06744958462613591	3990, 348, 1071	2058	3	12971	6.302721088435374	1.0	0.43847841453296676	0.41479811111181086
GAD_DISEASE	Rheumatoid spondylitis|Spondylarthritis|Spondylitis, Ankylosing	3	0.11219147344801794	0.06744958462613591	3106, 3105, 3123	2058	3	12971	6.302721088435374	1.0	0.43847841453296676	0.41479811111181086
GAD_DISEASE	paraoxonase-1 specific activity	3	0.11219147344801794	0.06744958462613591	341, 335, 5444	2058	3	12971	6.302721088435374	1.0	0.43847841453296676	0.41479811111181086
GAD_DISEASE	Sarcoidosis, Pulmonary|Tuberculosis, Pulmonary	3	0.11219147344801794	0.06744958462613591	3119, 3117, 3123	2058	3	12971	6.302721088435374	1.0	0.43847841453296676	0.41479811111181086
GAD_DISEASE	Brain Neoplasms|Hemangioma, Cavernous, Central Nervous System	3	0.11219147344801794	0.06744958462613591	3106, 3105, 3123	2058	3	12971	6.302721088435374	1.0	0.43847841453296676	0.41479811111181086
GAD_DISEASE	Epilepsy, Frontal Lobe	3	0.11219147344801794	0.06744958462613591	1137, 1135, 1141	2058	3	12971	6.302721088435374	1.0	0.43847841453296676	0.41479811111181086
GAD_DISEASE	Cardiovascular Diseases|Hyperlipoproteinemia Type II	3	0.11219147344801794	0.06744958462613591	3949, 348, 3075	2058	3	12971	6.302721088435374	1.0	0.43847841453296676	0.41479811111181086
GAD_DISEASE	Aggressive Periodontitis|Chronic Periodontitis|	3	0.11219147344801794	0.06744958462613591	7099, 3586, 3593	2058	3	12971	6.302721088435374	1.0	0.43847841453296676	0.41479811111181086
GAD_DISEASE	Gastritis|Helicobacter Infections|Metaplasia|Precancerous Conditions|Stomach Neoplasms	3	0.11219147344801794	0.06744958462613591	3566, 3565, 3586	2058	3	12971	6.302721088435374	1.0	0.43847841453296676	0.41479811111181086
GAD_DISEASE	inflammatory myopathies	3	0.11219147344801794	0.06744958462613591	3119, 3117, 3123	2058	3	12971	6.302721088435374	1.0	0.43847841453296676	0.41479811111181086
GAD_DISEASE	bee venom allergy	3	0.11219147344801794	0.06744958462613591	3119, 3117, 3123	2058	3	12971	6.302721088435374	1.0	0.43847841453296676	0.41479811111181086
GAD_DISEASE	Aspergillosis|Aspergillosis, Allergic Bronchopulmonary|Lung Diseases, Fungal	3	0.11219147344801794	0.06744958462613591	7099, 54106, 7097	2058	3	12971	6.302721088435374	1.0	0.43847841453296676	0.41479811111181086
GAD_DISEASE	Dermatomyositis|Myositis	3	0.11219147344801794	0.06744958462613591	3119, 3117, 3123	2058	3	12971	6.302721088435374	1.0	0.43847841453296676	0.41479811111181086
GAD_DISEASE	Ocular Toxoplasmosis|Toxoplasmosis, Ocular	3	0.11219147344801794	0.06744958462613591	7100, 54106, 7096	2058	3	12971	6.302721088435374	1.0	0.43847841453296676	0.41479811111181086
GAD_DISEASE	Multiple Myeloma|Pneumonia|Sepsis	3	0.11219147344801794	0.06744958462613591	2215, 2214, 4353	2058	3	12971	6.302721088435374	1.0	0.43847841453296676	0.41479811111181086
GAD_DISEASE	Herpes Zoster|Neuralgia	3	0.11219147344801794	0.06744958462613591	3106, 3105, 3123	2058	3	12971	6.302721088435374	1.0	0.43847841453296676	0.41479811111181086
GAD_DISEASE	measles antibody level	3	0.11219147344801794	0.06744958462613591	3119, 3117, 3123	2058	3	12971	6.302721088435374	1.0	0.43847841453296676	0.41479811111181086
GAD_DISEASE	asthma; allergic rhinitis	3	0.11219147344801794	0.06744958462613591	3459, 3565, 2209	2058	3	12971	6.302721088435374	1.0	0.43847841453296676	0.41479811111181086
GAD_DISEASE	psychological distress	3	0.11219147344801794	0.06744958462613591	3119, 3117, 3123	2058	3	12971	6.302721088435374	1.0	0.43847841453296676	0.41479811111181086
GAD_DISEASE	Enterovirus Infections	3	0.11219147344801794	0.06744958462613591	3105, 3123, 3122	2058	3	12971	6.302721088435374	1.0	0.43847841453296676	0.41479811111181086
GAD_DISEASE	immunology study	3	0.11219147344801794	0.06744958462613591	3119, 3115, 3123	2058	3	12971	6.302721088435374	1.0	0.43847841453296676	0.41479811111181086
GAD_DISEASE	Diabetes Mellitus, Type 1|Disease Progression	3	0.11219147344801794	0.06744958462613591	3119, 3117, 3123	2058	3	12971	6.302721088435374	1.0	0.43847841453296676	0.41479811111181086
GAD_DISEASE	unexplained foetal loss	3	0.11219147344801794	0.06744958462613591	2147, 2153, 10544	2058	3	12971	6.302721088435374	1.0	0.43847841453296676	0.41479811111181086
GAD_DISEASE	retinal artery occlusion	3	0.11219147344801794	0.06744958462613591	2157, 3586, 2153	2058	3	12971	6.302721088435374	1.0	0.43847841453296676	0.41479811111181086
GAD_DISEASE	Peripheral Vascular Diseases|Systemic Scleroderma	3	0.11219147344801794	0.06744958462613591	2147, 2244, 2153	2058	3	12971	6.302721088435374	1.0	0.43847841453296676	0.41479811111181086
GAD_DISEASE	invitro fertilization	3	0.11219147344801794	0.06744958462613591	4585, 22917, 2492	2058	3	12971	6.302721088435374	1.0	0.43847841453296676	0.41479811111181086
GAD_DISEASE	birth weight diabetes, type 1 head circumference at birth	3	0.11219147344801794	0.06744958462613591	3119, 3117, 3630	2058	3	12971	6.302721088435374	1.0	0.43847841453296676	0.41479811111181086
GAD_DISEASE	Graves' disease; Hashimoto's thyroiditis; autoimmune polyglandular syndrome	3	0.11219147344801794	0.06744958462613591	3119, 3117, 3123	2058	3	12971	6.302721088435374	1.0	0.43847841453296676	0.41479811111181086
GAD_DISEASE	Gilbert Disease|Hyperbilirubinemia	3	0.11219147344801794	0.06744958462613591	54577, 54659, 54658	2058	3	12971	6.302721088435374	1.0	0.43847841453296676	0.41479811111181086
GAD_DISEASE	birth weight body mass	3	0.11219147344801794	0.06744958462613591	3119, 3123, 3630	2058	3	12971	6.302721088435374	1.0	0.43847841453296676	0.41479811111181086
GAD_DISEASE	Carotid Artery Diseases|Hypertension	3	0.11219147344801794	0.06744958462613591	348, 183, 1636	2058	3	12971	6.302721088435374	1.0	0.43847841453296676	0.41479811111181086
GAD_DISEASE	infertility, tubal factor	3	0.11219147344801794	0.06744958462613591	3119, 3117, 3586	2058	3	12971	6.302721088435374	1.0	0.43847841453296676	0.41479811111181086
GAD_DISEASE	Breast Diseases	3	0.11219147344801794	0.06744958462613591	3479, 3486, 3484	2058	3	12971	6.302721088435374	1.0	0.43847841453296676	0.41479811111181086
GAD_DISEASE	tuberculosis tumor necrosis factor-alpha	3	0.11219147344801794	0.06744958462613591	7132, 3459, 3586	2058	3	12971	6.302721088435374	1.0	0.43847841453296676	0.41479811111181086
GAD_DISEASE	bone density osteoporosis	3	0.11219147344801794	0.06744958462613591	5054, 1277, 7042	2058	3	12971	6.302721088435374	1.0	0.43847841453296676	0.41479811111181086
GAD_DISEASE	Addison Disease|Autoimmune Diseases	3	0.11219147344801794	0.06744958462613591	3119, 3117, 3123	2058	3	12971	6.302721088435374	1.0	0.43847841453296676	0.41479811111181086
GAD_DISEASE	cholesterol, HDL; cholesterol, LDL; apoA1; apoB	3	0.11219147344801794	0.06744958462613591	345, 4023, 348	2058	3	12971	6.302721088435374	1.0	0.43847841453296676	0.41479811111181086
GAD_DISEASE	proliferative vitreoretinopathy rhegmatogenous retinal detachment	3	0.11219147344801794	0.06744958462613591	3569, 3458, 7040	2058	3	12971	6.302721088435374	1.0	0.43847841453296676	0.41479811111181086
GAD_DISEASE	schistosoma mansoni	3	0.11219147344801794	0.06744958462613591	3458, 3565, 3596	2058	3	12971	6.302721088435374	1.0	0.43847841453296676	0.41479811111181086
GAD_DISEASE	stroke, lacunar; small-vessel disease	3	0.11219147344801794	0.06744958462613591	1910, 1909, 1906	2058	3	12971	6.302721088435374	1.0	0.43847841453296676	0.41479811111181086
GAD_DISEASE	Hemochromatosis|Liver Cirrhosis	3	0.11219147344801794	0.06744958462613591	3077, 7040, 183	2058	3	12971	6.302721088435374	1.0	0.43847841453296676	0.41479811111181086
GAD_DISEASE	Hepatitis C|Liver Cirrhosis|Liver Cirrhosis, Alcoholic	3	0.11219147344801794	0.06744958462613591	5054, 7040, 183	2058	3	12971	6.302721088435374	1.0	0.43847841453296676	0.41479811111181086
GAD_DISEASE	Cholangitis, Sclerosing|Inflammatory bowel disease, NOS|Inflammatory Bowel Diseases|Liver Cirrhosis	3	0.11219147344801794	0.06744958462613591	3107, 3106, 3123	2058	3	12971	6.302721088435374	1.0	0.43847841453296676	0.41479811111181086
GAD_DISEASE	Hypertension|Hypertrophy, Left Ventricular|Left Ventricular Hypertrophy|Ventricular Dysfunction, Left	3	0.11219147344801794	0.06744958462613591	7043, 7040, 183	2058	3	12971	6.302721088435374	1.0	0.43847841453296676	0.41479811111181086
GAD_DISEASE	myocardial infarct; lymphoproliferative disorders; restenosis	3	0.11219147344801794	0.06744958462613591	3690, 3673, 3674	2058	3	12971	6.302721088435374	1.0	0.43847841453296676	0.41479811111181086
GAD_DISEASE	PAI-1 levels	3	0.11219147344801794	0.06744958462613591	5054, 5265, 1636	2058	3	12971	6.302721088435374	1.0	0.43847841453296676	0.41479811111181086
GAD_DISEASE	Blood Coagulation Disorders, Inherited|Thrombosis	3	0.11219147344801794	0.06744958462613591	3827, 3273, 2161	2058	3	12971	6.302721088435374	1.0	0.43847841453296676	0.41479811111181086
GAD_DISEASE	asthma; urticaria	3	0.11219147344801794	0.06744958462613591	3119, 3115, 3123	2058	3	12971	6.302721088435374	1.0	0.43847841453296676	0.41479811111181086
GAD_DISEASE	Coronary Disease|Diabetes Complications|Hypercholesterolemia|Hypertension|Myocardial Infarction	3	0.11219147344801794	0.06744958462613591	341, 348, 338	2058	3	12971	6.302721088435374	1.0	0.43847841453296676	0.41479811111181086
GAD_DISEASE	C-reactive protein myocardial infarct	3	0.11219147344801794	0.06744958462613591	929, 3586, 2161	2058	3	12971	6.302721088435374	1.0	0.43847841453296676	0.41479811111181086
GAD_DISEASE	tamoxifen metabolites	3	0.11219147344801794	0.06744958462613591	7364, 54576, 54575	2058	3	12971	6.302721088435374	1.0	0.43847841453296676	0.41479811111181086
GAD_DISEASE	Cerebral Hemorrhage|	3	0.11219147344801794	0.06744958462613591	348, 338, 1636	2058	3	12971	6.302721088435374	1.0	0.43847841453296676	0.41479811111181086
GAD_DISEASE	Hemosiderosis|Porphyria Cutanea Tarda	3	0.11219147344801794	0.06744958462613591	3106, 3105, 3077	2058	3	12971	6.302721088435374	1.0	0.43847841453296676	0.41479811111181086
GAD_DISEASE	Otitis Media|Otitis Media with Effusion|Recurrence	3	0.11219147344801794	0.06744958462613591	4583, 4586, 727897	2058	3	12971	6.302721088435374	1.0	0.43847841453296676	0.41479811111181086
GAD_DISEASE	Epstein-Barr Virus Infections|Infectious mononucleosis	3	0.11219147344801794	0.06744958462613591	3107, 3106, 3105	2058	3	12971	6.302721088435374	1.0	0.43847841453296676	0.41479811111181086
GAD_DISEASE	asthma; dermatitis and eczema	3	0.11219147344801794	0.06744958462613591	1215, 7356, 3596	2058	3	12971	6.302721088435374	1.0	0.43847841453296676	0.41479811111181086
GAD_DISEASE	Anemia, Aplastic|Aplastic anemia|Hemoglobinuria, Paroxysmal	3	0.11219147344801794	0.06744958462613591	3106, 3105, 3123	2058	3	12971	6.302721088435374	1.0	0.43847841453296676	0.41479811111181086
GAD_DISEASE	Activated Protein C Resistance|Peripheral Vascular Diseases|Recurrence|Thrombophilia	3	0.11219147344801794	0.06744958462613591	2147, 2153, 5624	2058	3	12971	6.302721088435374	1.0	0.43847841453296676	0.41479811111181086
GAD_DISEASE	Adenoma|Colorectal Neoplasms|Recurrence	3	0.11219147344801794	0.06744958462613591	3586, 5742, 5743	2058	3	12971	6.302721088435374	1.0	0.43847841453296676	0.41479811111181086
GAD_DISEASE	Hirschsprung Disease|Hydronephrosis|Vesico-Ureteral Reflux	3	0.11219147344801794	0.06744958462613591	2668, 2674, 5979	2058	3	12971	6.302721088435374	1.0	0.43847841453296676	0.41479811111181086
GAD_DISEASE	Conjunctivitis|Epidermal Necrolysis, Toxic|Stevens-Johnson Syndrome	3	0.11219147344801794	0.06744958462613591	3566, 3565, 3596	2058	3	12971	6.302721088435374	1.0	0.43847841453296676	0.41479811111181086
GAD_DISEASE	Gonorrhea	3	0.11219147344801794	0.06744958462613591	3119, 3107, 3558	2058	3	12971	6.302721088435374	1.0	0.43847841453296676	0.41479811111181086
GAD_DISEASE	cytokine response to measles vaccine	3	0.11219147344801794	0.06744958462613591	3119, 3115, 3123	2058	3	12971	6.302721088435374	1.0	0.43847841453296676	0.41479811111181086
GAD_DISEASE	cholesterol, HDL; triglycerides; cholesterol, LDL; cholesterol, total; glucose; stroke; carotid artery intima-media thickness	3	0.11219147344801794	0.06744958462613591	345, 335, 337	2058	3	12971	6.302721088435374	1.0	0.43847841453296676	0.41479811111181086
GAD_DISEASE	Lp(a)	3	0.11219147344801794	0.06744958462613591	335, 4035, 7436	2058	3	12971	6.302721088435374	1.0	0.43847841453296676	0.41479811111181086
GAD_DISEASE	Adenocarcinoma|Esophageal Neoplasms|Stomach Neoplasms	3	0.11219147344801794	0.06744958462613591	929, 54106, 3482	2058	3	12971	6.302721088435374	1.0	0.43847841453296676	0.41479811111181086
GAD_DISEASE	asthma bronchodilator response IgE lung function	3	0.11219147344801794	0.06744958462613591	3566, 3565, 3596	2058	3	12971	6.302721088435374	1.0	0.43847841453296676	0.41479811111181086
GAD_DISEASE	Calcinosis|Dermatomyositis	3	0.11219147344801794	0.06744958462613591	3119, 3117, 3123	2058	3	12971	6.302721088435374	1.0	0.43847841453296676	0.41479811111181086
GAD_DISEASE	hepatitis, fulminant non-A, nonB	3	0.11219147344801794	0.06744958462613591	3106, 3105, 3122	2058	3	12971	6.302721088435374	1.0	0.43847841453296676	0.41479811111181086
GAD_DISEASE	early onset ischemic heart disease.	3	0.11219147344801794	0.06744958462613591	348, 7040, 1636	2058	3	12971	6.302721088435374	1.0	0.43847841453296676	0.41479811111181086
GAD_DISEASE	Carcinoma|Carcinoma, Squamous Cell|Nasopharyngeal Neoplasms	3	0.11219147344801794	0.06744958462613591	3119, 3117, 3123	2058	3	12971	6.302721088435374	1.0	0.43847841453296676	0.41479811111181086
GAD_DISEASE	cerebral arteriopathy	3	0.11219147344801794	0.06744958462613591	7099, 2022, 94	2058	3	12971	6.302721088435374	1.0	0.43847841453296676	0.41479811111181086
GAD_DISEASE	Graft vs Host Disease|Leukemia, Myeloid, Acute|Precursor Cell Lymphoblastic Leukemia-Lymphoma	3	0.11219147344801794	0.06744958462613591	3106, 3105, 3123	2058	3	12971	6.302721088435374	1.0	0.43847841453296676	0.41479811111181086
GAD_DISEASE	Conjunctivitis|Epidermal Necrolysis, Toxic|Stevens-Johnson Syndrome|Toxic Epidermal Necrolysis	3	0.11219147344801794	0.06744958462613591	3107, 3106, 3105	2058	3	12971	6.302721088435374	1.0	0.43847841453296676	0.41479811111181086
GAD_DISEASE	Fibrosis|Tuberculosis, Pulmonary	3	0.11219147344801794	0.06744958462613591	4321, 4312, 4318	2058	3	12971	6.302721088435374	1.0	0.43847841453296676	0.41479811111181086
GAD_DISEASE	Total serum IgE	3	0.11219147344801794	0.06744958462613591	3566, 3586, 3596	2058	3	12971	6.302721088435374	1.0	0.43847841453296676	0.41479811111181086
GAD_DISEASE	glomeruloneophritis	3	0.11219147344801794	0.06744958462613591	3106, 3105, 3123	2058	3	12971	6.302721088435374	1.0	0.43847841453296676	0.41479811111181086
GAD_DISEASE	hypersomnolence	3	0.11219147344801794	0.06744958462613591	3119, 3117, 3123	2058	3	12971	6.302721088435374	1.0	0.43847841453296676	0.41479811111181086
GAD_DISEASE	beryllium disease	3	0.11219147344801794	0.06744958462613591	3119, 3115, 3123	2058	3	12971	6.302721088435374	1.0	0.43847841453296676	0.41479811111181086
GAD_DISEASE	physiologic constitutions, Traditional Chinese Med. Defined	3	0.11219147344801794	0.06744958462613591	3119, 3115, 3123	2058	3	12971	6.302721088435374	1.0	0.43847841453296676	0.41479811111181086
GAD_DISEASE	filiariasis	3	0.11219147344801794	0.06744958462613591	7099, 1118, 7097	2058	3	12971	6.302721088435374	1.0	0.43847841453296676	0.41479811111181086
GAD_DISEASE	organ donation	3	0.11219147344801794	0.06744958462613591	3106, 3105, 3123	2058	3	12971	6.302721088435374	1.0	0.43847841453296676	0.41479811111181086
GAD_DISEASE	sciatica	3	0.11219147344801794	0.06744958462613591	3569, 1299, 1298	2058	3	12971	6.302721088435374	1.0	0.43847841453296676	0.41479811111181086
GAD_DISEASE	Atrial Fibrillation|Thrombosis	3	0.11219147344801794	0.06744958462613591	5054, 2244, 2153	2058	3	12971	6.302721088435374	1.0	0.43847841453296676	0.41479811111181086
GAD_DISEASE	graft acceptance, liver	3	0.11219147344801794	0.06744958462613591	3119, 3115, 3123	2058	3	12971	6.302721088435374	1.0	0.43847841453296676	0.41479811111181086
GAD_DISEASE	Heart Failure|Raeder-Harbitz syndrome|Takayasu Arteritis	3	0.11219147344801794	0.06744958462613591	3106, 3105, 3123	2058	3	12971	6.302721088435374	1.0	0.43847841453296676	0.41479811111181086
GAD_DISEASE	Celiac Disease|Hemochromatosis	3	0.11219147344801794	0.06744958462613591	3105, 3123, 3077	2058	3	12971	6.302721088435374	1.0	0.43847841453296676	0.41479811111181086
GAD_DISEASE	Apoplexy|Stroke|Thrombosis	3	0.11219147344801794	0.06744958462613591	5054, 2147, 2153	2058	3	12971	6.302721088435374	1.0	0.43847841453296676	0.41479811111181086
GAD_DISEASE	thrombosis, deep vein; Behcet's disease	3	0.11219147344801794	0.06744958462613591	7132, 5054, 3673	2058	3	12971	6.302721088435374	1.0	0.43847841453296676	0.41479811111181086
GAD_DISEASE	Carcinoma, Basal Cell|Melanoma|Neoplasm Metastasis|Skin Neoplasms	3	0.11219147344801794	0.06744958462613591	7299, 434, 7306	2058	3	12971	6.302721088435374	1.0	0.43847841453296676	0.41479811111181086
GAD_DISEASE	hepatitis type 1, autoimmune (AIH-1)	3	0.11219147344801794	0.06744958462613591	3119, 3117, 3123	2058	3	12971	6.302721088435374	1.0	0.43847841453296676	0.41479811111181086
GAD_DISEASE	Periodontitis|Thromboangiitis Obliterans	3	0.11219147344801794	0.06744958462613591	929, 3115, 3123	2058	3	12971	6.302721088435374	1.0	0.43847841453296676	0.41479811111181086
GAD_DISEASE	Epilepsy, Frontal Lobe|	3	0.11219147344801794	0.06744958462613591	1137, 1135, 1141	2058	3	12971	6.302721088435374	1.0	0.43847841453296676	0.41479811111181086
GAD_DISEASE	metabolism disorders; myocardial infarction; stroke, ischemic	3	0.11219147344801794	0.06744958462613591	3690, 3673, 3674	2058	3	12971	6.302721088435374	1.0	0.43847841453296676	0.41479811111181086
GAD_DISEASE	heart disease, ischemic hypercholesterolemia	3	0.11219147344801794	0.06744958462613591	3949, 338, 255738	2058	3	12971	6.302721088435374	1.0	0.43847841453296676	0.41479811111181086
GAD_DISEASE	hepatitis B vaccination	3	0.11219147344801794	0.06744958462613591	3119, 3117, 3123	2058	3	12971	6.302721088435374	1.0	0.43847841453296676	0.41479811111181086
GAD_DISEASE	bone density osteocalcin	3	0.11219147344801794	0.06744958462613591	796, 632, 4256	2058	3	12971	6.302721088435374	1.0	0.43847841453296676	0.41479811111181086
GAD_DISEASE	warts	3	0.11219147344801794	0.06744958462613591	3119, 3117, 3123	2058	3	12971	6.302721088435374	1.0	0.43847841453296676	0.41479811111181086
GAD_DISEASE	insulin response, first phase; insulitis	3	0.11219147344801794	0.06744958462613591	3119, 3117, 3123	2058	3	12971	6.302721088435374	1.0	0.43847841453296676	0.41479811111181086
GAD_DISEASE	Aortic Aneurysm, Abdominal|Aortic Diseases|Arterial Occlusive Diseases	3	0.11219147344801794	0.06744958462613591	3106, 3105, 3123	2058	3	12971	6.302721088435374	1.0	0.43847841453296676	0.41479811111181086
GAD_DISEASE	Diabetes mellitus|Polycystic Kidney, Autosomal Dominant	3	0.11219147344801794	0.06744958462613591	3106, 3105, 3123	2058	3	12971	6.302721088435374	1.0	0.43847841453296676	0.41479811111181086
GAD_DISEASE	exceptional longevity	3	0.11219147344801794	0.06744958462613591	7253, 7252, 1071	2058	3	12971	6.302721088435374	1.0	0.43847841453296676	0.41479811111181086
GAD_DISEASE	Alzheimer's disease dementia, vascular	3	0.11219147344801794	0.06744958462613591	4312, 4314, 4318	2058	3	12971	6.302721088435374	1.0	0.43847841453296676	0.41479811111181086
GAD_DISEASE	cytomegalovirus infection, post allograft kidney transplant	3	0.11219147344801794	0.06744958462613591	7099, 10747, 4153	2058	3	12971	6.302721088435374	1.0	0.43847841453296676	0.41479811111181086
GAD_DISEASE	birth weight fetal growth	3	0.11219147344801794	0.06744958462613591	3482, 7804, 3481	2058	3	12971	6.302721088435374	1.0	0.43847841453296676	0.41479811111181086
GAD_DISEASE	Diabetes Mellitus, Insulin-Dependent|Diabetes Mellitus, Type 1|Diabetic Nephropathies|Diabetic Nephropathy|Insulin Resistance	3	0.11219147344801794	0.06744958462613591	4023, 348, 1636	2058	3	12971	6.302721088435374	1.0	0.43847841453296676	0.41479811111181086
GAD_DISEASE	pulmonary fibrosis sarcoidosis	3	0.11219147344801794	0.06744958462613591	7043, 7040, 7042	2058	3	12971	6.302721088435374	1.0	0.43847841453296676	0.41479811111181086
GAD_DISEASE	Cardiovascular Diseases|Coronary Disease|Inflammation|Stroke|Thrombosis	3	0.11219147344801794	0.06744958462613591	5624, 5627, 10544	2058	3	12971	6.302721088435374	1.0	0.43847841453296676	0.41479811111181086
GAD_DISEASE	Bacteremia|HIV Infections|Pneumococcal Infections	3	0.11219147344801794	0.06744958462613591	7099, 10747, 7097	2058	3	12971	6.302721088435374	1.0	0.43847841453296676	0.41479811111181086
GAD_DISEASE	Carcinoma, Hepatocellular|Hepatitis C|Liver Neoplasms	3	0.11219147344801794	0.06744958462613591	4312, 4314, 4318	2058	3	12971	6.302721088435374	1.0	0.43847841453296676	0.41479811111181086
GAD_DISEASE	diabetes, type 1; blood group incompatibility	3	0.11219147344801794	0.06744958462613591	3119, 3117, 3123	2058	3	12971	6.302721088435374	1.0	0.43847841453296676	0.41479811111181086
GAD_DISEASE	Schistosomiasis haematobia	3	0.11219147344801794	0.06744958462613591	3567, 3565, 3596	2058	3	12971	6.302721088435374	1.0	0.43847841453296676	0.41479811111181086
GAD_DISEASE	gastric cardia adenocarcinoma and esophageal squamous cell carcinoma	3	0.11219147344801794	0.06744958462613591	4321, 4322, 4313	2058	3	12971	6.302721088435374	1.0	0.43847841453296676	0.41479811111181086
GAD_DISEASE	Dermatomyositis|Scleroderma, Systemic|Systemic Scleroderma	3	0.11219147344801794	0.06744958462613591	3119, 3117, 3123	2058	3	12971	6.302721088435374	1.0	0.43847841453296676	0.41479811111181086
GAD_DISEASE	Mycobacterium avium-intracellulare Infection|Respiratory Tract Infections	3	0.11219147344801794	0.06744958462613591	3106, 3105, 3123	2058	3	12971	6.302721088435374	1.0	0.43847841453296676	0.41479811111181086
GAD_DISEASE	Pulmonary Emphysema	3	0.11219147344801794	0.06744958462613591	12, 5265, 5270	2058	3	12971	6.302721088435374	1.0	0.43847841453296676	0.41479811111181086
GAD_DISEASE	Partial Thromboplastin Time	3	0.11219147344801794	0.06744958462613591	3827, 3273, 2161	2058	3	12971	6.302721088435374	1.0	0.43847841453296676	0.41479811111181086
GAD_DISEASE	Albuminuria|Hypertension|Kidney Diseases	3	0.11219147344801794	0.06744958462613591	7043, 3952, 7040	2058	3	12971	6.302721088435374	1.0	0.43847841453296676	0.41479811111181086
GAD_DISEASE	blood transfusion complications	3	0.11219147344801794	0.06744958462613591	3673, 3674, 3688	2058	3	12971	6.302721088435374	1.0	0.43847841453296676	0.41479811111181086
GAD_DISEASE	hypertension; beta-glucuronidase; anaphylactoid purpura	3	0.11219147344801794	0.06744958462613591	3117, 3949, 2993	2058	3	12971	6.302721088435374	1.0	0.43847841453296676	0.41479811111181086
GAD_DISEASE	diabetes, type 1; Graves' disease; Hashimoto's thryroiditis	3	0.11219147344801794	0.06744958462613591	3119, 3123, 3593	2058	3	12971	6.302721088435374	1.0	0.43847841453296676	0.41479811111181086
GAD_DISEASE	Cryptosporidiosis|Recurrence	3	0.11219147344801794	0.06744958462613591	3119, 3106, 3123	2058	3	12971	6.302721088435374	1.0	0.43847841453296676	0.41479811111181086
GAD_DISEASE	Activated Protein C Resistance|Hemochromatosis|Iron Overload|Thrombophilia	3	0.11219147344801794	0.06744958462613591	2147, 3077, 2153	2058	3	12971	6.302721088435374	1.0	0.43847841453296676	0.41479811111181086
GAD_DISEASE	Alcoholism|Marijuana Abuse|Tobacco Use Disorder	3	0.11219147344801794	0.06744958462613591	1138, 1136, 2555	2058	3	12971	6.302721088435374	1.0	0.43847841453296676	0.41479811111181086
GAD_DISEASE	dental implants	3	0.11219147344801794	0.06744958462613591	3569, 3558, 7040	2058	3	12971	6.302721088435374	1.0	0.43847841453296676	0.41479811111181086
GAD_DISEASE	posttreatment Th2 immune response to S. mansoni Ags	3	0.11219147344801794	0.06744958462613591	3119, 3117, 3123	2058	3	12971	6.302721088435374	1.0	0.43847841453296676	0.41479811111181086
GAD_DISEASE	Arthritis, Rheumatoid|Pregnancy Complications|Puerperal Disorders|Recurrence|Rheumatoid Arthritis	3	0.11219147344801794	0.06744958462613591	3119, 3117, 3123	2058	3	12971	6.302721088435374	1.0	0.43847841453296676	0.41479811111181086
GAD_DISEASE	Alzheimer's disease vascular dementia	3	0.11219147344801794	0.06744958462613591	3816, 348, 1636	2058	3	12971	6.302721088435374	1.0	0.43847841453296676	0.41479811111181086
GAD_DISEASE	liver disease; hepatitis C, chronic	3	0.11219147344801794	0.06744958462613591	3458, 3586, 7040	2058	3	12971	6.302721088435374	1.0	0.43847841453296676	0.41479811111181086
GAD_DISEASE	Epstein-Barr Virus Infections|Hodgkin Disease	3	0.11219147344801794	0.06744958462613591	3569, 3105, 3586	2058	3	12971	6.302721088435374	1.0	0.43847841453296676	0.41479811111181086
GAD_DISEASE	Coronary Artery Disease|Hyperlipidemias	3	0.11219147344801794	0.06744958462613591	3569, 348, 1071	2058	3	12971	6.302721088435374	1.0	0.43847841453296676	0.41479811111181086
GAD_DISEASE	Cerebral Palsy|Pregnancy Complications, Infectious|Virus Diseases	3	0.11219147344801794	0.06744958462613591	7099, 3569, 3565	2058	3	12971	6.302721088435374	1.0	0.43847841453296676	0.41479811111181086
GAD_DISEASE	Carcinoma|Lymphatic Metastasis|Uterine Cervical Neoplasms	3	0.11219147344801794	0.06744958462613591	3791, 5156, 1956	2058	3	12971	6.302721088435374	1.0	0.43847841453296676	0.41479811111181086
GAD_DISEASE	Chronic renal failure|Kidney Failure, Chronic|Venous Thrombosis	3	0.11219147344801794	0.06744958462613591	2147, 2153, 1636	2058	3	12971	6.302721088435374	1.0	0.43847841453296676	0.41479811111181086
GAD_DISEASE	cirrhosis, biliary primary; diabetes, gestational	3	0.11219147344801794	0.06744958462613591	3106, 3105, 3133	2058	3	12971	6.302721088435374	1.0	0.43847841453296676	0.41479811111181086
GAD_DISEASE	Cardiovascular Diseases|Fever|	3	0.11219147344801794	0.06744958462613591	3557, 3586, 4049	2058	3	12971	6.302721088435374	1.0	0.43847841453296676	0.41479811111181086
GAD_DISEASE	Diabetic Ketoacidosis	3	0.11219147344801794	0.06744958462613591	3119, 3117, 3123	2058	3	12971	6.302721088435374	1.0	0.43847841453296676	0.41479811111181086
GAD_DISEASE	diabetes, type 1; autoimmune diabetes; diabetes, autoimmune	3	0.11219147344801794	0.06744958462613591	3119, 3117, 3123	2058	3	12971	6.302721088435374	1.0	0.43847841453296676	0.41479811111181086
GAD_DISEASE	HTLV-I Infections|Spinal Cord Diseases	3	0.11219147344801794	0.06744958462613591	3107, 3106, 3105	2058	3	12971	6.302721088435374	1.0	0.43847841453296676	0.41479811111181086
GAD_DISEASE	dementia in other conditions	3	0.11219147344801794	0.06744958462613591	12, 348, 1636	2058	3	12971	6.302721088435374	1.0	0.43847841453296676	0.41479811111181086
GAD_DISEASE	hypoalphalipoproteinemia	3	0.11219147344801794	0.06744958462613591	345, 335, 3931	2058	3	12971	6.302721088435374	1.0	0.43847841453296676	0.41479811111181086
GAD_DISEASE	obesity; weight loss	3	0.11219147344801794	0.06744958462613591	3569, 9370, 3952	2058	3	12971	6.302721088435374	1.0	0.43847841453296676	0.41479811111181086
GAD_DISEASE	Sjogren's syndrome; purpura	3	0.11219147344801794	0.06744958462613591	3458, 3565, 3596	2058	3	12971	6.302721088435374	1.0	0.43847841453296676	0.41479811111181086
GAD_DISEASE	lung cancer; Lambert-Eaton myasthenic syndrome	3	0.11219147344801794	0.06744958462613591	3119, 3106, 3117	2058	3	12971	6.302721088435374	1.0	0.43847841453296676	0.41479811111181086
GAD_DISEASE	cognitive decline	3	0.11219147344801794	0.06744958462613591	4353, 348, 1636	2058	3	12971	6.302721088435374	1.0	0.43847841453296676	0.41479811111181086
GAD_DISEASE	irinotecan pharmacokinetics lung cancer	3	0.11219147344801794	0.06744958462613591	54600, 54577, 54658	2058	3	12971	6.302721088435374	1.0	0.43847841453296676	0.41479811111181086
GAD_DISEASE	Neoplasms|Thrombophilia|Thrombosis	3	0.11219147344801794	0.06744958462613591	2147, 8858, 2153	2058	3	12971	6.302721088435374	1.0	0.43847841453296676	0.41479811111181086
GAD_DISEASE	Common Variable Immunodeficiency|Hemochromatosis|IgG Deficiency|Infection	3	0.11219147344801794	0.06744958462613591	3106, 3105, 3077	2058	3	12971	6.302721088435374	1.0	0.43847841453296676	0.41479811111181086
GAD_DISEASE	Hepatitis B, Chronic|Remission, Spontaneous	3	0.11219147344801794	0.06744958462613591	3106, 3105, 3123	2058	3	12971	6.302721088435374	1.0	0.43847841453296676	0.41479811111181086
GAD_DISEASE	Neoplasms|Venous Thrombosis	3	0.11219147344801794	0.06744958462613591	2147, 2155, 2153	2058	3	12971	6.302721088435374	1.0	0.43847841453296676	0.41479811111181086
GAD_DISEASE	Dermatitis, Atopic|	11	0.4113687359760658	0.06761401511662568	7099, 80332, 114771, 3586, 1672, 1671, 1670, 54106, 7097, 1669, 7096	2058	38	12971	1.8244718940207663	1.0	0.43881720441969524	0.4151186044369577
GAD_DISEASE	oral cancer	11	0.4113687359760658	0.06761401511662568	7077, 5054, 3576, 7039, 3673, 4312, 4314, 5328, 3482, 3481, 4318	2058	38	12971	1.8244718940207663	1.0	0.43881720441969524	0.4151186044369577
GAD_DISEASE	Body Height	105	3.926701570680628	0.06787400868066079	158326, 4052, 4053, 64399, 388551, 57188, 3480, 351, 7162, 84966, 2668, 871, 80760, 3479, 90, 238, 84168, 3912, 729993, 7450, 128861, 5156, 8029, 9358, 2562, 2560, 23213, 140881, 2554, 3643, 5789, 8817, 9508, 5444, 221981, 9241, 1634, 10516, 2689, 2202, 84466, 2201, 10076, 345757, 4589, 50859, 51705, 4880, 57094, 781, 3549, 1008, 4915, 57537, 1005, 85301, 4237, 50863, 129804, 170691, 64111, 5340,…	2058	571	12971	1.1589942456842632	1.0	0.44013900732836797	0.41636902254559716
GAD_DISEASE	Platelet Aggregation	16	0.5983545250560958	0.07278692814100968	9378, 3690, 7850, 6400, 3673, 2262, 7042, 2899, 2811, 56034, 84466, 6469, 6425, 375033, 51206, 1009	2058	64	12971	1.5756802721088434	1.0	0.4716061828307211	0.446136793381711
GAD_DISEASE	Dyslipidemias|Hypertriglyceridemia	6	0.22438294689603588	0.07526181360744709	3990, 4023, 338, 3931, 1071, 27329	2058	15	12971	2.5210884353741494	1.0	0.4872376234702498	0.46092404820733135
GAD_DISEASE	Hypertrophy, Left Ventricular	21	0.7853403141361256	0.07634146565706137	729993, 7850, 9019, 1909, 6423, 4685, 1363, 2066, 6092, 183, 23544, 10855, 164284, 1016, 143458, 53841, 799, 9957, 8829, 1636, 9509	2058	91	12971	1.4544740973312402	1.0	0.4938180568247331	0.46714910110678615
GAD_DISEASE	Maximal Midexpiratory Flow Rate	9	0.3365744203440539	0.07653771540662174	3815, 3547, 25891, 8513, 57575, 2917, 22795, 5789, 3570	2058	29	12971	1.9560168895144265	1.0	0.4946780051177356	0.46796260734966744
GAD_DISEASE	Blood Cells	12	0.44876589379207177	0.07821578960014472	2668, 83416, 5066, 3554, 85445, 54549, 5797, 2891, 57484, 3273, 23105, 9607	2058	44	12971	1.7189239332096475	1.0	0.5051059338310172	0.4778273691936114
GAD_DISEASE	Tunica Media	35	1.3089005235602094	0.08081603710993704	6351, 245913, 129684, 245915, 8754, 10491, 64478, 222256, 5618, 57689, 26032, 125931, 10913, 121256, 1012, 9957, 2903, 3617, 8728, 50859, 9037, 6387, 594857, 1908, 7038, 1010, 56287, 55799, 1289, 25890, 3587, 249, 5789, 50863, 4978	2058	169	12971	1.3052972668357286	1.0	0.521466980988479	0.4933048276768411
GAD_DISEASE	Cleft Lip|Cleft Palate|Tooth Abnormalities	19	0.7105459985041137	0.0819018338923391	7099, 3690, 9568, 5156, 3990, 7039, 8324, 7049, 2562, 2064, 2260, 5818, 2049, 84870, 999, 85301, 8817, 3910, 6868	2058	81	12971	1.4784160577811372	1.0	0.5254304068828297	0.4970542062551674
GAD_DISEASE	Hirschsprung disease	5	0.1869857890800299	0.08223718807495531	1910, 2668, 4916, 5623, 5979	2058	11	12971	2.864873222016079	1.0	0.5254304068828297	0.4970542062551674
GAD_DISEASE	Graves Ophthalmopathy	5	0.1869857890800299	0.08223718807495531	3569, 3558, 3458, 3557, 3554	2058	11	12971	2.864873222016079	1.0	0.5254304068828297	0.4970542062551674
GAD_DISEASE	hypertension, gestational	5	0.1869857890800299	0.08223718807495531	5054, 4023, 2153, 183, 1636	2058	11	12971	2.864873222016079	1.0	0.5254304068828297	0.4970542062551674
GAD_DISEASE	Leiomyoma	5	0.1869857890800299	0.08223718807495531	3558, 3557, 3576, 3565, 3594	2058	11	12971	2.864873222016079	1.0	0.5254304068828297	0.4970542062551674
GAD_DISEASE	Nephrolithiasis	5	0.1869857890800299	0.08223718807495531	3339, 3557, 6696, 2335, 5328	2058	11	12971	2.864873222016079	1.0	0.5254304068828297	0.4970542062551674
GAD_DISEASE	Lupus Nephritis	5	0.1869857890800299	0.08223718807495531	2217, 5054, 2215, 2214, 2244	2058	11	12971	2.864873222016079	1.0	0.5254304068828297	0.4970542062551674
GAD_DISEASE	Psychophysiologic Disorders	5	0.1869857890800299	0.08223718807495531	5443, 866, 1394, 1393, 1392	2058	11	12971	2.864873222016079	1.0	0.5254304068828297	0.4970542062551674
GAD_DISEASE	Immunoglobulin E	5	0.1869857890800299	0.08223718807495531	3119, 2205, 3566, 3135, 3596	2058	11	12971	2.864873222016079	1.0	0.5254304068828297	0.4970542062551674
GAD_DISEASE	paediatric renal allograft	5	0.1869857890800299	0.08223718807495531	3569, 3557, 3586, 6347, 7040	2058	11	12971	2.864873222016079	1.0	0.5254304068828297	0.4970542062551674
GAD_DISEASE	Diabetes Complications|	5	0.1869857890800299	0.08223718807495531	5122, 3990, 4023, 348, 1636	2058	11	12971	2.864873222016079	1.0	0.5254304068828297	0.4970542062551674
GAD_DISEASE	macular degeneration, age-related	5	0.1869857890800299	0.08223718807495531	4040, 2, 7436, 3075, 1636	2058	11	12971	2.864873222016079	1.0	0.5254304068828297	0.4970542062551674
GAD_DISEASE	Coronary Disease|Hyperlipoproteinemia Type II	7	0.2617801047120419	0.08386277855965385	345, 2147, 337, 22918, 3075, 183, 1636	2058	20	12971	2.2059523809523807	1.0	0.5260331770580716	0.4976244234467962
GAD_DISEASE	Hypertension|Obesity	7	0.2617801047120419	0.08386277855965385	7450, 3990, 4023, 5697, 338, 3952, 1636	2058	20	12971	2.2059523809523807	1.0	0.5260331770580716	0.4976244234467962
GAD_DISEASE	Hemorrhagic Fever with Renal Syndrome	4	0.14958863126402394	0.08468770626299643	3690, 3106, 3554, 3123	2058	7	12971	3.6015549076773565	1.0	0.5260331770580716	0.4976244234467962
GAD_DISEASE	Dementia, Vascular|	4	0.14958863126402394	0.08468770626299643	7040, 183, 3976, 1636	2058	7	12971	3.6015549076773565	1.0	0.5260331770580716	0.4976244234467962
GAD_DISEASE	memory performance	4	0.14958863126402394	0.08468770626299643	1139, 2, 4035, 348	2058	7	12971	3.6015549076773565	1.0	0.5260331770580716	0.4976244234467962
GAD_DISEASE	Calcinosis|Coronary Artery Disease	4	0.14958863126402394	0.08468770626299643	338, 183, 2638, 1636	2058	7	12971	3.6015549076773565	1.0	0.5260331770580716	0.4976244234467962
GAD_DISEASE	antineutrophil cytoplasmic antibody; (ANCA)-associated vasculitis	4	0.14958863126402394	0.08468770626299643	2215, 7133, 2214, 3123	2058	7	12971	3.6015549076773565	1.0	0.5260331770580716	0.4976244234467962
GAD_DISEASE	maculopathy	4	0.14958863126402394	0.08468770626299643	3914, 3915, 83872, 3918	2058	7	12971	3.6015549076773565	1.0	0.5260331770580716	0.4976244234467962
GAD_DISEASE	Adenocarcinoma|Helicobacter Infections|Stomach Neoplasms	4	0.14958863126402394	0.08468770626299643	3557, 3117, 3586, 3123	2058	7	12971	3.6015549076773565	1.0	0.5260331770580716	0.4976244234467962
GAD_DISEASE	Chromosome Aberrations|Chromosome abnormality|Craniosynostoses|Craniosynostosis|Genetic Diseases, Inborn	4	0.14958863126402394	0.08468770626299643	2261, 1947, 2260, 1945	2058	7	12971	3.6015549076773565	1.0	0.5260331770580716	0.4976244234467962
GAD_DISEASE	severe malaria	4	0.14958863126402394	0.08468770626299643	1378, 348, 3454, 3240	2058	7	12971	3.6015549076773565	1.0	0.5260331770580716	0.4976244234467962
GAD_DISEASE	hair morphology	4	0.14958863126402394	0.08468770626299643	7253, 80144, 80326, 1950	2058	7	12971	3.6015549076773565	1.0	0.5260331770580716	0.4976244234467962
GAD_DISEASE	Asthma|Nasal Polyps	4	0.14958863126402394	0.08468770626299643	3107, 3106, 3105, 3123	2058	7	12971	3.6015549076773565	1.0	0.5260331770580716	0.4976244234467962
GAD_DISEASE	bacteriuria	4	0.14958863126402394	0.08468770626299643	7099, 7100, 7097, 7096	2058	7	12971	3.6015549076773565	1.0	0.5260331770580716	0.4976244234467962
GAD_DISEASE	Choroid Diseases|Macular Degeneration|Peripheral Vascular Diseases	4	0.14958863126402394	0.08468770626299643	5654, 3075, 629, 717	2058	7	12971	3.6015549076773565	1.0	0.5260331770580716	0.4976244234467962
GAD_DISEASE	HELLP Syndrome|Pre-Eclampsia	4	0.14958863126402394	0.08468770626299643	2147, 6401, 2153, 3952	2058	7	12971	3.6015549076773565	1.0	0.5260331770580716	0.4976244234467962
GAD_DISEASE	Bleeding After Cardiac Surgery	4	0.14958863126402394	0.08468770626299643	3569, 3557, 6401, 3383	2058	7	12971	3.6015549076773565	1.0	0.5260331770580716	0.4976244234467962
GAD_DISEASE	female infertility	4	0.14958863126402394	0.08468770626299643	2348, 268, 269, 6948	2058	7	12971	3.6015549076773565	1.0	0.5260331770580716	0.4976244234467962
GAD_DISEASE	Malaria, Cerebral|Malaria, Falciparum	4	0.14958863126402394	0.08468770626299643	3106, 3565, 3123, 7042	2058	7	12971	3.6015549076773565	1.0	0.5260331770580716	0.4976244234467962
GAD_DISEASE	obesity|Bone Mineral Density	4	0.14958863126402394	0.08468770626299643	4041, 8792, 4982, 50964	2058	7	12971	3.6015549076773565	1.0	0.5260331770580716	0.4976244234467962
GAD_DISEASE	liver transplantation, immunosuppression after	4	0.14958863126402394	0.08468770626299643	3569, 3458, 6387, 7040	2058	7	12971	3.6015549076773565	1.0	0.5260331770580716	0.4976244234467962
GAD_DISEASE	Autoimmune Diseases|Endometriosis	4	0.14958863126402394	0.08468770626299643	6366, 3123, 727, 958	2058	7	12971	3.6015549076773565	1.0	0.5260331770580716	0.4976244234467962
GAD_DISEASE	Coronary Restenosis	4	0.14958863126402394	0.08468770626299643	7099, 4023, 3952, 1636	2058	7	12971	3.6015549076773565	1.0	0.5260331770580716	0.4976244234467962
GAD_DISEASE	Hypogonadism|Kallmann Syndrome	4	0.14958863126402394	0.08468770626299643	3814, 60675, 3730, 2260	2058	7	12971	3.6015549076773565	1.0	0.5260331770580716	0.4976244234467962
GAD_DISEASE	Peptic Ulcer|Stomach Neoplasms	4	0.14958863126402394	0.08468770626299643	3569, 3558, 3576, 3565	2058	7	12971	3.6015549076773565	1.0	0.5260331770580716	0.4976244234467962
GAD_DISEASE	Gaucher disease	4	0.14958863126402394	0.08468770626299643	3569, 4916, 4982, 1636	2058	7	12971	3.6015549076773565	1.0	0.5260331770580716	0.4976244234467962
GAD_DISEASE	Menarch|Obesity|POF - Premature ovarian failure|POLYCYSTIC OVARIAN SYNDROME|Polycystic Ovary Syndrome|Primary Ovarian Insufficiency|Puberty, Delayed|Puberty, Precocious	4	0.14958863126402394	0.08468770626299643	7363, 5443, 3973, 2260	2058	7	12971	3.6015549076773565	1.0	0.5260331770580716	0.4976244234467962
GAD_DISEASE	Gastritis|Helicobacter Infections	4	0.14958863126402394	0.08468770626299643	3569, 3557, 4153, 1672	2058	7	12971	3.6015549076773565	1.0	0.5260331770580716	0.4976244234467962
GAD_DISEASE	Gastritis, Atrophic|Stomach Neoplasms	4	0.14958863126402394	0.08468770626299643	3557, 3576, 3586, 4049	2058	7	12971	3.6015549076773565	1.0	0.5260331770580716	0.4976244234467962
GAD_DISEASE	lung transplant complications	4	0.14958863126402394	0.08468770626299643	3569, 3458, 3586, 7040	2058	7	12971	3.6015549076773565	1.0	0.5260331770580716	0.4976244234467962
GAD_DISEASE	Acromegaly	4	0.14958863126402394	0.08468770626299643	3479, 3486, 2690, 183	2058	7	12971	3.6015549076773565	1.0	0.5260331770580716	0.4976244234467962
GAD_DISEASE	Pulmonary Embolism|Pulmonary Embolisms|Venous Thrombosis	4	0.14958863126402394	0.08468770626299643	3569, 2147, 2153, 1636	2058	7	12971	3.6015549076773565	1.0	0.5260331770580716	0.4976244234467962
GAD_DISEASE	Fetal Death	4	0.14958863126402394	0.08468770626299643	3569, 3557, 2147, 2153	2058	7	12971	3.6015549076773565	1.0	0.5260331770580716	0.4976244234467962
GAD_DISEASE	Asthma|Eosinophilia	4	0.14958863126402394	0.08468770626299643	6361, 3566, 3596, 5743	2058	7	12971	3.6015549076773565	1.0	0.5260331770580716	0.4976244234467962
GAD_DISEASE	Hyperandrogenism|Polycystic Ovary Syndrome	4	0.14958863126402394	0.08468770626299643	2796, 3973, 2492, 1636	2058	7	12971	3.6015549076773565	1.0	0.5260331770580716	0.4976244234467962
GAD_DISEASE	hearing loss	20	0.7479431563201197	0.08681252534709312	7363, 7366, 5796, 2151, 183, 54490, 54600, 54577, 54576, 54575, 54659, 54658, 5743, 4049, 1906, 54657, 54579, 1969, 10941, 10720	2058	87	12971	1.448901399640316	1.0	0.5388030763003857	0.5097046762237588
GAD_DISEASE	Glaucoma, Open-Angle	13	0.48616305160807777	0.08772514266117759	7099, 7132, 5054, 1296, 1295, 7040, 4909, 348, 4653, 6678, 57829, 4016, 1636	2058	50	12971	1.6387074829931971	1.0	0.5440351307574934	0.5146541702789085
GAD_DISEASE	Drug Hypersensitivity	8	0.2991772625280479	0.08841419769087581	3459, 3106, 3458, 3566, 3565, 3586, 3123, 54658	2058	25	12971	2.01687074829932	1.0	0.5478735454056334	0.5182852889222475
GAD_DISEASE	Adenocarcinoma|Stomach Neoplasms	12	0.44876589379207177	0.08936141022324147	7099, 3569, 3557, 3566, 3576, 3565, 100507436, 3586, 5743, 3593, 7040, 6948	2058	45	12971	1.6807256235827663	1.0	0.5533043260573762	0.523422776838511
GAD_DISEASE	left ventricular hypertrophy	9	0.3365744203440539	0.09050519060030675	1215, 5444, 4982, 1906, 7040, 183, 59272, 4878, 1636	2058	30	12971	1.8908163265306124	1.0	0.5593693583292045	0.529160263215956
GAD_DISEASE	infertility, male	16	0.5983545250560958	0.09055569980630199	6462, 4254, 3640, 3077, 7180, 7040, 2492, 3815, 3569, 57119, 2488, 284359, 1277, 5104, 338, 11249	2058	66	12971	1.5279323850752422	1.0	0.5593693583292045	0.529160263215956
GAD_DISEASE	Brain Neoplasms|Glioma	16	0.5983545250560958	0.09055569980630199	3791, 3123, 2066, 2065, 3593, 2064, 246778, 3119, 3107, 121227, 3569, 3106, 3105, 1950, 3565, 1956	2058	66	12971	1.5279323850752422	1.0	0.5593693583292045	0.529160263215956
GAD_DISEASE	Carotid Artery Diseases|	6	0.22438294689603588	0.09573896371220662	3690, 6696, 5444, 338, 4314, 1071	2058	16	12971	2.3635204081632653	1.0	0.5895226654430122	0.5576851219547923
GAD_DISEASE	antibody response to pertussis vaccination	6	0.22438294689603588	0.09573896371220662	929, 7099, 8784, 3929, 8764, 7293	2058	16	12971	2.3635204081632653	1.0	0.5895226654430122	0.5576851219547923
GAD_DISEASE	meningioma	6	0.22438294689603588	0.09573896371220662	3119, 3105, 7048, 3123, 999, 7040	2058	16	12971	2.3635204081632653	1.0	0.5895226654430122	0.5576851219547923
GAD_DISEASE	Adenocarcinoma|Lung Neoplasms|Neoplasm of lung	6	0.22438294689603588	0.09573896371220662	1138, 3106, 1136, 3105, 238, 1956	2058	16	12971	2.3635204081632653	1.0	0.5895226654430122	0.5576851219547923
