# Supplementary material for: Pathogenic signal peptide variants in the human genome
Source: NAR Genom Bioinform. 2023 Oct 18;5(4):lqad093. doi: 10.1093/nargab/lqad093 (PMC10583284; doi:10.1093/nargab/lqad093)
Supplement: lqad093_Supplemental_Files [file lqad093_supplemental_files.zip › SupplementaryFileS8.xlsx]

## Sheet: Sheet0
Symbol	Molecule Type	Disease or Function	Mutation evidence	Expression evidence	Findings
EGFR	kinase	Adhesion of squamous carcinoma cells,Apoptosis of breast cancer cell lines,Apoptosis of carcinoma cell lines,Apoptosis of colorectal cancer cell lines,Apoptosis of keratinocytes,Apoptosis of lung cancer cell lines,Apoptosis of ovarian cancer cell lines,Apoptosis of tumor cell lines,Arrest in cell cycle progression of carcinoma cell lines,Arrest in cell cycle progression of lung cancer cell lines,…	dominant,loss of function,nonsense,unclassified mutation,wild type	not applicable	85
IGF1R	transmembrane receptor	Anoikis of breast cancer cell lines,Apoptosis of adenocarcinoma cell lines,Apoptosis of bone cancer cell lines,Apoptosis of carcinoma cell lines,Apoptosis of epithelial cell lines,Apoptosis of Kaposi's sarcoma cells,Apoptosis of lung cancer cell lines,Apoptosis of melanoma cell lines,Apoptosis of myeloma cell lines,Apoptosis of pancreatic cancer cell lines,Apoptosis of sarcoma cell lines,Arrest i…	dominant,loss of function,nonsense,wild type	not applicable	72
CDH1	other	Apoptosis of bone cancer cell lines,Apoptosis of breast cancer cell lines,Apoptosis of epithelial cell lines,Apoptosis of sarcoma cell lines,Breakage of double-stranded DNA,Cell death of colorectal cancer cell lines,Cell movement of bone cancer cell lines,Cell movement of breast cancer cell lines,Cell movement of breast cell lines,Cell movement of epithelial cell lines,Cell movement of sarcoma ce…	dominant,homozygous,knockout,loss of function,wild type	not applicable	57
ERBB2	kinase	Accumulation of breast cancer cell lines,Antibody-dependent cell-mediated cytotoxicity of tumor cell lines,Apoptosis,Apoptosis of breast cancer cell lines,Apoptosis of carcinoma cell lines,Apoptosis of colorectal cancer cell lines,Apoptosis of lung cancer cell lines,Apoptosis of ovarian cancer cell lines,Apoptosis of pancreatic cancer cell lines,Arrest in cell cycle progression,Arrest in G1 phase…	wild type	downregulation,not applicable	55
CD274	enzyme	Apoptosis of breast cancer cell lines,Apoptosis of carcinoma cell lines,Apoptosis of lung cancer cell lines,Cell death of carcinoma cell lines,Cell death of lung cancer cell lines,Cell death of mesothelioma cell lines,Cell proliferation of ovarian cancer cell lines,Cell proliferation of T lymphocytes,Cell viability of cancer cells,Cell-cell adhesion of colorectal cancer cell lines,Cell-cell adhes…	homozygous,knockout,wild type	not applicable	52
MET	kinase	Apoptosis of carcinoma cell lines,Apoptosis of colorectal cancer cell lines,Apoptosis of epithelial cell lines,Apoptosis of lung cancer cell lines,Apoptosis of ovarian cancer cell lines,Apoptosis of PrEC cells,Apoptosis of stomach cancer cell lines,Apoptosis of tumor cell lines,Arrest in G1 phase of colorectal cancer cell lines,Arrest in G1/S phase transition of carcinoma cell lines,Arrest in G1/…	wild type	not applicable	44
TGFB1	growth factor	Activation of CD4+ T-lymphocytes,Activation of T lymphocytes,Aggregation of lymphoma cell lines,Apoptosis of leukemia cell lines,Cell death of cervical cancer cell lines,Cell death of tumor cell lines,Cell proliferation of breast cell lines,Generation of central memory cytotoxic T cells,Proliferation of activated T lymphocytes,Proliferation of CD4+ T-lymphocytes,Proliferation of fibroblast-like s…	wild type	not applicable	31
HSPA5	enzyme	Apoptosis of breast cancer cell lines,Apoptosis of carcinoma cell lines,Apoptosis of hepatoma cell lines,Apoptosis of melanoma cell lines,Apoptosis of neuroblastoma cell lines,Apoptosis of prostate cancer cell lines,Apoptosis of thyroid tumor cell lines,Cell death of breast cancer cell lines,Cell death of hepatoma cell lines,Concentration of arachidonic acid,Concentration of linoleic acid,Killing…	wild type	not applicable	28
MUC1	other	Apoptosis of acute myeloid leukemia blast cells,Apoptosis of breast cancer cell lines,Apoptosis of leukemia cell lines,Arrest in growth of acute myeloid leukemia blast cells,Arrest in proliferation of leukemia cell lines,Cell death of acute myeloid leukemia blast cells,Cell death of breast cancer cell lines,Cell death of leukemia cell lines,Cell death of lung cell lines,Cytolysis of prostate canc…	wild type	not applicable	26
NOTCH1	transcription regulator	Apoptosis of colorectal cancer cell lines,Apoptosis of lymphoma cell lines,Apoptosis of pancreatic cancer cell lines,Apoptosis of tumor cell lines,Arrest in cell cycle progression of leukemia cell lines,Arrest in cell cycle progression of leukocyte cell lines,Binding of endothelial cell lines,Binding of leukemia cell lines,Cell death of carcinoma cell lines,Cell death of lung cancer cell lines,Ce…	dominant,loss of function,wild type	downregulation,not applicable	22
CD40	transmembrane receptor	Apoptosis of nervous tissue cell lines,Cell death of melanoma cell lines,Cell death of multiple myeloma cells,Cell death of myeloma cell lines,Concentration of cyclic AMP,Differentiation of plasma cells,Influx of Ca2+,Migration of myeloma cell lines,Proliferation of B lymphocytes	wild type	not applicable	22
ROR1	kinase	Antibody-dependent cell-mediated cytotoxicity of melanoma cell lines,Apoptosis of melanoma cell lines,Complement-dependent cytotoxicity,Immune response of tumor cell lines	wild type	not applicable	20
ERBB3	kinase	Apoptosis of carcinoma cell lines,Apoptosis of lung cancer cell lines,Cell death of carcinoma cell lines,Cell death of lung cancer cell lines,Cell death of melanoma cell lines,Cell viability of breast cancer cell lines,Cell viability of melanoma cell lines,Cell viability of pancreatic cancer cell lines,Contact growth inhibition of breast cancer cell lines,Radiosensitivity of pancreatic cancer cel…	wild type	not applicable	20
MMP9	peptidase	Accumulation of DNA,Aggregation of bone cancer cell lines,Aggregation of sarcoma cell lines,Apoptosis of tumor cell lines,Arrest in G0/G1 phase transition of brain cancer cell lines,Proliferation of prostate cancer cell lines,Quantity of heparan sulfate	wild type	not applicable	19
AXL	kinase	Arrest in G1 phase of mesothelioma cell lines,Cell death of carcinoma cell lines,Cell death of lung cancer cell lines,Killing of adenocarcinoma cell lines,Killing of breast cancer cell lines,Killing of carcinoma cell lines,Killing of cervical cancer cell lines,Killing of lung cancer cell lines,Mineralization of vascular smooth muscle cells	unclassified mutation,wild type	not applicable	19
CSF2	cytokine	Apoptosis of chronic lymphocytic leukemia cells,Apoptosis of hematopoietic progenitor cells,Apoptosis of leukemia cell lines,Arrest in G1 phase of leukemia cell lines,Cell death of leukemia cell lines,Fragmentation of DNA,Inflammation,Transmembrane potential of mitochondria	loss of function,wild type	not applicable	18
PTGS2	enzyme	Apoptosis of breast cancer cell lines,Apoptosis of colorectal cancer cell lines,Apoptosis of epithelial cell lines,Apoptosis of lung cell lines,Apoptosis of prostate cell lines,Apoptosis of stromal cell lines,Apoptosis of uterine cell lines,Cell death of carcinoma cell lines,Cell death of ovarian cancer cell lines,Cell survival,Cell viability of carcinoma cell lines,Cell viability of lung cancer …	wild type	not applicable	17
PLAUR	transmembrane receptor	Accumulation of DNA,Adhesion of tumor cell lines,Anoikis of RPE cells,Apoptosis of RPE cells,Apoptosis of tumor cell lines,Arrest in G0/G1 phase transition of tumor cell lines,Binding of tumor cells	wild type	not applicable	16
NPC2	transporter	Activation of dermal fibroblasts,Activation of smooth muscle cells,Adipogenesis of adipocytes,Differentiation of fibroblast cell lines,Differentiation of skin cell lines,Lipolysis of adipocytes,Niemann-Pick disease type C,Secretion of prostaglandin E2,Synthesis of dinoprost,Synthesis of prostaglandin D2,Synthesis of prostaglandin E2	knockout,loss of function,null mutation,wild type	not applicable	16
NRP1	transmembrane receptor	Adhesion of tumor cell lines,Arrest in growth of nervous tissue cell lines,Cell death of breast cancer cell lines,Cell proliferation of breast cancer cell lines,Cell proliferation of vascular endothelial cells,Migration of breast cancer cell lines,Migration of melanoma cell lines,Quiescence of nervous tissue cell lines,Tubulogenesis	wild type	not applicable	16
ITGB3	transmembrane receptor	Anoikis of hepatoma cell lines,Formation of actin cytoskeleton,Fragmentation of blood platelets,Oxidative phosphorylation of tumor cell lines,Senescence of brain cancer cell lines,Senescence of tumor cell lines	wild type	not applicable	16
CLU	other	Apoptosis of bone cancer cell lines,Apoptosis of hepatoma cell lines,Apoptosis of prostate cancer cell lines,Apoptosis of sarcoma cell lines,Apoptosis of skin cancer cell lines,Apoptosis of squamous cell carcinoma cell lines,Binding of HIV-1,Cell viability of breast cancer cell lines,Chemosensitivity of bladder cancer cell lines,Export of heavy metal,Fragmentation of DNA,Necrosis of prostate canc…	wild type	not applicable	16
ITGB4	transmembrane receptor	Apoptosis of breast cancer cell lines,Autophagic cell death by carcinoma cell lines,Cell death of breast cancer cell lines,Cell death of breast cell lines,Ferroptosis,Peroxidation of lipid,Quantity of carcinoma cell lines,Quantity of lung cancer cell lines	knockout,unclassified mutation,wild type	not applicable	16
IL2	cytokine	Apoptosis of effector T lymphocytes,Apoptosis of lymphoma cell lines,Apoptosis of memory T lymphocytes,Apoptosis of T lymphocytes,Arrest in G1 phase of leukocyte cell lines,Arrest in G1 phase of PBMCs,Cell death,Delay in apoptosis,Differentiation of CD4+ T-lymphocytes,Fragmentation of DNA	wild type	not applicable	16
NGFR	transmembrane receptor	Cell viability of prostate cancer cell lines,Colony formation of stomach cancer cell lines,Proliferation of stomach cancer cell lines	dominant,loss of function,nonsense,wild type	not applicable	16
		Apoptosis of carcinoma cell lines,Apoptosis of lung cancer cell lines	wild type	not applicable	14
GDF15	growth factor	Apoptosis of colorectal cancer cell lines,Apoptosis of vascular endothelial cells,Cell movement of ovarian cancer cell lines,Cell movement of prostate cancer cell lines,Cell proliferation of ovarian cancer cell lines,Necrosis of prostate cancer cell lines,Production of reactive oxygen species	wild type	not applicable	14
TFPI	other	Attachment of breast cancer cell lines,Cell proliferation of breast cancer cell lines,Cell spreading of breast cancer cell lines,Invasion of breast cancer cell lines,Migration of breast cancer cell lines	wild type	not applicable	14
		Cytostasis of breast cancer cell lines	wild type	not applicable	13
ITGB1	transmembrane receptor	Adhesion of breast cancer cell lines,Adhesion of embryonic cell lines,Adhesion of epithelial cell lines,Adhesion of kidney cell lines,Adhesion of smooth muscle cells,Anoikis of enterocytes,Apoptosis of B-lymphocyte derived cell lines,Binding of embryonic cell lines,Binding of epithelial cell lines,Binding of kidney cell lines,Cell spreading of smooth muscle cells,Drug resistance of cells,Formatio…	knockout,wild type	not applicable	13
PDGFRA	kinase	Apoptosis of carcinoma cell lines,Apoptosis of endometrial cancer cell lines,Apoptosis of lung cancer cell lines,Apoptosis of uterine cancer cell lines,Maturation of erythroid cells,Maturation of leukemia cell lines,Maturation of megakaryocytes	wild type	not applicable	13
NGF	growth factor	Apoptosis of cholangiocarcinoma cell lines,Apoptosis of leukemia cell lines,Apoptosis of lymphocytes,Apoptosis of neurons,Apoptosis of sympathetic neuron,Cell death of neuroblastoma cell lines	wild type	not applicable	13
		Cytostasis of breast cancer cell lines	wild type	not applicable	12
SHH	peptidase	Apoptosis of myeloma cell lines,Cell death of carcinoma cell lines,Cell death of colorectal cancer cell lines,Cell death of lung cancer cell lines,Cell death of pancreatic cancer cell lines	wild type	not applicable	12
ENG	transmembrane receptor	Apoptosis of ovarian cancer cell lines,Cell movement of embryonic cell lines,Cell proliferation of hepatoma cell lines,Detachment of epithelial cell lines,Detachment of prostate cell lines,DNA damage,Invasion of embryonic cell lines,Mislocalization of actin stress fibers	wild type	not applicable	12
TGFB2	growth factor	Activation of T lymphocytes,Cell proliferation of hepatoma cell lines,Necrosis of prostate cancer cell lines,Proliferation of activated T lymphocytes	wild type	not applicable	11
TLR4	transmembrane receptor	Apoptosis of colorectal cancer cell lines,Apoptosis of ovarian cancer cell lines,Differentiation of monocyte-derived dendritic cells,Migration of endothelial cell lines,Monocytopoiesis,Stabilization of microtubules	wild type	not applicable	11
ALCAM	other	Apoptosis of hepatoma cell lines,Cell viability of leukemia cell lines,Cell viability of lymphoma cell lines,Invasion of tumor cell lines,Migration of epithelial cell lines,Migration of gastric cell lines,Proliferation of CD3 positive T-lymphocytes,Proliferation of epithelial cell lines,Proliferation of gastric cell lines	knockout,wild type	not applicable	11
EIF2AK3	kinase	Apoptosis of leukemia cell lines,Apoptosis of lymphoma cell lines,Cell death of cervical cancer cell lines,Cell death of melanoma cell lines,Cell death of neuroblastoma cell lines,Cell viability of nervous tissue cell lines,Ploidy of epithelial cell lines,Survival of stem cell lines	dominant,loss of function,unclassified mutation,wild type	not applicable	11
CTSB	peptidase	Accumulation of DNA,Apoptosis of tumor cell lines,Colony formation of cancer cells,Colony formation of leukemia cell lines,Delay in initiation of differentiation of lung cell lines,Migration of endothelial cell lines	wild type	not applicable	10
NRP2	kinase	Accumulation of early endosomes,Cell death of pancreatic cancer cell lines,Cell proliferation of vascular endothelial cells,DNA damage,Necrosis of prostate cancer cell lines	wild type	not applicable	10
PTPRC	phosphatase	Activation of protein,Apoptosis of leukocyte cell lines,Induction of RNA,Length of plasma membrane projections,Proliferation of CD3 positive T-lymphocytes,Quantity of Ca2+,Size of lymphoma cell lines	wild type	not applicable	10
CD44	other	Aggregation of colorectal cancer cell lines,Apoptosis of bladder cancer cell lines,Apoptosis of colorectal cancer cell lines,Binding of endothelial cells,Depletion of glutathione,Differentiation of myofibroblasts,Mitochondrial respiration of colorectal cancer cell lines,Quantity of reactive oxygen species	wild type	not applicable	10
ALK	kinase	Antibody-dependent cell-mediated cytotoxicity of neuroblastoma cell lines,Apoptosis of lymphoma cell lines,Contact growth inhibition of neuroblastoma cell lines	wild type	not applicable	10
DLL1	enzyme	Apoptosis of breast cancer cell lines,Apoptosis of tumor cell lines,Arrest in G1 phase of breast cancer cell lines,Differentiation of neuroblastoma cell lines	wild type	not applicable	10
JAG1	growth factor	Apoptosis of carcinoma cell lines,Apoptosis of lung cancer cell lines,Apoptosis of tumor cell lines	wild type	not applicable	10
SMO	G-protein coupled receptor	Apoptosis of cholangiocarcinoma cell lines,Apoptosis of duct cancer cell lines,Apoptosis of lymphoma cell lines,Differentiation of embryoid body cells,Differentiation of hematopoietic cells	wild type	not applicable	10
FGFR1	kinase	Apoptosis of leukemia cell lines,Apoptosis of tumor cell lines,Arrest in G2 phase of prostate cancer cell lines,Beta-oxidation of fatty acid,Cell death of carcinoma cell lines,Cell death of lung cancer cell lines,Contact growth inhibition of leukemia cell lines,Necrosis of prostate cancer cell lines	dominant,loss of function,wild type	not applicable	10
IL6	cytokine	Apoptosis of mantle cell lymphoma cells,Apoptosis of myeloma cell lines,Apoptosis of pancreatic cancer cell lines,Apoptosis of prostate cancer cell lines,Arrest in growth of prostate cancer cell lines,Transendothelial migration of neutrophils	wild type	not applicable	10
PTPRZ1	phosphatase	Attachment of prostate cancer cell lines,Epithelial-mesenchymal transition of prostate cancer cell lines,Invasion of prostate cancer cell lines,Migration of prostate cancer cell lines	wild type	not applicable	10
IL10RA	transmembrane receptor	Expansion of PBMCs,Proliferation of PBMCs,Response of PBMCs,Response of peripheral T lymphocyte,T cell response	wild type	not applicable	10
GLA	enzyme	Accumulation of globotriaosylceramide,Concentration of cholesterol,Deposition of globotriaosylceramide,Quantity of globotetraosylceramide,Quantity of glucosylceramide,Quantity of lactosylceramide	homozygous,knockout,wild type	not applicable	9
IL10	cytokine	Activation of T lymphocytes,Apoptosis of cancer cells,Cell proliferation of T lymphocytes,Differentiation of Langerhans cell precursors,Proliferation of fibroblast-like synoviocytes,Response of lymphocytes	wild type	not applicable	9
ACE	peptidase	Acute renal failure,Blood pressure,Developmental process of vessel,End-systolic volume of heart,Increased clearance of creatinine,Proteinuria,Tubulation,Vascular resistance of kidney,Vasoconstriction of umbilical artery	homozygous,wild type	not applicable	9
MUC4	other	Adhesion of pancreatic cancer cell lines,Aggregation of pancreatic cancer cell lines,Apoptosis of breast cancer cell lines,Binding of trastuzumab,Senescence of squamous cell carcinoma cell lines	wild type	not applicable	9
PRNP	other	Apoptosis of breast cancer cell lines,Cell death of breast cancer cell lines,Radiosensitivity of breast cancer cell lines,Radiosensitivity of colorectal cancer cell lines,Radiosensitivity of tumor cell lines	knockout,wild type	not applicable	9
		Apoptosis of leukemia cell lines	wild type	not applicable	9
ITGA3	other	Apoptosis of endothelial cells,Cell proliferation of breast cancer cell lines,Invasion of prostate cancer cell lines,Migration of prostate cancer cell lines,Permeability of endothelial cell lines,Permeability of skin cell lines,Polarization of breast cancer cell lines,Proliferation of prostate cancer cell lines	wild type	not applicable	9
SPARC	other	Apoptosis of fibroblasts,Migration of pancreatic cancer cell lines,Proliferation of pancreatic cancer cell lines	wild type	not applicable	9
IGF1	growth factor	Apoptosis of erythroblasts,Apoptosis of Kaposi's sarcoma cells,Apoptosis of pulmonary fibroblasts,Synthesis of beta-estradiol,Synthesis of DNA,Synthesis of progesterone	wild type	not applicable	9
IGFBP5	other	Apoptosis of neuroblastoma cell lines,Colony formation of epithelial cell lines,Colony formation of gastric cell lines,Colony formation of stomach cancer cell lines,Invasion of cells,Migration of embryonic cell lines,Proliferation of epithelial cell lines,Proliferation of gastric cell lines,Proliferation of stomach cancer cell lines	wild type	not applicable	9
		Apoptosis of carcinoma cell lines,Apoptosis of lung cancer cell lines	wild type	not applicable	9
CD24	other	Apoptosis of prostate cancer cell lines,Arrest in cell cycle progression of prostate cancer cell lines,Contact growth inhibition of colorectal cancer cell lines	wild type	not applicable	9
CCN2	growth factor	Apoptosis,Apoptosis of breast cancer cell lines,Cell death of breast cell lines,Cell proliferation of colorectal cancer cell lines	wild type	not applicable	9
		Accumulation of DNA	wild type	not applicable	8
SLAMF7	other	Activation of B lymphocytes,Proliferation of B lymphocytes,Proliferation of memory B cells,Proliferation of naive B cells	wild type	not applicable	8
		Activation of T lymphocytes,Proliferation of activated T lymphocytes	wild type	not applicable	8
		Activation of T lymphocytes,Proliferation of activated T lymphocytes	wild type	not applicable	8
PROCR	other	Activation of vascular endothelial cells,Apoptosis of endothelial cells,Lymphocyte migration,Permeability of endothelial cells	wild type	not applicable	8
		Apoptosis of melanoma cell lines	wild type	not applicable	8
		Apoptosis of colorectal cancer cell lines	wild type	not applicable	8
FAT1	other	Apoptosis of leukemia cell lines,Chemotherapy resistance of carcinoma cell lines,Quantity of skin cancer cell lines,Quantity of squamous cell carcinoma cell lines,Sensitivity of squamous cell carcinoma cell lines	knockout,wild type	not applicable	8
EPCAM	other	Apoptosis of leukemia cell lines,Invasion of breast cell lines,Migration of breast cell lines,Transepithelial electrical resistance of colorectal cancer cell lines	wild type	not applicable	8
B2M	transmembrane receptor	Apoptosis of myeloma cell lines,Apoptosis of myeloma cells	wild type	not applicable	8
		Cell viability of prostate cancer cell lines	[dominant, loss of function, nonsense]	not applicable	8
SERPINF1	other	Growth of tumor,Invasion of cells,Invasion of tumor cell lines,Migration of melanocytes,Migration of melanoma cell lines,Proliferation of melanocytes,Vasculogenesis	wild type	not applicable	8
		Antibody-dependent cell-mediated cytotoxicity of tumor cell lines	wild type	not applicable	7
		Apoptosis of breast cancer cell lines	wild type	not applicable	7
		Apoptosis of melanoma cell lines	wild type	not applicable	7
CD59	other	Antibody-dependent cell-mediated cytotoxicity,Antibody-dependent complement-mediated lysis of CD4+ T-lymphocytes,Complement-dependent cytotoxicity,Cytotoxic reaction of B-lymphocyte derived cell lines,Cytotoxic reaction of chronic lymphocytic leukemia cells,Immune response of leukocyte cell lines,Immune response of tumor cell lines,Lysis of chronic B-cell lymphocytic leukemia cells,Response of ca…	wild type	not applicable	7
		Apoptosis of tumor cell lines	wild type	not applicable	7
		Apoptosis of endometrial cancer cell lines	wild type	not applicable	7
AREG	growth factor	Apoptosis of carcinoma cell lines,Apoptosis of hepatoma cell lines,Apoptosis of lung cancer cell lines	wild type	not applicable	7
		Apoptosis of tumor cell lines	wild type	not applicable	7
		Apoptosis of tumor cell lines	wild type	not applicable	7
WNT1	cytokine	Apoptosis of colorectal cancer cell lines,Apoptosis of mesothelioma cell lines,Cell death of colorectal carcinoma cells	wild type	not applicable	7
KIT	transmembrane receptor	Apoptosis of gastrointestinal stromal tumor cell lines,Apoptosis of leukemia cell lines,Cell death of carcinoma cell lines,Cell death of lung cancer cell lines,Cell death of melanoma cell lines,Cell death of neuroblastoma cell lines	unclassified mutation,wild type	not applicable	7
		Contact growth inhibition of colorectal cancer cell lines	wild type	not applicable	7
PLAU	peptidase	Apoptosis of RPE cells,Arrest in G0/G1 phase transition of pancreatic cancer cell lines,Arrest in G2/M phase transition of tumor cell lines,Chemotaxis of smooth muscle cells,Migration of breast cancer cell lines	loss of function,nonsense,unclassified mutation,wild type	not applicable	7
FGFR2	kinase	Apoptosis of stomach cancer cell lines,Arrest in growth of stomach cancer cell lines,Cell death of breast cancer cell lines,Cell death of endometrial cancer cell lines	wild type	not applicable	7
EPO	cytokine	Apoptosis,Apoptosis of erythroblasts,Apoptosis of leukemia cell lines,Arrest in growth of erythroblasts	wild type	not applicable	7
TIMP3	other	Cell proliferation of sarcoma cell lines,Colony survival of hepatoma cell lines,Invasion of carcinoma cell lines,Invasion of sarcoma cell lines,Invasion of tumor cell lines	wild type	not applicable	7
IGFBP3	other	Cell viability of bone cancer cell lines,Cell viability of epithelial cell lines,Cell viability of hepatoma cell lines,Cell viability of sarcoma cell lines,Proliferation of cells,Proliferation of prostate cancer cell lines,Synthesis of DNA	wild type	not applicable	7
ITGAL	transmembrane receptor	Phagocytosis of tumor cell lines,Quantity of central memory T lymphocyte,Quantity of effector memory T lymphocytes,Quantity of naive T lymphocytes	knockout,wild type	not applicable	7
VCAN	other	Accumulation of carcinoma cell lines,Accumulation of hepatoma cell lines,Adhesion of sarcoma cell lines,Apoptosis of carcinoma cell lines,Apoptosis of hepatoma cell lines	wild type	not applicable	6
ASAH1	enzyme	Accumulation of ceramide,Quantity of C18-ceramide,Quantity of C22-ceramide,Quantity of ceramide,Secretion of hydrocortisone	wild type	not applicable	6
		Apoptosis of tumor cell lines	wild type	not applicable	6
		Cell proliferation of vascular endothelial cells	wild type	not applicable	6
LRP1	transmembrane receptor	Accumulation of focal adhesions,Attachment of carcinoma cell lines,Attachment of thyroid tumor cell lines,Mobilization of Ca2+,Rearrangement of cytoskeleton	wild type	not applicable	6
CASR	G-protein coupled receptor	Accumulation of inositol phosphate,Apoptosis of breast cancer cell lines,Apoptosis of keratinocytes,Increased activation of alkaline phosphatase,Mineralization of vascular smooth muscle cells,Proliferation of keratinocytes	wild type	not applicable	6
		Proliferation of smooth muscle cells	wild type	not applicable	6
INHBB	growth factor	Adhesion of kidney cancer cell lines,Cell flattening of kidney cancer cell lines	wild type	not applicable	6
TNFRSF18	transmembrane receptor	Adhesion of leukemia cell lines,Aggregation of leukemia cell lines,Differentiation of CD4+ T-lymphocytes,Differentiation of Th9 cells	wild type	not applicable	6
		Cell proliferation of vascular endothelial cells	wild type	not applicable	6
		Apoptosis of bone cancer cell lines,Apoptosis of sarcoma cell lines	wild type	not applicable	6
		Senescence of tumor cell lines	wild type	not applicable	6
EPHA2	kinase	Anoikis of pancreatic cancer cell lines,Apoptosis of carcinoma cell lines,Apoptosis of lung cancer cell lines	wild type	not applicable	6
CALR	transcription regulator	Anoikis of squamous cell carcinoma cell lines,Apoptosis of prostate cancer cell lines,Endoplasmic reticulum stress response of embryonic cell lines,Endoplasmic reticulum stress response of epithelial cell lines,Endoplasmic reticulum stress response of kidney cell lines,Senescence of endometrial stromal cells	wild type	not applicable	6
		Complement-dependent cytotoxicity,Immune response of tumor cell lines	wild type	not applicable	6
		Antibody-dependent cell-mediated cytotoxicity of melanoma cell lines	wild type	not applicable	6
		Contact growth inhibition of neuroblastoma cell lines	wild type	not applicable	6
NOTCH3	transcription regulator	Apoptosis of breast cancer cell lines,Apoptosis of carcinoma cell lines,Apoptosis of lung cancer cell lines	wild type	not applicable	6
		Cell death of breast cancer cell lines,Ferroptosis	knockout	not applicable	6
		Apoptosis of hepatoma cell lines	wild type	not applicable	6
SFRP1	transmembrane receptor	Apoptosis of carcinoma cell lines,Apoptosis of kidney cancer cell lines,Cell death of fibroblasts,Cell death of sarcoma cell lines	wild type	not applicable	6
ARSB	enzyme	Apoptosis of cervical cancer cell lines,Arrest in mitosis of cervical cancer cell lines,Binding of DNA	wild type	not applicable	6
		Apoptosis of colorectal cancer cell lines	wild type	not applicable	6
MST1R	kinase	Apoptosis of colorectal cancer cell lines,Differentiation of leukemia cell lines	unclassified mutation,wild type	not applicable	6
TNFRSF6B	transmembrane receptor	Apoptosis of fibroblast-like synoviocytes	wild type	not applicable	6
		Proliferation of pancreatic cancer cell lines	wild type	not applicable	6
ERN1	kinase	Apoptosis of hepatoma cell lines,Apoptosis of lung cancer cell lines,Apoptosis of lymphoma cell lines,Autophagy of prostate cancer cell lines,Cell death of cervical cancer cell lines,Stabilization of microtubules	wild type	not applicable	6
IL6R	transmembrane receptor	Apoptosis of lamina propria T lymphocytes,Apoptosis of lymphoma cell lines,G0/G1 phase transition of chronic B-cell lymphocytic leukemia cells,Quantity of sperm,Transactivation of RNA	knockout,wild type	not applicable	6
FCAR	transmembrane receptor	Apoptosis of leukemia cell lines,Apoptosis of lymphoma cell lines,Apoptosis of monocytes	wild type	not applicable	6
		Apoptosis of myeloma cell lines	wild type	not applicable	6
		Apoptosis of myeloma cell lines	wild type	not applicable	6
		Migration of myeloma cell lines	wild type	not applicable	6
CCN1	other	Apoptosis of ovarian cancer cell lines,Cell death of breast cancer cell lines,Cell death of breast cell lines,Invasion of tumor cell lines,Proliferation of endometrial cancer cell lines	wild type	not applicable	6
CES1	enzyme	Apoptosis of pancreatic cancer cell lines,Arrest in G0/G1 phase transition of pancreatic cancer cell lines,Disruption of F-actin filaments	wild type	not applicable	6
ITGAV	transmembrane receptor	Apoptosis of squamous cell carcinoma cell lines,Arrest in G1/S phase transition of ovarian cancer cell lines,Oxidative phosphorylation of tumor cell lines	wild type	not applicable	6
VCAM1	transmembrane receptor	Cell proliferation of carcinoma cell lines,Cell proliferation of hepatoma cell lines,Migration of carcinoma cell lines,Migration of hepatoma cell lines	wild type	not applicable	6
APP	other	Cell proliferation of carcinoma cell lines,Cell proliferation of ovarian cancer cell lines,Cell viability of neurons,Contextual conditioning,Invasion of carcinoma cell lines,Proliferation of pancreatic cancer cell lines	wild type	not applicable	6
TGFBR2	kinase	Cell proliferation of fibroblasts,Cell proliferation of lymphoma cell lines,Invasion of adenocarcinoma cell lines,Invasion of carcinoma cell lines,Invasion of lung cancer cell lines,Migration of dermal fibroblasts,Migration of microvascular endothelial cells	homozygous,wild type	not applicable	6
INSR	kinase	Cell viability of colorectal cancer cell lines,Growth of organism,Insulin resistance,Mitogenesis,Mitogenesis of gonadal cell lines,Virilization	dominant,loss of function,unclassified mutation,wild type	not applicable	6
HSP90B1	other	Cell viability of myeloma cell lines,Endoplasmic reticulum stress response of hepatoma cell lines	wild type	not applicable	6
ICOS	transmembrane receptor	Cell-cell adhesion of colorectal cancer cell lines,Cell-cell adhesion of vascular endothelial cells,Common variable immunodeficiency,Infection of mammalia,Infection of respiratory tract,Panhypogammaglobulinemia,Recurrent infection of gastrointestinal tract	loss of function,null mutation,wild type	not applicable	6
CETP	enzyme	Concentration of cholesterol,Concentration of cholesterol ester,Synthesis of cholesterol ester	heterozygous,homozygous,loss of function,missense,null mutation,wild type	not applicable	6
AZGP1	transporter	Epithelial to mesenchymal transdifferentiation of pancreatic cancer cell lines,Invasion of pancreatic cancer cell lines	wild type	not applicable	6
ACVR1	kinase	Invasion of prostate cancer cell lines,Migration of prostate cancer cell lines	wild type	not applicable	6
NPC1	transporter	Accumulation of cholesterol,Cell death of fibroblasts,Niemann-Pick disease type C,Storage of cholesterol	loss of function,null mutation,wild type	not applicable	5
WNT2	cytokine	Accumulation of lipid droplets,Apoptosis of carcinoma cell lines,Apoptosis of lung cancer cell lines	knockout,wild type	not applicable	5
		Activation of B lymphocytes,Proliferation of B lymphocytes	wild type	not applicable	5
CD46	transmembrane receptor	Activation of T lymphocytes,Cytotoxicity of prostate cancer cell lines,Switching of T lymphocytes	wild type	downregulation,not applicable	5
CD2	transmembrane receptor	Activation of TREG cells,Cell proliferation of T lymphocytes	wild type	not applicable	5
		Breakage of double-stranded DNA	wild type	not applicable	5
		Cell death of carcinoma cell lines,Cell death of lung cancer cell lines	wild type	not applicable	5
		Migration of tumor cell lines	wild type	not applicable	5
		Cell death of epithelial cells	wild type	not applicable	5
THBS1	other	Angiogenesis of tumor,Apoptosis of islet cells,Growth of tumor,Maturation of dendritic cells	wild type	not applicable	5
CDCP1	other	Anoikis of carcinoma cell lines,Anoikis of lung cancer cell lines,Quantity of lipid droplets	wild type	not applicable	5
		Formation of actin cytoskeleton	wild type	not applicable	5
		Apoptosis of carcinoma cell lines,Apoptosis of lung cancer cell lines	wild type	not applicable	5
		Cell proliferation of T lymphocytes	wild type	not applicable	5
		Apoptosis of colorectal cancer cell lines	wild type	not applicable	5
		Cell death of melanoma cell lines	wild type	not applicable	5
		Apoptosis of sympathetic neuron	wild type	not applicable	5
		Apoptosis of colorectal cancer cell lines	wild type	not applicable	5
		Apoptosis of colorectal cancer cell lines	wild type	not applicable	5
FLT1	kinase	Apoptosis of colorectal cancer cell lines,Migration of vascular endothelial cells,Senescence of vascular endothelial cells,Tubulation of vascular endothelial cells	wild type	not applicable	5
SULF2	enzyme	Apoptosis of hepatoma cell lines	wild type	not applicable	5
TMED10	transporter	Apoptosis of hepatoma cell lines,Apoptosis of prostate cancer cell lines	wild type	not applicable	5
C3	peptidase	Apoptosis of islets of Langerhans,Inflammation	loss of function,wild type	not applicable	5
EPOR	transmembrane receptor	Apoptosis of kidney cancer cell lines,Hematocrit of blood,Sensitivity of erythroid precursor cells	frameshift,heterozygous,loss of function,nonsense,null mutation,wild type	not applicable	5
WNT16	other	Apoptosis of leukemia cell lines	wild type	not applicable	5
IL6ST	transmembrane receptor	Apoptosis of mantle cell lymphoma cells,Cell death of pancreatic cancer cell lines,Cell proliferation of carcinoma cell lines,Proliferation of thyroid tumor cell lines	wild type	not applicable	5
SDC1	enzyme	Apoptosis of myeloma cell lines,Responsiveness of breast cancer cell lines,Senescence of breast cancer cell lines	wild type	not applicable	5
		Proliferation of B lymphocytes	wild type	not applicable	5
SPP1	cytokine	Apoptosis of carcinoma cell lines,Apoptosis of lung cancer cell lines,Apoptosis of T lymphocytes,Arrest in G1 phase of carcinoma cell lines,Arrest in G1 phase of lung cancer cell lines,Cell death of carcinoma cell lines,Cell death of lung cancer cell lines	wild type	downregulation,not applicable	5
		Apoptosis of breast cancer cell lines	wild type	not applicable	5
GRN	growth factor	Autophagy of connective tissue cells,Condensation of nucleus,Fragmentation of DNA,Insulin sensitivity of adipocytes	wild type	not applicable	5
CA9	enzyme	Biogenesis of mitochondria,Delay in growth of breast cancer cell lines,Increased activation of LDH,Production of putrescine	knockout,wild type	not applicable	5
CLCA2	ion channel	Cell focus formation,Cell proliferation of breast cell lines,Cell viability of breast cell lines,Colony formation of breast cell lines,Colony formation of epithelial cell lines,Invasion of breast cell lines,Migration of breast cell lines	wild type	not applicable	5
PLG	peptidase	Cell proliferation of breast cell lines,Development of endothelial cell lines,Formation of capillary vessel,Proliferation of endothelial cell lines,Tubulation of endothelial cells	wild type	not applicable	5
HAVCR2	other	Cell proliferation of T lymphocytes,Expansion of CD8+ T lymphocyte,Expansion of T lymphocytes	wild type	not applicable	5
LILRB4	other	Cell proliferation of T lymphocytes,Stimulation of T lymphocytes	knockout,wild type	not applicable	5
ITGB2	transmembrane receptor	Cell spreading of neutrophils,Cytotoxicity of natural killer cells,Hematological disorder of tissue,Immunological disorder of tissue,Increased release of LDH,Inhibition of monocytes,Persistent neutrophilia	homozygous,loss of function,null mutation,wild type	not applicable	5
IFNGR1	transmembrane receptor	Cell-mediated response of T lymphocytes,Infection by mycobacteria,Infection of mammalia,Quantity of cells,Salmonellosis	dominant,loss of function,null mutation	not applicable	5
THBD	transmembrane receptor	Disruption of intercellular junctions,Movement of keratinocyte cancer cell lines	wild type	not applicable	5
		Epithelial to mesenchymal transdifferentiation of pancreatic cancer cell lines	wild type	not applicable	5
CCL5	cytokine	Infection by HIV-1,Infection of CD4+ T-lymphocytes,Replication of HIV-1,Viral entry by HIV-1	wild type	not applicable	5
TGFB3	growth factor	Invasion of cytotrophoblastic cells,Migration of dermal fibroblasts,Migration of microvascular endothelial cells	wild type	not applicable	5
ICAM1	transmembrane receptor	Phagocytosis of red blood cells,Phagocytosis of tumor cell lines	knockout	not applicable	5
		Cell death of carcinoma cell lines,Cell death of lung cancer cell lines	wild type	not applicable	4
		Accumulation of DNA	wild type	not applicable	4
		Accumulation of DNA	wild type	not applicable	4
		Apoptosis of carcinoma cell lines,Apoptosis of lung cancer cell lines	wild type	not applicable	4
		Apoptosis of cancer cells	wild type	not applicable	4
		Cell proliferation of T lymphocytes	wild type	not applicable	4
		Lymphocyte migration	wild type	not applicable	4
		Adhesion of kidney cancer cell lines	wild type	not applicable	4
		Adhesion of leukemia cell lines	wild type	not applicable	4
		Apoptosis of breast cancer cell lines	wild type	not applicable	4
		Sensitivity of lung cancer cell lines	wild type	not applicable	4
TNFRSF1A	transmembrane receptor	Anoikis of adenocarcinoma cell lines,Anoikis of colorectal cancer cell lines,Inflammation	loss of function,wild type	not applicable	4
		Apoptosis of carcinoma cell lines,Apoptosis of lung cancer cell lines	[dominant, loss of function, nonsense]	not applicable	4
		Dissemination of prostate cancer cell lines	wild type	not applicable	4
		Arrest in cell cycle progression of bone cancer cell lines,Arrest in cell cycle progression of sarcoma cell lines	wild type	not applicable	4
		Anoikis of pancreatic cancer cell lines	wild type	not applicable	4
FN1	enzyme	Anoikis of squamous cell carcinoma cell lines,Arrest in mid-G1 phase of microvascular endothelial cells,Radiosensitivity of carcinoma cell lines,Radiosensitivity of lung cancer cell lines	wild type	not applicable	4
PEBP4	other	Antibody-dependent cell-mediated cytotoxicity of lymphoma cell lines,Arrest in proliferation of lymphoma cell lines,Complement-dependent cytotoxicity,Immune response of cells,Immune response of lymphoma cell lines,Response of cancer cells	wild type	not applicable	4
NCR3	transmembrane receptor	Antibody-dependent cell-mediated cytotoxicity,Autophagy of tumor cell lines,Cytotoxicity of natural killer cells,Degranulation of natural killer cells,Immune response of leukocytes	wild type	not applicable	4
		Arrest in proliferation of leukemia cell lines	wild type	not applicable	4
		Apoptosis of melanoma cell lines	wild type	not applicable	4
		Concentration of lipid	wild type	not applicable	4
		Apoptosis of lung cell lines	wild type	not applicable	4
		Cell death of breast cell lines,Ferroptosis	knockout	not applicable	4
IL4	cytokine	Apoptosis of cancer cells	wild type	not applicable	4
		Cell viability of breast cancer cell lines	wild type	not applicable	4
		Binding of DNA	wild type	not applicable	4
CSF1R	kinase	Apoptosis of cervical cancer cell lines,Stabilization of microtubules	wild type	not applicable	4
		Apoptosis of cholangiocarcinoma cell lines	wild type	not applicable	4
MMP7	peptidase	Apoptosis of colorectal cancer cell lines,Apoptosis of tumor cell lines	wild type	not applicable	4
EPHB4	kinase	Apoptosis of colorectal cancer cell lines,Cell death of colorectal cancer cell lines	wild type	not applicable	4
TM9SF4	transporter	Apoptosis of colorectal cancer cell lines,PH of extracellular space	wild type	not applicable	4
WNT6	other	Apoptosis of embryonic cell lines,Apoptosis of epithelial cell lines,Apoptosis of kidney cell lines,Apoptosis of stomach cancer cell lines	wild type	not applicable	4
MANF	other	Apoptosis of endocrine cell lines,Apoptosis of islet cells	wild type	not applicable	4
PROC	peptidase	Apoptosis of endothelial cells,Apoptosis of keratinocytes,Permeability of endothelial cells	wild type	not applicable	4
ADM	other	Apoptosis of fibroblast-like synoviocytes	wild type	not applicable	4
		Apoptosis of hepatoma cell lines	wild type	not applicable	4
		Apoptosis of islets of Langerhans	wild type	not applicable	4
		Apoptosis of leukemia cell lines	wild type	not applicable	4
		Cell death of myeloma cell lines	wild type	not applicable	4
ERBB4	kinase	Apoptosis of ovarian cancer cell lines,Cell proliferation of ovarian cancer cell lines,Stabilization of microtubules	wild type	not applicable	4
		Apoptosis of PrEC cells	wild type	not applicable	4
KLK3	peptidase	Apoptosis of prostate cancer cell lines,Arrest in G1 phase of prostate cancer cell lines	wild type	not applicable	4
		Apoptosis of stomach cancer cell lines	wild type	not applicable	4
		Apoptosis of T lymphocytes	wild type	not applicable	4
		Apoptosis of memory T lymphocytes	wild type	not applicable	4
		Apoptosis of erythroblasts	wild type	not applicable	4
DDR1	kinase	Apoptosis,Sensitivity of breast cancer cell lines	wild type	not applicable	4
		Killing of breast cancer cell lines	wild type	not applicable	4
FGF18	growth factor	Arrest in G1 phase of stomach cancer cell lines,Cisplatin sensitivity of stomach cancer cell lines	wild type	not applicable	4
		Migration of breast cancer cell lines	wild type	not applicable	4
		Migration of prostate cancer cell lines	wild type	not applicable	4
CXCL12	cytokine	Autophagy of tumor cell lines,Infection by HIV-1,Infection of T lymphocytes	wild type	not applicable	4
PGF	growth factor	Cell death of fibroblast-like synoviocytes,Growth of choriocarcinoma	wild type	not applicable	4
CXCL8	cytokine	Cell death of melanoma cell lines,Colony formation,Invasion of prostate cancer cell lines,Sensitivity of breast cancer cell lines	wild type	not applicable	4
TNFRSF1B	transmembrane receptor	Cell death of neuroblastoma cell lines,Cell proliferation of T lymphocytes	wild type	not applicable	4
ROBO1	transmembrane receptor	Cell movement of pancreatic cancer cell lines,Quantity of pancreatic cancer cell lines,Sensitivity of carcinoma cell lines,Sensitivity of lung cancer cell lines	wild type	not applicable	4
CCN6	growth factor	Cell proliferation of breast cell lines,Cell viability of breast cell lines,Proliferation of epithelial cell lines	wild type	not applicable	4
CES2	enzyme	Cell proliferation of colorectal cancer cell lines	wild type	not applicable	4
LTBP1	other	Cell proliferation of hepatoma cell lines,Colony formation of hepatoma cell lines	wild type	not applicable	4
TLR3	transmembrane receptor	Cell proliferation of melanoma cell lines,Encephalitis,Infection by human herpesvirus 1,Infection of mammalia,Infection of neurons	homozygous,loss of function,null mutation,wild type	not applicable	4
SULF1	enzyme	Cell viability of ovarian cancer cell lines,Invasion of breast cell lines,Migration of breast cell lines	wild type	not applicable	4
		Cell viability of prostate cancer cell lines	wild type	not applicable	4
SPN	transmembrane receptor	Contact growth inhibition of carcinoma cell lines,Contact growth inhibition of cervical cancer cell lines,Contact growth inhibition of lung cancer cell lines,Cytolysis of leukemia cell lines,Cytolysis of natural killer cells	knockout,wild type	not applicable	4
THY1	other	Differentiation of pulmonary fibroblasts,Migration of vascular endothelial cells	wild type	not applicable	4
		Response of peripheral T lymphocyte	wild type	not applicable	4
CCL3	cytokine	Infection by HIV-1,Infection of CD4+ T-lymphocytes,Replication of HIV-1,Viral entry by HIV-1	wild type	not applicable	4
		Invasion of prostate cancer cell lines	wild type	not applicable	4
COL4A1	other	Permeability of connective tissue cells	wild type	not applicable	4
LAMA1	other	Permeability of connective tissue cells	wild type	not applicable	4
TMEM165	other	Phagocytosis of red blood cells,Phagocytosis of tumor cell lines	knockout	not applicable	4
DUOX2	enzyme	Release of ATP	wild type	not applicable	4
CSF2RA	transmembrane receptor	Uptake of 2-deoxyglucose	wild type	not applicable	4
GAS1	other	5-fluorouracil resistance of stomach cancer cell lines,Chemotherapy resistance of tumor cell lines,Cisplatin resistance of stomach cancer cell lines	wild type	not applicable	3
		Apoptosis of colorectal cancer cell lines	wild type	not applicable	3
		Apoptosis of carcinoma cell lines,Apoptosis of lung cancer cell lines	wild type	not applicable	3
		Apoptosis of tumor cell lines	wild type	not applicable	3
		Adhesion of tumor cell lines	wild type	not applicable	3
		Apoptosis of tumor cell lines	wild type	not applicable	3
FCRL3	other	Activation of B lymphocytes,Cell viability of B lymphocytes,Proliferation of B lymphocytes	wild type	not applicable	3
		Cell death of cervical cancer cell lines	wild type	not applicable	3
		Differentiation of fibroblast cell lines,Differentiation of skin cell lines	[loss of function, null mutation]	not applicable	3
		Lipolysis of adipocytes	wild type	not applicable	3
		Apoptosis of leukocyte cell lines	wild type	not applicable	3
		Cell death of breast cancer cell lines	wild type	not applicable	3
		Cell death of skin cancer cell lines	wild type	not applicable	3
		Cell proliferation of adenocarcinoma cell lines,Proliferation of lung cancer cell lines	wild type	not applicable	3
		Apoptosis of tumor cell lines	wild type	not applicable	3
ADGRG3	G-protein coupled receptor	Adhesion of vascular endothelial cells,Migration of vascular endothelial cells	wild type	not applicable	3
CCN4	other	Angiogenesis of malignant tumor,Development of cutaneous melanoma,Growth of cutaneous melanoma	wild type	not applicable	3
		Apoptosis of myeloma cell lines	wild type	not applicable	3
		Cell death of gastrointestinal stromal tumor cell lines	wild type	not applicable	3
		Radiosensitivity of prostate cancer cell lines	wild type	not applicable	3
		Quantity of lipid droplets	wild type	not applicable	3
		Antibody-dependent cell-mediated cytotoxicity of neuroblastoma cell lines	wild type	not applicable	3
NCR1	transmembrane receptor	Antibody-dependent cell-mediated cytotoxicity,Cytotoxicity of natural killer cells,Degranulation of natural killer cells,Immune response of leukocytes	wild type	not applicable	3
CDH13	other	Apico-basal polarity of epithelial cell lines,Clustering of epithelial cell lines,Clustering of prostate cell lines	wild type	not applicable	3
		Differentiation of leukemia cell lines	wild type	not applicable	3
		Epithelial-mesenchymal transition of hepatoma cell lines	wild type	not applicable	3
		Invasion of epithelial cell lines,Invasion of skin cell lines	wild type	not applicable	3
		Apoptosis of breast cancer cell lines	wild type	not applicable	3
		Fragmentation of DNA	wild type	not applicable	3
		Apoptosis of carcinoma cell lines,Apoptosis of thyroid tumor cell lines	wild type	not applicable	3
		Apoptosis of breast cancer cell lines	wild type	not applicable	3
		Colony survival of colorectal cancer cell lines	[homozygous, knockout]	not applicable	3
		Cell viability of cancer cells	wild type	not applicable	3
ITGA2	transmembrane receptor	Apoptosis of breast cancer cell lines,Apoptosis of endothelial cells,Neuronal cell death	wild type	not applicable	3
ANGPT2	growth factor	Apoptosis of breast cancer cell lines,Recruitment of pericytes	wild type	not applicable	3
		Apoptosis of uterine cancer cell lines	wild type	not applicable	3
		Cell death of sarcoma cell lines	wild type	not applicable	3
		Apoptosis of carcinoma cell lines,Apoptosis of lung cancer cell lines	wild type	not applicable	3
		Cell viability of pancreatic cancer cell lines	wild type	not applicable	3
		Apoptosis of carcinoma cell lines,Apoptosis of lung cancer cell lines	wild type	not applicable	3
CSF3	cytokine	Apoptosis of CD34+ cells,Apoptosis of hematopoietic progenitor cells	wild type	not applicable	3
FST	other	Apoptosis of cervical cancer cell lines	wild type	not applicable	3
		Apoptosis of cervical cancer cell lines	wild type	not applicable	3
		Differentiation of embryoid body cells,Differentiation of hematopoietic cells	wild type	not applicable	3
SELL	transmembrane receptor	Apoptosis of chronic lymphocytic leukemia cells,Quantity of Ca2+	wild type	not applicable	3
GRM3	G-protein coupled receptor	Apoptosis of colorectal cancer cell lines	wild type	not applicable	3
		Apoptosis of colorectal cancer cell lines	wild type	not applicable	3
MMP2	peptidase	Apoptosis of endothelial cell lines,Apoptosis of heart cell lines,Proliferation of prostate cancer cell lines	wild type	not applicable	3
		Apoptosis of hepatoma cell lines	wild type	not applicable	3
		Apoptosis of erythroblasts	wild type	not applicable	3
		Cell death of melanoma cell lines	wild type	not applicable	3
		Cell death of neuroblastoma cell lines	wild type	not applicable	3
		Apoptosis of tumor cell lines	[dominant, loss of function]	not applicable	3
ITGA4	transmembrane receptor	Apoptosis of leukemia cell lines,Cell movement of squamous cell carcinoma cell lines	wild type	not applicable	3
		Sensitivity of squamous cell carcinoma cell lines	knockout	not applicable	3
PDGFD	growth factor	Apoptosis of melanoma cell lines	wild type	not applicable	3
		Cell death of colorectal cancer cell lines	wild type	not applicable	3
		Apoptosis of myeloma cell lines	wild type	not applicable	3
		Apoptosis of neuroblastoma cell lines	wild type	not applicable	3
		Cell death of tumor cell lines	wild type	not applicable	3
		Arrest in G1 phase of colorectal cancer cell lines	wild type	not applicable	3
		Apoptosis of epithelial cell lines	wild type	not applicable	3
		Apoptosis of stomach cancer cell lines	wild type	not applicable	3
ACVR1C	kinase	Apoptosis of retinoblastoma cell lines,CTL mediated lysis of breast cancer cell lines,Quantity of embryonic cell lines	wild type	not applicable	3
FGFR3	kinase	Apoptosis of stomach cancer cell lines,Flattening of bladder cancer cell lines	wild type	not applicable	3
IL7R	transmembrane receptor	Apoptosis of T lymphocytes,Cell proliferation of T lymphocytes,Sensitivity of hematopoietic cell lines	wild type	not applicable	3
MCAM	other	Apoptosis of vascular endothelial cells,Permeability of endothelial progenitor cells	wild type	not applicable	3
		Arrest in G1 phase of mesothelioma cell lines	wild type	not applicable	3
		Mineralization of vascular smooth muscle cells	unclassified mutation	not applicable	3
WNT5B	other	Arrest in G1/S phase transition of carcinoma cell lines,Arrest in G1/S phase transition of lung cancer cell lines	wild type	not applicable	3
		Invasion of breast cancer cell lines	wild type	not applicable	3
		Cell spreading of breast cancer cell lines	wild type	not applicable	3
PKD1	ion channel	Autophagy of cells,Autophagy of mitochondria,G2 phase of cervical cancer cell lines,Quantity of mitochondria	wild type	not applicable	3
		Infection by HIV-1,Infection of T lymphocytes	wild type	not applicable	3
APOE	transporter	Binding of fibroblasts,Cell proliferation of T lymphocytes	knockout,wild type	not applicable	3
TOR1B	enzyme	Blebbing of nuclear envelope	knockout	not applicable	3
IGFBP2	other	Cell death of breast cancer cell lines	wild type	not applicable	3
PTPRT	phosphatase	Cell death of carcinoma cell lines,Cell death of lung cancer cell lines	wild type	not applicable	3
ADAM17	peptidase	Cell death of carcinoma cell lines,Cell death of lung cancer cell lines,Cell death of lymphoma cell lines,Differentiation of osteoclasts,Differentiation of peripheral blood monocytes	wild type	not applicable	3
NT5E	phosphatase	Cell death of carcinoma cell lines,Cell death of lung cancer cell lines,Cell death of tumor cell lines	wild type	not applicable	3
		Cell death of neuroblastoma cell lines	wild type	not applicable	3
SLIT2	other	Cell movement of neuroblastoma cell lines,Migration of lung cancer cell lines	wild type	not applicable	3
IFNAR1	transmembrane receptor	Cell proliferation of breast cancer cell lines,Replication of Hepatitis C virus,Replication of virus chimera	wild type	not applicable	3
IL17RD	other	Cell proliferation of cervical cancer cell lines	wild type	not applicable	3
DSC2	other	Cell proliferation of colorectal cancer cell lines	wild type	not applicable	3
SPINK7	other	Cell proliferation of hepatoma cell lines,Invasion of tumor cell lines,Migration of fibrosarcoma cell lines	wild type	not applicable	3
INHBA	growth factor	Cell proliferation of hepatoma cell lines,Maturation of monocyte-derived dendritic cells,Size of preantral follicle	wild type	not applicable	3
		Cell proliferation of T lymphocytes	knockout	not applicable	3
		Endoplasmic reticulum stress response of hepatoma cell lines	wild type	not applicable	3
		Cell viability of myeloma cell lines	wild type	not applicable	3
PRSS8	peptidase	Colony formation,Invasion of tumor cell lines,Sphere formation of colorectal cancer cell lines	wild type	not applicable	3
CD55	other	Cytolysis of prostate cancer cell lines,Lysis of chronic B-cell lymphocytic leukemia cells,Lysis of skin cancer cell lines	wild type	not applicable	3
ADAM10	peptidase	Delay in initiation of transmigration of peripheral blood leukocytes,Invasion of carcinoma cell lines,Invasion of lung cancer cell lines,Migration of carcinoma cell lines,Migration of lung cancer cell lines	wild type	not applicable	3
H6PD	enzyme	Depletion of Ca2+,Vacuolation of endoplasmic reticulum	wild type	not applicable	3
		Migration of vascular endothelial cells	wild type	not applicable	3
MSTN	growth factor	Differentiation of rhabdomyosarcoma cell lines	wild type	not applicable	3
		Disruption of intercellular junctions	wild type	not applicable	3
STIM1	ion channel	Endothelial barrier function of microvascular endothelial cells,Tubulation of endothelial cell lines	wild type	not applicable	3
DDR2	kinase	Entry into cell cycle progression of fibrosarcoma cells,Entry into cell cycle progression of melanoma cells,Sensitivity of carcinoma cell lines,Sensitivity of lung cancer cell lines	wild type	not applicable	3
LEP	growth factor	Feeding,Hyperinsulinism,Obesity	homozygous,loss of function,null mutation,wild type	not applicable	3
UGT2B7	enzyme	Formation of zidovudine	wild type	not applicable	3
PCSK1	peptidase	Hypoglycemia,Hypogonadotropic hypogonadism,Obesity	homozygous,loss of function,null mutation	not applicable	3
		Replication of HIV-1	wild type	not applicable	3
CCL4	cytokine	Infection by HIV-1,Infection of CD4+ T-lymphocytes,Replication of HIV-1,Viral entry by HIV-1	wild type	not applicable	3
SEMA3F	other	Invasion of breast cancer cell lines,Migration of tumor cell lines	wild type	not applicable	3
TIMP1	cytokine	Invasion of breast cancer cell lines,Remodeling of basement membrane	wild type	not applicable	3
HTRA1	peptidase	Invasion of endometrial cancer cell lines,Invasion of tumor cell lines	wild type	not applicable	3
HTRA3	peptidase	Invasion of tumor cell lines,Survival of lung cell lines	wild type	not applicable	3
LINGO1	other	Length of neurites	dominant,loss of function	not applicable	3
SEMA3A	other	Migration of breast cancer cell lines,Migration of melanoma cell lines	wild type	not applicable	3
CALU	other	Migration of cervical cancer cell lines	wild type	not applicable	3
ITGA6	transmembrane receptor	Necrosis of prostate cancer cell lines,Synthesis of progesterone	wild type	not applicable	3
		Phagocytosis of tumor cell lines	knockout	not applicable	3
PTPRK	phosphatase	Proliferation of keratinocytes,Sensitivity of carcinoma cell lines,Sensitivity of lung cancer cell lines	wild type	not applicable	3
CEACAM1	transporter	Quantity of lipid droplets	homozygous,knockout	not applicable	3
ADAM9	peptidase	Quantity of prostate cancer cell lines,Quantity of superoxide	wild type	not applicable	3
TNC	other	Transmigration of leukemia cell lines	wild type	not applicable	3
		Apoptosis of lung cancer cell lines	wild type	not applicable	2
		Arrest in G1 phase of breast cancer cell lines	wild type	not applicable	2
		Cell death of breast cancer cell lines	wild type	not applicable	2
		Adhesion of sarcoma cell lines	wild type	not applicable	2
		Secretion of hydrocortisone	wild type	not applicable	2
		Accumulation of cholesterol	wild type	not applicable	2
		Apoptosis of RPE cells	wild type	not applicable	2
		Binding of tumor cells	wild type	not applicable	2
		Aggregation of bone cancer cell lines,Aggregation of sarcoma cell lines	wild type	not applicable	2
FGF21	growth factor	Accumulation of fat,Concentration of triacylglycerol	wild type	not applicable	2
		Attachment of carcinoma cell lines,Attachment of thyroid tumor cell lines	wild type	not applicable	2
		Rearrangement of cytoskeleton	wild type	not applicable	2
		Accumulation of globotriaosylceramide	wild type	not applicable	2
		Concentration of cholesterol	[homozygous, knockout]	not applicable	2
		Proliferation of leukemia cell lines	wild type	not applicable	2
		Synthesis of DNA	wild type	not applicable	2
		Apoptosis of leukemia cell lines	wild type	not applicable	2
CEACAM6	other	Activation of cytotoxic T cells,Apoptosis of pancreatic cancer cell lines	wild type	not applicable	2
		Adipogenesis of adipocytes	wild type	not applicable	2
PIK3IP1	other	Activation of leukemia cell lines,Cell proliferation of adenocarcinoma cell lines,Cell proliferation of ovarian cancer cell lines	wild type	not applicable	2
		Quantity of Ca2+	wild type	not applicable	2
		Cell proliferation of hepatoma cell lines	wild type	not applicable	2
		Activation of T lymphocytes	wild type	not applicable	2
		Switching of T lymphocytes	wild type	not applicable	2
		Apoptosis of endothelial cells	wild type	not applicable	2
		Vascular resistance of kidney	wild type	not applicable	2
LRP5	transmembrane receptor	Adhesion of bone cancer cell lines,Adhesion of sarcoma cell lines,Osteoporosis-pseudoglioma syndrome	dominant,loss of function	not applicable	2
		Adhesion of smooth muscle cells	wild type	not applicable	2
		Formation of actin cytoskeleton	wild type	not applicable	2
		Anoikis of enterocytes	wild type	not applicable	2
		Cell flattening of kidney cancer cell lines	wild type	not applicable	2
		Senescence of squamous cell carcinoma cell lines	wild type	not applicable	2
		Cell proliferation of carcinoma cell lines,Proliferation of lung cancer cell lines	wild type	not applicable	2
		Cell death of tumor cell lines	wild type	not applicable	2
		Senescence of carcinoma cell lines,Senescence of lung cancer cell lines	wild type	not applicable	2
		Contact growth inhibition of epithelial cell lines	wild type	not applicable	2
		Apoptosis of colorectal cancer cell lines	wild type	not applicable	2
		Sensitization of carcinoma cell lines,Sensitization of lung cancer cell lines	wild type	not applicable	2
		Cell death of adenocarcinoma cell lines,Cell death of colorectal cancer cell lines	[dominant, loss of function]	not applicable	2
		Cell death of cervical cancer cell lines	wild type	not applicable	2
		Lymphocyte migration	wild type	not applicable	2
		Radiosensitivity of breast cancer cell lines	wild type	not applicable	2
		Cell death of breast cancer cell lines	wild type	not applicable	2
		Migration of breast cancer cell lines	wild type	not applicable	2
		Adhesion of vascular endothelial cells	wild type	not applicable	2
TNFRSF19	transmembrane receptor	Adipogenesis of mesenchymal stem cells,Increased activation of alkaline phosphatase	wild type	not applicable	2
		Differentiation of myofibroblasts	wild type	not applicable	2
		Depletion of glutathione	wild type	not applicable	2
		Growth of cutaneous melanoma	wild type	not applicable	2
		Apoptosis of islet cells	wild type	not applicable	2
		Anoikis of colorectal cancer cell lines	wild type	not applicable	2
		Contact growth inhibition of breast cancer cell lines	wild type	not applicable	2
		Differentiation of embryonic stem cell lines	wild type	not applicable	2
		Apoptosis of epithelial cell lines	wild type	not applicable	2
		Apoptosis of pancreatic cancer cell lines	wild type	not applicable	2
		Anoikis of carcinoma cell lines,Anoikis of lung cancer cell lines	wild type	not applicable	2
		Oxidative phosphorylation of tumor cell lines	wild type	not applicable	2
		Apoptosis of carcinoma cell lines,Apoptosis of lung cancer cell lines	wild type	not applicable	2
ANGPTL4	other	Anoikis of squamous cell carcinoma cell lines	wild type	not applicable	2
		Anoikis of squamous cell carcinoma cell lines	wild type	not applicable	2
		Apoptosis of prostate cancer cell lines	wild type	not applicable	2
HBEGF	growth factor	Antibody-dependent cell-mediated cytotoxicity of ovarian cancer cell lines	wild type	not applicable	2
		Complement-dependent cytotoxicity,Immune response of tumor cell lines,Response of carcinoma cell lines,Response of lung cancer cell lines	wild type	not applicable	2
		Apico-basal polarity of epithelial cell lines	wild type	not applicable	2
		Cytolysis of prostate cancer cell lines	wild type	not applicable	2
		Cell death of leukemia cell lines	wild type	not applicable	2
		Apoptosis of leukemia cell lines	wild type	not applicable	2
		Quantity of reactive oxygen species	wild type	not applicable	2
		Depletion of glutathione	wild type	not applicable	2
KITLG	growth factor	Apoptosis of blood-derived mast cells	wild type	not applicable	2
		Migration of cells	wild type	not applicable	2
		Cell transformation	wild type	not applicable	2
		Cell movement of breast cancer cell lines	wild type	not applicable	2
		Proliferation of cells	wild type	not applicable	2
		Clustering of centrosome	[homozygous, knockout]	not applicable	2
		Apoptosis of hepatoma cell lines	wild type	not applicable	2
		Apoptosis of skin cancer cell lines	wild type	not applicable	2
CSF1	cytokine	Apoptosis of bone-marrow-derived monocyte/macrophage precursor cells,Apoptosis of macrophages	wild type	not applicable	2
		Apoptosis of hepatoma cell lines	wild type	not applicable	2
		Replication of RNA	wild type	not applicable	2
		Replication of hepatitis B virus	wild type	not applicable	2
		Cell death of hepatoma cell lines	wild type	not applicable	2
		Concentration of arachidonic acid	wild type	not applicable	2
		Killing of tumor cell lines	wild type	not applicable	2
		Concentration of linoleic acid	wild type	not applicable	2
		Apoptosis of carcinoma cell lines,Apoptosis of lung cancer cell lines	wild type	not applicable	2
		Concentration of docosahexaenoic acid	wild type	not applicable	2
		Proliferation of peripheral T lymphocyte	wild type	not applicable	2
		Apoptosis of breast cancer cell lines	wild type	not applicable	2
		Concentration of cholesterol	wild type	not applicable	2
		Function of T lymphocytes	wild type	not applicable	2
		Quantity of linoleic acid	wild type	not applicable	2
		Autophagic cell death by carcinoma cell lines	wild type	not applicable	2
		Cell death of breast cancer cell lines	wild type	not applicable	2
		Radiosensitivity of breast cancer cell lines	wild type	not applicable	2
		Apoptosis of breast cancer cell lines	wild type	not applicable	2
PTHLH	other	Apoptosis of breast cancer cell lines,Proliferation of epithelial cell lines,Proliferation of skin cell lines	wild type	not applicable	2
		Apoptosis of breast cancer cell lines	wild type	not applicable	2
		Cell death of fibroblasts	wild type	not applicable	2
		Contact growth inhibition of breast cancer cell lines	wild type	not applicable	2
EREG	growth factor	Apoptosis of carcinoma cell lines,Apoptosis of lung cancer cell lines,Senescence of fibroblast cell lines	wild type	not applicable	2
RET	kinase	Apoptosis of carcinoma cell lines,Apoptosis of thyroid tumor cell lines,Cell proliferation of carcinoma cell lines,Proliferation of germ cell tumor cell lines	wild type	not applicable	2
		Apoptosis of hematopoietic progenitor cells	wild type	not applicable	2
SDF4	other	Apoptosis of cervical cancer cell lines	wild type	not applicable	2
VOPP1	other	Apoptosis of cervical cancer cell lines	wild type	not applicable	2
ADGRL2	G-protein coupled receptor	Apoptosis of cervical cancer cell lines,Arrest in mitosis of cervical cancer cell lines	wild type	not applicable	2
		Apoptosis of lymphoma cell lines	wild type	not applicable	2
		Apoptosis of neurons	wild type	not applicable	2
		Apoptosis of lymphocytes	wild type	not applicable	2
		Apoptosis of leukemia cell lines	wild type	not applicable	2
		Fragmentation of DNA	wild type	not applicable	2
		Apoptosis of hematopoietic progenitor cells	wild type	not applicable	2
		Quantity of Ca2+	wild type	not applicable	2
		Arrest in cell cycle progression of leukemia cell lines	wild type	not applicable	2
		Differentiation of monocyte-derived dendritic cells,Monocytopoiesis	wild type	not applicable	2
		Apoptosis of colorectal cancer cell lines	wild type	not applicable	2
		Cell death of colorectal cancer cell lines	wild type	not applicable	2
		Senescence of vascular endothelial cells	wild type	not applicable	2
		Apoptosis of colorectal cancer cell lines	wild type	not applicable	2
		PH of extracellular space	wild type	not applicable	2
		Apoptosis of embryonic cell lines,Apoptosis of epithelial cell lines,Apoptosis of kidney cell lines	wild type	not applicable	2
		Apoptosis of stomach cancer cell lines	wild type	not applicable	2
		Apoptosis of islet cells	wild type	not applicable	2
		Apoptosis of endocrine cell lines	wild type	not applicable	2
		Apoptosis of endothelial cell lines,Apoptosis of heart cell lines	wild type	not applicable	2
		Apoptosis of endothelial cells	wild type	not applicable	2
		Cell proliferation of breast cancer cell lines	wild type	not applicable	2
		Proliferation of prostate cancer cell lines	wild type	not applicable	2
		Migration of pancreatic cancer cell lines	wild type	not applicable	2
		Apoptosis of leukemia cell lines	wild type	not applicable	2
		Cell death of carcinoma cell lines,Cell death of lung cancer cell lines	unclassified mutation	not applicable	2
IL3	cytokine	Apoptosis of hematopoietic progenitor cells	wild type	not applicable	2
		Invasion of tumor cell lines	wild type	not applicable	2
		Proliferation of CD3 positive T-lymphocytes	wild type	not applicable	2
BSG	transporter	Apoptosis of hepatoma cell lines,Fragmentation of DNA	wild type	not applicable	2
		Synthesis of beta-estradiol	wild type	not applicable	2
HCST	transmembrane receptor	Apoptosis of keratinocyte cancer cell lines,Apoptosis of skin cancer cell lines	wild type	not applicable	2
DSG3	other	Apoptosis of keratinocytes	wild type	not applicable	2
		Apoptosis of kidney cancer cell lines	wild type	not applicable	2
		Quantity of sperm	wild type	not applicable	2
		Apoptosis of monocytes	wild type	not applicable	2
		Apoptosis of lymphoma cell lines	wild type	not applicable	2
		Apoptosis of leukemia cell lines	wild type	not applicable	2
		Necrosis of prostate cancer cell lines	[dominant, loss of function]	not applicable	2
		Cell movement of squamous cell carcinoma cell lines	wild type	not applicable	2
		Chemotherapy resistance of carcinoma cell lines	knockout	not applicable	2
		Apoptosis of leukemia cell lines	wild type	not applicable	2
		Transepithelial electrical resistance of colorectal cancer cell lines	wild type	not applicable	2
KDR	kinase	Apoptosis of leukemia cell lines,Necrosis of vascular endothelial cells	wild type	not applicable	2
PLXNA4	transmembrane receptor	Apoptosis of lung cancer cell lines,Rearrangement of actin cytoskeleton	wild type	not applicable	2
		Arrest in growth of prostate cancer cell lines	wild type	not applicable	2
		Apoptosis of myeloma cell lines	wild type	not applicable	2
		Apoptosis of prostate cancer cell lines	wild type	not applicable	2
		Apoptosis of mantle cell lymphoma cells	wild type	not applicable	2
		Cell death of pancreatic cancer cell lines	wild type	not applicable	2
		Apoptosis of mantle cell lymphoma cells	wild type	not applicable	2
		Apoptosis of myeloma cells	wild type	not applicable	2
		Cell death of pancreatic cancer cell lines	wild type	not applicable	2
		Cell death of multiple myeloma cells	wild type	not applicable	2
		Cell death of breast cell lines	wild type	not applicable	2
		Invasion of embryonic cell lines	wild type	not applicable	2
		Detachment of epithelial cell lines,Detachment of prostate cell lines	wild type	not applicable	2
		Cell proliferation of hepatoma cell lines	wild type	not applicable	2
		Apoptosis of ovarian cancer cell lines	wild type	not applicable	2
		Cell proliferation of ovarian cancer cell lines	wild type	not applicable	2
		Apoptosis of pancreatic cancer cell lines	wild type	not applicable	2
		Disruption of F-actin filaments	wild type	not applicable	2
		Arrest in G0/G1 phase transition of pancreatic cancer cell lines	wild type	not applicable	2
		Senescence of ovarian cancer cell lines	wild type	not applicable	2
		Migration of breast cancer cell lines	wild type	not applicable	2
		Apoptosis of tumor cell lines	wild type	not applicable	2
		Cytotoxic reaction of gastrointestinal stromal tumor cell lines	wild type	not applicable	2
		Arrest in G1/S phase transition of carcinoma cell lines,Arrest in G1/S phase transition of lung cancer cell lines	wild type	not applicable	2
		Apoptosis of ovarian cancer cell lines	wild type	not applicable	2
SLPI	other	Apoptosis of prostate cancer cell lines	wild type	not applicable	2
		Apoptosis of prostate cancer cell lines	wild type	not applicable	2
		Arrest in G1 phase of prostate cancer cell lines	wild type	not applicable	2
		Arrest in G0/G1 phase transition of pancreatic cancer cell lines	wild type	not applicable	2
		Apoptosis of RPE cells	wild type	not applicable	2
SERPINE1	other	Apoptosis of squamous cell carcinoma cell lines	wild type	not applicable	2
		Arrest in G1/S phase transition of ovarian cancer cell lines	wild type	not applicable	2
		Apoptosis of squamous cell carcinoma cell lines	wild type	not applicable	2
		Oxidative phosphorylation of tumor cell lines	wild type	not applicable	2
ASPN	other	Apoptosis of stomach cancer cell lines	wild type	not applicable	2
CEMIP	enzyme	Apoptosis of stomach cancer cell lines	wild type	not applicable	2
		Flattening of bladder cancer cell lines	wild type	not applicable	2
		Apoptosis of T lymphocytes	wild type	not applicable	2
CSPG4	other	Apoptosis of tumor cell lines,Delay in initiation of engraftment of tumor	wild type	not applicable	2
GAS6	growth factor	Apoptosis of vascular endothelial cells,Calcification of HAoSMC cells	wild type	not applicable	2
		Apoptosis of vascular endothelial cells	wild type	not applicable	2
		Cell death of breast cell lines	wild type	not applicable	2
HGF	growth factor	Apoptosis,Growth of tumor	wild type	not applicable	2
		Apoptosis	wild type	not applicable	2
		Sensitivity of breast cancer cell lines	wild type	not applicable	2
		Killing of cervical cancer cell lines	wild type	not applicable	2
		Killing of lung cancer cell lines	wild type	not applicable	2
		Killing of carcinoma cell lines,Killing of lung cancer cell lines	wild type	not applicable	2
		Arrest in G1 phase of stomach cancer cell lines	wild type	not applicable	2
		Cisplatin sensitivity of stomach cancer cell lines	wild type	not applicable	2
PLAC1	other	Arrest in G1/S phase transition of breast cancer cell lines	wild type	not applicable	2
		Arrest in G1/S phase transition of carcinoma cell lines,Arrest in G1/S phase transition of lung cancer cell lines	wild type	not applicable	2
CEL	enzyme	Arrest in G1/S phase transition of pancreatic cancer cell lines,Cell death of pancreatic cancer cell lines	wild type	not applicable	2
FXYD5	ion channel	Association of actin cytoskeleton	wild type	not applicable	2
		Cell proliferation of breast cancer cell lines	wild type	not applicable	2
		Attachment of breast cancer cell lines	wild type	not applicable	2
		Epithelial-mesenchymal transition of prostate cancer cell lines	wild type	not applicable	2
		Attachment of prostate cancer cell lines	wild type	not applicable	2
		Invasion of prostate cancer cell lines	wild type	not applicable	2
		Condensation of nucleus	wild type	not applicable	2
PLA2R1	transmembrane receptor	Autophagy of kidney cells,Neoplasia of breast cancer cell lines,Transformation of breast cancer cell lines	wild type	not applicable	2
		Cell proliferation of T lymphocytes	knockout	not applicable	2
		Delay in growth of breast cancer cell lines	wild type	not applicable	2
TOR3A	enzyme	Blebbing of nuclear envelope	knockout	not applicable	2
TOR1A	enzyme	Blebbing of nuclear envelope	knockout	not applicable	2
LAMP1	other	Cell death of bone cancer cell lines,Cell death of sarcoma cell lines,Drug resistance of cells	knockout,wild type	not applicable	2
		Cell death of carcinoma cell lines,Cell death of lung cancer cell lines	wild type	not applicable	2
CFH	other	Cell death of carcinoma cell lines,Cell death of lung cancer cell lines,Inflammation	loss of function,wild type	not applicable	2
		Growth of choriocarcinoma	wild type	not applicable	2
		Cell death of fibroblast-like synoviocytes	wild type	not applicable	2
		Migration of lung cancer cell lines	wild type	not applicable	2
		Quantity of pancreatic cancer cell lines	wild type	not applicable	2
LRIG1	other	Cell proliferation of breast cancer cell lines,Cell proliferation of ovarian cancer cell lines	wild type	not applicable	2
		Cell viability of breast cell lines	wild type	not applicable	2
		Cell proliferation of breast cell lines	wild type	not applicable	2
		Migration of carcinoma cell lines,Migration of hepatoma cell lines	wild type	not applicable	2
		Cell proliferation of carcinoma cell lines,Cell proliferation of hepatoma cell lines	wild type	not applicable	2
		Contextual conditioning	wild type	not applicable	2
FGL1	other	Cell proliferation of hepatoma cell lines,Colony formation	wild type	not applicable	2
		Colony formation of hepatoma cell lines	wild type	not applicable	2
		Cell proliferation of hepatoma cell lines	wild type	not applicable	2
		Invasion of tumor cell lines	wild type	not applicable	2
		Cell proliferation of sarcoma cell lines	wild type	not applicable	2
CD84	other	Cell proliferation of T lymphocytes	wild type	not applicable	2
		Cell proliferation of T lymphocytes	wild type	not applicable	2
		Expansion of CD8+ T lymphocyte	wild type	not applicable	2
		Cell viability of bone cancer cell lines,Cell viability of sarcoma cell lines	wild type	not applicable	2
NOMO1 (includes others)	other	Cell viability of embryonic cell lines,Cell viability of epithelial cell lines,Cell viability of kidney cell lines	knockout	not applicable	2
FGF19	growth factor	Cell viability of hepatoma cell lines	wild type	not applicable	2
		Invasion of breast cell lines	wild type	not applicable	2
		Colony formation of stomach cancer cell lines	wild type	not applicable	2
		Proliferation of stomach cancer cell lines	wild type	not applicable	2
KLK5	peptidase	Cell-cell adhesion of squamous cell carcinoma cell lines,Closure of wound	knockout,wild type	not applicable	2
IL12RB1	transmembrane receptor	Cell-mediated response of T lymphocytes,Quantity of cells	homozygous,loss of function,null mutation	not applicable	2
KISS1	other	Cisplatin resistance of squamous cell carcinoma cell lines,Proliferation of kidney cancer cell lines	wild type	not applicable	2
TMX1	enzyme	Clearance of Ca2+,Uptake of Ca2+	heterozygous,knockout	not applicable	2
PTPRS	phosphatase	Colony formation of skin cancer cell lines,Mitochondrial respiration of colorectal cancer cell lines	wild type	not applicable	2
		Concentration of cholesterol	[heterozygous, loss of function, missense, null mutation]	not applicable	2
LPL	enzyme	Concentration of triacylglycerol,Hypertriglyceridemia	loss of function,null mutation,wild type	not applicable	2
		Contact growth inhibition of carcinoma cell lines,Contact growth inhibition of lung cancer cell lines	wild type	not applicable	2
CD247	transmembrane receptor	Cytotoxicity of leukemia cell lines,Quantity of leukemia cell lines	wild type	not applicable	2
		Vacuolation of endoplasmic reticulum	wild type	not applicable	2
PRTN3	peptidase	Differentiation of lymphoma cell lines,Quantity of colony-forming granulocyte-macrophages	wild type	not applicable	2
HYAL2	enzyme	Differentiation of myofibroblasts	wild type	not applicable	2
LOX	enzyme	Disorganization of basement membrane,Disorganization of collagen matrix	wild type	not applicable	2
		Movement of keratinocyte cancer cell lines	wild type	not applicable	2
		Endothelial barrier function of microvascular endothelial cells	wild type	not applicable	2
		T cell response	wild type	not applicable	2
		Response of PBMCs	wild type	not applicable	2
IL17A	cytokine	Expansion of TREG cells	wild type	not applicable	2
TGFBR3	kinase	Formation of lamellipodia,Migration of carcinoma cell lines,Migration of kidney cancer cell lines	wild type	not applicable	2
		Migration of melanoma cell lines	wild type	not applicable	2
AGER	transmembrane receptor	Increased activation of alkaline phosphatase,Synthesis of epoprostenol	wild type	not applicable	2
		Infection by HIV-1,Infection of CD4+ T-lymphocytes	wild type	not applicable	2
IFNG	cytokine	Infection by Influenza A virus subtype H1N1,Infection of lung cell lines,Pigmentation of melanocytes	wild type	not applicable	2
C2	peptidase	Inflammation,Systemic lupus erythematosus	homozygous,loss of function,null mutation	not applicable	2
SERPINA1	other	Inflammatory disorder of lung,Liver cancer,Pulmonary emphysema	loss of function,null mutation,wild type	not applicable	2
HPSE	enzyme	Invasion of breast cancer cell lines,Invasion of tumor cell lines	wild type	not applicable	2
		Invasion of breast cancer cell lines	wild type	not applicable	2
		Remodeling of basement membrane	wild type	not applicable	2
RECK	other	Invasion of carcinoma cell lines,Migration of microvascular endothelial cells	wild type	not applicable	2
TLR9	transmembrane receptor	Invasion of cells,Migration of embryonic cell lines	wild type	not applicable	2
		Invasion of cytotrophoblastic cells	wild type	not applicable	2
		Migration of dermal fibroblasts	wild type	not applicable	2
		Invasion of endometrial cancer cell lines	wild type	not applicable	2
		Migration of prostate cancer cell lines	wild type	not applicable	2
RNF43	enzyme	Invasion of tumor cell lines	wild type	not applicable	2
		Survival of lung cell lines	wild type	not applicable	2
		Migration of breast cancer cell lines	wild type	not applicable	2
IGSF8	other	Migration of leukemia cell lines,Polarization of leukemia cell lines	wild type	not applicable	2
SORT1	G-protein coupled receptor	Migration of prostate cancer cell lines,Proliferation of prostate cancer cell lines	wild type	not applicable	2
ELANE	peptidase	Mobilization of stem cells,Survival of Shigella flexneri	wild type	not applicable	2
CNTFR	transmembrane receptor	Motor dysfunction,Transport of Na+	loss of function,null mutation,wild type	not applicable	2
		Synthesis of progesterone	wild type	not applicable	2
SEMA6A	transmembrane receptor	Necrosis of vascular endothelial cells	wild type	not applicable	2
F11R	other	Permeability of colorectal cancer cell lines	wild type	not applicable	2
RNASE1	enzyme	Permeability of vascular endothelial cells	wild type	downregulation,not applicable	2
PECAM1	other	Phagocytosis of leukocytes,Phagocytosis of red blood cells,Tubulation of microvascular endothelial cells	wild type	not applicable	2
		Phagocytosis of red blood cells,Phagocytosis of tumor cell lines	knockout	not applicable	2
CD93	other	Phagocytosis of red blood cells,Phagocytosis of tumor cell lines	knockout	not applicable	2
		Phagocytosis of red blood cells,Phagocytosis of tumor cell lines	knockout	not applicable	2
		Phagocytosis of tumor cell lines	knockout	not applicable	2
		Quantity of central memory T lymphocyte	wild type	not applicable	2
		Quantity of naive T lymphocytes	wild type	not applicable	2
		Quantity of effector memory T lymphocytes	wild type	not applicable	2
CDH5	other	Production of reactive oxygen species,Transmigration of peripheral blood leukocytes	wild type	not applicable	2
CD300A	transmembrane receptor	Proliferation of B lymphocytes,Transendothelial migration of peripheral blood monocytes	wild type	not applicable	2
CXADR	transmembrane receptor	Proliferation of bladder cancer cell lines	wild type	not applicable	2
		Sensitivity of carcinoma cell lines,Sensitivity of lung cancer cell lines	wild type	not applicable	2
GABRA2	ion channel	Proliferation of prostate cancer cell lines	wild type	not applicable	2
APOB	transporter	Proliferation of prostate cancer cell lines	wild type	not applicable	2
LAMB2	enzyme	Proliferation of prostate cancer cell lines	wild type	not applicable	2
PLOD2	enzyme	Proliferation of prostate cancer cell lines	wild type	not applicable	2
TNXB	other	Proliferation of prostate cancer cell lines	wild type	not applicable	2
DPEP1	peptidase	Proliferation of prostate cancer cell lines	wild type	not applicable	2
IDS	enzyme	Proliferation of prostate cancer cell lines	wild type	not applicable	2
SIGLEC5	other	Quantity of Ca2+	wild type	not applicable	2
GDF11	growth factor	Quantity of endothelial cells,Tubulation	wild type	not applicable	2
		Quantity of prostate cancer cell lines	wild type	not applicable	2
LAMA3	other	Quantity of thymocytes	wild type	not applicable	2
IFNB1	cytokine	Replication of Rickettsia conorii str. Malish 7,Survival of lung cell lines	wild type	not applicable	2
CRH	cytokine	Synthesis of estrogen,Synthesis of progesterone	wild type	not applicable	2
TNFRSF8	transmembrane receptor	Tyrosine phosphorylation of protein	wild type	not applicable	2
		Cisplatin resistance of stomach cancer cell lines	wild type	not applicable	1
		5-fluorouracil resistance of stomach cancer cell lines	wild type	not applicable	1
		Chemotherapy resistance of tumor cell lines	wild type	not applicable	1
BMPR2	kinase	Accumulation of breast cancer cell lines	dominant,loss of function,nonsense	not applicable	1
		Apoptosis	wild type	not applicable	1
		Apoptosis of carcinoma cell lines,Apoptosis of ovarian cancer cell lines	wild type	not applicable	1
		Clathrin mediated endocytosis by breast cancer cell lines	wild type	not applicable	1
		Quantity of breast cancer cell lines	wild type	not applicable	1
		Cell death of lung cancer cell lines	wild type	not applicable	1
		Accumulation of breast cancer cell lines	wild type	downregulation	1
		Arrest in cell cycle progression	wild type	not applicable	1
		Apoptosis of pancreatic cancer cell lines	wild type	not applicable	1
		Consumption of oxygen	wild type	not applicable	1
		Polarization of breast cancer cell lines	wild type	not applicable	1
		Accumulation of breast cancer cell lines	wild type	not applicable	1
		Apoptosis of ovarian cancer cell lines	wild type	not applicable	1
		Accumulation of hepatoma cell lines	wild type	not applicable	1
		Apoptosis of hepatoma cell lines	wild type	not applicable	1
		Apoptosis of carcinoma cell lines,Apoptosis of hepatoma cell lines	wild type	not applicable	1
		Accumulation of carcinoma cell lines,Accumulation of hepatoma cell lines	wild type	not applicable	1
		Quantity of C18-ceramide	wild type	not applicable	1
		Quantity of ceramide	wild type	not applicable	1
		Accumulation of ceramide	wild type	not applicable	1
		Quantity of C22-ceramide	wild type	not applicable	1
		Niemann-Pick disease type C	wild type	not applicable	1
		Cell death of fibroblasts	wild type	not applicable	1
		Storage of cholesterol	[loss of function, null mutation]	not applicable	1
		Anoikis of RPE cells	wild type	not applicable	1
		Arrest in G0/G1 phase transition of tumor cell lines	wild type	not applicable	1
		Arrest in G0/G1 phase transition of brain cancer cell lines	wild type	not applicable	1
		Proliferation of prostate cancer cell lines	wild type	not applicable	1
		Quantity of heparan sulfate	wild type	not applicable	1
		Migration of endothelial cell lines	wild type	not applicable	1
		Colony formation of cancer cells,Colony formation of leukemia cell lines	wild type	not applicable	1
		Delay in initiation of differentiation of lung cell lines	wild type	not applicable	1
		DNA damage	wild type	not applicable	1
		Accumulation of early endosomes	wild type	not applicable	1
		Cell death of pancreatic cancer cell lines	wild type	not applicable	1
		Necrosis of prostate cancer cell lines	wild type	not applicable	1
		Concentration of triacylglycerol	wild type	not applicable	1
		Accumulation of fat	wild type	not applicable	1
		Accumulation of focal adhesions	wild type	not applicable	1
		Mobilization of Ca2+	wild type	not applicable	1
		Quantity of lactosylceramide	[homozygous, knockout]	not applicable	1
		Quantity of glucosylceramide	[homozygous, knockout]	not applicable	1
		Accumulation of globotriaosylceramide	[homozygous, knockout]	not applicable	1
		Quantity of globotetraosylceramide	[homozygous, knockout]	not applicable	1
		Deposition of globotriaosylceramide	wild type	not applicable	1
		Increased activation of alkaline phosphatase	wild type	not applicable	1
		Accumulation of inositol phosphate	wild type	not applicable	1
		Apoptosis of keratinocytes	wild type	not applicable	1
		Proliferation of keratinocytes	wild type	not applicable	1
		Mineralization of vascular smooth muscle cells	wild type	not applicable	1
		Apoptosis of breast cancer cell lines	wild type	not applicable	1
TM7SF3	other	Accumulation of lipid droplets	knockout	not applicable	1
DAG1	transmembrane receptor	Accumulation of lipid droplets	knockout	not applicable	1
PLA2G7	enzyme	Accumulation of lipid droplets	knockout	not applicable	1
VSIG4	other	Accumulation of lipid droplets	knockout	not applicable	1
		Accumulation of lipid droplets	knockout	not applicable	1
CTSC	peptidase	Accumulation of neutrophils	wild type	not applicable	1
		Cell viability of B lymphocytes	wild type	not applicable	1
		Activation of B lymphocytes	wild type	not applicable	1
		Proliferation of B lymphocytes	wild type	not applicable	1
		Proliferation of naive B cells	wild type	not applicable	1
		Proliferation of memory B cells	wild type	not applicable	1
		Proliferation of B lymphocytes	wild type	not applicable	1
		Cell death of tumor cell lines	wild type	not applicable	1
		Cell proliferation of breast cell lines	wild type	not applicable	1
		Proliferation of fibroblast-like synoviocytes	wild type	not applicable	1
		Activation of CD4+ T-lymphocytes	wild type	not applicable	1
		Aggregation of lymphoma cell lines	wild type	not applicable	1
		Proliferation of CD4+ T-lymphocytes	wild type	not applicable	1
		Generation of central memory cytotoxic T cells	wild type	not applicable	1
		Repair of DNA	wild type	not applicable	1
RYK	kinase	Activation of cytarabine	wild type	not applicable	1
		Apoptosis of pancreatic cancer cell lines	wild type	not applicable	1
		Activation of cytotoxic T cells	wild type	not applicable	1
		Synthesis of dinoprost	[loss of function, null mutation]	not applicable	1
		Activation of dermal fibroblasts	knockout	not applicable	1
		Activation of dermal fibroblasts	wild type	not applicable	1
		Synthesis of prostaglandin D2	[loss of function, null mutation]	not applicable	1
		Niemann-Pick disease type C	wild type	not applicable	1
		Activation of smooth muscle cells	wild type	not applicable	1
		Secretion of prostaglandin E2	[loss of function, null mutation]	not applicable	1
		Synthesis of prostaglandin E2	[loss of function, null mutation]	not applicable	1
		Cell proliferation of adenocarcinoma cell lines,Cell proliferation of ovarian cancer cell lines	wild type	not applicable	1
		Activation of leukemia cell lines	wild type	not applicable	1
		Induction of RNA	wild type	not applicable	1
		Activation of protein	wild type	not applicable	1
		Size of lymphoma cell lines	wild type	not applicable	1
		Length of plasma membrane projections	wild type	not applicable	1
		Proliferation of CD3 positive T-lymphocytes	wild type	not applicable	1
		Differentiation of Langerhans cell precursors	wild type	not applicable	1
		Cell proliferation of T lymphocytes	wild type	not applicable	1
		Response of lymphocytes	wild type	not applicable	1
		Activation of T lymphocytes	wild type	not applicable	1
		Proliferation of fibroblast-like synoviocytes	wild type	not applicable	1
		Necrosis of prostate cancer cell lines	wild type	not applicable	1
		Cytotoxicity of prostate cancer cell lines	wild type	downregulation	1
		Activation of TREG cells	wild type	not applicable	1
		Activation of vascular endothelial cells	wild type	not applicable	1
		Permeability of endothelial cells	wild type	not applicable	1
		Acute renal failure	wild type	not applicable	1
		Increased clearance of creatinine	homozygous	not applicable	1
		End-systolic volume of heart	homozygous	not applicable	1
		Developmental process of vessel,Tubulation	homozygous	not applicable	1
		Blood pressure	homozygous	not applicable	1
		Proteinuria	homozygous	not applicable	1
		Vasoconstriction of umbilical artery	wild type	not applicable	1
NID1	other	Adhesion of bone cancer cell lines,Adhesion of sarcoma cell lines	wild type	not applicable	1
		Adhesion of bone cancer cell lines,Adhesion of sarcoma cell lines	[dominant, loss of function]	not applicable	1
		Osteoporosis-pseudoglioma syndrome	loss of function	not applicable	1
		Apoptosis of B-lymphocyte derived cell lines	wild type	not applicable	1
		Binding of embryonic cell lines,Binding of epithelial cell lines,Binding of kidney cell lines	wild type	not applicable	1
		Cell spreading of smooth muscle cells	wild type	not applicable	1
		Drug resistance of cells	knockout	not applicable	1
		Adhesion of breast cancer cell lines	wild type	not applicable	1
		Adhesion of embryonic cell lines,Adhesion of epithelial cell lines,Adhesion of kidney cell lines	wild type	not applicable	1
		Formation of fibronectin matrix	wild type	not applicable	1
		Aggregation of leukemia cell lines	wild type	not applicable	1
		Differentiation of CD4+ T-lymphocytes,Differentiation of Th9 cells	wild type	not applicable	1
		Binding of trastuzumab	wild type	not applicable	1
		Adhesion of pancreatic cancer cell lines	wild type	not applicable	1
		Aggregation of pancreatic cancer cell lines	wild type	not applicable	1
		Epithelial-mesenchymal transition of lung cancer cell lines	wild type	not applicable	1
		Apoptosis of carcinoma cell lines,Apoptosis of ovarian cancer cell lines	wild type	not applicable	1
		Cell death of lung cancer cell lines	wild type	not applicable	1
		Proliferation of skin cancer cell lines	wild type	not applicable	1
		Arrest in cell cycle progression of carcinoma cell lines,Arrest in cell cycle progression of lung cancer cell lines	wild type	not applicable	1
		Sub-G1 phase of colorectal cancer cell lines	wild type	not applicable	1
		Cytolysis of colorectal cancer cell lines	wild type	not applicable	1
		Apoptosis of keratinocytes	wild type	not applicable	1
		Lysis of skin cancer cell lines	wild type	not applicable	1
		Adhesion of squamous carcinoma cells	wild type	not applicable	1
		Cytolysis of tumor cell lines	wild type	not applicable	1
		Cell death of bladder cancer cell lines	wild type	not applicable	1
		Apoptosis of breast cancer cell lines	[dominant, loss of function, nonsense]	not applicable	1
		Arrest in cell cycle progression of tumor cell lines	wild type	not applicable	1
		Autophagy of breast cancer cell lines	unclassified mutation	not applicable	1
		Tubulogenesis	wild type	not applicable	1
		Migration of breast cancer cell lines,Migration of melanoma cell lines	wild type	not applicable	1
		Cell proliferation of breast cancer cell lines	wild type	not applicable	1
		Arrest in growth of nervous tissue cell lines	wild type	not applicable	1
		Quiescence of nervous tissue cell lines	wild type	not applicable	1
		Adhesion of tumor cell lines	wild type	not applicable	1
		Migration of vascular endothelial cells	wild type	not applicable	1
		Increased activation of alkaline phosphatase	wild type	not applicable	1
		Adipogenesis of mesenchymal stem cells	wild type	not applicable	1
		Apoptosis of bladder cancer cell lines	wild type	not applicable	1
		Binding of endothelial cells	wild type	not applicable	1
		Apoptosis of colorectal cancer cell lines	wild type	not applicable	1
		Quantity of reactive oxygen species	wild type	not applicable	1
		Mitochondrial respiration of colorectal cancer cell lines	wild type	not applicable	1
		Aggregation of colorectal cancer cell lines	wild type	not applicable	1
		Angiogenesis of malignant tumor,Development of cutaneous melanoma	wild type	not applicable	1
		Angiogenesis of tumor	wild type	not applicable	1
		Growth of tumor	wild type	not applicable	1
		Maturation of dendritic cells	wild type	not applicable	1
		Anoikis of adenocarcinoma cell lines,Anoikis of colorectal cancer cell lines	wild type	not applicable	1
		Inflammation	loss of function	not applicable	1
		Apoptosis of adenocarcinoma cell lines,Apoptosis of lung cancer cell lines	wild type	not applicable	1
		Apoptosis of lung cancer cell lines	wild type	not applicable	1
		Migration of breast cancer cell lines	wild type	not applicable	1
		Cell death of myeloma cell lines	wild type	not applicable	1
		Fragmentation of DNA fragment	wild type	not applicable	1
		Cytostasis	wild type	not applicable	1
		Radiosensitivity of tumor cell lines	wild type	not applicable	1
		Dissemination of epithelial cell lines,Dissemination of prostate cell lines	wild type	not applicable	1
		Apoptosis of carcinoma cell lines,Apoptosis of lung cancer cell lines	wild type	not applicable	1
		Cisplatin sensitivity of melanoma cell lines	wild type	not applicable	1
		Apoptosis of Kaposi's sarcoma cells	wild type	not applicable	1
		Anoikis of breast cancer cell lines	[dominant, loss of function]	not applicable	1
		Apoptosis of carcinoma cell lines,Apoptosis of lung cancer cell lines	[dominant, loss of function]	not applicable	1
		Polyploidization of tumor cell lines	wild type	not applicable	1
		Internucleosomal DNA fragmentation of tumor cell lines	wild type	not applicable	1
		Cell death of melanoma cells	wild type	not applicable	1
		Sensitivity of tumor cell lines	wild type	not applicable	1
		Uptake of D-glucose	wild type	not applicable	1
		Senescence of brain cancer cell lines	wild type	not applicable	1
		Fragmentation of blood platelets	wild type	not applicable	1
		Anoikis of hepatoma cell lines	wild type	not applicable	1
		Endoplasmic reticulum stress response of embryonic cell lines,Endoplasmic reticulum stress response of epithelial cell lines,Endoplasmic reticulum stress response of kidney cell lines	wild type	not applicable	1
		Senescence of endometrial stromal cells	wild type	not applicable	1
		Radiosensitivity of carcinoma cell lines,Radiosensitivity of lung cancer cell lines	wild type	not applicable	1
		Anoikis of squamous cell carcinoma cell lines	wild type	not applicable	1
		Radiosensitivity of lung cancer cell lines	wild type	not applicable	1
		Arrest in mid-G1 phase of microvascular endothelial cells	wild type	not applicable	1
		Arrest in proliferation of lymphoma cell lines	wild type	not applicable	1
		Antibody-dependent cell-mediated cytotoxicity of lymphoma cell lines	wild type	not applicable	1
		Complement-dependent cytotoxicity,Immune response of lymphoma cell lines	wild type	not applicable	1
		Complement-dependent cytotoxicity,Immune response of cells,Response of cancer cells	wild type	not applicable	1
		Apoptosis of lymphoma cell lines	wild type	not applicable	1
IL1RAP	transmembrane receptor	Antibody-dependent cell-mediated cytotoxicity of PBMCs	wild type	not applicable	1
		Cytotoxic reaction of B-lymphocyte derived cell lines	wild type	not applicable	1
		Lysis of chronic B-cell lymphocytic leukemia cells	wild type	not applicable	1
		Antibody-dependent cell-mediated cytotoxicity,Complement-dependent cytotoxicity,Immune response of leukocyte cell lines	wild type	not applicable	1
		Antibody-dependent complement-mediated lysis of CD4+ T-lymphocytes	wild type	not applicable	1
		Cytotoxic reaction of chronic lymphocytic leukemia cells	wild type	not applicable	1
		Autophagy of tumor cell lines	wild type	not applicable	1
		Degranulation of natural killer cells	wild type	not applicable	1
		Antibody-dependent cell-mediated cytotoxicity,Immune response of leukocytes	wild type	not applicable	1
		Cytotoxicity of natural killer cells	wild type	not applicable	1
		Degranulation of natural killer cells	wild type	not applicable	1
		Antibody-dependent cell-mediated cytotoxicity,Immune response of leukocytes	wild type	not applicable	1
		Cytotoxicity of natural killer cells	wild type	not applicable	1
MMP25	peptidase	Antibody-dependent cell-mediated cytotoxicity,Immune response of leukocyte cell lines	wild type	not applicable	1
		Clustering of epithelial cell lines,Clustering of prostate cell lines	wild type	not applicable	1
		Differentiation of chronic myelogenous leukemia cells	wild type	not applicable	1
		Apoptosis of acute myeloid leukemia blast cells	wild type	not applicable	1
		Arrest in growth of acute myeloid leukemia blast cells	wild type	not applicable	1
		Apoptosis of breast cancer cell lines	wild type	not applicable	1
		Sensitivity of carcinoma cell lines,Sensitivity of lung cancer cell lines	wild type	not applicable	1
		Cell death of breast cancer cell lines	wild type	not applicable	1
		Cell death of acute myeloid leukemia blast cells	wild type	not applicable	1
		Generation of reactive oxygen species	wild type	not applicable	1
		Cell death of lung cell lines	wild type	not applicable	1
		Cell death of colorectal cancer cell lines,Ferroptosis	wild type	not applicable	1
		Apoptosis of bone cancer cell lines,Apoptosis of sarcoma cell lines	[dominant, loss of function]	not applicable	1
		Tetraploidy of bone cancer cell lines,Tetraploidy of sarcoma cell lines	wild type	not applicable	1
		Sphere formation of carcinoma cell lines,Sphere formation of lung cancer cell lines	wild type	not applicable	1
		Migration of keratinocyte cancer cell lines,Migration of squamous cell carcinoma cell lines	wild type	not applicable	1
		Organization of actin filaments	wild type	not applicable	1
		Elongation of skin cancer cell lines	wild type	not applicable	1
		Apoptosis of epithelial cell lines	wild type	not applicable	1
		Migration of bladder cancer cell lines	knockout	not applicable	1
		Migratory capacity of pancreatic cancer cell lines	wild type	not applicable	1
		Apoptosis of epithelial cell lines	[dominant, loss of function]	not applicable	1
		Invasion of breast cell lines,Invasion of epithelial cell lines	wild type	not applicable	1
		Migration of prostate cancer cell lines	wild type	not applicable	1
		Formation of plasma membrane projections	wild type	not applicable	1
		Breakage of double-stranded DNA	wild type	not applicable	1
		Transcription of RNA	wild type	not applicable	1
		Cell movement of breast cell lines,Cell movement of epithelial cell lines	wild type	not applicable	1
		Epithelial-mesenchymal transition of skin cancer cell lines	[dominant, loss of function]	not applicable	1
		Gefitinib resistance of carcinoma cell lines,Gefitinib resistance of lung cancer cell lines	wild type	not applicable	1
		Cell movement of bone cancer cell lines,Cell movement of sarcoma cell lines	wild type	not applicable	1
		Invasion of breast cancer cell lines	wild type	not applicable	1
		Cell movement of squamous cell carcinoma cell lines,Movement of keratinocyte cancer cell lines	wild type	not applicable	1
		Cell viability of keratinocyte cancer cell lines	[homozygous, knockout]	not applicable	1
		Invasion of hepatoma cell lines	wild type	not applicable	1
		Migration of skin cancer cell lines	[dominant, loss of function]	not applicable	1
		Apoptosis of bone cancer cell lines,Apoptosis of sarcoma cell lines	wild type	not applicable	1
		Ciliogenesis of primary cilia	wild type	not applicable	1
		Quantity of cytoneme	wild type	not applicable	1
		Formation of anaphase bridge	wild type	not applicable	1
		Migration of bladder cancer cell lines,Migration of carcinoma cell lines	knockout	not applicable	1
		Reorganization of actin cytoskeleton	wild type	not applicable	1
		Cell movement of skin cancer cell lines	[dominant, loss of function]	not applicable	1
		Scattering of adenocarcinoma cell lines,Scattering of colorectal cancer cell lines	wild type	not applicable	1
		Cell viability of breast cell lines	[homozygous, knockout]	not applicable	1
		Transepithelial migration of keratinocyte cancer cell lines,Transepithelial migration of squamous cell carcinoma cell lines	wild type	not applicable	1
		Cell death of colorectal cancer cell lines	wild type	not applicable	1
		Elongation of colorectal cancer cell lines	wild type	not applicable	1
		Differentiation of keratinocytes	[dominant, loss of function]	not applicable	1
		Proliferation of epidermal cells	wild type	not applicable	1
		Apoptosis of squamous cell carcinoma cell lines	wild type	not applicable	1
		Apoptosis of prostate cancer cell lines	wild type	not applicable	1
		Cell viability of breast cancer cell lines	wild type	not applicable	1
		Binding of HIV-1	wild type	not applicable	1
		Apoptosis of bone cancer cell lines,Apoptosis of sarcoma cell lines	wild type	not applicable	1
		Necrosis of prostate cancer cell lines	wild type	not applicable	1
		Export of heavy metal	wild type	not applicable	1
		Chemosensitivity of bladder cancer cell lines	wild type	not applicable	1
		Apoptosis of macrophages	wild type	not applicable	1
		Apoptosis of bone-marrow-derived monocyte/macrophage precursor cells	wild type	not applicable	1
FBLN1	other	Apoptosis of breast cancer cell lines	wild type	not applicable	1
IL17RB	transmembrane receptor	Apoptosis of breast cancer cell lines	wild type	not applicable	1
		Apoptosis of neuroblastoma cell lines	wild type	not applicable	1
		Cell death of breast cancer cell lines	wild type	not applicable	1
		Apoptosis of prostate cancer cell lines	wild type	not applicable	1
		Quantity of Ca2+	wild type	not applicable	1
		Apoptosis of breast cancer cell lines	wild type	not applicable	1
		Quantity of NADP	wild type	not applicable	1
		Cisplatin sensitivity of carcinoma cell lines,Sensitivity of lung cancer cell lines	wild type	not applicable	1
		Cytolysis of prostate cancer cell lines	wild type	not applicable	1
		Quantity of sn-glycero-3-phosphocholine	wild type	not applicable	1
		Quantity of adenosine	wild type	not applicable	1
		Quantity of phosphatidylethanolamine	wild type	not applicable	1
		Concentration of ATP	wild type	not applicable	1
		Quantity of arginine	wild type	not applicable	1
		Quantity of glutamine	wild type	not applicable	1
		Concentration of glycerol	wild type	not applicable	1
		Concentration of sphingomyelin	wild type	not applicable	1
		Proliferation of CD4+ T-lymphocytes	wild type	not applicable	1
		Concentration of creatine	wild type	not applicable	1
		Cell death of carcinoma cell lines,Cell death of lung cancer cell lines	wild type	not applicable	1
		Radiosensitivity of carcinoma cell lines,Radiosensitivity of lung cancer cell lines	wild type	not applicable	1
		Quantity of pyruvic acid	wild type	not applicable	1
		Cell proliferation of ovarian cancer cell lines	wild type	not applicable	1
		Concentration of phosphatidylcholine	wild type	not applicable	1
		Cell death of carcinoma cell lines,Cell death of lung cancer cell lines,Cell death of mesothelioma cell lines	wild type	not applicable	1
		Cell-cell adhesion of colorectal cancer cell lines,Cell-cell adhesion of vascular endothelial cells	wild type	not applicable	1
		Quantity of lactic acid	wild type	not applicable	1
		Quantity of taurine	wild type	not applicable	1
		Concentration of L-glutamic acid	wild type	not applicable	1
		Apoptosis of uterine cell lines	wild type	not applicable	1
		Cell viability of carcinoma cell lines,Cell viability of lung cancer cell lines	wild type	not applicable	1
		Cell death of carcinoma cell lines,Cell death of ovarian cancer cell lines	wild type	not applicable	1
		Survival of bacteria	wild type	not applicable	1
		Cell survival	wild type	not applicable	1
		Apoptosis of breast cancer cell lines	wild type	not applicable	1
		Apoptosis of epithelial cell lines,Apoptosis of prostate cell lines	wild type	not applicable	1
		Apoptosis of stromal cell lines,Apoptosis of uterine cell lines	wild type	not applicable	1
		Apoptosis of endothelial cells	wild type	not applicable	1
		Neuronal cell death	wild type	not applicable	1
		Apoptosis of breast cancer cell lines	wild type	not applicable	1
		Differentiation of neuroblastoma cell lines	wild type	not applicable	1
		Arrest in G1 phase of breast cancer cell lines	wild type	not applicable	1
		Apoptosis of breast cancer cell lines	wild type	not applicable	1
		Cell death of breast cancer cell lines	wild type	not applicable	1
		Peroxidation of lipid	unclassified mutation	not applicable	1
		Apoptosis of breast cancer cell lines	wild type	not applicable	1
		Quantity of carcinoma cell lines,Quantity of lung cancer cell lines	wild type	not applicable	1
		Radiosensitivity of tumor cell lines	knockout	not applicable	1
		Radiosensitivity of colorectal cancer cell lines	wild type	not applicable	1
		Radiosensitivity of tumor cell lines	wild type	not applicable	1
		Proliferation of epithelial cell lines,Proliferation of skin cell lines	wild type	not applicable	1
		Apoptosis of breast cancer cell lines	wild type	not applicable	1
		Recruitment of pericytes	wild type	not applicable	1
NPNT	other	Apoptosis of carcinoma cell lines	wild type	not applicable	1
		Maturation of leukemia cell lines,Maturation of megakaryocytes	wild type	not applicable	1
		Maturation of erythroid cells,Maturation of leukemia cell lines	wild type	not applicable	1
		Apoptosis of carcinoma cell lines,Apoptosis of lung cancer cell lines	wild type	not applicable	1
		Apoptosis of carcinoma cell lines,Apoptosis of lung cancer cell lines	wild type	not applicable	1
		Apoptosis of carcinoma cell lines,Apoptosis of kidney cancer cell lines	wild type	not applicable	1
F2R	G-protein coupled receptor	Apoptosis of carcinoma cell lines,Apoptosis of lung cancer cell lines	wild type	not applicable	1
		Radiosensitivity of pancreatic cancer cell lines	wild type	not applicable	1
		Cell viability of breast cancer cell lines,Cell viability of melanoma cell lines	wild type	not applicable	1
		Cell death of carcinoma cell lines,Cell death of lung cancer cell lines	wild type	not applicable	1
		Senescence of fibroblast cell lines	wild type	not applicable	1
		Apoptosis of carcinoma cell lines,Apoptosis of lung cancer cell lines	wild type	not applicable	1
		Apoptosis of carcinoma cell lines,Apoptosis of thyroid tumor cell lines	wild type	not applicable	1
		Cell proliferation of carcinoma cell lines,Proliferation of germ cell tumor cell lines	wild type	not applicable	1
		Apoptosis of CD34+ cells	wild type	not applicable	1
		Apoptosis of cervical cancer cell lines	wild type	not applicable	1
		Arrest in mitosis of cervical cancer cell lines	wild type	not applicable	1
		Apoptosis of cervical cancer cell lines	wild type	not applicable	1
		Arrest in mitosis of cervical cancer cell lines	wild type	not applicable	1
		Stabilization of microtubules	wild type	not applicable	1
		Apoptosis of duct cancer cell lines	wild type	not applicable	1
		Apoptosis of cholangiocarcinoma cell lines	wild type	not applicable	1
		Cell death of neuroblastoma cell lines	wild type	not applicable	1
		Inflammation	loss of function	not applicable	1
		Cell death of leukemia cell lines	wild type	not applicable	1
		Apoptosis of chronic lymphocytic leukemia cells	wild type	not applicable	1
		Transmembrane potential of mitochondria	wild type	not applicable	1
		Arrest in G1 phase of leukemia cell lines	wild type	not applicable	1
		Apoptosis of chronic lymphocytic leukemia cells	wild type	not applicable	1
GAST	other	Apoptosis of colorectal cancer cell lines	wild type	not applicable	1
LGR5	transmembrane receptor	Apoptosis of colorectal cancer cell lines	wild type	not applicable	1
		Cell death of tumor cell lines	wild type	not applicable	1
		Apoptosis of colorectal cancer cell lines	wild type	not applicable	1
		Arrest in cell cycle progression of leukocyte cell lines	wild type	not applicable	1
		Cell death of carcinoma cell lines	wild type	not applicable	1
		Maturation of erythroid cells,Maturation of leukemia cell lines	wild type	not applicable	1
		Migration of embryonic cell lines	wild type	not applicable	1
		Increased activation of alkaline phosphatase	[dominant, loss of function]	not applicable	1
		Apoptosis of pancreatic cancer cell lines	wild type	not applicable	1
		Proliferation of epithelial cell lines,Proliferation of skin cell lines	wild type	not applicable	1
		Apoptosis of lymphoma cell lines	wild type	downregulation	1
		Cell death of carcinoma cell lines,Cell death of lung cancer cell lines	wild type	not applicable	1
		Clonogenicity of cervical cancer cell lines	wild type	not applicable	1
		Binding of endothelial cell lines,Binding of leukemia cell lines	wild type	not applicable	1
		Cell death of colorectal carcinoma cells	wild type	not applicable	1
		Apoptosis of mesothelioma cell lines	wild type	not applicable	1
		Migration of endothelial cell lines	wild type	not applicable	1
		Stabilization of microtubules	wild type	not applicable	1
		Apoptosis of ovarian cancer cell lines	wild type	not applicable	1
		Apoptosis of tumor cell lines	wild type	not applicable	1
		Cell movement of prostate cancer cell lines	wild type	not applicable	1
		Cell proliferation of ovarian cancer cell lines	wild type	not applicable	1
		Apoptosis of vascular endothelial cells	wild type	not applicable	1
		Production of reactive oxygen species	wild type	not applicable	1
		Necrosis of prostate cancer cell lines	wild type	not applicable	1
		Cell movement of ovarian cancer cell lines	wild type	not applicable	1
		Differentiation of leukemia cell lines	unclassified mutation	not applicable	1
		Migration of vascular endothelial cells	wild type	not applicable	1
		Apoptosis of colorectal cancer cell lines	wild type	not applicable	1
		Tubulation of vascular endothelial cells	wild type	not applicable	1
		Proliferation of prostate cancer cell lines	wild type	not applicable	1
		Apoptosis of keratinocytes	wild type	not applicable	1
		Permeability of endothelial cells	wild type	not applicable	1
		Apoptosis of endothelial cells	wild type	not applicable	1
		Migration of prostate cancer cell lines	wild type	not applicable	1
		Polarization of breast cancer cell lines	wild type	not applicable	1
		Invasion of prostate cancer cell lines	wild type	not applicable	1
		Permeability of endothelial cell lines,Permeability of skin cell lines	wild type	not applicable	1
SIGLEC8	transmembrane receptor	Apoptosis of eosinophils	wild type	not applicable	1
		Apoptosis of fibroblasts	wild type	not applicable	1
		Cell death of melanoma cell lines	unclassified mutation	not applicable	1
		Cell death of neuroblastoma cell lines	unclassified mutation	not applicable	1
		Apoptosis of gastrointestinal stromal tumor cell lines	wild type	not applicable	1
AFP	transporter	Apoptosis of hepatoma cell lines	wild type	not applicable	1
		Cell death of cervical cancer cell lines	wild type	not applicable	1
		Apoptosis of hepatoma cell lines	wild type	not applicable	1
		Apoptosis of lymphoma cell lines	wild type	not applicable	1
		Autophagy of prostate cancer cell lines	wild type	not applicable	1
		Stabilization of microtubules	wild type	not applicable	1
		Apoptosis of lung cancer cell lines	wild type	not applicable	1
		Apoptosis of prostate cancer cell lines	wild type	not applicable	1
		Cell viability of leukemia cell lines	knockout	not applicable	1
		Migration of epithelial cell lines,Migration of gastric cell lines	wild type	not applicable	1
		Proliferation of epithelial cell lines,Proliferation of gastric cell lines	wild type	not applicable	1
		Cell viability of lymphoma cell lines	knockout	not applicable	1
		Fragmentation of DNA	wild type	not applicable	1
		Apoptosis of hepatoma cell lines	wild type	not applicable	1
		Inflammation	loss of function	not applicable	1
		Apoptosis of pulmonary fibroblasts	wild type	not applicable	1
		Synthesis of DNA	wild type	not applicable	1
		Synthesis of progesterone	wild type	not applicable	1
		Apoptosis of Kaposi's sarcoma cells	wild type	not applicable	1
		Apoptosis of skin cancer cell lines	wild type	not applicable	1
		Apoptosis of keratinocyte cancer cell lines	wild type	not applicable	1
		Sensitivity of erythroid precursor cells	[heterozygous, loss of function, nonsense, null mutation]	not applicable	1
		Hematocrit of blood	[heterozygous, loss of function, nonsense, null mutation]	not applicable	1
		Sensitivity of erythroid precursor cells	[frameshift, heterozygous, loss of function, null mutation]	not applicable	1
		Transactivation of RNA	knockout	not applicable	1
		G0/G1 phase transition of chronic B-cell lymphocytic leukemia cells	wild type	not applicable	1
		Apoptosis of lymphoma cell lines	wild type	not applicable	1
		Apoptosis of lamina propria T lymphocytes	wild type	not applicable	1
LAIR1	transmembrane receptor	Apoptosis of leukemia cell lines	wild type	not applicable	1
TNFRSF25	transmembrane receptor	Apoptosis of leukemia cell lines	wild type	not applicable	1
		Cell viability of nervous tissue cell lines,Survival of stem cell lines	unclassified mutation	not applicable	1
		Cell death of cervical cancer cell lines	wild type	not applicable	1
		Apoptosis of lymphoma cell lines	wild type	not applicable	1
		Apoptosis of leukemia cell lines	[dominant, loss of function]	not applicable	1
		Ploidy of epithelial cell lines	wild type	not applicable	1
		Contact growth inhibition of leukemia cell lines	wild type	not applicable	1
		Arrest in G2 phase of prostate cancer cell lines	[dominant, loss of function]	not applicable	1
		Beta-oxidation of fatty acid	wild type	not applicable	1
		Apoptosis of leukemia cell lines	wild type	not applicable	1
		Cell death of carcinoma cell lines,Cell death of lung cancer cell lines	wild type	not applicable	1
		Apoptosis of leukemia cell lines	wild type	not applicable	1
		Quantity of skin cancer cell lines,Quantity of squamous cell carcinoma cell lines	knockout	not applicable	1
		Migration of breast cell lines	wild type	not applicable	1
		Invasion of breast cell lines	wild type	not applicable	1
		Necrosis of vascular endothelial cells	wild type	not applicable	1
		Apoptosis of leukemia cell lines	wild type	not applicable	1
HLA-DQB1	other	Apoptosis of lung cancer cell lines	wild type	not applicable	1
		Rearrangement of actin cytoskeleton	wild type	not applicable	1
		Apoptosis of lung cancer cell lines	wild type	not applicable	1
		Apoptosis of pancreatic cancer cell lines	wild type	not applicable	1
		Transendothelial migration of neutrophils	wild type	not applicable	1
		Cell proliferation of carcinoma cell lines,Proliferation of thyroid tumor cell lines	wild type	not applicable	1
TYRO3	kinase	Apoptosis of melanoma cell lines	wild type	not applicable	1
		Cell death of carcinoma cell lines,Cell death of lung cancer cell lines	wild type	not applicable	1
		Senescence of breast cancer cell lines	wild type	not applicable	1
		Responsiveness of breast cancer cell lines	wild type	not applicable	1
		Differentiation of plasma cells	wild type	not applicable	1
		Apoptosis of nervous tissue cell lines	wild type	not applicable	1
		Concentration of cyclic AMP	wild type	not applicable	1
		Influx of Ca2+	wild type	not applicable	1
		Cell death of melanoma cell lines	wild type	not applicable	1
LRRN1	other	Apoptosis of neuroblastoma cell lines	wild type	not applicable	1
		Colony formation of stomach cancer cell lines	wild type	not applicable	1
		Proliferation of epithelial cell lines,Proliferation of gastric cell lines	wild type	not applicable	1
		Invasion of cells	wild type	not applicable	1
		Migration of embryonic cell lines	wild type	not applicable	1
		Colony formation of epithelial cell lines,Colony formation of gastric cell lines	wild type	not applicable	1
		Proliferation of stomach cancer cell lines	wild type	not applicable	1
FZD2	G-protein coupled receptor	Apoptosis of neuronal progenitor cells	wild type	not applicable	1
SIGLEC9	other	Apoptosis of neutrophils	wild type	not applicable	1
		Invasion of tumor cell lines	wild type	not applicable	1
		Cell death of breast cancer cell lines	wild type	not applicable	1
		Proliferation of endometrial cancer cell lines	wild type	not applicable	1
		Apoptosis of ovarian cancer cell lines	wild type	not applicable	1
		Mislocalization of actin stress fibers	wild type	not applicable	1
		DNA damage	wild type	not applicable	1
		Cell movement of embryonic cell lines	wild type	not applicable	1
		Detachment of prostate cell lines	wild type	not applicable	1
		Stabilization of microtubules	wild type	not applicable	1
		Apoptosis of ovarian cancer cell lines	wild type	not applicable	1
		Branching morphogenesis of carcinoma cell lines,Branching of thyroid tumor cell lines	wild type	not applicable	1
		Apoptosis of colorectal cancer cell lines	wild type	not applicable	1
		Gefitinib sensitivity of carcinoma cell lines,Gefitinib sensitivity of lung cancer cell lines	wild type	not applicable	1
		Cell death of stomach cancer cell lines	wild type	not applicable	1
		Migration of carcinoma cell lines,Migration of thyroid tumor cell lines	wild type	not applicable	1
		Endocytosis by tumor cell lines	wild type	not applicable	1
		Cell death of carcinoma cell lines,Cell death of lung cancer cell lines	wild type	not applicable	1
IGFBP4	other	Apoptosis of prostate cancer cell lines	wild type	not applicable	1
		Apoptosis of prostate cancer cell lines	wild type	not applicable	1
		Arrest in cell cycle progression of prostate cancer cell lines	wild type	not applicable	1
		Apoptosis of retinoblastoma cell lines	wild type	not applicable	1
		Quantity of embryonic cell lines	wild type	not applicable	1
		CTL mediated lysis of breast cancer cell lines	wild type	not applicable	1
		Arrest in G2/M phase transition of tumor cell lines	wild type	not applicable	1
		Chemotaxis of smooth muscle cells	unclassified mutation	not applicable	1
		Migration of breast cancer cell lines	[loss of function, nonsense]	not applicable	1
		Cell death of breast cancer cell lines	wild type	not applicable	1
		Cell death of endometrial cancer cell lines	wild type	not applicable	1
		Arrest in growth of stomach cancer cell lines	wild type	not applicable	1
		Apoptosis of stomach cancer cell lines	wild type	not applicable	1
		Arrest in G1 phase of carcinoma cell lines,Arrest in G1 phase of lung cancer cell lines	wild type	not applicable	1
		Apoptosis of carcinoma cell lines,Apoptosis of lung cancer cell lines	wild type	downregulation	1
		Cell death of carcinoma cell lines,Cell death of lung cancer cell lines	wild type	downregulation	1
		Delay in apoptosis	wild type	not applicable	1
		Fragmentation of DNA	wild type	not applicable	1
		Differentiation of CD4+ T-lymphocytes	wild type	not applicable	1
		Cell death	wild type	not applicable	1
		Arrest in G1 phase of PBMCs	wild type	not applicable	1
		Apoptosis of lymphoma cell lines	wild type	not applicable	1
		Apoptosis of effector T lymphocytes	wild type	not applicable	1
		Arrest in G1 phase of leukocyte cell lines	wild type	not applicable	1
		Apoptosis of T lymphocytes	wild type	not applicable	1
		Cell proliferation of T lymphocytes	wild type	not applicable	1
		Sensitivity of hematopoietic cell lines	wild type	not applicable	1
MERTK	kinase	Apoptosis of tumor cell lines	wild type	not applicable	1
		Delay in initiation of engraftment of tumor	wild type	not applicable	1
		Apoptosis of tumor cell lines	wild type	not applicable	1
TEK	kinase	Apoptosis of vascular endothelial cells	wild type	not applicable	1
		Calcification of HAoSMC cells	wild type	not applicable	1
		Apoptosis of vascular endothelial cells	wild type	not applicable	1
		Permeability of endothelial progenitor cells	wild type	not applicable	1
		Apoptosis	wild type	not applicable	1
		Cell proliferation of colorectal cancer cell lines	wild type	not applicable	1
		Apoptosis	wild type	not applicable	1
		Arrest in growth of erythroblasts	wild type	not applicable	1
		Apoptosis of leukemia cell lines	wild type	not applicable	1
		Apoptosis	wild type	not applicable	1
		Growth of tumor	wild type	not applicable	1
		Killing of breast cancer cell lines,Killing of carcinoma cell lines	wild type	not applicable	1
		Killing of adenocarcinoma cell lines,Killing of breast cancer cell lines	wild type	not applicable	1
		Cell death of carcinoma cell lines,Cell death of lung cancer cell lines	wild type	not applicable	1
MUCL1	other	Arrest in G1/S phase transition of breast cancer cell lines	wild type	not applicable	1
		Arrest in G1/S phase transition of lung cancer cell lines	wild type	not applicable	1
		Arrest in G1/S phase transition of pancreatic cancer cell lines	wild type	not applicable	1
		Cell death of pancreatic cancer cell lines	wild type	not applicable	1
EGF	growth factor	Arrest in proliferation of breast cell lines	wild type	not applicable	1
		Quantity of mitochondria	wild type	not applicable	1
		G2 phase of cervical cancer cell lines	wild type	not applicable	1
		Autophagy of cells,Autophagy of mitochondria	wild type	not applicable	1
		Fragmentation of DNA	wild type	not applicable	1
		Autophagy of connective tissue cells	wild type	not applicable	1
		Insulin sensitivity of adipocytes	wild type	not applicable	1
SERPINA3	other	Autophagy of endoplasmic reticulum	unclassified mutation	not applicable	1
ITIH3	other	Autophagy of endoplasmic reticulum	unclassified mutation	not applicable	1
		Neoplasia of breast cancer cell lines,Transformation of breast cancer cell lines	wild type	not applicable	1
		Autophagy of kidney cells	wild type	not applicable	1
GABBR2	G-protein coupled receptor	Autophagy of tumor cell lines	wild type	not applicable	1
SORCS2	transporter	Autophagy of tumor cell lines	wild type	not applicable	1
THBS2	other	Autophagy of tumor cell lines	wild type	not applicable	1
GNRH2	other	Autophagy of tumor cell lines	wild type	not applicable	1
MMP10	peptidase	Autophagy of tumor cell lines	wild type	not applicable	1
		Autophagy of tumor cell lines	wild type	not applicable	1
GLG1	other	Binding of cells	knockout	not applicable	1
CD248	other	Binding of cervical cancer cell lines,Binding of fibroblasts	wild type	not applicable	1
LGALS3BP	transmembrane receptor	Binding of cervical cancer cell lines,Binding of fibroblasts	wild type	not applicable	1
PLA2G5	enzyme	Binding of endothelial cell lines	wild type	not applicable	1
		Binding of fibroblasts	wild type	not applicable	1
PTPRM	phosphatase	Binding of prostate cancer cell lines	unclassified mutation	not applicable	1
MMP14	peptidase	Binding of skin cancer cell lines	wild type	not applicable	1
		Increased activation of LDH	knockout	not applicable	1
		Biogenesis of mitochondria	wild type	not applicable	1
		Production of putrescine	wild type	not applicable	1
TOR2A	other	Blebbing of nuclear envelope	wild type	not applicable	1
F11	peptidase	Bleeding disorder	wild type	not applicable	1
F8	other	Bleeding disorder	wild type	not applicable	1
F7	peptidase	Bleeding disorder	wild type	not applicable	1
TLR2	transmembrane receptor	Cell death	wild type	not applicable	1
		Drug resistance of cells	knockout	not applicable	1
		Cell death of bone cancer cell lines,Cell death of sarcoma cell lines	wild type	not applicable	1
		Differentiation of osteoclasts,Differentiation of peripheral blood monocytes	wild type	not applicable	1
		Cell death of lymphoma cell lines	wild type	not applicable	1
		Cell death of carcinoma cell lines,Cell death of lung cancer cell lines	wild type	not applicable	1
		Cell death of tumor cell lines	wild type	not applicable	1
		Inflammation	loss of function	not applicable	1
		Cell death of carcinoma cell lines,Cell death of lung cancer cell lines	wild type	not applicable	1
TNFRSF10C	transmembrane receptor	Cell death of colorectal cancer cell lines	wild type	not applicable	1
SPOCK1	other	Cell death of melanoma cell lines	wild type	not applicable	1
FETUB	other	Cell death of melanoma cell lines	wild type	not applicable	1
FDCSP	other	Cell death of melanoma cell lines	wild type	not applicable	1
		Colony formation	wild type	not applicable	1
		Sensitivity of breast cancer cell lines	wild type	not applicable	1
		Cell death of melanoma cell lines	wild type	not applicable	1
		Invasion of prostate cancer cell lines	wild type	not applicable	1
KIR3DL2	other	Cell death of motor neurons	wild type	not applicable	1
		Cell proliferation of T lymphocytes	wild type	not applicable	1
		Migration of breast cell lines	wild type	not applicable	1
		Cell proliferation of breast cell lines	wild type	not applicable	1
		Cell viability of breast cell lines	wild type	not applicable	1
		Cell focus formation,Colony formation of breast cell lines,Colony formation of epithelial cell lines	wild type	not applicable	1
		Invasion of breast cell lines	wild type	not applicable	1
CD28	transmembrane receptor	Cell movement of bladder cancer cell lines,Cell movement of carcinoma cell lines	wild type	not applicable	1
PTPRR	phosphatase	Cell movement of breast cell lines	wild type	not applicable	1
		Cell movement of neuroblastoma cell lines	wild type	not applicable	1
		Cell movement of pancreatic cancer cell lines	wild type	not applicable	1
		Sensitivity of carcinoma cell lines,Sensitivity of lung cancer cell lines	wild type	not applicable	1
BMPR1A	kinase	Cell proliferation of breast cancer cell lines	wild type	not applicable	1
		Cell proliferation of ovarian cancer cell lines	wild type	not applicable	1
		Cell proliferation of breast cancer cell lines	wild type	not applicable	1
		Cell proliferation of breast cancer cell lines	wild type	not applicable	1
		Replication of virus chimera	wild type	not applicable	1
		Replication of Hepatitis C virus	wild type	not applicable	1
		Cell proliferation of breast cell lines,Proliferation of epithelial cell lines	wild type	not applicable	1
		Cell proliferation of breast cell lines	wild type	not applicable	1
		Development of endothelial cell lines,Formation of capillary vessel	wild type	not applicable	1
		Tubulation of endothelial cells	wild type	not applicable	1
		Proliferation of endothelial cell lines	wild type	not applicable	1
PI3	other	Cell proliferation of breast cell lines,Proliferation of epithelial cell lines	wild type	not applicable	1
IGF2	growth factor	Cell proliferation of carcinoma cell lines	wild type	downregulation	1
		Migration of hepatoma cell lines	wild type	not applicable	1
		Cell proliferation of hepatoma cell lines	wild type	not applicable	1
		Cell proliferation of carcinoma cell lines,Cell proliferation of ovarian cancer cell lines	wild type	not applicable	1
		Cell viability of neurons	wild type	not applicable	1
		Invasion of carcinoma cell lines	wild type	not applicable	1
		Proliferation of pancreatic cancer cell lines	wild type	not applicable	1
		Cell proliferation of lymphoma cell lines	homozygous	not applicable	1
		Invasion of carcinoma cell lines,Invasion of lung cancer cell lines	wild type	not applicable	1
		Cell proliferation of fibroblasts	wild type	not applicable	1
		Invasion of adenocarcinoma cell lines,Invasion of lung cancer cell lines	wild type	not applicable	1
		Migration of microvascular endothelial cells	wild type	not applicable	1
		Migration of dermal fibroblasts	wild type	not applicable	1
		Colony formation	wild type	not applicable	1
		Cell proliferation of hepatoma cell lines	wild type	not applicable	1
		Invasion of tumor cell lines	wild type	not applicable	1
		Migration of fibrosarcoma cell lines	wild type	not applicable	1
		Cell proliferation of hepatoma cell lines	wild type	not applicable	1
		Maturation of monocyte-derived dendritic cells	wild type	not applicable	1
		Size of preantral follicle	wild type	not applicable	1
		Cell proliferation of hepatoma cell lines	wild type	not applicable	1
FBN2	other	Cell proliferation of kidney cell lines,Proliferation of embryonic cell lines,Proliferation of epithelial cell lines	wild type	not applicable	1
QPCT	enzyme	Cell proliferation of kidney cell lines,Proliferation of embryonic cell lines,Proliferation of epithelial cell lines	wild type	not applicable	1
SCUBE3	other	Cell proliferation of kidney cell lines,Proliferation of embryonic cell lines,Proliferation of epithelial cell lines	wild type	not applicable	1
		Cell proliferation of melanoma cell lines	wild type	not applicable	1
		Infection by human herpesvirus 1,Infection of neurons	[homozygous, loss of function, null mutation]	not applicable	1
		Infection by human herpesvirus 1,Infection of mammalia	wild type	not applicable	1
		Encephalitis	wild type	not applicable	1
SFRP4	transmembrane receptor	Cell proliferation of mesothelioma cell lines	wild type	not applicable	1
		Colony survival of hepatoma cell lines	wild type	not applicable	1
		Invasion of sarcoma cell lines	wild type	not applicable	1
		Invasion of carcinoma cell lines	wild type	not applicable	1
GRIN2A	ion channel	Cell proliferation of squamous cell carcinoma cell lines	wild type	not applicable	1
EPHB6	kinase	Cell proliferation of T lymphocytes	wild type	not applicable	1
		Expansion of T lymphocytes	wild type	not applicable	1
		Stimulation of T lymphocytes	wild type	not applicable	1
		Cell proliferation of T lymphocytes	wild type	not applicable	1
DLK1	other	Cell proliferation of vascular endothelial cells	wild type	not applicable	1
		Hematological disorder of tissue,Immunological disorder of tissue,Persistent neutrophilia	[homozygous, loss of function, null mutation]	not applicable	1
		Cell spreading of neutrophils	wild type	not applicable	1
		Increased release of LDH	wild type	not applicable	1
		Inhibition of monocytes	wild type	not applicable	1
		Cytotoxicity of natural killer cells	wild type	not applicable	1
PVR	other	Cell spreading of tumor cell lines	wild type	not applicable	1
HSPG2	enzyme	Cell spreading of vascular endothelial cells	wild type	not applicable	1
TM9SF3	transporter	Cell survival of tumor cell lines	knockout	not applicable	1
		Cell viability of epithelial cell lines	wild type	not applicable	1
		Cell viability of hepatoma cell lines	wild type	not applicable	1
		Proliferation of prostate cancer cell lines	wild type	not applicable	1
		Synthesis of DNA	wild type	not applicable	1
		Proliferation of cells	wild type	not applicable	1
		Virilization	unclassified mutation	not applicable	1
		Cell viability of colorectal cancer cell lines	wild type	not applicable	1
		Mitogenesis	[dominant, loss of function]	not applicable	1
		Insulin resistance	unclassified mutation	not applicable	1
		Mitogenesis of gonadal cell lines	[dominant, loss of function]	not applicable	1
		Growth of organism	unclassified mutation	not applicable	1
HYAL1	enzyme	Cell viability of embryonic cell lines,Cell viability of epithelial cell lines,Cell viability of kidney cell lines	knockout	not applicable	1
EMC1	other	Cell viability of embryonic cell lines,Cell viability of epithelial cell lines,Cell viability of kidney cell lines	knockout	not applicable	1
CCDC47	other	Cell viability of embryonic cell lines,Cell viability of epithelial cell lines,Cell viability of kidney cell lines	knockout	not applicable	1
SEL1L	other	Cell viability of embryonic cell lines,Cell viability of epithelial cell lines,Cell viability of kidney cell lines	knockout	not applicable	1
EMC7	other	Cell viability of embryonic cell lines,Cell viability of epithelial cell lines,Cell viability of kidney cell lines	knockout	not applicable	1
GALNS	enzyme	Cell viability of embryonic cell lines,Cell viability of epithelial cell lines,Cell viability of kidney cell lines	knockout	not applicable	1
EMILIN2	other	Cell viability of fibroblast cell lines	wild type	not applicable	1
		Migration of breast cell lines	wild type	not applicable	1
		Cell viability of ovarian cancer cell lines	wild type	not applicable	1
		Infection of mammalia	[loss of function, null mutation]	not applicable	1
		Common variable immunodeficiency	[loss of function, null mutation]	not applicable	1
		Recurrent infection of gastrointestinal tract	[loss of function, null mutation]	not applicable	1
		Panhypogammaglobulinemia	[loss of function, null mutation]	not applicable	1
		Cell-cell adhesion of colorectal cancer cell lines,Cell-cell adhesion of vascular endothelial cells	wild type	not applicable	1
		Infection of respiratory tract	[loss of function, null mutation]	not applicable	1
		Cell-cell adhesion of squamous cell carcinoma cell lines	wild type	not applicable	1
		Closure of wound	knockout	not applicable	1
		Quantity of cells	[dominant, loss of function]	not applicable	1
		Cell-mediated response of T lymphocytes	[dominant, loss of function]	not applicable	1
		Infection of mammalia,Salmonellosis	[loss of function, null mutation]	not applicable	1
		Infection by mycobacteria,Infection of mammalia	loss of function	not applicable	1
		Infection by mycobacteria,Infection of mammalia	[loss of function, null mutation]	not applicable	1
		Cell-mediated response of T lymphocytes	[homozygous, loss of function, null mutation]	not applicable	1
		Quantity of cells	[homozygous, loss of function, null mutation]	not applicable	1
JAG2	growth factor	Chemotaxis of leukemia cell lines	wild type	not applicable	1
		Proliferation of kidney cancer cell lines	wild type	not applicable	1
		Cisplatin resistance of squamous cell carcinoma cell lines	wild type	not applicable	1
		Clearance of Ca2+	[heterozygous, knockout]	not applicable	1
		Uptake of Ca2+	[heterozygous, knockout]	not applicable	1
TFF1	other	Colony formation of breast cancer cell lines	wild type	not applicable	1
		Colony formation of skin cancer cell lines	wild type	not applicable	1
		Mitochondrial respiration of colorectal cancer cell lines	wild type	not applicable	1
		Invasion of tumor cell lines	wild type	not applicable	1
		Colony formation	wild type	not applicable	1
		Sphere formation of colorectal cancer cell lines	wild type	not applicable	1
		Concentration of cholesterol ester	wild type	not applicable	1
		Concentration of cholesterol	[homozygous, loss of function, null mutation]	not applicable	1
		Synthesis of cholesterol ester	wild type	not applicable	1
		Concentration of cholesterol	[heterozygous, loss of function, null mutation]	not applicable	1
SHBG	other	Concentration of triacylglycerol	wild type	not applicable	1
LIPC	enzyme	Concentration of triacylglycerol	wild type	not applicable	1
		Hypertriglyceridemia	wild type	not applicable	1
		Concentration of triacylglycerol	[loss of function, null mutation]	not applicable	1
		Contact growth inhibition of cervical cancer cell lines	wild type	not applicable	1
		Cytolysis of leukemia cell lines,Cytolysis of natural killer cells	knockout	not applicable	1
LDLR	transporter	Coronary artery disease	loss of function	not applicable	1
MMP3	peptidase	Coronary disease	homozygous	not applicable	1
		Cytolysis of prostate cancer cell lines	wild type	not applicable	1
		Lysis of chronic B-cell lymphocytic leukemia cells	wild type	not applicable	1
		Lysis of skin cancer cell lines	wild type	not applicable	1
		Quantity of leukemia cell lines	wild type	not applicable	1
		Cytotoxicity of leukemia cell lines	wild type	not applicable	1
CD244	transmembrane receptor	Degranulation of natural killer cells	wild type	not applicable	1
CTSD	peptidase	Delay in cell death of T lymphocytes	wild type	not applicable	1
		Migration of carcinoma cell lines,Migration of lung cancer cell lines	wild type	not applicable	1
		Delay in initiation of transmigration of peripheral blood leukocytes	wild type	not applicable	1
		Invasion of carcinoma cell lines,Invasion of lung cancer cell lines	wild type	not applicable	1
		Depletion of Ca2+	wild type	not applicable	1
TNFRSF12A	transmembrane receptor	Differentiation of adipose cell lines	wild type	not applicable	1
RELN	peptidase	Differentiation of leukemia cell lines	wild type	not applicable	1
		Quantity of colony-forming granulocyte-macrophages	wild type	not applicable	1
		Differentiation of lymphoma cell lines	wild type	not applicable	1
IL7	cytokine	Differentiation of myeloid progenitor cells,Differentiation of osteoblasts	wild type	not applicable	1
		Differentiation of pulmonary fibroblasts	wild type	not applicable	1
NOTCH4	transcription regulator	Differentiation of stem cell lines,Megakaryocytopoiesis	homozygous,knockout	not applicable	1
DSG2	other	Disassembly of actin stress fibers	wild type	not applicable	1
		Disorganization of basement membrane	wild type	not applicable	1
		Disorganization of collagen matrix	wild type	not applicable	1
IGF2R	transmembrane receptor	Drug resistance of cells	knockout	not applicable	1
LY75	transmembrane receptor	Drug resistance of cells	knockout	not applicable	1
MSMB	other	Drug resistance of ovarian cancer cell lines	wild type	not applicable	1
APOA1	transporter	Early-onset premature coronary artery disease	wild type	not applicable	1
		Tubulation of endothelial cell lines	wild type	not applicable	1
SIGLEC10	other	Engulfment of breast cancer cell lines,Phagocytosis of tumor cell lines,Response of breast cancer cell lines	knockout	not applicable	1
SARAF	other	Entrance of Ca2+	wild type	not applicable	1
		Entry into cell cycle progression of melanoma cells	wild type	not applicable	1
		Entry into cell cycle progression of fibrosarcoma cells	wild type	not applicable	1
		Sensitivity of carcinoma cell lines,Sensitivity of lung cancer cell lines	wild type	not applicable	1
		Invasion of pancreatic cancer cell lines	wild type	not applicable	1
APOC1	transporter	Exchange of cholesterol ester	wild type	not applicable	1
IL2RB	transmembrane receptor	Expansion of CD56bright natural killer cells	homozygous,loss of function	not applicable	1
		Expansion of PBMCs	wild type	not applicable	1
		Proliferation of PBMCs	wild type	not applicable	1
GPC1	transmembrane receptor	Expression of protein	wild type	not applicable	1
		Obesity	[homozygous, loss of function, null mutation]	not applicable	1
		Hyperinsulinism	wild type	not applicable	1
		Feeding	wild type	not applicable	1
ELN	other	Formation of aneurysm	wild type	not applicable	1
		Formation of lamellipodia	wild type	not applicable	1
		Migration of carcinoma cell lines,Migration of kidney cancer cell lines	wild type	not applicable	1
DKK3	cytokine	G1/S phase transition of prostate cell lines	wild type	not applicable	1
ATP6AP2	transporter	Glycolysis of cells	wild type	not applicable	1
F2RL3	G-protein coupled receptor	Growth of tumor	knockout	not applicable	1
		Proliferation of melanocytes	wild type	not applicable	1
		Invasion of tumor cell lines	wild type	not applicable	1
		Migration of melanocytes	wild type	not applicable	1
		Invasion of cells	wild type	not applicable	1
		Vasculogenesis	wild type	not applicable	1
		Growth of tumor	wild type	not applicable	1
		Hypogonadotropic hypogonadism	[homozygous, loss of function, null mutation]	not applicable	1
		Obesity	[homozygous, loss of function, null mutation]	not applicable	1
		Hypoglycemia	[homozygous, loss of function, null mutation]	not applicable	1
ROR2	kinase	Increased activation of alkaline phosphatase	wild type	not applicable	1
		Increased activation of alkaline phosphatase	wild type	not applicable	1
		Synthesis of epoprostenol	wild type	not applicable	1
CFD	peptidase	Increased activation of LDH	wild type	not applicable	1
C5	cytokine	Increased localization of LDH	wild type	not applicable	1
		Replication of HIV-1	wild type	not applicable	1
		Viral entry by HIV-1	wild type	not applicable	1
		Infection by HIV-1,Infection of CD4+ T-lymphocytes	wild type	not applicable	1
		Viral entry by HIV-1	wild type	not applicable	1
		Replication of HIV-1	wild type	not applicable	1
		Infection by HIV-1,Infection of CD4+ T-lymphocytes	wild type	not applicable	1
		Viral entry by HIV-1	wild type	not applicable	1
TNFRSF4	transmembrane receptor	Infection by HIV-1,Productive infection of cervical cancer cell lines	wild type	not applicable	1
GM2A	enzyme	Infection by HIV-1,Productive infection of cervical cancer cell lines	wild type	not applicable	1
		Infection by Influenza A virus subtype H1N1,Infection of lung cell lines	wild type	not applicable	1
		Pigmentation of melanocytes	wild type	not applicable	1
IL1R1	transmembrane receptor	Inflammation	loss of function	not applicable	1
		Inflammation	loss of function	not applicable	1
		Systemic lupus erythematosus	[homozygous, loss of function, null mutation]	not applicable	1
		Inflammatory disorder of lung,Pulmonary emphysema	[loss of function, null mutation]	not applicable	1
		Liver cancer	wild type	not applicable	1
CST1	other	Invasion of breast cancer cell lines	wild type	not applicable	1
CST4	other	Invasion of breast cancer cell lines	wild type	not applicable	1
CST2	other	Invasion of breast cancer cell lines	wild type	not applicable	1
CST5	other	Invasion of breast cancer cell lines	wild type	not applicable	1
		Invasion of breast cancer cell lines	wild type	not applicable	1
		Invasion of tumor cell lines	wild type	not applicable	1
		Migration of tumor cell lines	wild type	not applicable	1
		Invasion of breast cancer cell lines	wild type	not applicable	1
CDH4	other	Invasion of breast cell lines	wild type	not applicable	1
		Migration of microvascular endothelial cells	wild type	not applicable	1
		Invasion of carcinoma cell lines	wild type	not applicable	1
TIMP2	other	Invasion of cells	wild type	not applicable	1
PAPPA2	peptidase	Invasion of cells	wild type	not applicable	1
		Invasion of cells	wild type	not applicable	1
		Migration of embryonic cell lines	wild type	not applicable	1
		Migration of microvascular endothelial cells	wild type	not applicable	1
		Invasion of tumor cell lines	wild type	not applicable	1
SERPINE2	other	Invasion of prostate cancer cell lines	wild type	not applicable	1
		Invasion of tumor cell lines	wild type	not applicable	1
SIRPA	phosphatase	Killing of breast cancer cell lines	wild type	not applicable	1
DNAJB11	other	Leakage of Ca2+	wild type	not applicable	1
CCN5	growth factor	Migration of breast cancer cell lines	wild type	not applicable	1
EBI3	cytokine	Migration of breast cancer cell lines	wild type	not applicable	1
		Migration of breast cancer cell lines,Migration of melanoma cell lines	wild type	not applicable	1
OPCML	other	Migration of epithelial cell lines,Migration of gonadal cell lines	wild type	not applicable	1
SLC8A1	transporter	Migration of epithelial cells	wild type	not applicable	1
GZMB	peptidase	Migration of keratinocyte cancer cell lines	wild type	not applicable	1
		Migration of leukemia cell lines	wild type	not applicable	1
		Polarization of leukemia cell lines	wild type	not applicable	1
		Migration of prostate cancer cell lines	wild type	not applicable	1
		Proliferation of prostate cancer cell lines	wild type	not applicable	1
PDIA3	peptidase	Misfolding of protein	wild type	not applicable	1
MMP1	peptidase	Mitochondrial respiration of carcinoma cell lines,Mitochondrial respiration of lung cancer cell lines	wild type	not applicable	1
PTPRE	phosphatase	Mitochondrial respiration of colorectal cancer cell lines	wild type	not applicable	1
PTPRA	phosphatase	Mitochondrial respiration of colorectal cancer cell lines	wild type	not applicable	1
		Mobilization of stem cells	wild type	not applicable	1
		Survival of Shigella flexneri	wild type	not applicable	1
		Transport of Na+	wild type	not applicable	1
		Motor dysfunction	[loss of function, null mutation]	not applicable	1
		Necrosis of prostate cancer cell lines	wild type	not applicable	1
F2RL1	G-protein coupled receptor	Necrosis of vascular endothelial cells	wild type	not applicable	1
		Permeability of vascular endothelial cells	wild type	downregulation	1
		Permeability of vascular endothelial cells	wild type	not applicable	1
		Phagocytosis of leukocytes,Phagocytosis of red blood cells	wild type	not applicable	1
		Tubulation of microvascular endothelial cells	wild type	not applicable	1
		Phagocytosis of red blood cells,Phagocytosis of tumor cell lines	knockout	not applicable	1
		Phagocytosis of tumor cell lines	knockout	not applicable	1
		Phagocytosis of tumor cell lines	knockout	not applicable	1
LILRB2	transmembrane receptor	Priming of CD8+ T lymphocyte,Priming of cytotoxic T cells	wild type	not applicable	1
PRCP	peptidase	Production of reactive oxygen species	wild type	not applicable	1
		Transmigration of peripheral blood leukocytes	wild type	not applicable	1
		Production of reactive oxygen species	wild type	not applicable	1
		Transendothelial migration of peripheral blood monocytes	wild type	not applicable	1
		Proliferation of B lymphocytes	wild type	not applicable	1
IGFBP1	other	Proliferation of cancer cells	wild type	not applicable	1
CD5	transmembrane receptor	Proliferation of CD8+ T lymphocyte	knockout	not applicable	1
TSHR	G-protein coupled receptor	Proliferation of CD8+ T lymphocyte	knockout	not applicable	1
CD8A	other	Proliferation of CD8+ T lymphocyte	knockout	not applicable	1
DCN	other	Proliferation of colon carcinoma cells	wild type	not applicable	1
		Proliferation of keratinocytes	wild type	not applicable	1
IL2RA	transmembrane receptor	Proliferation of leukemia cell lines	wild type	not applicable	1
PF4	cytokine	Proliferation of megakaryocytes	wild type	not applicable	1
ANTXR2	transmembrane receptor	Proliferation of PASMC cells	wild type	not applicable	1
TYROBP	transmembrane receptor	Proliferation of peripheral B lymphocytes	loss of function,null mutation	not applicable	1
LRRC26	ion channel	Proliferation of prostate cancer cell lines	wild type	not applicable	1
IL4I1	enzyme	Proliferation of Th17 cells	wild type	not applicable	1
CPM	peptidase	Quantity of Ca2+	unclassified mutation	not applicable	1
		Tubulation	wild type	not applicable	1
		Quantity of endothelial cells	wild type	not applicable	1
HFE	transmembrane receptor	Quantity of heavy metal	wild type	not applicable	1
ACVR2B	kinase	Quantity of lipid droplets	wild type	not applicable	1
CD99	other	Quantity of nucleus	wild type	not applicable	1
		Quantity of superoxide	wild type	not applicable	1
SEMA6B	other	Rearrangement of actin cytoskeleton	wild type	not applicable	1
PLXNA1	transmembrane receptor	Rearrangement of actin cytoskeleton	wild type	not applicable	1
		Survival of lung cell lines	wild type	not applicable	1
		Replication of Rickettsia conorii str. Malish 7	wild type	not applicable	1
MASP1	peptidase	Sensitivity of carcinoma cell lines,Sensitivity of lung cancer cell lines	wild type	not applicable	1
APLP2	other	Sensitivity of carcinoma cell lines,Sensitivity of lung cancer cell lines	wild type	not applicable	1
COL3A1	other	Sensitivity of carcinoma cell lines,Sensitivity of lung cancer cell lines	wild type	not applicable	1
CANX	other	Sensitivity of tumor cell lines	unclassified mutation	not applicable	1
UNC5B	transmembrane receptor	Sprouting of vascular endothelial cells	wild type	not applicable	1
EDN2	growth factor	Stabilization of microtubules	wild type	not applicable	1
PDGFRB	kinase	Stabilization of microtubules	wild type	not applicable	1
FLT4	transmembrane receptor	Stabilization of microtubules	wild type	not applicable	1
		Synthesis of estrogen	wild type	not applicable	1
		Synthesis of progesterone	wild type	not applicable	1
CRHR1	G-protein coupled receptor	Synthesis of progesterone	wild type	not applicable	1
UCN2	other	Synthesis of progesterone	wild type	not applicable	1
C1S	peptidase	Systemic lupus erythematosus	homozygous,loss of function,null mutation	not applicable	1
ANG	enzyme	Thickness of actin stress fibers	wild type	not applicable	1
CSF3R	transmembrane receptor	Transdifferentiation of myeloid stem cells,Transdifferentiation of neuronal progenitor cells	wild type	not applicable	1
SLC39A14	transporter	Transport of heavy metal	knockout	not applicable	1
AGT	growth factor	Vasodilation of kidney	wild type	not applicable	1
IL2RG	transmembrane receptor	X-linked severe combined immunodeficiency	loss of function,null mutation	not applicable	1
