# Supplementary material for: Pathogenic signal peptide variants in the human genome
Source: NAR Genom Bioinform. 2023 Oct 18;5(4):lqad093. doi: 10.1093/nargab/lqad093 (PMC10583284; doi:10.1093/nargab/lqad093)
Supplement: lqad093_Supplemental_Files [file lqad093_supplemental_files.zip › SupplementaryFileS9.R]

########### Set work directory!
########### Step 1. Loading ensembl database

library("biomaRt")
listMarts()
ensembl=useMart("ensembl", dataset = "hsapiens_gene_ensembl")
listFilters(ensembl)
listAttributes(ensembl)

############ Step 2. Getting full human proteome 
############ First lets to recover whole  human proteins from ensemble-data bases

biomart<-getBM(attributes = c("ensembl_gene_id","ensembl_transcript_id","transcript_is_canonical", "ensembl_peptide_id", "uniprotswissprot","signalp_end"),
               filters    = "",
               values     = "", 
               mart       = ensembl)

x<-unique(biomart$ensembl_peptide_id)
length(x)
table(biomart$transcript_is_canonical)

# Results
# There are 117909 different proteins including isoforms,
# There are 23513 canonical transcripts.

############ Step 2. Getting singalP proteins

############ Lets now to identify the protein with signalP. 
############ We can obtain this information from Uniprot,which is based on SignalP 5.0
############ In this case with filtered by reviewed prtotein or Swiss-prot database.
############ Parameters of search in Uniprot: annotation:(type:signal) AND reviewed:yes AND organism:"Homo sapiens (Human) [9606]"
############ Lets to load output from Swiss-prot.

setwd("~/SignalPeptide_analysis/SNPs")

SP<-read.delim(file = "Uniprot_SignalP6.txt", header = TRUE, sep = "\t")
head(SP)

BM_SP<-getBM(attributes = c("hgnc_symbol", "ensembl_peptide_id"),
               filters    = "hgnc_symbol",
               values     = SP$hgnc_symbol, 
               mart       = ensembl)


## Matching SignalP proteins from Uniprot with stable Ensembl protein IDs

library(dplyr)

SP<-left_join(SP,BM_SP, by=c("hgnc_symbol"="hgnc_symbol"))

SPs<-left_join(SP, biomart, by="ensembl_peptide_id")
colnames(SPs)

library(DataCombine)

BM_SP_CT<-DropNA(SPs, "signalp_end")

colnames(BM_SP_CT)

BM_SP_CT <- BM_SP_CT %>% mutate_all(na_if,"")

BM_SP_CT<-DropNA(SPs, "hgnc_symbol")

BM_SP_CT<-filter(BM_SP_CT, transcript_is_canonical == "1")


test<-BM_SP_CT$ensembl_peptide_id

"ENSP00000221930" %in% test


x<-unique(BM_SP_CT$uniprotswissprot)
length(x)
#3333 different uniprotswissprot IDs
x<-unique(BM_SP_CT$ensembl_peptide_id)
length(x)
#4504 different ensembl IDs

x<-unique(BM_SP_CT$hgnc_symbol)
length(x)
#3506 different hgnc_symbol IDs

table(biomart$transcript_is_canonical)
table(BM_SP_CT$signalp_end)
colnames(BM_SP_CT)

############### There are 3506 genes and 4504 canonical proteins with reviewed SignalP of 23500
############ Step 3.  Creating the "Supplementary File S1.csv" that contains the 3908 canonical proteins with signalP


write.csv(BM_SP_CT, file="Supplementary File S1_4504 canonical proteins with reviewed signalP.csv")
write.table(BM_SP_CT, file = "SPP.txt", sep = "\t", quote = F, row.names=F)

############### Recovering the  protein sequences for those 4504 canonical proteins with signalP

list<-BM_SP_CT$ensembl_peptide_id
protein = getSequence(id=list,type="ensembl_peptide_id", seqType="peptide", mart=ensembl)
head(protein)

write.table(protein, file = "protein.txt", sep = "\t", quote = F, row.names=F)

protein=read.delim("protein.txt", sep = "\t")


############### we need to recover the protein sequence as a fasta file in order to use it as input for H-domain prediction in SignalP 6.0

library(seqinr)

Seq<-protein$peptide
Seq<-as.list(Seq)

SeqName<-protein$ensembl_peptide_id

write.fasta(sequences = Seq, names= SeqName, nbchar = 60, file.out = "FastaSingalP")

############### From signalP 6.0 we recovered the regions_output.gff3 which contains the location of N-terminal domain, Hydrophobic-domain, and C-terminal domain per protein
############### The variant call files (.VCFs) were first submitted to SnpEff algorithm to filter missense variants 
############### Then the identified missense variants affecting canonical proteins were recovered from Variant Effect Predictor

############ Step 4. Loading the variants of interest from .txt files (VEP output)   

df1<-read.delim(file = "part1_VEP.txt", header = TRUE, sep = "\t")
df2<-read.delim(file = "part2_VEP.txt", header = TRUE, sep = "\t")
df3<-read.delim(file = "part3_VEP.txt", header = TRUE, sep = "\t")
df4<-read.delim(file = "part4_VEP.txt", header = TRUE, sep = "\t")
df5<-read.delim(file = "part5_VEP.txt", header = TRUE, sep = "\t")
df5b<-read.delim(file = "part5b_VEP.txt", header = TRUE, sep = "\t")
df6<-read.delim(file = "part6_VEP.txt", header = TRUE, sep = "\t")
df7<-read.delim(file = "part7_VEP.txt", header = TRUE, sep = "\t")
df8<-read.delim(file = "part8_VEP.txt", header = TRUE, sep = "\t")
df9<-read.delim(file = "part9_VEP.txt", header = TRUE, sep = "\t")
df10<-read.delim(file = "part10_VEP.txt", header = TRUE, sep = "\t")
df11<-read.delim(file = "part11_VEP.txt", header = TRUE, sep = "\t")
df12<-read.delim(file = "part12_VEP.txt", header = TRUE, sep = "\t")
df13<-read.delim(file = "part13_VEP.txt", header = TRUE, sep = "\t")
df14<-read.delim(file = "part14_VEP.txt", header = TRUE, sep = "\t")


df<-rbind(df1,df2,df3, df4,df5,df5b,df6,df7,df8,df9,df10,df11,df12,df13,df14)
head(df)


test<-filter(df, Protein_position =="-")


df<-filter(df, Protein_position !="-")


x<-df$X.Uploaded_variation

"rs1800470" %in% x

v<-filter(df, X.Uploaded_variation == "rs1800470")

v
test<-BM_SP_CT$ensembl_peptide_id

"ENSP00000221930" %in% test

write.table(df, file = "ALL_VEP.txt", sep = "\t", quote = F, row.names=F)


############  Reopening the file containing all variants "ALL_VEP.txt"#########

dfv<-read.delim("ALL_VEP.txt", header = TRUE, sep = "\t")
SPP<-read.delim("SPP.txt", header = TRUE, sep = "\t")
protein<-read.delim("protein.txt", header = TRUE, sep = "\t")
head(dfv)
head(SPP)
head(protein)

###############################################################################

############ Step 5.ENSP is equivalent to the stable id "ensembl_peptide_id"
############### Merging biomart (singalP proteins) and dfv (dataframe with variants affecting signalP proteins) 

dfm<-left_join(dfv, SPP, by=c("ENSP"="ensembl_peptide_id"))
8610947

x<-unique(dfm$HGVSc)
length(x)
8603890

x<-unique(dfm$ENSP)
length(x)
21828

x<-unique(dfm$HGVSp)
length(x)
8527018

############# step 6. Removing "NA" or ensembl_peptide_id without associated variants

detach(package:tidyft,unload=TRUE)
library(dplyr)


table(dfm$transcript_is_canonical)

str(dfm)


dfmf<-filter(dfm, transcript_is_canonical ==1)

x<-dfmf$X.Uploaded_variation

"rs386833429" %in% x


detach(package:dplyr,unload=TRUE)
library(tidyft)

df<-left_join(dfmf, protein, by= c("ENSP" = "ensembl_peptide_id"))
# 1818268 Protein with variants

colnames(df)
head(df)

library(DataCombine)
df<-DropNA(df, "HGVSc")

x<-df$X.Uploaded_variation

"rs386833429" %in% x


################### step 7. Getting the WT sipnalP sequence plus one amino acid

detach(package:tidyft,unload=TRUE)
library(dplyr)

df<-as.data.frame(df)
df<-df %>% mutate (UniProt_seq= 
                     substr(peptide,1,signalp_end + 1))


colnames(df)

################### step 8. Detecting variants inside of signalP

df<-df[,c("X.Uploaded_variation","SYMBOL", "ENSP", "SWISSPROT","UniProt_seq", "signalp_end", "HGVSc", "HGVSp", "Existing_variation","cDNA_position", "CDS_position","Protein_position", "Amino_acids", "Codons", "STRAND", "CLIN_SIG")]


head(df)

df<-DropNA(df,"Protein_position")

x<-df$X.Uploaded_variation

"rs386833429" %in% x

x<-unique(df$HGVSc)
length(x)
1812150

x<-unique(df$HGVSp)
length(x)
1792479

x<-unique(df$ENSP)
length(x)
4046

x<-unique(df$X.Uploaded_variation)
length(x)
1248684

df$Protein_position<-as.numeric(df$Protein_position)
df$signalp_end<-as.numeric(df$signalp_end)

df<-df %>% mutate (Variant_location= if_else(
  Protein_position <= signalp_end+1, "Inside of SignalP", "Outside of SignalP"))

table(df$Variant_location)

ISP<-subset(df, Variant_location == "Inside of SignalP")
OSP<-subset(df, Variant_location == "Outside of SignalP")

x<-unique(ISP$HGVSc)
length(x)
x<-unique(OSP$HGVSc)
length(x)

 65655                     1540002
 1605657
#Inside of SignalP    Outside of SignalP 
#67617                1544632  

head(df)
colnames(df)

x<-unique(df$HGVSc)
length(x)

df<-subset(df,Variant_location =="Inside of SignalP")

x<-unique(df$HGVSc)
length(x)
############### Saving dataframe per batch

df<-left_join(df,protein, by=c("ENSP"="ensembl_peptide_id"))

write.table(df,file = "SingalP_SNPs_Missense_ALL.txt",  quote = F, sep = "\t")
head(df)

write.csv(df, file = "SingalP_SNPs_Missense_ALL.csv")
colnames(df)

x<-unique(df$HGVSc)
length(x)
#67478

x<-unique(df$HGVSp)
length(x)
#66651

x<-unique(df$SYMBOL)
length(x)
#2902
x<-unique(df$ENSP)
length(x)
#3627


#############################################################################

################ Report: 65655 missense variants in UniProt of 4506 different proteins coded by 3607 genes.
################ Generating the mutant sequence (Mutant_UniProt_seq) for each mutant UniProt in excel because it is easier using the function "replace"
################ then we will go back 

################ Step 9. Opening edited All_SNPs_missense_OnSignalP.csv
################ Annotation:
################ Reference
################ Alternative
################ Mutant_UniProt_seq
################ Protein_length
################ X.Uploaded_variation == Uploaded_variation


# loading all variants on signalP
df<-read.csv(file="SingalP_SNPs_Missense_ALL_annotated_67617.csv", header = T)
View(df)
# loading the output of SignalP prediction
SPP<-read.csv(file="File13_SignalP_Prediction.csv", header = T)
View(SPP)
# loading the positions of the predicted signalP regions
SPR<-read.csv(file="File14_SignalP_PredictedRegions.csv", header = T)
View(SPR)


library(dplyr)


SPRn<-subset(SPR, Region == "n-region")
SPRn<-SPRn[,c("Ensembl_ID", "Start", "End")]
SPRh<-subset(SPR, Region == "h-region")
SPRh<-SPRh[,c("Ensembl_ID", "Start", "End")]
SPRc<-subset(SPR, Region == "c-region")
SPRc<-SPRc[,c("Ensembl_ID", "Start", "End")]

SPRn<-rename(SPRn, "n_region_Start" = "Start")
SPRn<-rename(SPRn, "n_region_End" = "End")

SPRh<-rename(SPRh, "h_region_Start" = "Start")
SPRh<-rename(SPRh, "h_region_End" = "End")
 
SPRc<-rename(SPRc, "c_region_Start" = "Start")
SPRc<-rename(SPRc, "c_region_End" = "End")


df<-left_join(df, SPP, by=c("ENSP"="Ensembl_ID"))
df<-left_join(df, SPRn, by=c("ENSP"="Ensembl_ID"))
df<-left_join(df, SPRh, by=c("ENSP"="Ensembl_ID"))
df<-left_join(df, SPRc, by=c("ENSP"="Ensembl_ID"))

head(df)
View(df)
#################################

df$n_region_Start<-as.numeric(df$n_region_Start)
df$n_region_End<-as.numeric(df$n_region_End)
df$h_region_Start<-as.numeric(df$h_region_Start)
df$h_region_End<-as.numeric(df$h_region_End)
df$c_region_Start<-as.numeric(df$c_region_Start)
df$c_region_End<-as.numeric(df$c_region_End)


df<-df %>% mutate(Affected_region=case_when(
  Protein_position >= n_region_Start & Protein_position <= n_region_End  ~ "n-region",
  Protein_position >= h_region_Start & Protein_position <= h_region_End  ~ "h-region",
  TRUE ~ "c-region"  
))

colnames(df)

table(df$Affected_region)

df<-subset(df, Prediction == "SP")

write.csv(df, file="annotated_regions.csv")
df<-read.csv(file="annotated_regions.csv")

table(df$Affected_region)

NR<-subset(df, Affected_region == "n-region")
x<-unique(NR$HGVSc)
length(x)
### n-region 12003

hr<-subset(df, Affected_region == "h-region")
x<-unique(hr$HGVSc)
length(x)

### h-region 37526

total<-unique(df$HGVSc)
length(total)
37526+12003
65655-49529
### c-region 16126

#################################

x<-unique(df$HGVSc)
length(x)
#65655
x<-unique(df$HGVSp)
length(x)
#64847
x<-unique(df$Existing_variation)
length(x)
#44606
x<-unique(df$ENSP)
length(x)
#3535
x<-unique(df$SYMBOL)
length(x)
#2812

library(dplyr)
library(Peptides)

colnames(df)

################ Step 10. Filtering by the hydrophobic shift

df<- df %>%
  mutate(Reference_Hphob=case_when(
    Reference=="R"~-4.5,
    Reference=="K"~-3.9,
    Reference=="N"~-3.5,
    Reference=="D"~-3.5,
    Reference=="Q"~-3.5,
    Reference=="E"~-3.5,
    Reference=="H"~-3.2,
    Reference=="P"~-1.6,
    Reference=="Y"~-1.3,
    Reference=="W"~-0.9,
    Reference=="S"~-0.8,
    Reference=="T"~-0.7,
    Reference=="G"~-0.4,
    Reference=="A"~1.8,
    Reference=="M"~1.9,
    Reference=="C"~2.5,
    Reference=="F"~2.8,
    Reference=="L"~3.8,
    Reference=="V"~4.2,
    Reference=="I"~4.5))

df<- df %>% mutate(Alternative_Hphob=case_when(
  Alternative=="R"~-4.5,
  Alternative=="K"~-3.9,
  Alternative=="N"~-3.5,
  Alternative=="D"~-3.5,
  Alternative=="Q"~-3.5,
  Alternative=="E"~-3.5,
  Alternative=="H"~-3.2,
  Alternative=="P"~-1.6,
  Alternative=="Y"~-1.3,
  Alternative=="W"~-0.9,
  Alternative=="S"~-0.8,
  Alternative=="T"~-0.7,
  Alternative=="G"~-0.4,
  Alternative=="A"~1.8,
  Alternative=="M"~1.9,
  Alternative=="C"~2.5,
  Alternative=="F"~2.8,
  Alternative=="L"~3.8,
  Alternative=="V"~4.2,
  Alternative=="I"~4.5))

df<-df %>% mutate(Delta_Hphob=Reference_Hphob-Alternative_Hphob)

df<-df %>% mutate(Numeric_hydrophobicity_effect=case_when(
  Delta_Hphob>=6~"significant decrease in hydrophobicity",
  Delta_Hphob<6 & Delta_Hphob>=3~"Moderate decrease in hydrophobicity",
  Delta_Hphob<3 & Delta_Hphob>=1~"low decrease in hydrophobicity",
  Delta_Hphob<=-6~"significant increase in hydrophobicity",
  Delta_Hphob>-6 & Delta_Hphob <=-3~"Moderate increase in hydrophobicity",
  Delta_Hphob>-3 & Delta_Hphob <=-1~"low increse in hydrophobicity",
  Delta_Hphob<1 & Delta_Hphob > -1~"no significant effect"))

table(df$Numeric_hydrophobicity_effect)

df<-df %>% mutate(Variant_hydrophobicity_effect = case_when(
  Reference == "I" & Alternative == "R" ~ "High decrease in hydrophobicity",
  Reference == "I" & Alternative == "K" ~ "High decrease in hydrophobicity",
  Reference == "I" & Alternative == "N" ~ "High decrease in hydrophobicity",
  Reference == "I" & Alternative == "D" ~ "High decrease in hydrophobicity",
  Reference == "I" & Alternative == "Q" ~ "High decrease in hydrophobicity",
  Reference == "I" & Alternative == "E" ~ "High decrease in hydrophobicity",
  Reference == "I" & Alternative == "H" ~ "High decrease in hydrophobicity",
  Reference == "I" & Alternative == "P" ~ "Moderate decrease in hydrophobicity",
  Reference == "I" & Alternative == "Y" ~ "Moderate decrease in hydrophobicity",
  Reference == "I" & Alternative == "W" ~ "Moderate decrease in hydrophobicity",
  Reference == "I" & Alternative == "S" ~ "Moderate decrease in hydrophobicity",
  Reference == "I" & Alternative == "T" ~ "Moderate decrease in hydrophobicity",
  Reference == "I" & Alternative == "G" ~ "Moderate decrease in hydrophobicity",
  Reference == "V" & Alternative == "R" ~ "High decrease in hydrophobicity",
  Reference == "V" & Alternative == "K" ~ "High decrease in hydrophobicity",
  Reference == "V" & Alternative == "N" ~ "High decrease in hydrophobicity",
  Reference == "V" & Alternative == "D" ~ "High decrease in hydrophobicity",
  Reference == "V" & Alternative == "Q" ~ "High decrease in hydrophobicity",
  Reference == "V" & Alternative == "E" ~ "High decrease in hydrophobicity",
  Reference == "V" & Alternative == "H" ~ "High decrease in hydrophobicity",
  Reference == "V" & Alternative == "P" ~ "Moderate decrease in hydrophobicity",
  Reference == "V" & Alternative == "Y" ~ "Moderate decrease in hydrophobicity",
  Reference == "V" & Alternative == "W" ~ "Moderate decrease in hydrophobicity",
  Reference == "V" & Alternative == "S" ~ "Moderate decrease in hydrophobicity",
  Reference == "V" & Alternative == "T" ~ "Moderate decrease in hydrophobicity",
  Reference == "V" & Alternative == "G" ~ "Moderate decrease in hydrophobicity",
  Reference == "L" & Alternative == "R" ~ "High decrease in hydrophobicity",
  Reference == "L" & Alternative == "K" ~ "High decrease in hydrophobicity",
  Reference == "L" & Alternative == "N" ~ "High decrease in hydrophobicity",
  Reference == "L" & Alternative == "D" ~ "High decrease in hydrophobicity",
  Reference == "L" & Alternative == "Q" ~ "High decrease in hydrophobicity",
  Reference == "L" & Alternative == "E" ~ "High decrease in hydrophobicity",
  Reference == "L" & Alternative == "H" ~ "High decrease in hydrophobicity",
  Reference == "L" & Alternative == "P" ~ "Moderate decrease in hydrophobicity",
  Reference == "L" & Alternative == "Y" ~ "Moderate decrease in hydrophobicity",
  Reference == "L" & Alternative == "W" ~ "Moderate decrease in hydrophobicity",
  Reference == "L" & Alternative == "S" ~ "Moderate decrease in hydrophobicity",
  Reference == "L" & Alternative == "T" ~ "Moderate decrease in hydrophobicity",
  Reference == "L" & Alternative == "G" ~ "Moderate decrease in hydrophobicity",
  Reference == "F" & Alternative == "R" ~ "High decrease in hydrophobicity",
  Reference == "F" & Alternative == "K" ~ "High decrease in hydrophobicity",
  Reference == "F" & Alternative == "N" ~ "High decrease in hydrophobicity",
  Reference == "F" & Alternative == "D" ~ "High decrease in hydrophobicity",
  Reference == "F" & Alternative == "Q" ~ "High decrease in hydrophobicity",
  Reference == "F" & Alternative == "E" ~ "High decrease in hydrophobicity",
  Reference == "F" & Alternative == "H" ~ "High decrease in hydrophobicity",
  Reference == "F" & Alternative == "P" ~ "Moderate decrease in hydrophobicity",
  Reference == "F" & Alternative == "Y" ~ "Moderate decrease in hydrophobicity",
  Reference == "F" & Alternative == "W" ~ "Moderate decrease in hydrophobicity",
  Reference == "F" & Alternative == "S" ~ "Moderate decrease in hydrophobicity",
  Reference == "F" & Alternative == "T" ~ "Moderate decrease in hydrophobicity",
  Reference == "F" & Alternative == "G" ~ "Moderate decrease in hydrophobicity",
  Reference == "C" & Alternative == "R" ~ "High decrease in hydrophobicity",
  Reference == "C" & Alternative == "K" ~ "High decrease in hydrophobicity",
  Reference == "C" & Alternative == "N" ~ "High decrease in hydrophobicity",
  Reference == "C" & Alternative == "D" ~ "High decrease in hydrophobicity",
  Reference == "C" & Alternative == "Q" ~ "High decrease in hydrophobicity",
  Reference == "C" & Alternative == "E" ~ "High decrease in hydrophobicity",
  Reference == "C" & Alternative == "H" ~ "High decrease in hydrophobicity",
  Reference == "C" & Alternative == "P" ~ "Moderate decrease in hydrophobicity",
  Reference == "C" & Alternative == "Y" ~ "Moderate decrease in hydrophobicity",
  Reference == "C" & Alternative == "W" ~ "Moderate decrease in hydrophobicity",
  Reference == "C" & Alternative == "S" ~ "Moderate decrease in hydrophobicity",
  Reference == "C" & Alternative == "T" ~ "Moderate decrease in hydrophobicity",
  Reference == "C" & Alternative == "G" ~ "Moderate decrease in hydrophobicity",
  Reference == "M" & Alternative == "R" ~ "High decrease in hydrophobicity",
  Reference == "M" & Alternative == "K" ~ "High decrease in hydrophobicity",
  Reference == "M" & Alternative == "N" ~ "High decrease in hydrophobicity",
  Reference == "M" & Alternative == "D" ~ "High decrease in hydrophobicity",
  Reference == "M" & Alternative == "Q" ~ "High decrease in hydrophobicity",
  Reference == "M" & Alternative == "E" ~ "High decrease in hydrophobicity",
  Reference == "M" & Alternative == "H" ~ "High decrease in hydrophobicity",
  Reference == "M" & Alternative == "P" ~ "Moderate decrease in hydrophobicity",
  Reference == "M" & Alternative == "Y" ~ "Moderate decrease in hydrophobicity",
  Reference == "M" & Alternative == "W" ~ "Moderate decrease in hydrophobicity",
  Reference == "M" & Alternative == "S" ~ "Moderate decrease in hydrophobicity",
  Reference == "M" & Alternative == "T" ~ "Moderate decrease in hydrophobicity",
  Reference == "M" & Alternative == "G" ~ "Moderate decrease in hydrophobicity",
  Reference == "A" & Alternative == "R" ~ "High decrease in hydrophobicity",
  Reference == "A" & Alternative == "K" ~ "High decrease in hydrophobicity",
  Reference == "A" & Alternative == "N" ~ "High decrease in hydrophobicity",
  Reference == "A" & Alternative == "D" ~ "High decrease in hydrophobicity",
  Reference == "A" & Alternative == "Q" ~ "High decrease in hydrophobicity",
  Reference == "A" & Alternative == "E" ~ "High decrease in hydrophobicity",
  Reference == "A" & Alternative == "H" ~ "High decrease in hydrophobicity",
  Reference == "A" & Alternative == "P" ~ "Moderate decrease in hydrophobicity",
  Reference == "A" & Alternative == "Y" ~ "Moderate decrease in hydrophobicity",
  Reference == "A" & Alternative == "W" ~ "Moderate decrease in hydrophobicity",
  Reference == "A" & Alternative == "S" ~ "Moderate decrease in hydrophobicity",
  Reference == "A" & Alternative == "T" ~ "Moderate decrease in hydrophobicity",
  Reference == "A" & Alternative == "G" ~ "Moderate decrease in hydrophobicity",
  Reference == "G" & Alternative == "R" ~ "Moderate decrease in hydrophobicity",
  Reference == "G" & Alternative == "K" ~ "Moderate decrease in hydrophobicity",
  Reference == "G" & Alternative == "N" ~ "Moderate decrease in hydrophobicity",
  Reference == "G" & Alternative == "D" ~ "Moderate decrease in hydrophobicity",
  Reference == "G" & Alternative == "Q" ~ "Moderate decrease in hydrophobicity",
  Reference == "G" & Alternative == "E" ~ "Moderate decrease in hydrophobicity",
  Reference == "G" & Alternative == "H" ~ "Moderate decrease in hydrophobicity",
  Reference == "T" & Alternative == "R" ~ "Moderate decrease in hydrophobicity",
  Reference == "T" & Alternative == "K" ~ "Moderate decrease in hydrophobicity",
  Reference == "T" & Alternative == "N" ~ "Moderate decrease in hydrophobicity",
  Reference == "T" & Alternative == "D" ~ "Moderate decrease in hydrophobicity",
  Reference == "T" & Alternative == "Q" ~ "Moderate decrease in hydrophobicity",
  Reference == "T" & Alternative == "E" ~ "Moderate decrease in hydrophobicity",
  Reference == "T" & Alternative == "H" ~ "Moderate decrease in hydrophobicity",
  Reference == "S" & Alternative == "R" ~ "Moderate decrease in hydrophobicity",
  Reference == "S" & Alternative == "K" ~ "Moderate decrease in hydrophobicity",
  Reference == "S" & Alternative == "N" ~ "Moderate decrease in hydrophobicity",
  Reference == "S" & Alternative == "D" ~ "Moderate decrease in hydrophobicity",
  Reference == "S" & Alternative == "Q" ~ "Moderate decrease in hydrophobicity",
  Reference == "S" & Alternative == "E" ~ "Moderate decrease in hydrophobicity",
  Reference == "S" & Alternative == "H" ~ "Moderate decrease in hydrophobicity",
  Reference == "W" & Alternative == "R" ~ "Moderate decrease in hydrophobicity",
  Reference == "W" & Alternative == "K" ~ "Moderate decrease in hydrophobicity",
  Reference == "W" & Alternative == "N" ~ "Moderate decrease in hydrophobicity",
  Reference == "W" & Alternative == "D" ~ "Moderate decrease in hydrophobicity",
  Reference == "W" & Alternative == "Q" ~ "Moderate decrease in hydrophobicity",
  Reference == "W" & Alternative == "E" ~ "Moderate decrease in hydrophobicity",
  Reference == "W" & Alternative == "H" ~ "Moderate decrease in hydrophobicity",
  Reference == "Y" & Alternative == "R" ~ "Moderate decrease in hydrophobicity",
  Reference == "Y" & Alternative == "K" ~ "Moderate decrease in hydrophobicity",
  Reference == "Y" & Alternative == "N" ~ "Moderate decrease in hydrophobicity",
  Reference == "Y" & Alternative == "D" ~ "Moderate decrease in hydrophobicity",
  Reference == "Y" & Alternative == "Q" ~ "Moderate decrease in hydrophobicity",
  Reference == "Y" & Alternative == "E" ~ "Moderate decrease in hydrophobicity",
  Reference == "Y" & Alternative == "H" ~ "Moderate decrease in hydrophobicity",
  Reference == "P" & Alternative == "R" ~ "Moderate decrease in hydrophobicity",
  Reference == "P" & Alternative == "K" ~ "Moderate decrease in hydrophobicity",
  Reference == "P" & Alternative == "N" ~ "Moderate decrease in hydrophobicity",
  Reference == "P" & Alternative == "D" ~ "Moderate decrease in hydrophobicity",
  Reference == "P" & Alternative == "Q" ~ "Moderate decrease in hydrophobicity",
  Reference == "P" & Alternative == "E" ~ "Moderate decrease in hydrophobicity",
  Reference == "P" & Alternative == "H" ~ "Moderate decrease in hydrophobicity",
  TRUE ~ "Other"
))


table(df$Variant_hydrophobicity_effect)


df<-df %>% mutate(Affected_hydrophobicity= case_when(
  Variant_hydrophobicity_effect == "Moderate decrease in hydrophobicity"  ~ "Yes",
  Variant_hydrophobicity_effect == "High decrease in hydrophobicity" ~ "Yes",
  TRUE ~ "No"))


table(df$Affected_hydrophobicity)


################ Step 11. Filter by SRP binding 

colnames(df)
wt<-df$UniProt_seq
mut<-df$Mutant_UniProt_seq

X=as.matrix(wt)
Y=as.matrix(mut)


boman_WT<-apply(X, 1, FUN = boman)
boman_MUT<-apply(Y, 1, FUN = boman)

df<-cbind(df, boman_WT)
df<-cbind(df, boman_MUT)

hydrophobicity_WT<-apply(X, 1, FUN = hydrophobicity, scale = "KyteDoolittle")
hydrophobicity_MUT<-apply(Y, 1, FUN = hydrophobicity, scale = "KyteDoolittle")

df<-cbind(df, hydrophobicity_WT)
df<-cbind(df, hydrophobicity_MUT)

df<-df %>% 
  mutate(HB= (hydrophobicity_WT-hydrophobicity_MUT)*100)

df<-df %>% 
  mutate(boman= (boman_WT-boman_MUT)*100)

df<-df %>% mutate(Protein_binding=
                    case_when(boman <= -20 ~ "Decreased protein binding", 
                              TRUE ~ "Other"))


################ Step 12. Filter by cleavage site associated variants

df$signalp_end<-as.numeric(df$signalp_end)
df$Protein_position<-as.numeric(df$Protein_position)
df$signalp_end
df$Protein_position

df<-df %>%
  mutate(keypos= Protein_position-(signalp_end+1))

df<-mutate(df, keyposclass = case_when(
  keypos == 0 ~ "p+1",
  keypos == -1 ~ "p-1",
  keypos == -3 ~ "p-3",
  TRUE ~ "Any other position"))

 
################ H-region likely pathogenic variants. Filtering by 3 rules (position, hydrophobicity change, SRP interaction)

table(df$Affected_region)

df<-df %>% mutate(SRP_interaction = case_when(
  Affected_region == "h-region" & Protein_binding == "Decreased protein binding" &  Affected_hydrophobicity == "Yes" ~ "Predicted reduced SRP interaction",
  TRUE ~ "Other"))

table(df$SRP_interaction)

x<-subset(df, SRP_interaction == "Predicted reduced SRP interaction")
x<-unique(x$HGVSc)
length(x)  

################ C-region likely pathogenic variants.

df<-mutate(df, Affected_SignalP_cleavage= case_when(
  keyposclass == "Any other position"~ "NO",
  TRUE ~ "YES"))


df<-df %>% mutate(SP_cleavage =  case_when(
  keyposclass == "p-3" & Alternative == "D" ~ "Possibly affected",
  keyposclass == "p-3" & Alternative == "E" ~ "Possibly affected",
  keyposclass == "p-3" & Alternative == "F" ~ "Possibly affected",
  keyposclass == "p-3" & Alternative == "H" ~ "Possibly affected",
  keyposclass == "p-3" & Alternative == "K" ~ "Possibly affected",
  keyposclass == "p-3" & Alternative == "M" ~ "Possibly affected",
  keyposclass == "p-3" & Alternative == "N" ~ "Possibly affected",
  keyposclass == "p-3" & Alternative == "P" ~ "Possibly affected",
  keyposclass == "p-3" & Alternative == "Q" ~ "Possibly affected",
  keyposclass == "p-3" & Alternative == "R" ~ "Possibly affected",
  keyposclass == "p-3" & Alternative == "W" ~ "Possibly affected",
  keyposclass == "p-3" & Alternative == "Y" ~ "Possibly affected",
  keyposclass == "p-1" & Alternative == "D" ~ "Possibly affected",
  keyposclass == "p-1" & Alternative == "E" ~ "Possibly affected",
  keyposclass == "p-1" & Alternative == "F" ~ "Possibly affected",
  keyposclass == "p-1" & Alternative == "H" ~ "Possibly affected",
  keyposclass == "p-1" & Alternative == "I" ~ "Possibly affected",
  keyposclass == "p-1" & Alternative == "K" ~ "Possibly affected",
  keyposclass == "p-1" & Alternative == "L" ~ "Possibly affected",
  keyposclass == "p-1" & Alternative == "M" ~ "Possibly affected",
  keyposclass == "p-1" & Alternative == "N" ~ "Possibly affected",
  keyposclass == "p-1" & Alternative == "R" ~ "Possibly affected",
  keyposclass == "p-1" & Alternative == "V" ~ "Possibly affected",
  keyposclass == "p-1" & Alternative == "W" ~ "Possibly affected",
  keyposclass == "p-1" & Alternative == "Y" ~ "Possibly affected",
  keyposclass == "p+1" & Alternative == "P" ~ "Possibly affected",
  TRUE ~ "Other"))

x<-subset(df, SP_cleavage == "Possibly affected")
x<-unique(x$HGVSc)
length(x)

#################### N-region likely pathogenic variants

df<-test<-df %>% mutate(Polar_charge_WT = case_when(
  Reference == "G" ~ "Non-polar",
  Reference == "A" ~ "Non-polar",
  Reference == "V" ~ "Non-polar",
  Reference == "C" ~ "Non-polar",
  Reference == "P" ~ "Non-polar",
  Reference == "L" ~ "Non-polar",
  Reference == "I" ~ "Non-polar",
  Reference == "M" ~ "Non-polar",
  Reference == "W" ~ "Non-polar",
  Reference == "F" ~ "Non-polar",
  Reference == "S" ~ "Polar",
  Reference == "T" ~ "Polar",
  Reference == "Y" ~ "Polar",
  Reference == "N" ~ "Polar",
  Reference == "Q" ~ "Polar",
  Reference == "K" ~ "Positive_charge",
  Reference == "R" ~ "Positive_charge",
  Reference == "H" ~ "Positive_charge",
  Reference == "E" ~ "Negative_charge",
  Reference == "D" ~ "Negative_charge"
))

df<-test<-df %>% mutate(Polar_charge_MUT = case_when(
  Alternative == "G" ~ "Non-polar",
  Alternative == "A" ~ "Non-polar",
  Alternative == "V" ~ "Non-polar",
  Alternative == "C" ~ "Non-polar",
  Alternative == "P" ~ "Non-polar",
  Alternative == "L" ~ "Non-polar",
  Alternative == "I" ~ "Non-polar",
  Alternative == "M" ~ "Non-polar",
  Alternative == "W" ~ "Non-polar",
  Alternative == "F" ~ "Non-polar",
  Alternative == "S" ~ "Polar",
  Alternative == "T" ~ "Polar",
  Alternative == "Y" ~ "Polar",
  Alternative == "N" ~ "Polar",
  Alternative == "Q" ~ "Polar",
  Alternative == "K" ~ "Positive_charge",
  Alternative == "R" ~ "Positive_charge",
  Alternative == "H" ~ "Positive_charge",
  Alternative == "E" ~ "Negative_charge",
  Alternative == "D" ~ "Negative_charge"
))

x<-subset(df, Affected_region == "n-region")
table(x$Polar_charge_WT)
table(x$Polar_charge_MUT)

df<-df %>%  mutate(N_region_negative_charge = case_when(
  Affected_region == "n-region" & Polar_charge_WT  == "Non-polar" & Polar_charge_MUT == "Negative_charge" ~ "Yes",
  Affected_region == "n-region" & Polar_charge_WT  == "Polar" & Polar_charge_MUT == "Negative_charge" ~ "Yes",
  Affected_region == "n-region" & Polar_charge_WT  == "Positive_charge" & Polar_charge_MUT == "Negative_charge" ~ "Yes",
  TRUE ~ "No")
)

table(df$N_region_negative_charge)

x<-subset(df, N_region_negative_charge == "Yes")
x<-unique(x$HGVSc)
length(x)

#################### All likely pathogenic variants


table(df$SRP_interaction)
table(df$SP_cleavage)
table(df$N_region_negative_charge)


df<-df %>%  mutate(Likely_pathogenic_variant = case_when(
  SRP_interaction == "Predicted reduced SRP interaction" ~ "Yes",
  SP_cleavage == "Possibly affected" ~ "Yes",
  N_region_negative_charge == "Yes" ~ "Yes",
  TRUE ~ "Other"
))

table(df$Likely_pathogenic_variant)

x<-subset(df, Likely_pathogenic_variant == "Yes")

x<-unique(x$HGVSc)
length(x)

###################################

df<-df %>% group_by(HGVSc) %>% filter (!duplicated(HGVSc))

x<-subset(df, Likely_pathogenic_variant == "Yes")


table(x$Affected_region)

write.csv(df, file = "final_report_1_19_2022.csv")

df<-read.csv(file = "final_report_1_19_2022.csv")

#####


x<-unique(df2$)
length(x)

table(df$Likely_pathogenic_variant)


### LAST VERSION 1/30/2022


library("biomaRt")
listMarts()
ensembl=useMart("ensembl", dataset = "hsapiens_gene_ensembl")
listFilters(ensembl)
listAttributes(ensembl)

tm<-getBM(attributes = c("ensembl_peptide_id", "tmhmm"),
          filters    = "ensembl_peptide_id",
          values     = df$ENSP, 
          mart       = ensembl)


tmu<-tm %>% group_by(ensembl_peptide_id) %>% filter (!duplicated(ensembl_peptide_id))


x<-left_join(df, tmu, by= c("ENSP"="ensembl_peptide_id"))


df<-x[,c("Uploaded_variation", "SNP_ID", "HGVSc", "SYMBOL", "ENSP", "SWISSPROT", "peptide",  "Protein_length", "tmhmm", "UniProt_seq", "UniProt_length", "Mutant_UniProt_seq", "HGVSc", "STRAND", "Codons", "cDNA_position", "CDS_position", "Protein_position", "HGVSp", "Amino_acids", "Reference", "Alternative", "CLIN_SIG", "Variant_location", "Prediction", "OTHER", "SP.Sec.SPI.", "CS.Position", "n_region_Start", "n_region_End", "h_region_Start", "h_region_End", "c_region_Start", "c_region_End", "Affected_region", "Reference_Hphob", "Alternative_Hphob", "Delta_Hphob", "Variant_hydrophobicity_effect", "boman_WT", "boman_MUT", "hydrophobicity_WT", "hydrophobicity_MUT", "HB", "boman",  "Protein_binding", "keypos", "keyposclass", "Hdomain", "SRP_interaction", "Affected_SignalP_cleavage", "Candidate")]

head(df)
write.csv(df,file = "Variant_prediction_boman_V2.csv")


df<-read.csv(file="Variant_prediction_boman_V2.csv")
View(df)
x<-unique(df$ENSP)
str(x)
table(df$SRP_interaction)
library(dplyr)
x<-subset(df, Candidate == "YES")

#Pre-candidates 13995

x<-unique(df$SYMBOL)
length(x)
#2812

x<-unique(df$ENSP)
length(x)
#3535

table(df$tmhmm)
TMhelix 
28059   37735

x<-unique(df$HGVSc)
length(x)
#65655

x<-unique(df$HGVSp)
length(x)
#64847


################ Step 15. Merging singalP variants with transcriptomic data (SRP54KD)

td<-read.csv(file="DifferentialGeneExpressionDESeq2AK.csv", header = T)
colnames(td)
td<-as.data.frame(td) 

td<-rename(td, FC = RATIO.AVG2.AVG1.)
library(dplyr)

td<-td [,c("symbol", "Base.mean", "FC", "P.adj")]
colnames(td)            


df<-merge(df, td, by.x = "SYMBOL", by.y = "symbol", all.x = T)
df$SYMBOL


head(df)
table(df$SRP_interaction)

write.csv(df, file = "Variant_prediction_boman_RNAseq.csv")

###### Polar, no-polar, + charge, - charge

df<-read.csv(file = "Variant_prediction_boman_RNAseq.csv")
View(df)
df$Affected_region

library(dplyr)


df<-test<-df %>% mutate(N_AA_type_Ref = case_when(
  Reference == "G" ~ "Non-polar",
  Reference == "A" ~ "Non-polar",
  Reference == "V" ~ "Non-polar",
  Reference == "C" ~ "Non-polar",
  Reference == "P" ~ "Non-polar",
  Reference == "L" ~ "Non-polar",
  Reference == "I" ~ "Non-polar",
  Reference == "M" ~ "Non-polar",
  Reference == "W" ~ "Non-polar",
  Reference == "F" ~ "Non-polar",
  Reference == "S" ~ "Polar",
  Reference == "T" ~ "Polar",
  Reference == "Y" ~ "Polar",
  Reference == "N" ~ "Polar",
  Reference == "Q" ~ "Polar",
  Reference == "K" ~ "Positive_charge",
  Reference == "R" ~ "Positive_charge",
  Reference == "H" ~ "Positive_charge",
  Reference == "E" ~ "Negative_charge",
  Reference == "D" ~ "Negative_charge"
))

df<-test<-df %>% mutate(N_AA_type_Alt = case_when(
  Alternative == "G" ~ "Non-polar",
  Alternative == "A" ~ "Non-polar",
  Alternative == "V" ~ "Non-polar",
  Alternative == "C" ~ "Non-polar",
  Alternative == "P" ~ "Non-polar",
  Alternative == "L" ~ "Non-polar",
  Alternative == "I" ~ "Non-polar",
  Alternative == "M" ~ "Non-polar",
  Alternative == "W" ~ "Non-polar",
  Alternative == "F" ~ "Non-polar",
  Alternative == "S" ~ "Polar",
  Alternative == "T" ~ "Polar",
  Alternative == "Y" ~ "Polar",
  Alternative == "N" ~ "Polar",
  Alternative == "Q" ~ "Polar",
  Alternative == "K" ~ "Positive_charge",
  Alternative == "R" ~ "Positive_charge",
  Alternative == "H" ~ "Positive_charge",
  Alternative == "E" ~ "Negative_charge",
  Alternative == "D" ~ "Negative_charge"
))


NR<-subset(df, Affected_region == "n-region")
HR<-subset(df, Affected_region == "h-region")
CR<-subset(df, Affected_region == "c-region")


table(NR$N_AA_type_Ref)

Negative_charge       Non-polar           Polar Positive_charge 
510            6705            1857            2965

table(NR$N_AA_type_Alt)

Negative_charge       Non-polar           Polar Positive_charge 
804            6018            3232            1983

NRP<-subset(NR, N_AA_type_Alt == "Negative_charge")
table(NRP$N_AA_type_Alt)
Negative_charge 
804 
table(NRP$N_AA_type_Ref)
Negative_charge       Non-polar           Polar Positive_charge 
96             584              46              78 


NRP<-df %>%  mutate(N_region_problematic = case_when(
  Affected_region == "n-region" & N_AA_type_Ref == "Non-polar" & N_AA_type_Alt == "Negative_charge" ~ "Problematic",
  Affected_region == "n-region" & N_AA_type_Ref == "Polar" & N_AA_type_Alt == "Negative_charge" ~ "Problematic",
  Affected_region == "n-region" & N_AA_type_Ref == "Positive_charge" & N_AA_type_Alt == "Negative_charge" ~ "Problematic",
  TRUE ~ "Other")
)

df<-df %>%  mutate(N_region_problematic = case_when(
  Affected_region == "n-region" & N_AA_type_Ref == "Non-polar" & N_AA_type_Alt == "Negative_charge" ~ "Problematic",
  Affected_region == "n-region" & N_AA_type_Ref == "Polar" & N_AA_type_Alt == "Negative_charge" ~ "Problematic",
  Affected_region == "n-region" & N_AA_type_Ref == "Positive_charge" & N_AA_type_Alt == "Negative_charge" ~ "Problematic",
  TRUE ~ "Other")
)

NRP$N_region_problematic

NRP<-subset(NRP, N_region_problematic == "Problematic")
table(NRP$N_AA_type_Ref)
Non-polar           Polar Positive_charge 
584              46              78 

table(NRP$N_AA_type_Alt)

Negative_charge 
708  
#######

write.csv(NRP, file = "Problematic_N_region_variants.csv")


df<-df %>% mutate(C_region_problematic =  case_when(
  keyposclass == "p-1" & Alternative == "D" ~ "Problematic",
  keyposclass == "p-1" & Alternative == "E" ~ "Problematic",
  keyposclass == "p-1" & Alternative == "F" ~ "Problematic",
  keyposclass == "p-1" & Alternative == "H" ~ "Problematic",
  keyposclass == "p-1" & Alternative == "K" ~ "Problematic",
  keyposclass == "p-1" & Alternative == "M" ~ "Problematic",
  keyposclass == "p-1" & Alternative == "N" ~ "Problematic",
  keyposclass == "p-1" & Alternative == "P" ~ "Problematic",
  keyposclass == "p-1" & Alternative == "Q" ~ "Problematic",
  keyposclass == "p-1" & Alternative == "R" ~ "Problematic",
  keyposclass == "p-1" & Alternative == "W" ~ "Problematic",
  keyposclass == "p-1" & Alternative == "Y" ~ "Problematic",
  keyposclass == "p-3" & Alternative == "D" ~ "Problematic",
  keyposclass == "p-3" & Alternative == "E" ~ "Problematic",
  keyposclass == "p-3" & Alternative == "F" ~ "Problematic",
  keyposclass == "p-3" & Alternative == "H" ~ "Problematic",
  keyposclass == "p-3" & Alternative == "I" ~ "Problematic",
  keyposclass == "p-3" & Alternative == "K" ~ "Problematic",
  keyposclass == "p-3" & Alternative == "L" ~ "Problematic",
  keyposclass == "p-3" & Alternative == "M" ~ "Problematic",
  keyposclass == "p-3" & Alternative == "N" ~ "Problematic",
  keyposclass == "p-3" & Alternative == "R" ~ "Problematic",
  keyposclass == "p-3" & Alternative == "V" ~ "Problematic",
  keyposclass == "p-3" & Alternative == "W" ~ "Problematic",
  keyposclass == "p-3" & Alternative == "Y" ~ "Problematic",
  keyposclass == "p+1" & Alternative == "P" ~ "Problematic",
  TRUE ~ "Other"))


table(df$C_region_problematic)

CRP<-subset(df, C_region_problematic == "Problematic")

write.csv(df, file = "C_region_problematic.csv")
df<-read.csv(file="C_region_problematic.csv")
table(df$SRP_interaction)

colnames(df)
table(df$N_region_problematic)

write.csv(Problematic_C, file = "Problematic_C.csv")
write.csv(Problematic_N, file = "Problematic_N.csv")
write.csv(Problematic_H, file = "Problematic_H.csv")

## Variable "problematic"

df<-df %>% mutate(Is_Problematic = case_when(
  C_region_problematic == "Problematic" ~ "yes",
  N_region_problematic == "Problematic" ~ "yes",
  SRP_interaction == "Predicted reduced SRP interaction" ~ "yes" ,
  TRUE ~ "No"
))


write.csv(df, file = "All_and_problematic.csv")
pbv<-subset(df, Is_Problematic == "yes")
write.csv(df, file = "Problematic.csv")

str(pbv)

Problematic_C<-subset(df, C_region_problematic == "Problematic")
Problematic_N<-subset(df, N_region_problematic == "Problematic")
Problematic_H<-subset(df, SRP_interaction == "Predicted reduced SRP interaction")

str(Problematic_C)
C<-unique(Problematic_C$SYMBOL)
C
H<-unique(Problematic_H$SYMBOL)
H
N<-unique(Problematic_N$SYMBOL)

Inter<-intersect(intersect(C,H),N)
Inter<-as.array(Inter)

write.csv(Inter, file= "192_genes_allregions.csv")


################

BiocManager::install("DOSE")
library(DOSE)
df<-read.csv("DiseaseClass.csv")
library(ggplot2)
library(extrafont)
font_import()
loadfonts(device = "win")

ggplot(df, aes(x= Count, y= reorder (Term, +Count), color = FDR, size = Fold.Enrichment)) +
  geom_point()+
  scale_color_gradientn(colours = c("#e67ee2","#9b7ee6")) +
  theme(text=element_text(size=16, family="Arial")) +
  labs(x = "Number of genes", y= "Disease Class")

ggsave("Final_DiseaseClass.tiff", width = 18, height = 15, units = "cm", dpi = 300)


df<-read.csv("Disease.csv")

df<-df[1:25,]
colnames(df)
ggplot(df, aes(x= Count, y= reorder (Term, +Count), color = FDR, size = Fold.Enrichment)) +
  geom_point()+
  scale_color_gradientn(colours = c("#e67ee2","#9b7ee6")) +
  theme(text=element_text(size=16, family="Arial")) +
  labs(x = "Number of genes", y= "Disease")

ggsave("Disease.tiff", width = 18, height = 18, units = "cm", dpi = 300)
########
setwd("~/SignalPeptide_analysis/SNPs")

df<-read.csv(file="All_problematic.csv")

df %>% mutate( Variant_Problematic_class = case_when(
  SRP_interaction == "Predicted reduced SRP interaction" ~ "H_region",
  C_region_problematic == "Problematic" ~ "C_region",
  N_region_problematic == "Problematic" ~ "N_region",
  TRUE ~ "Not"
))

write.csv(df, file = "Variant_Problematic_class.csv")

################ Plot 1. Plotting hydrophobicity by Kyte & Doolittle Score

library(dplyr)
library(ggplot2)
library(extrafont)

### "x" is the "WT" sequence, and "y" is the mutant sequence
x="MGSGRRALSAVPAVLLVLTLPGLPVWAQ"
y="MGSGRRELSAVPAVLLVLTLPGLPVWAQ"


x<-x %>% strsplit(x, split = "")

x<-as.data.frame(x,col.names = "x_AA" )

x_class<-rep("WT", nrow(x))
pos<-seq(from=1, to= nrow(x), by =1)
as.data.frame(pos)
x<-cbind(pos, x)
x<-cbind(x,x_class)
x<- x %>% mutate(x_AA_Hscore=case_when(
  x_AA=="R"~ -4.5,
  x_AA=="K"~-3.9,
  x_AA=="N"~-3.5,
  x_AA=="D"~-3.5,
  x_AA=="Q"	~-3.5,
  x_AA=="E"~-3.5,
  x_AA=="H"~-3.2,
  x_AA=="P"~-1.6,
  x_AA=="Y"~-1.3,
  x_AA=="W"~-0.9,
  x_AA=="S"~-0.8,
  x_AA=="T"~-0.7,
  x_AA=="G"~-0.4,
  x_AA=="A"~1.8,
  x_AA=="M"~1.9,
  x_AA=="C"~2.5,
  x_AA=="F"~2.8,
  x_AA=="L"~3.8,
  x_AA=="V"~4.2,
  x_AA=="I"~4.5))

y<-y %>% strsplit(y, split = "")
y<-as.data.frame(y,col.names = "y_AA" )
y_class<-rep("MUT", nrow(y))
pos<-seq(from=1, to= nrow(y), by =1)
as.data.frame(pos)
y<-cbind(pos, y)
y<-cbind(y,y_class)
y<- y %>% mutate(y_AA_Hscore=case_when(
  y_AA=="R"~ -4.5,
  y_AA=="K"~-3.9,
  y_AA=="N"~-3.5,
  y_AA=="D"~-3.5,
  y_AA=="Q"	~-3.5,
  y_AA=="E"~-3.5,
  y_AA=="H"~-3.2,
  y_AA=="P"~-1.6,
  y_AA=="Y"~-1.3,
  y_AA=="W"~-0.9,
  y_AA=="S"~-0.8,
  y_AA=="T"~-0.7,
  y_AA=="G"~-0.4,
  y_AA=="A"~1.8,
  y_AA=="M"~1.9,
  y_AA=="C"~2.5,
  y_AA=="F"~2.8,
  y_AA=="L"~3.8,
  y_AA=="V"~4.2,
  y_AA=="I"~4.5))

t<-cbind(x,y)
t<-t[, c("pos", "x_AA", "x_AA_Hscore", "y_AA", "y_AA_Hscore")]
t<-t %>% mutate(change = case_when(
  x_AA == y_AA ~ "NA",
  x_AA != y_AA ~ "SNP"))
  

t<-t %>% mutate('where' = case_when(
  'change' == "SNP" ~ pos))


t<-t %>% mutate('where' = ifelse(
  change == "SNP", pos, "0"))


t$where<-as.numeric(t$where)

t<-t %>% mutate(score = where - pos)


x<-filter(t,change== "SNP")

y<-x$where
z<-x$y_AA_Hscore

t<-t %>% mutate(score1 = y - pos)

t<-t %>% mutate('score2' = case_when(
  score1 == 0 ~ print(z)*0.7,
  score1 == -1 ~ print(z),
  score1 == 1 ~ print(z)*0.7,
  TRUE ~ y_AA_Hscore
  ))


cwt<-rep("WT", length(WT$x_AA))
cmut<-rep("MUT", length(WT$x_AA))
t
WT<-select(t, c("pos","x_AA", "x_AA_Hscore" ))
WT<-cbind(WT,cwt)
WT
WT<-rename(WT, AA=x_AA, Hscore=x_AA_Hscore, class=cwt)


MUT<-select(t, c("pos","x_AA", "score2" ))
MUT<-cbind(MUT,cmut)
MUT<-rename(MUT, AA=x_AA, Hscore=score2, class=cmut)
MUT
df<-rbind(WT,MUT)
df
colnames(df)

p <- ggplot(df, aes(x = pos, y = Hscore, group= class)) +
  geom_line(aes(color=class, size=class)) +
  labs(title = "", 
       x = "Amino acid position", 
       y = "Kyte & Doolittle Score") +
  scale_color_manual(values = c("#F6420B","#3578C2"))+
  scale_size_manual(values = c(2,2))+
  theme(text=element_text(size=14,  family="Arial"), plot.background = element_rect(fill = "white"),
        panel.background = element_rect(fill = "#E3E2E2", colour = "#838181",
                                        size = 2, linetype = "solid"),
        panel.grid.major = element_line(size = 0.5, linetype = 'solid',
                                        colour = "white"), 
        panel.grid.minor = element_line(size = 0.25, linetype = 'solid',
                                        colour = "white"))

p

################ Plot 2. Plotting Variants_per_hydrophobicity and boman score change
no predicted mRNA decay    Predicted mRNA decay

table(df$mRNAdecay_prediction)

colnames(df)
table(df$mRNAdecay_prediction)
p <- ggplot(df, aes(x = boman, y = HB, label = SYMBOL, group= mRNAdecay_prediction)) +
  geom_point(aes(color=mRNAdecay_prediction, shape= mRNAdecay_prediction, size= mRNAdecay_prediction)) +
  labs(title = "", 
       x = "Change in binding potential", 
       y = "Change in hydrophobicity") +
  scale_shape_manual(values=c( 1, 18, 18))+
  scale_color_manual(values = c("#717073","red","green"))+
  scale_size_manual(values=c(2, 2,2))

p
ggsave("Predicted1.tiff")


################ Plot 3. Plotting Variants_per_cleavage_site 
df$SYMBOL

p <- ggplot(df, aes(x = boman, y = HB, label = SYMBOL, group= keyposclass)) +
  geom_point(aes(color=keyposclass, shape= keyposclass, size= keyposclass)) +
  labs(title = "Prediction of SRP-signal peptide interaction", 
       x = "Change in binding potential", 
       y = "Change in hydrophobicity") +
  scale_shape_manual(values=c( 1,18, 18, 18))+
  scale_color_manual(values = c("#717073","#370175","#DC12D9","#8102DF"))+
  scale_size_manual(values=c(2,3.5,3.5,3.5))


p

ggsave("Variant_per_cleavage_site.tiff")
